# Supplementary material for: Tetracycline-induced mitohormesis mediates disease tolerance against influenza
Source: J Clin Invest. 2022 Sep 1;132(17):e151540. doi: 10.1172/JCI151540 (PMC9433105; doi:10.1172/JCI151540)
Supplement: Supplemental table 1 [file jci-132-151540-s009.xlsx]

## Sheet: Kidney_Dox vs Con_full_toptable
	logFC	AveExpr	t	P.Value	adj.P.Val	B	Gene.Symbol
TC0100002856.mm.1	-1.78333	7.995	-30.215	8.33e-09	0.000267532	8.48385	Slco4c1
TC0100003026.mm.1	-1.67667	5.79167	-25.0896	3.11e-08	0.000289519	7.95295	Mcm6
TC0600001839.mm.1	2.3	7.20667	24.7831	3.39e-08	0.000289519	7.9134	Asns
TC0600003368.mm.1	1.43333	5.48333	24.5717	3.61e-08	0.000289519	7.88549	Gm23775
TC1500000869.mm.1	0.996667	6.62167	18.2768	2.9e-07	0.00186465	6.75021	Adm2
TC0300002491.mm.1	-1.28333	8.155	-16.0972	7.06e-07	0.00377027	6.16315	Car14
TC0100001175.mm.1	1.28333	9.42833	15.5232	9.09e-07	0.00377027	5.98498	Pm20d1
TC0700003437.mm.1	1.30667	6.62333	15.4511	9.39e-07	0.00377027	5.96181	Aldh1a3
TC1300002303.mm.1	-0.903333	9.74833	-14.4878	1.47e-06	0.00418514	5.63437	Slc6a19
TC0700004589.mm.1	0.63	7.20833	14.3203	1.59e-06	0.00418514	5.57379	Cars
TC0800001984.mm.1	0.89	7.54167	14.2969	1.61e-06	0.00418514	5.56525	Nrg1
TC0400003219.mm.1	-0.92	7.41667	-14.1774	1.71e-06	0.00418514	5.52127	Dio1
TC0100001365.mm.1	-0.796667	6.185	-13.9937	1.87e-06	0.00418514	5.45248	Colgalt2
TC0600001515.mm.1	-0.683333	9.24167	-13.9075	1.95e-06	0.00418514	5.41971	Clec2h
TC0100003881.mm.1	-0.92	8.79667	-13.903	1.95e-06	0.00418514	5.418	D630023F18Rik
TC0300002549.mm.1	1.08667	7.28667	13.4989	2.4e-06	0.00472238	5.26004	Phgdh
TC0600002565.mm.1	1.16333	6.30167	13.3778	2.55e-06	0.00472238	5.21125	Mthfd2
TC1100002301.mm.1	0.763333	7.49833	13.3065	2.65e-06	0.00472238	5.18223	Slc1a4
TC1500001922.mm.1	-0.64	4.14667	-13.1102	2.93e-06	0.00495666	5.10113	Gm17025; RP23-51J23.4
TC0200003137.mm.1	-0.533333	7.93333	-12.9859	3.13e-06	0.00502832	5.04882	Slc34a3
TC0400004191.mm.1	0.62	8.23667	12.7505	3.55e-06	0.00519716	4.94768	Slc6a9
TC0200001770.mm.1	1.15667	6.37167	12.6898	3.67e-06	0.00519716	4.92115	Chac1
TC0800001327.mm.1	0.463333	7.765	12.664	3.72e-06	0.00519716	4.90981	Exosc6; Aars
TC1800000621.mm.1	-0.56	4.97	-12.5295	4.01e-06	0.00534868	4.85016	Mir7220
TC1200001663.mm.1	0.646667	6.87333	12.4591	4.16e-06	0.00534868	4.81859	Ifrd1
TC1800000627.mm.1	-0.94	6.57333	-12.3071	4.53e-06	0.00559494	4.74954	Pde6a
TC0700002700.mm.1	-0.686667	8.06333	-12.1081	5.07e-06	0.00580039	4.6572	Nccrp1
TC0600000661.mm.1	0.76	9.10667	12.036	5.28e-06	0.00580039	4.62326	Gars
TC0500000857.mm.1	2.43333	5.90667	12.0249	5.31e-06	0.00580039	4.61798	Areg
TC0700002974.mm.1	1.05667	6.46833	11.9896	5.42e-06	0.00580039	4.60123	Atf5
TC0800001322.mm.1	0.91	7.94833	11.8954	5.72e-06	0.0059248	4.55613	Gm15895; AC139245.4
TC1400000781.mm.1	0.5	7.09667	11.7692	6.15e-06	0.00599166	4.49497	Pck2
TC0100000835.mm.1	1.84	6.40667	11.7678	6.16e-06	0.00599166	4.49429	Gm15375
TC1100002748.mm.1	-0.48	9.82667	-11.4777	7.3e-06	0.00662351	4.35015	Slc22a5
TC1300000572.mm.1	0.543333	9.06167	11.4639	7.36e-06	0.00662351	4.34315	Iars
TC0400002456.mm.1	-0.563333	9.55833	-11.4212	7.55e-06	0.00662351	4.32145	Aqp3
TC1700000652.mm.1	-0.446667	9.35	-11.3683	7.79e-06	0.00662351	4.29445	Neu1
TC1500000698.mm.1	0.636667	8.03833	11.3589	7.84e-06	0.00662351	4.28966	Atf4
TC0400001515.mm.1	0.416667	7.15833	11.2585	8.33e-06	0.00685601	4.23786	Yars
TC0300002229.mm.1	-0.76	6.34333	-10.8975	1.04e-05	0.00809597	4.04634	Lrat
TC0300000930.mm.1	0.496667	7.095	10.878	1.05e-05	0.00809597	4.03575	Hist2h2be
TC1000002628.mm.1	-0.666667	9.42	-10.8673	1.06e-05	0.00809597	4.02996	Fabp3-ps1
TC1100003384.mm.1	0.51	10.695	10.7755	1.12e-05	0.00813901	3.97971	Gm11425
TC0500003637.mm.1	0.696667	7.095	10.7597	1.13e-05	0.00813901	3.97098	Slc7a1
TC0500002936.mm.1	-0.476667	8.47167	-10.7489	1.14e-05	0.00813901	3.96506	Fam69a
TC1500002328.mm.1	-0.526667	9.16667	-10.6778	1.19e-05	0.00832849	3.92561	Agxt2
TC0300001317.mm.1	0.573333	10.5333	10.5469	1.3e-05	0.00886108	3.85213	Gm9396
TC1000002583.mm.1	1.13333	6.05667	10.4103	1.42e-05	0.00947559	3.77419	Aldh1l2
TC0100002631.mm.1	0.453333	7.86667	10.2716	1.55e-05	0.00981687	3.69369	Farsb
TC0700002636.mm.1	-0.48	9.23	-10.2707	1.55e-05	0.00981687	3.69321	Ceacam2
TC0400001968.mm.1	0.686667	5.09	10.2256	1.6e-05	0.00981687	3.66668	Mir34a
TC1100000483.mm.1	1.46667	6.85333	10.123	1.71e-05	0.00981687	3.60594	Havcr1
TC0100003804.mm.1	0.69	6.34833	10.1093	1.73e-05	0.00981687	3.59774	Atf3
TC0200000740.mm.1	-1.19333	6.15333	-10.1001	1.74e-05	0.00981687	3.59223	Kynu
TC0100002388.mm.1	-0.86	5.61667	-10.0993	1.74e-05	0.00981687	3.59179	Als2cr12
TC0500002738.mm.1	-0.533333	6.96667	-10.0685	1.77e-05	0.00981687	3.57333	Btc
TC1300001205.mm.1	-0.443333	6.54833	-10.045	1.8e-05	0.00981687	3.55918	Depdc1b
TC1900001490.mm.1	0.633333	6.51667	10.0378	1.81e-05	0.00981687	3.55487	Aldh18a1
TC0800001511.mm.1	-0.403333	9.265	-10.026	1.82e-05	0.00981687	3.54772	Dpep1
TC0100000703.mm.1	0.43	7.21833	10.0185	1.83e-05	0.00981687	3.5432	Rhbdd1
TC1600000378.mm.1	0.613333	4.04667	9.95691	1.91e-05	0.0100022	3.50586	Ostn
TC0700000661.mm.1	-0.566667	8.64	-9.92516	1.95e-05	0.0100022	3.48649	Slc7a9
TC0700003013.mm.1	1.48	6.30667	9.91839	1.96e-05	0.0100022	3.48235	Fgf21
TC0600002422.mm.1	0.81	7.54167	9.86075	2.04e-05	0.0101283	3.44697	Gadd45a
TC1300001395.mm.1	0.53	7.615	9.85392	2.05e-05	0.0101283	3.44276	Pfkp
TSUnmapped00000016.mm.1	1.01667	7.23833	9.77106	2.17e-05	0.0105562	3.3914	Ddit3
TC0300002742.mm.1	0.606667	9.46333	9.72984	2.23e-05	0.0106975	3.36566	Sars
TC0X00002819.mm.1	0.483333	10.8783	9.58133	2.47e-05	0.0115494	3.27177	Gm7117; Gm10275
TC0700003733.mm.1	0.433333	8.13	9.57692	2.48e-05	0.0115494	3.26896	Gm23928
TC1500000760.mm.1	-1.11667	8.56167	-9.52788	2.57e-05	0.0117021	3.23755	Cyp2d12
TC0700000445.mm.1	0.86	11.0633	9.51736	2.59e-05	0.0117021	3.23079	Cyp2a5; Cyp2a4
TC0100003838.mm.1	1.01667	8.08833	9.44323	2.73e-05	0.0119391	3.18288	G0s2
TC1500001531.mm.1	-0.423333	10.795	-9.44234	2.73e-05	0.0119391	3.18229	Enpp2
TC1800001462.mm.1	0.436667	9.14167	9.37024	2.87e-05	0.0119391	3.13526	Nars
TC1800000158.mm.1	-0.953333	9.76	-9.36349	2.88e-05	0.0119391	3.13083	Ttr
TC1400000823.mm.1	0.52	10.9933	9.35177	2.91e-05	0.0119391	3.12314	Gm20430
TC1000003112.mm.1	0.583333	7.66167	9.33326	2.95e-05	0.0119391	3.11096	Mars
TC1500000432.mm.1	0.546667	8.31667	9.32056	2.97e-05	0.0119391	3.1026	Sqle
TC0100000428.mm.1	0.556667	4.98833	9.31592	2.98e-05	0.0119391	3.09953	Aox3
TC1400002740.mm.1	-0.35	9.29167	-9.3104	3e-05	0.0119391	3.09589	Dock9
TC0200005467.mm.1	0.553333	7.93333	9.28442	3.05e-05	0.0119391	3.0787	Phyhd1
TC1000001939.mm.1	0.536667	10.6817	9.27667	3.07e-05	0.0119391	3.07357	Gm10275
TC1700001127.mm.1	0.513333	6.46333	9.26923	3.09e-05	0.0119391	3.06863	Gm16519
TC0400002812.mm.1	0.64	6.40333	9.21224	3.22e-05	0.0122914	3.03065	Tnc
TC0100001164.mm.1	-0.99	7.87833	-9.19308	3.26e-05	0.0123162	3.01782	Fcamr
TC0100000596.mm.1	0.436667	7.895	9.16273	3.33e-05	0.0124436	2.99744	Gm25360
TC0X00001663.mm.1	-0.42	8.96333	-9.11761	3.44e-05	0.012658	2.96699	Ace2
TC1900000151.mm.1	0.36	5.73667	9.10764	3.47e-05	0.012658	2.96024	Snhg1; Snord22
TC1900001552.mm.1	0.383333	9.10833	9.03862	3.65e-05	0.0129882	2.91325	Chuk
TC0700001668.mm.1	0.406667	7.14	9.0288	3.67e-05	0.0129882	2.90653	Spon1
TC1300001349.mm.1	0.863333	7.20833	9.02668	3.68e-05	0.0129882	2.90507	Gm7120
TC0100000836.mm.1	0.47	8.23167	8.95259	3.89e-05	0.0135685	2.8541	Ugt1a2; Ugt1a6a; Ugt1a6b; Ugt1a10; Ugt1a7c; Ugt1a5; Ugt1a9; Ugt1a1
TC1200000611.mm.1	-0.646667	5.15333	-8.89394	4.06e-05	0.0140199	2.81339	4930404H11Rik
TC1800000351.mm.1	0.383333	5.79833	8.8568	4.17e-05	0.0141212	2.78745	Gm6756
TC0200000600.mm.1	0.393333	7.1	8.85575	4.18e-05	0.0141212	2.78672	Rpl12; Snora65
TC0600003563.mm.1	0.466667	4.61	8.82955	4.26e-05	0.0142507	2.76834	Igkv4-63
TC0200001951.mm.1	0.656667	7.46167	8.80158	4.35e-05	0.0144027	2.74866	Slc20a1
TC0300000180.mm.1	-0.543333	10.2783	-8.77749	4.43e-05	0.0145164	2.73165	Slc2a2
TC1900000898.mm.1	1.10667	5.86667	8.74587	4.54e-05	0.0147164	2.70924	BC021614
TC0500002320.mm.1	-0.466667	8.31	-8.71395	4.65e-05	0.0149252	2.68653	Prom1
TC0100001787.mm.1	0.48	8.84333	8.68496	4.75e-05	0.0151059	2.66582	Eprs
TC0400004050.mm.1	0.603333	6.625	8.65109	4.87e-05	0.0151917	2.64152	Slc25a33
TC0100000837.mm.1	0.53	8.20167	8.63954	4.92e-05	0.0151917	2.63321	Gm15373
TC1400001676.mm.1	-0.36	8.46	-8.63907	4.92e-05	0.0151917	2.63287	Sh3bp5
TC0100000681.mm.1	0.693333	8.20667	8.61283	5.02e-05	0.0152394	2.61395	Mogat1
TC1700001949.mm.1	-0.553333	7.42667	-8.61003	5.03e-05	0.0152394	2.61193	Apom
TC1000000531.mm.1	0.43	8.325	8.56604	5.2e-05	0.0154794	2.58004	P4ha1
TC1100000185.mm.1	-0.54	10.54	-8.56528	5.21e-05	0.0154794	2.57949	Glns-ps1
TC0400001543.mm.1	-0.553333	9.32667	-8.55229	5.26e-05	0.0154913	2.57004	Fabp3
TC0500003660.mm.1	0.436667	9.29833	8.50185	5.47e-05	0.0159473	2.53319	Hsph1
TC0200003156.mm.1	-0.363333	6.98833	-8.47956	5.56e-05	0.0159473	2.51682	C8g
TC0500001025.mm.1	-0.363333	10.6083	-8.47956	5.56e-05	0.0159473	2.51682	Spp1
TC0900000560.mm.1	-0.59	7.26167	-8.4599	5.65e-05	0.0160036	2.50235	Apoa4
TC1500000688.mm.1	0.44	6.86333	8.43845	5.74e-05	0.0160036	2.48652	Apobec3
TC0100000858.mm.1	0.32	8.99	8.43844	5.74e-05	0.0160036	2.48651	Agap1
TC1500000857.mm.1	0.366667	7.11667	8.42986	5.78e-05	0.0160036	2.48017	Gm23737
TC0800002488.mm.1	0.773333	6.2	8.40601	5.89e-05	0.0161647	2.46249	Gm7901; Gm5847
TC0600003225.mm.1	-0.346667	4.84333	-8.39458	5.94e-05	0.0161714	2.454	Clec2e
TC0800002925.mm.1	0.793333	6.72667	8.35462	6.13e-05	0.0165452	2.42422	Il34
TC1300000019.mm.1	0.57	5.92167	8.31793	6.31e-05	0.0168592	2.39673	Akr1c13
TC0400003628.mm.1	0.82	7.32	8.30953	6.35e-05	0.0168592	2.39042	Gm853
TC0200004896.mm.1	1.04667	6.59333	8.29589	6.42e-05	0.0168896	2.38016	Trib3
TC1500001946.mm.1	-0.72	8.22333	-8.28647	6.47e-05	0.0168896	2.37306	Cyp2d10
TC0500001912.mm.1	-0.346667	8.63667	-8.26016	6.6e-05	0.0169516	2.35319	Steap2
TC1500000757.mm.1	-0.81	10.1317	-8.25843	6.61e-05	0.0169516	2.35188	Cyp2d9
TC0400002675.mm.1	0.323333	3.87833	8.2459	6.68e-05	0.0169516	2.34239	Rps15a-ps8
TC0100001387.mm.1	-0.47	10.4017	-8.23205	6.75e-05	0.0169516	2.33188	Glul; Mir8114
TC1100000916.mm.1	0.39	8.06167	8.21732	6.83e-05	0.0169516	2.32068	Trp53
TC0100000966.mm.1	-0.326667	5.59	-8.21545	6.84e-05	0.0169516	2.31926	Panct2; Gm5101
TC1600000120.mm.1	0.306667	9.91	8.21205	6.86e-05	0.0169516	2.31667	Gm10343
TC0500001937.mm.1	0.733333	5.68	8.19076	6.98e-05	0.0171101	2.30044	Gm15611; AC107763.3
TC1100000573.mm.1	0.413333	7.22667	8.16382	7.13e-05	0.0172194	2.27983	Nhp2
TC0X00000793.mm.1	0.413333	10.2933	8.16382	7.13e-05	0.0172194	2.27983	Rps24-ps3
TC1400002859.mm.1	-0.83	7.35167	-8.1375	7.28e-05	0.017455	2.25963	Hacl1
TC1600001304.mm.1	-0.436667	9.47167	-8.08397	7.6e-05	0.0178941	2.21832	Prodh
TC0200000382.mm.1	0.486667	4.46333	8.08138	7.62e-05	0.0178941	2.21631	Il1rn
TC0500002865.mm.1	-0.363333	5.04167	-8.0791	7.63e-05	0.0178941	2.21455	Mapk10
TC0100001256.mm.1	0.596667	8.65833	8.05151	7.81e-05	0.0180589	2.19313	Lad1
TC0800002431.mm.1	0.496667	7.675	8.03664	7.9e-05	0.0180589	2.18155	Bst2
TC1300000589.mm.1	-0.553333	6.52333	-8.03229	7.93e-05	0.0180589	2.17816	Gm904
TC0900001775.mm.1	0.37	4.50833	8.03218	7.93e-05	0.0180589	2.17808	Fut4
TC0600003268.mm.1	0.31	9.21167	7.98702	8.23e-05	0.018602	2.14276	Ybx3
TC0700000439.mm.1	0.683333	11.6117	7.96682	8.36e-05	0.0186228	2.12689	Cyp2a4
TC0700001709.mm.1	-0.563333	9.37167	-7.96135	8.4e-05	0.0186228	2.12258	Acsm5
TC0700004515.mm.1	0.503333	8.63167	7.95882	8.42e-05	0.0186228	2.1206	Ifitm3
TC1700002686.mm.1	0.4	8.20667	7.94882	8.49e-05	0.0186228	2.11272	Mcfd2
TC0900002870.mm.1	-0.373333	9.14333	-7.94326	8.52e-05	0.0186228	2.10833	Pls1
TC1100003146.mm.1	0.533333	8.30667	7.91495	8.72e-05	0.0189312	2.08595	Spns2
TC1100002316.mm.1	0.503333	8.885	7.89768	8.85e-05	0.0190195	2.07226	Gm12038
TC1500001952.mm.1	-0.64	6.15667	-7.88997	8.91e-05	0.0190195	2.06614	Cyp2d34
TC0800000353.mm.1	0.436667	7.61833	7.88487	8.94e-05	0.0190195	2.06208	Eif4ebp1
TC0600001714.mm.1	0.32	7.79333	7.86437	9.1e-05	0.0192043	2.04576	Rps25-ps1
TC0500002007.mm.1	-0.296667	6.40833	-7.85718	9.15e-05	0.0192043	2.04002	Phtf2
TC0400003383.mm.1	0.5	9.16	7.83938	9.29e-05	0.0193623	2.0258	St3gal3
TC0500001936.mm.1	0.4	11.11	7.82492	9.4e-05	0.0194093	2.01423	Crot
TC0300001983.mm.1	-0.306667	6.90667	-7.82086	9.43e-05	0.0194093	2.01097	Frem2
TC0900002944.mm.1	-0.383333	8.56167	-7.80176	9.58e-05	0.0195531	1.99564	Ppp2r3a
TC1300002276.mm.1	-0.363333	6.83167	-7.79661	9.62e-05	0.0195531	1.99149	Srd5a1
TC0600003367.mm.1	2.14333	6.805	7.78703	9.7e-05	0.0195855	1.98378	Gm6614
TC0600002381.mm.1	-0.766667	8.44667	-7.76659	9.86e-05	0.019797	1.96729	Fam13a
TC1500001945.mm.1	-0.67	8.85833	-7.73975	0.000100868	0.0200132	1.94558	Cyp2d11; Mir7684
TC0800002156.mm.1	-0.353333	10.28	-7.73869	0.000100957	0.0200132	1.94472	Slc25a4
TC0200004511.mm.1	-0.443333	11.1483	-7.70641	0.000103723	0.0201809	1.91848	Gatm
TC1000000852.mm.1	1.08	9.81667	7.70355	0.000103972	0.0201809	1.91615	Reep6
TC1100002003.mm.1	0.333333	8.01667	7.70157	0.000104145	0.0201809	1.91454	Rnf213
TC1700001458.mm.1	-0.446667	7.95667	-7.69953	0.000104323	0.0201809	1.91288	Acat3
TC1400002524.mm.1	0.37	7.875	7.69051	0.000105117	0.0201809	1.90552	Gm10110
TC0500003175.mm.1	0.536667	5.30833	7.68535	0.000105574	0.0201809	1.90131	Oas2
TC0500000848.mm.1	0.99	6.42167	7.67195	0.00010677	0.0202889	1.89036	Cxcl1
TC0300002473.mm.1	0.41	6.44167	7.65583	0.00010823	0.0203009	1.87715	Anxa9
TC1300000580.mm.1	-0.356667	6.10833	-7.65355	0.000108438	0.0203009	1.87529	Gm24300
TC1500001214.mm.1	0.353333	8.26667	7.64799	0.000108947	0.0203009	1.87073	Tars
TC0100003595.mm.1	0.343333	6.48833	7.63438	0.000110207	0.0203009	1.85955	Gm16340
TC0700000693.mm.1	-0.316667	7.325	-7.61282	0.000112236	0.0203009	1.8418	1600014C10Rik
TC1300002079.mm.1	0.426667	7.07667	7.61227	0.000112288	0.0203009	1.84134	Cxcl14
TC1700001105.mm.1	-0.49	7.57833	-7.60169	0.000113299	0.0203009	1.83261	Epb41l3
TC0600002095.mm.1	-0.576667	7.965	-7.59887	0.000113571	0.0203009	1.83028	Svopl
TC1100004241.mm.1	-0.573333	8.13667	-7.59606	0.000113842	0.0203009	1.82796	Sectm1b
TC0600001071.mm.1	-0.526667	7.65	-7.59559	0.000113887	0.0203009	1.82758	Uroc1
TC1100000537.mm.1	-0.396667	7.50167	-7.59006	0.000114423	0.0203009	1.823	3010026O09Rik
TC0600001092.mm.1	-0.536667	10.6617	-7.58448	0.000114967	0.0203009	1.81838	Slc6a6
TC0200004737.mm.1	-0.34	8.47667	-7.58361	0.000115052	0.0203009	1.81766	Kif16b
TSUnmapped00000014.mm.1	-0.403333	7.40167	-7.56421	0.000116966	0.0203742	1.80158	Nudt7
TC0300001236.mm.1	0.463333	7.12833	7.55905	0.000117481	0.0203742	1.7973	F3
TC1000002385.mm.1	-0.39	8.62167	-7.55771	0.000117614	0.0203742	1.79619	Gstt2
TC0600003600.mm.1	0.886667	8.89667	7.55006	0.000118384	0.0203742	1.78983	Cml5
TC0200004892.mm.1	0.326667	9.17333	7.54753	0.000118639	0.0203742	1.78773	Rps15a-ps7
TC0500001911.mm.1	-0.37	6.385	-7.54011	0.000119393	0.0203946	1.78155	Cfap69
TC1400001893.mm.1	0.48	5.76667	7.51432	0.000122054	0.0204477	1.76004	Mir327
TSUnmapped00000128.mm.1	0.48	5.76667	7.51432	0.000122054	0.0204477	1.76004	Mir327
TC0100001338.mm.1	0.77	6.22167	7.50897	0.000122615	0.0204477	1.75557	Ptgs2
TC0300002765.mm.1	0.373333	4.67	7.50225	0.000123322	0.0204477	1.74995	Ntng1
TC1300002725.mm.1	0.33	8.15833	7.50109	0.000123445	0.0204477	1.74898	Parp8
TC0400002810.mm.1	0.286667	11.3567	7.4949	0.000124102	0.0204477	1.7438	Rpl17-ps4
TC0800002525.mm.1	0.376667	4.50167	7.49434	0.000124161	0.0204477	1.74333	Hhip
TC0500002717.mm.1	1.46	8.62	7.47724	0.000125998	0.0205779	1.72898	Gc
TC1000000778.mm.1	0.376667	6.76167	7.46683	0.000127131	0.0205779	1.72023	Icosl
TC0200001204.mm.1	0.293333	4.33	7.46574	0.00012725	0.0205779	1.71932	Fam171b
TC0200004309.mm.1	0.48	5.53667	7.46333	0.000127514	0.0205779	1.71729	Fibin
TC1800000063.mm.1	0.333333	7.09	7.43491	0.000130676	0.0208827	1.69334	Colec12
TC0700002141.mm.1	0.406667	8.76667	7.43414	0.000130763	0.0208827	1.69268	Gm7363
TC0800002357.mm.1	-0.493333	9.89333	-7.42892	0.000131354	0.0208827	1.68827	Slc18a1
TC0X00000655.mm.1	0.3	10.5933	7.41474	0.000132974	0.0209303	1.67628	Rpl30-ps10
TC0700004510.mm.1	-0.646667	4.97667	-7.40899	0.000133636	0.0209303	1.67141	Cox8b
TC0100000096.mm.1	0.286667	3.86667	7.40114	0.000134549	0.0209303	1.66475	Gm7634
TC1500000549.mm.1	0.616667	8.52167	7.39887	0.000134813	0.0209303	1.66283	Ly6e
TC1500001017.mm.1	-0.643333	10.4417	-7.39802	0.000134912	0.0209303	1.66211	Aqp2
TC0400003000.mm.1	0.8	6.1	7.37361	0.0001378	0.0211878	1.64136	Hacd4
TC1500002242.mm.1	-0.3	7.20333	-7.37285	0.000137891	0.0211878	1.64071	Tfcp2
TC1200001568.mm.1	0.266667	10.0267	7.3573	0.000139768	0.0213739	1.62746	Rps7
TC0X00002685.mm.1	0.286667	3.88667	7.3108	0.000145557	0.0220582	1.58765	Eda2r
TC0300001937.mm.1	0.353333	3.88333	7.30495	0.000146304	0.0220582	1.58262	Slc7a11
TC0200001627.mm.1	-0.353333	9.81667	-7.30495	0.000146304	0.0220582	1.58262	Lgr4
TC0700004530.mm.1	0.29	6.60833	7.29331	0.000147803	0.0221802	1.57261	Irf7
TC0900001376.mm.1	0.346667	7.58667	7.28421	0.000148988	0.0222539	1.56477	Hyal1; Nat6; Hyal3
TC0200001377.mm.1	-0.32	7.47333	-7.27378	0.000150358	0.0223546	1.55578	Lrp4
TC1500001953.mm.1	-0.57	6.08833	-7.26793	0.000151132	0.0223662	1.55073	Cyp2d13
TC1100001196.mm.1	-0.32	8.72333	-7.20468	0.000159802	0.0235408	1.49586	Adap2
TC0100000847.mm.1	-0.526667	8.51667	-7.18046	0.000163269	0.0239365	1.47473	Spp2
TC0X00001052.mm.1	0.466667	9.67	7.17557	0.000163979	0.0239365	1.47045	Gm6285
TC1200000563.mm.1	-0.33	7.98833	-7.16384	0.000165698	0.0240394	1.46018	Mgat2
TC1500001951.mm.1	-0.743333	10.525	-7.16056	0.000166182	0.0240394	1.45731	Gm27742
TC0800001126.mm.1	0.363333	10.3983	7.1503	0.000167705	0.024151	1.44831	Adgrg1
TC0600000768.mm.1	-0.303333	6.405	-7.13997	0.000169255	0.0242526	1.43924	Prdm5
TC0800002231.mm.1	0.316667	9.365	7.12963	0.000170823	0.0242526	1.43015	Gm9892
TC1100000112.mm.1	-0.846667	7.04333	-7.12798	0.000171075	0.0242526	1.4287	Igfbp1
TC0600000916.mm.1	0.283333	10.335	7.12565	0.000171431	0.0242526	1.42664	Aup1
TC0600001998.mm.1	0.263333	7.05833	7.11538	0.00017301	0.0242954	1.4176	Tmem209
TC1400002059.mm.1	0.366667	7.60667	7.11385	0.000173247	0.0242954	1.41625	Ajuba
TC0300001794.mm.1	-0.34	4.65667	-7.10523	0.000174588	0.0243771	1.40864	LOC100861964
TC0400003738.mm.1	0.523333	6.07833	7.08605	0.000177613	0.024692	1.39169	Extl1
TC1900000527.mm.1	0.303333	8.14167	7.07927	0.000178697	0.0247356	1.38568	March5
TC1500001345.mm.1	0.263333	6.63833	7.06743	0.000180606	0.0248239	1.37518	Rpl30; Gm12191
TC0X00001205.mm.1	0.363333	9.325	7.06574	0.000180881	0.0248239	1.37368	Rps12-ps21
TC0X00002813.mm.1	0.323333	10.5917	7.06061	0.000181716	0.02483	1.36912	Rpl30-ps9
TC1100002457.mm.1	0.583333	5.95167	7.056	0.000182471	0.02483	1.36503	Stc2
TC0600000373.mm.1	0.316667	10.6183	7.04142	0.000184882	0.0250519	1.35205	Rpl30-ps1
TC0600001125.mm.1	-0.296667	5.91167	-7.03166	0.000186515	0.025167	1.34336	LOC100862058
TC0300002228.mm.1	-0.33	3.88167	-6.98209	0.000195068	0.0260525	1.299	Rbm46
TC1700001598.mm.1	0.653333	7.33	6.97964	0.000195502	0.0260525	1.2968	Tnfrsf12a
TC0600003538.mm.1	-0.426667	10.1433	-6.97819	0.000195758	0.0260525	1.2955	Atp6v0a4
TC1300000919.mm.1	-0.583333	8.13833	-6.97091	0.000197056	0.0260525	1.28896	Glrx
TC0600001203.mm.1	0.54	8.37667	6.97048	0.000197134	0.0260525	1.28857	Bhlhe40
TC0100002496.mm.1	0.483333	9.93167	6.93486	0.000203627	0.0267455	1.25646	Gm15793
TC0100003840.mm.1	-0.393333	5.82	-6.92899	0.00020472	0.0267455	1.25115	Camk1g
TC0100003751.mm.1	-0.666667	8.06333	-6.92816	0.000204876	0.0267455	1.2504	Lyplal1
TC0400001112.mm.1	-0.586667	8.40333	-6.91024	0.000208255	0.0270712	1.23418	Fam151a
TC1200000979.mm.1	0.303333	10.4883	6.90604	0.000209057	0.0270712	1.23036	Rpl30-ps8
TC1600000022.mm.1	-0.666667	9.00667	-6.88666	0.000212799	0.0271727	1.21276	Dnase1
TC0600002460.mm.1	-0.29	9.165	-6.88568	0.000212991	0.0271727	1.21187	Thnsl2
TC1300002175.mm.1	-0.463333	6.935	-6.88554	0.000213018	0.0271727	1.21174	Fbp2
TC1100002660.mm.1	0.316667	10.6217	6.88448	0.000213225	0.0271727	1.21078	Gm12191
TC0200004311.mm.1	-0.336667	10.2317	-6.87861	0.000214377	0.0272115	1.20543	Gm10794
TC0400002755.mm.1	0.396667	6.305	6.86945	0.000216187	0.0273332	1.19708	Susd1
TC0800003059.mm.1	0.346667	6.25	6.83879	0.000222371	0.0280048	1.16907	Slc7a5
TC1300000023.mm.1	-0.323333	10.6217	-6.82207	0.000225826	0.0282212	1.15375	Akr1c21
TC0200002972.mm.1	0.46	7.04333	6.82197	0.000225847	0.0282212	1.15366	Itga8
TC1300002436.mm.1	-0.796667	5.945	-6.80984	0.000228393	0.0284287	1.14252	Bhmt
TC0800000135.mm.1	0.59	7.975	6.7959	0.000231358	0.0286139	1.12969	Gm24698
TC1300001970.mm.1	-0.826667	7.76667	-6.78684	0.000233307	0.0286139	1.12134	Gm8700
TC0500001016.mm.1	-0.303333	6.01833	-6.77626	0.000235609	0.0286139	1.11158	LOC100861848
TC0800003026.mm.1	0.3	8.52	6.77578	0.000235714	0.0286139	1.11113	Rps13-ps4
TC0300000880.mm.1	-0.283333	10.535	-6.77505	0.000235873	0.0286139	1.11046	Selenbp1
TC1500000207.mm.1	-0.35	10.185	-6.77466	0.000235959	0.0286139	1.1101	Cmbl
TC0X00000426.mm.1	-0.61	6.49833	-6.77394	0.000236117	0.0286139	1.10943	Xpnpep2
TC0600003446.mm.1	-0.606667	7.8	-6.76813	0.000237394	0.0286591	1.10406	Mansc4
TC0900002765.mm.1	0.316667	6.385	6.75663	0.000239944	0.0286591	1.09343	Gm27216; RP23-341H6.1
TC0300002760.mm.1	-0.28	7.62	-6.75565	0.000240162	0.0286591	1.09252	Fam102b
TC0400002744.mm.1	-0.28	6.08	-6.75565	0.000240162	0.0286591	1.09252	Ptgr1
TC1000001348.mm.1	-0.546667	9.10333	-6.75212	0.000240952	0.0286591	1.08925	D630029K05Rik
TC0700002635.mm.1	-0.406667	9.23667	-6.73563	0.000244682	0.0287067	1.07396	Ceacam1
TC0M00000001.mm.1	0.746667	7.09333	6.73257	0.000245383	0.0287067	1.07111	mt-Tf
TC1000000193.mm.1	-0.883333	9.46833	-6.72344	0.000247482	0.0287067	1.06263	Vnn1
TC1100002752.mm.1	-0.29	7.03167	-6.72271	0.000247649	0.0287067	1.06195	Slc22a21
TC1300000070.mm.1	0.316667	7.03167	6.70932	0.000250766	0.0287067	1.04949	Heatr1
TC0100000599.mm.1	0.33	9.00167	6.70767	0.000251155	0.0287067	1.04794	Gm24497
TC0600002960.mm.1	0.263333	10.885	6.7022	0.000252444	0.0287067	1.04284	Rpl32
TC0100001821.mm.1	0.276667	7.78833	6.69952	0.000253077	0.0287067	1.04034	Ptpn14
TC1500000586.mm.1	0.243333	10.505	6.69771	0.000253506	0.0287067	1.03866	Rps6-ps1
TC1300000406.mm.1	0.38	9.48333	6.69411	0.000254362	0.0287067	1.03529	Gm22126
TC0300001221.mm.1	-0.533333	8.25333	-6.69302	0.000254623	0.0287067	1.03427	Dpyd
TC0500000819.mm.1	-0.286667	11.7433	-6.6903	0.000255273	0.0287067	1.03173	Slc4a4
TC0100000598.mm.1	0.33	8.97833	6.68197	0.000257273	0.0287067	1.02395	Gm23472
TC1100001245.mm.1	0.33	8.97833	6.68197	0.000257273	0.0287067	1.02395	Gm23444
TC0300002797.mm.1	0.333333	6.86333	6.68168	0.000257343	0.0287067	1.02368	S1pr1
TC0100001580.mm.1	-0.316667	5.76833	-6.68141	0.000257408	0.0287067	1.02343	Apoa2
TC0500002470.mm.1	-0.283333	6.70833	-6.68072	0.000257575	0.0287067	1.02278	Gm3716
TC0700002912.mm.1	0.29	8.125	6.67823	0.000258177	0.0287067	1.02045	Cd9-ps
TC0700004430.mm.1	0.326667	8.34333	6.67429	0.000259134	0.0287067	1.01676	Gm15483
TC1300001242.mm.1	0.336667	6.94167	6.67389	0.000259231	0.0287067	1.01639	Plk2
TC0X00003239.mm.1	-0.26	6.02667	-6.6577	0.000263204	0.0289639	1.00121	Prdx4
TC0500001638.mm.1	0.536667	9.37167	6.65708	0.000263357	0.0289639	1.00063	Azgp1
TC0200005124.mm.1	0.243333	5.735	6.65088	0.000264898	0.029034	0.994808	Gm11456
TC1200000605.mm.1	-0.293333	5.53667	-6.64632	0.00026604	0.0290599	0.990517	Tomm20l
TC1300002302.mm.1	-0.306667	10.5633	-6.63788	0.000268163	0.029083	0.982584	Slc6a18
TC1100003545.mm.1	-0.39	7.345	-6.63744	0.000268274	0.029083	0.982169	Gm11499; RP23-149O19.1
TC1000003123.mm.1	-0.393333	6.78667	-6.6347	0.000268969	0.029083	0.979587	Rdh7
TC0800000111.mm.1	0.34	11.35	6.62758	0.000270782	0.0290937	0.972878	Atp11a
TC1000002771.mm.1	-0.366667	4.96333	-6.62088	0.000272499	0.0290937	0.966566	Gm9476
TC0600003148.mm.1	0.3	8.25	6.62013	0.000272691	0.0290937	0.965862	Cd9
TC1000001366.mm.1	0.3	7.41	6.62013	0.000272691	0.0290937	0.965862	Cpm
TC0900001570.mm.1	0.28	7.44	6.61356	0.000274389	0.0290997	0.959661	Vill
TC1100002106.mm.1	-0.256667	6.455	-6.61291	0.000274559	0.0290997	0.959043	Mtfp1
TC0700001677.mm.1	0.32	10.5033	6.60703	0.000276089	0.0291656	0.953492	Gm27684
TC1100000748.mm.1	-0.27	6.10167	-6.5985	0.000278327	0.0293055	0.945426	Gm12265; RP23-456O18.2
TC1900001647.mm.1	0.303333	8.745	6.58494	0.000281927	0.0295193	0.932583	Gm27935
TC1100000917.mm.1	-0.263333	7.375	-6.58394	0.000282195	0.0295193	0.931633	Sat2
TC0X00000131.mm.1	0.403333	6.645	6.57474	0.000284669	0.0296301	0.922909	Mid1ip1
TC0600000459.mm.1	0.316667	7.23833	6.57315	0.0002851	0.0296301	0.921393	Zyx
TC0300003041.mm.1	0.316667	6.315	6.56436	0.00028749	0.0297821	0.913046	Bmpr1b
TC0100001354.mm.1	-0.66	6.04	-6.55758	0.00028935	0.0298785	0.906596	Mir7682
TC0800002704.mm.1	-0.373333	8.62333	-6.54518	0.000292787	0.0300315	0.894787	Ces1e
TC0700003281.mm.1	0.45	5.36833	6.54086	0.000293994	0.0300315	0.890668	Gm23141
TC1200000641.mm.1	-0.37	7.48167	-6.5369	0.000295106	0.0300315	0.886891	Slc38a6
TC0X00001855.mm.1	0.333333	9.59667	6.53634	0.000295262	0.0300315	0.886362	Rpl30-ps11
TC1100001556.mm.1	0.446667	9.70667	6.53547	0.000295508	0.0300315	0.88553	Gm11631
TC0X00003245.mm.1	-0.336667	8.13167	-6.53181	0.000296541	0.0300414	0.882037	Gm15163
TC1900000851.mm.1	0.313333	9.96	6.52145	0.000299489	0.0301336	0.872136	Rps12-ps3
TC0700001168.mm.1	-0.413333	7.02333	-6.52054	0.00029975	0.0301336	0.871264	Slc28a1
TC0200003865.mm.1	0.246667	6.7	6.51873	0.000300267	0.0301336	0.869541	Calcrl
TC1500000695.mm.1	-0.286667	8.52667	-6.49526	0.000307086	0.030722	0.847056	Mgat3
TC0600000615.mm.1	-0.493333	5.76333	-6.48329	0.000310631	0.0309801	0.835558	Halr1
TC0400000491.mm.1	0.24	11.5233	6.47024	0.000314549	0.0309924	0.823	Gm12411
TC1800000794.mm.1	-0.796667	9.80167	-6.4638	0.0003165	0.0309924	0.816801	Acaa2
TC0700002990.mm.1	0.306667	9.87	6.46148	0.000317207	0.0309924	0.814564	Rps11
TC0200005150.mm.1	0.47	11.0217	6.46036	0.000317551	0.0309924	0.813477	Slc13a3
TC1000002814.mm.1	-0.353333	7.23333	-6.45917	0.000317915	0.0309924	0.812331	Acss3
TC0200003880.mm.1	0.446667	8.80667	6.45856	0.000318101	0.0309924	0.811744	Serping1
TC0200005471.mm.1	-0.27	7.07833	-6.45623	0.000318816	0.0309924	0.809494	Ak1
TC0500002953.mm.1	-0.38	8.63333	-6.45564	0.000318997	0.0309924	0.808924	Slc26a1
TC1300000310.mm.1	0.286667	9.91	6.45419	0.00031944	0.0309924	0.807533	Gm11361
TC0500001302.mm.1	-0.416667	7.925	-6.44956	0.000320867	0.0310371	0.803063	Fbxo21
TC0700000282.mm.1	0.243333	7.88833	6.44465	0.00032239	0.0310908	0.798317	Sympk
TC0500001546.mm.1	-0.356667	8.78833	-6.44031	0.000323741	0.0311276	0.794123	Gatsl2
TC0600002420.mm.1	0.263333	10.655	6.43558	0.000325223	0.0311767	0.789544	Gm9794
TC0M00000029.mm.1	0.753333	6.67	6.43067	0.000326765	0.0311838	0.784799	mt-Tp
TC0100000600.mm.1	0.3	7.94667	6.42837	0.000327492	0.0311838	0.782571	Gm25939
TC0400001137.mm.1	0.26	7.18333	6.4261	0.00032821	0.0311838	0.780373	0610037L13Rik
TC0100000839.mm.1	0.26	7.44	6.41394	0.000332092	0.0313766	0.768575	Gm15370
TC0900002450.mm.1	0.276667	10.225	6.41362	0.000332193	0.0313766	0.76827	Rplp1
TC1900000467.mm.1	-0.553333	11.18	-6.40801	0.000334003	0.0314551	0.762818	Papss2
TC1000001881.mm.1	0.303333	6.83833	6.40009	0.000336573	0.0316044	0.755126	Rps12; Snora33; Snord100
TC0100001076.mm.1	0.246667	7.47	6.39498	0.000338245	0.0316688	0.750153	Tmem185b
TC0800001012.mm.1	0.283333	8.45833	6.38922	0.000340137	0.0317325	0.744552	Rps13-ps1
TC1100002225.mm.1	-0.406667	9.04333	-6.38579	0.00034127	0.0317325	0.741213	Ddc
TC0200000216.mm.1	0.48	8.24	6.38392	0.00034189	0.0317325	0.739391	Gm13295
TC1100002688.mm.1	0.263333	4.26833	6.37665	0.000344312	0.031832	0.732304	Gm12203
TC0200003151.mm.1	-0.303333	7.28833	-6.37368	0.000345307	0.031832	0.729406	Ptgds
TC1100003055.mm.1	0.35	6.04833	6.37181	0.000345935	0.031832	0.727579	Cd68
TC1400002142.mm.1	-0.383333	9.86167	-6.36547	0.000348074	0.0318687	0.721389	Cryl1
TC0500003685.mm.1	0.286667	6.21	6.36456	0.000348382	0.0318687	0.720501	N4bp2l1
TC0300001322.mm.1	-0.7	6.76	-6.36182	0.000349311	0.0318687	0.717825	Etnppl
TC1900000067.mm.1	0.386667	5.90333	6.35578	0.000351372	0.0319171	0.711915	Fosl1
TC1300000442.mm.1	0.313333	8.20667	6.3526	0.000352461	0.0319171	0.708806	Dsp
TC1900000415.mm.1	0.243333	8.465	6.34848	0.00035388	0.0319171	0.70477	Vldlr
TC0200002986.mm.1	-0.256667	11.245	-6.34372	0.000355525	0.0319171	0.700108	Cubn
TC0200001634.mm.1	-0.423333	11.315	-6.34359	0.000355571	0.0319171	0.69998	Slc5a12
TC1000002355.mm.1	-0.323333	7.11833	-6.34025	0.000356729	0.0319171	0.69671	C730027H18Rik
TC1000000688.mm.1	-0.293333	7.89	-6.34005	0.000356799	0.0319171	0.696515	Ipmk
TC0100001085.mm.1	0.306667	5.25	6.33174	0.000359705	0.0320877	0.688363	3110009E18Rik
TC1600001722.mm.1	0.393333	7.90333	6.32355	0.000362595	0.0321024	0.680318	Alcam
TC1900000378.mm.1	0.27	10.9217	6.32277	0.000362869	0.0321024	0.679557	Gm9493
TC0400000274.mm.1	0.27	10.1417	6.32277	0.000362869	0.0321024	0.679557	Gm11942
TC0900001595.mm.1	0.32	8.85667	6.31273	0.000366451	0.0321816	0.669682	Rpsa
TC0600001679.mm.1	0.256667	6.985	6.30788	0.000368193	0.0321816	0.664913	Golt1b
TC1100001708.mm.1	0.423333	8.395	6.30411	0.000369557	0.0321816	0.661193	Fmnl1
TC0700003312.mm.1	0.24	5.16667	6.30164	0.000370451	0.0321816	0.658763	Gm25474
TC0700003315.mm.1	0.24	5.16667	6.30164	0.000370451	0.0321816	0.658763	Gm22047
TC0700003320.mm.1	0.24	5.16667	6.30164	0.000370451	0.0321816	0.658763	Gm23619
TC0700004081.mm.1	0.46	5.48667	6.30074	0.000370779	0.0321816	0.657872	Nrip3
TC0X00001211.mm.1	0.326667	8.98667	6.29376	0.000373323	0.032315	0.650995	Rps12-ps23; LOC100862106
TC1700000460.mm.1	0.32	10.1867	6.28994	0.000374724	0.0323492	0.647225	Gm9703
TC0500003227.mm.1	-1.00333	8.39167	-6.28478	0.000376626	0.0324262	0.642132	Hpd
TC1000000653.mm.1	-0.456667	6.685	-6.27708	0.000379485	0.032585	0.634523	Tmem26
TC0X00000181.mm.1	0.453333	6.46667	6.26819	0.000382817	0.0327135	0.625723	Maoa
TC0800002875.mm.1	0.293333	9.99667	6.26765	0.000383019	0.0327135	0.625192	Rps18-ps3
TC0500001270.mm.1	-0.413333	6.47	-6.25963	0.000386057	0.0328855	0.617241	Cit
TC1500000072.mm.1	-0.36	11.3667	-6.23446	0.000395758	0.0334718	0.592249	Ugt3a1
TC0600000563.mm.1	-0.306667	6.76	-6.23339	0.000396175	0.0334718	0.591188	AI854703
TC0800002233.mm.1	0.316667	7.93833	6.23191	0.000396754	0.0334718	0.589718	Gm25813
TC1200000450.mm.1	0.333333	11.6033	6.23101	0.000397109	0.0334718	0.588817	Gm22513
TC0700002659.mm.1	0.26	7.78667	6.21711	0.000402603	0.03374	0.574973	Snrpa
TC1100003836.mm.1	0.246667	9.93333	6.21574	0.000403149	0.03374	0.573608	Slc25a39
TC0100002936.mm.1	-0.273333	8.13	-6.21302	0.000404234	0.03374	0.5709	Tsn
TC0800000440.mm.1	0.353333	9.64333	6.21237	0.000404493	0.03374	0.570254	Rps12-ps24
TC1500001227.mm.1	-0.25	7.795	-6.20255	0.000408449	0.0338901	0.560444	Pdzd2
TC0100001304.mm.1	-0.386667	9.33333	-6.20144	0.000408899	0.0338901	0.559336	F13b
TC1100001667.mm.1	0.303333	8.94833	6.19756	0.000410475	0.0338901	0.555457	Rnu2-10
TC0700000941.mm.1	-0.43	7.455	-6.19746	0.000410515	0.0338901	0.55536	Gabrb3
TC1700000496.mm.1	0.7	8.77333	6.19393	0.000411956	0.0339219	0.551827	Cdkn1a
TC0800002858.mm.1	0.323333	10.0617	6.18685	0.000414859	0.0340736	0.544748	Gm10073
TC1300000894.mm.1	-0.28	9.56	-6.17879	0.000418194	0.0342599	0.536675	Slc9a3
TC1300000691.mm.1	0.336667	7.04833	6.15449	0.000428432	0.0349195	0.512278	Tgfbi
TC0300002289.mm.1	0.29	9.685	6.15292	0.000429103	0.0349195	0.5107	Gm6570
TC1300002491.mm.1	0.276667	10.1683	6.15198	0.000429507	0.0349195	0.509749	Gm10260
TC0300002933.mm.1	0.636667	8.495	6.14367	0.000433079	0.0351209	0.501393	Gm24515
TC0X00001316.mm.1	-0.686667	4.14667	-6.14055	0.00043443	0.0351418	0.49825	Arxes2
TC0X00001215.mm.1	0.32	9.31667	6.13706	0.000435949	0.0351761	0.494726	Rps12-ps20
TC1300001781.mm.1	-0.253333	6.22333	-6.1345	0.000437064	0.0351776	0.49215	Tubb2b
TC0600000709.mm.1	0.27	6.405	6.12742	0.000440168	0.0352488	0.485005	Gm20673
TC0X00002113.mm.1	0.283333	5.725	6.12391	0.000441714	0.0352488	0.481465	Gm5135
TC0900001102.mm.1	0.46	3.87667	6.12129	0.000442874	0.0352488	0.478818	Gm5919
TC1300000267.mm.1	0.23	11.2317	6.11826	0.00044422	0.0352488	0.475754	Slc17a1
TC0500000709.mm.1	0.413333	7.79	6.11735	0.000444623	0.0352488	0.474839	Pdgfra; Mir7025
TC1600000195.mm.1	0.276667	8.775	6.1145	0.000445896	0.0352488	0.471952	Gm5481
TC1700000535.mm.1	-0.346667	8.07667	-6.11281	0.000446651	0.0352488	0.470243	Pde9a
TC0200001842.mm.1	0.333333	9.95667	6.11263	0.000446729	0.0352488	0.470068	Rps12-ps10
TC0100000916.mm.1	-0.27	7.38167	-6.10789	0.000448856	0.0353298	0.46527	Gpc1
TC0300000875.mm.1	-0.266667	10.2533	-6.10081	0.000452056	0.0354947	0.458096	Selenbp2
TC1100001568.mm.1	-0.28	7.94	-6.09629	0.000454107	0.0355688	0.453523	Erbb2
TC1000003169.mm.1	0.56	9.47667	6.08711	0.000458315	0.035811	0.444206	Mettl7b
TC0X00003227.mm.1	-0.41	3.89833	-6.08045	0.000461391	0.0359308	0.437448	Magea6
TC1800001163.mm.1	0.27	10.8783	6.07895	0.000462089	0.0359308	0.43592	Hspa9
TC0600001813.mm.1	-0.443333	9.33167	-6.07599	0.000463465	0.0359308	0.432916	Slc25a13
TC0100002481.mm.1	-0.34	10.58	-6.07204	0.000465314	0.0359308	0.428892	Idh1
TC1100003506.mm.1	-0.24	10.1767	-6.07176	0.000465442	0.0359308	0.428614	Scpep1
TC0500002699.mm.1	-0.36	11.3233	-6.06707	0.000467645	0.0359529	0.423841	Sult1d1
TC0X00003201.mm.1	0.246667	9.94	6.06212	0.000469982	0.0359529	0.418802	Gm6472
TC1100002639.mm.1	-0.246667	5.74	-6.06212	0.000469982	0.0359529	0.418802	Gm16170
TC0X00001881.mm.1	0.236667	7.895	6.06022	0.000470886	0.0359529	0.416861	Gm25202
TC0X00002942.mm.1	0.316667	9.19167	6.05929	0.000471327	0.0359529	0.415916	Rps12-ps16
TC1500000390.mm.1	-0.506667	5.38	-6.05205	0.000474779	0.0361305	0.408538	Gm26684
TC0800000346.mm.1	-0.266667	9.24667	-6.04211	0.000479568	0.0362079	0.39839	Prosc
TC1300002442.mm.1	-0.526667	6.66667	-6.04153	0.000479848	0.0362079	0.3978	Gm26527
TC0800000188.mm.1	0.323333	10.555	6.03752	0.000481795	0.0362079	0.393705	Rpl19-ps11
TC0900000118.mm.1	0.313333	7.36667	6.03687	0.00048211	0.0362079	0.393045	Gm22620
TC1000000046.mm.1	-0.303333	5.95833	-6.03527	0.000482893	0.0362079	0.391403	A630066F11Rik
TC1900001355.mm.1	-0.73	9.105	-6.03253	0.00048423	0.0362079	0.388607	Gldc
TC0900001614.mm.1	-0.283333	4.62833	-6.02837	0.000486273	0.0362079	0.384349	Gm17157
TC0100000897.mm.1	0.303333	7.035	6.02786	0.000486527	0.0362079	0.383821	Traf3ip1
TC0100003506.mm.1	0.263333	6.45167	6.02455	0.000488158	0.0362079	0.380436	Ddr2
TC0200000879.mm.1	-0.353333	6.41333	-6.02427	0.000488296	0.0362079	0.380149	Upp2
TC0200002468.mm.1	0.27	6.37833	6.02228	0.000489281	0.0362079	0.378112	Ptprtos
TC0800000487.mm.1	-0.256667	5.50833	-6.02081	0.000490008	0.0362079	0.376609	Gm16348; AC156554.3
TC0700001880.mm.1	-0.456667	10.625	-6.0176	0.000491603	0.0362079	0.373322	Slc5a2
TSUnmapped00000093.mm.1	-0.293333	8.06333	-6.01671	0.000492046	0.0362079	0.372409	LOC102631757
TC0600002807.mm.1	0.32	8.87667	6.01452	0.000493139	0.0362079	0.370165	Gm23510
TC1900000748.mm.1	-0.22	8.97667	-6.01313	0.000493836	0.0362079	0.368737	Add3
TC1800001307.mm.1	-0.256667	10.545	-6.01054	0.000495134	0.0362204	0.36608	Cdo1
TC0300001446.mm.1	0.226667	6.04667	6.00324	0.000498814	0.0363241	0.358588	Gbp3
TC0400000496.mm.1	0.226667	7.18333	6.00324	0.000498814	0.0363241	0.358588	Stra6l
TC0200005503.mm.1	-0.366667	6.14333	-5.99689	0.00050204	0.0364763	0.352064	Ell3
TC1300001211.mm.1	0.223333	10.0417	5.99389	0.000503568	0.0364998	0.348989	Rps3a3
TC0200001723.mm.1	0.316667	10.755	5.99148	0.000504804	0.0364998	0.346507	Gm25189
TC0500003051.mm.1	0.276667	7.90833	5.98852	0.000506322	0.0364998	0.343467	Coro1c
TC0400004127.mm.1	-0.26	6.13	-5.98738	0.00050691	0.0364998	0.342293	Fam213b
TC0100003891.mm.1	0.41	6.55833	5.98307	0.000509138	0.0365021	0.337854	Ifi203
TC0900003204.mm.1	0.336667	7.365	5.98292	0.000509215	0.0365021	0.3377	Rbms3
TC0900002180.mm.1	0.28	9.82333	5.97429	0.000513708	0.0367157	0.328806	Ttc36
TC0500001590.mm.1	0.326667	6.88333	5.97168	0.000515072	0.0367157	0.326122	Hspb1
TC0300002199.mm.1	-0.283333	9.015	-5.96985	0.000516035	0.0367157	0.324231	Etfdh
TC0500002799.mm.1	0.48	5.91667	5.96845	0.000516769	0.0367157	0.322792	Paqr3
TC1100001662.mm.1	0.303333	8.015	5.96234	0.000519998	0.0367874	0.316482	Gm26316
TC1700000477.mm.1	0.246667	8.61	5.96221	0.000520068	0.0367874	0.316346	Rpl10a
TC0800001757.mm.1	0.326667	3.98667	5.95316	0.000524892	0.037047	0.306996	C030037F17Rik
TC0800000690.mm.1	0.823333	5.91167	5.95045	0.000526346	0.0370681	0.304193	Npy1r
TC0300001159.mm.1	0.246667	5.90333	5.94067	0.00053163	0.0373584	0.294073	Slc25a24
TC1300001979.mm.1	-0.426667	6.59667	-5.93128	0.000536758	0.0375703	0.284347	2310081J21Rik
TC0200003600.mm.1	0.256667	9.66833	5.93021	0.00053735	0.0375703	0.283229	Gm13573
TC1500000969.mm.1	-0.236667	7.61167	-5.92874	0.000538155	0.0375703	0.281712	Pfkm
TC1700000459.mm.1	0.243333	7.215	5.91395	0.000546373	0.038041	0.266352	Gm16005
TC1100001931.mm.1	0.253333	7.87667	5.91235	0.000547268	0.038041	0.264694	Rps11-ps2
TC1400002455.mm.1	0.26	9.39333	5.90995	0.00054862	0.0380527	0.262191	Gm10132
TC0X00001661.mm.1	-0.283333	11.2983	-5.90501	0.000551407	0.0381635	0.257055	Tmem27
TC0300002360.mm.1	0.266667	8.72	5.89349	0.000557969	0.0385347	0.245059	Hax1
TSUnmapped00000184.mm.1	0.306667	9.14333	5.88808	0.000561082	0.0386665	0.239418	Rnu2-10
TC1000000183.mm.1	-0.296667	5.99167	-5.88095	0.000565212	0.0388677	0.231979	Slc2a12
TC0300000130.mm.1	0.286667	9.59	5.87229	0.000570277	0.0391322	0.22293	Gm23330
TC0X00000973.mm.1	-0.27	5.83833	-5.86132	0.000576765	0.0393631	0.211452	Gjb1
TC0500000334.mm.1	0.27	6.93833	5.86132	0.000576765	0.0393631	0.211452	Fosl2
TC0200005479.mm.1	-0.243333	7.55167	-5.86039	0.000577319	0.0393631	0.210478	Ganc
TC1600000938.mm.1	0.283333	6.46833	5.85774	0.000578898	0.0393646	0.207708	Jam2
TC1500000052.mm.1	0.323333	10.9783	5.85625	0.000579793	0.0393646	0.20614	Gm27529
TC0200004633.mm.1	-0.233333	7.35333	-5.84524	0.000586424	0.039598	0.194598	Lzts3
TC0100000734.mm.1	0.303333	10.5283	5.84421	0.00058705	0.039598	0.193516	Rpl19-ps1
TC0900002542.mm.1	-0.23	8.245	-5.84207	0.000588351	0.039598	0.191268	Tln2
TC1800000797.mm.1	0.266667	10.66	5.84052	0.000589291	0.039598	0.189649	Rpl17
TC0100001227.mm.1	0.57	7.06833	5.83987	0.000589692	0.039598	0.188959	Cyb5r1
TC0400002727.mm.1	-0.333333	5.34	-5.83833	0.000590629	0.039598	0.187346	Gm12526
TC1800001595.mm.1	-0.37	5.42167	-5.83242	0.000594253	0.0396982	0.181136	Lipg
TC1900001498.mm.1	0.33	7.00833	5.8302	0.000595619	0.0396982	0.178806	Blnk
TC0300002802.mm.1	0.63	5.915	5.82986	0.000595832	0.0396982	0.178443	Vcam1
TC0100001575.mm.1	0.45	10.3217	5.82687	0.00059768	0.0397389	0.175299	Gm26110
TSUnmapped00000001.mm.1	0.313333	6.45667	5.81934	0.000602362	0.0398994	0.167376	Plppr2
TC0100003679.mm.1	0.47	8.59167	5.81899	0.000602578	0.0398994	0.167012	Ephx1
TC1900000501.mm.1	0.273333	7.26333	5.8156	0.000604701	0.0399575	0.163441	Ifit3
TC1300001804.mm.1	0.376667	6.18167	5.80881	0.000608978	0.0401412	0.156283	Rpp40
TC0400000804.mm.1	0.23	10.215	5.80723	0.00060998	0.0401412	0.154613	Gm11263
TC1600001156.mm.1	0.226667	7.48	5.80415	0.000611934	0.0401874	0.151365	AU021092
TC0400003467.mm.1	0.616667	5.55167	5.79827	0.000615686	0.0402211	0.145155	Gm12877
TC0900001372.mm.1	-0.303333	6.885	-5.79757	0.000616136	0.0402211	0.144413	Zmynd10
TC1400000371.mm.1	0.266667	9.47333	5.79746	0.000616205	0.0402211	0.144299	Gm8290
TC0700004409.mm.1	-0.236667	9.30167	-5.79464	0.000618012	0.040254	0.141324	Oat
TC1300000584.mm.1	-0.446667	7.01	-5.79277	0.000619215	0.040254	0.139348	2310081J21Rik
TC0800003171.mm.1	-0.463333	7.75167	-5.78911	0.00062158	0.0402789	0.135475	Agt
TC1600001735.mm.1	0.336667	5.55167	5.78736	0.000622709	0.0402789	0.133632	Zpld1
TC1000000109.mm.1	0.253333	9.66	5.78636	0.000623361	0.0402789	0.132569	Gm10335
TC1300002033.mm.1	0.353333	9.20333	5.77882	0.000628278	0.0405151	0.124586	Gm2830
TC1500001956.mm.1	-0.453333	6.82667	-5.76579	0.00063687	0.040962	0.110782	Cyp2d41-ps
TC0100003889.mm.1	0.353333	5.66667	5.76445	0.000637759	0.040962	0.109364	Mnda
TC0200004843.mm.1	-0.406667	9.78667	-5.75798	0.000642085	0.0411576	0.102491	Acss1
TC0100003765.mm.1	0.316667	4.73167	5.75313	0.000645349	0.0411873	0.0973381	Gm15509; AC108422.4
TC0200001940.mm.1	-0.263333	5.73167	-5.75039	0.000647196	0.0411873	0.0944313	Zc3h6
TC0400001395.mm.1	0.266667	8.01667	5.74702	0.000649487	0.0411873	0.09084	Pabpc4
TC0600002099.mm.1	0.226667	6.80667	5.74589	0.000650254	0.0411873	0.0896396	Zc3hav1
TC1400000496.mm.1	0.453333	7.67	5.7456	0.000650448	0.0411873	0.0893363	Gm15217
TC0200001040.mm.1	0.34	3.90667	5.74525	0.000650687	0.0411873	0.0889628	Gm23253
TC0200001878.mm.1	0.33	3.965	5.74175	0.000653078	0.0411873	0.0852337	Ctxn2
TC1600000295.mm.1	-0.37	4.57833	-5.74005	0.000654235	0.0411873	0.0834325	Gm6551
TC1400000962.mm.1	-0.25	7.53167	-5.73821	0.000655499	0.0411873	0.0814704	Kctd9
TC1700001166.mm.1	0.243333	6.87167	5.73756	0.000655946	0.0411873	0.0807779	Ltbp1
TC1700000948.mm.1	-0.233333	9.06	-5.73444	0.000658092	0.0411873	0.0774552	Mocs1
TC0X00001864.mm.1	-0.293333	6.66333	-5.73146	0.000660147	0.0411873	0.0742841	Gm14534
TC0700000839.mm.1	0.213333	10.8433	5.72551	0.000664281	0.0411873	0.0679356	Rpl14-ps1
TC1500000825.mm.1	-0.266667	8.59667	-5.72228	0.000666533	0.0411873	0.0644928	Ttc38
TC1100001337.mm.1	0.286667	11.76	5.71775	0.000669711	0.0411873	0.0596553	Rnu1a1
TC1100001338.mm.1	0.286667	11.76	5.71775	0.000669711	0.0411873	0.0596553	Gm22068
TC1200000451.mm.1	0.286667	11.76	5.71775	0.000669711	0.0411873	0.0596553	Gm22634
TC1200000452.mm.1	0.286667	11.76	5.71775	0.000669711	0.0411873	0.0596553	Gm23804
TC1200000453.mm.1	0.286667	11.76	5.71775	0.000669711	0.0411873	0.0596553	Gm26444
TC1200001751.mm.1	0.286667	11.76	5.71775	0.000669711	0.0411873	0.0596553	Gm25679
TC1200001754.mm.1	0.286667	11.76	5.71775	0.000669711	0.0411873	0.0596553	Gm22317
TC0900001221.mm.1	-0.33	3.84833	-5.71492	0.000671706	0.0411873	0.0566294	Gm26767
TC0600001579.mm.1	0.3	8.23333	5.71442	0.000672055	0.0411873	0.0561	Etv6
TC1000000346.mm.1	0.27	6.86833	5.71262	0.000673331	0.0411873	0.0541708	Rnu3a
TC0300000148.mm.1	0.236667	10.4683	5.69983	0.00068244	0.0416155	0.0404983	Gm7536
TC0400002876.mm.1	-0.246667	7.89333	-5.69916	0.000682923	0.0416155	0.0397784	Ptprd
TC0200002999.mm.1	0.203333	4.76167	5.69133	0.000688572	0.0416429	0.0313951	Gm13314; RP23-446D4.4
TC0X00002933.mm.1	0.296667	9.375	5.68956	0.000689856	0.0416429	0.0294997	Rps12-ps11
TC0X00002937.mm.1	0.296667	9.375	5.68956	0.000689856	0.0416429	0.0294997	Rps12-ps15
TC0X00002938.mm.1	0.296667	9.375	5.68956	0.000689856	0.0416429	0.0294997	LOC100862223
TC0X00002940.mm.1	0.296667	9.375	5.68956	0.000689856	0.0416429	0.0294997	Rps12-ps13
TC0200000417.mm.1	-0.213333	8.21667	-5.68743	0.000691406	0.0416582	0.0272155	Abca2
TC1800001407.mm.1	0.366667	8.03333	5.67985	0.000696954	0.041776	0.01908	Gm8731
TC0100000766.mm.1	0.326667	6.87667	5.67841	0.000698014	0.041776	0.0175324	Sp100
TSUnmapped00000043.mm.1	0.316667	8.455	5.67789	0.000698395	0.041776	0.0169781	Rora
TC1000001557.mm.1	0.83	7.75833	5.67766	0.000698565	0.041776	0.0167303	Ddit3
TC1000000070.mm.1	0.266667	9.55333	5.67376	0.000701444	0.0417925	0.0125429	Gm25682
TC0X00000920.mm.1	0.266667	11.1267	5.67376	0.000701444	0.0417925	0.0125429	Rpl17-ps8
TSUnmapped00000169.mm.1	0.286667	11.7033	5.66201	0.000710204	0.0422361	-9.27e-05	Rnu1a1
TC1100003106.mm.1	-0.24	9.56	-5.6395	0.000727318	0.0429591	-0.024343	Slc25a11
TC1100001665.mm.1	0.296667	9.02167	5.63822	0.000728304	0.0429591	-0.025724	Gm23849
TC1100003811.mm.1	0.296667	9.02167	5.63822	0.000728304	0.0429591	-0.025724	Gm23971
TC0700000935.mm.1	0.296667	9.10833	5.63822	0.000728304	0.0429591	-0.025724	Rps12l1
TC1400001900.mm.1	0.34	7.42	5.63624	0.000729836	0.0429591	-0.0278642	Gnpnat1
TC1500001955.mm.1	-0.39	6.44167	-5.63553	0.000730388	0.0429591	-0.0286346	Cyp2d40
TC0600002783.mm.1	-0.253333	9.69	-5.6245	0.000738985	0.0433	-0.0405555	Suclg2
TC1600000850.mm.1	-0.243333	5.69833	-5.62214	0.000740834	0.0433	-0.0431013	Rbm11
TC1400002521.mm.1	0.233333	10.3533	5.61955	0.000742875	0.0433	-0.0459049	Rps3a2
TC0900002311.mm.1	0.233333	10.7533	5.61955	0.000742875	0.0433	-0.0459049	Rps6-ps3
TC0900001576.mm.1	-0.346667	8.37667	-5.61404	0.000747238	0.0433	-0.0518719	Acaa1a
TC0900001598.mm.1	0.39	7.29833	5.61371	0.000747503	0.0433	-0.0522327	Snora62
TC0100003890.mm.1	0.356667	7.13167	5.61358	0.000747605	0.0433	-0.0523727	Mndal
TC1500002069.mm.1	0.24	9.94	5.61069	0.000749907	0.0433	-0.0555056	Rpl31-ps8
TC0X00002380.mm.1	0.203333	11.0117	5.60995	0.000750498	0.0433	-0.0563082	Gm8172
TC1300001161.mm.1	0.236667	10.8583	5.60953	0.000750832	0.0433	-0.0567612	Gm16416
TC0400003888.mm.1	-0.246667	7.69	-5.60687	0.000752954	0.0433	-0.0596375	Plekhm2
TC0500001508.mm.1	0.246667	7.61	5.60687	0.000752954	0.0433	-0.0596375	Mrps17
TC1900001076.mm.1	-0.36	6.27	-5.60593	0.000753712	0.0433	-0.0606638	LOC100861648
TC0M00000014.mm.1	0.553333	9.29333	5.59475	0.00076273	0.0437249	-0.0727865	mt-Th
TC0300000623.mm.1	0.34	7.5	5.5934	0.00076383	0.0437249	-0.0742561	Ppid
TC0900003334.mm.1	-0.393333	9.34333	-5.57963	0.000775126	0.0441396	-0.0892215	Acad11
TC0600000970.mm.1	0.233333	9.26	5.57945	0.000775275	0.0441396	-0.0894177	Gm9769
TC0200002298.mm.1	0.893333	8.06333	5.57945	0.000775282	0.0441396	-0.0894274	Id1
TC0200004776.mm.1	-0.28	7.64	-5.57789	0.000776574	0.0441396	-0.0911251	Ralgapa2
TC1400000949.mm.1	-0.373333	3.87667	-5.57492	0.000779036	0.0442013	-0.0943523	Gm10032
TC0300001820.mm.1	-0.25	7.815	-5.56758	0.00078517	0.0443731	-0.102351	Gm9791
TC0800002383.mm.1	0.22	6.79667	5.56578	0.000786679	0.0443731	-0.104309	Mir7066
TC0100001927.mm.1	0.246667	6.63333	5.56238	0.000789546	0.0443731	-0.108018	Gm26983
TC1000003152.mm.1	0.216667	9.36167	5.55943	0.000792043	0.0443731	-0.111239	Pa2g4
TC1400001288.mm.1	0.23	9.82167	5.55936	0.000792103	0.0443731	-0.111317	Cldn10
TC0500002904.mm.1	0.32	5.64333	5.5573	0.000793846	0.0443731	-0.113558	Rps15a-ps5
TC0X00002340.mm.1	0.336667	7.735	5.5573	0.000793851	0.0443731	-0.113565	Gm14681; LOC100861774
TC0200002581.mm.1	0.476667	7.975	5.555	0.000795807	0.0443731	-0.116075	Gm23201
TC0800002463.mm.1	0.236667	8.21833	5.55166	0.00079866	0.0443731	-0.119725	Cherp
TC0200004195.mm.1	-0.35	8.065	-5.55157	0.000798735	0.0443731	-0.119821	Gm13805; RP23-392O16.1
TC1600000050.mm.1	-0.226667	4.83333	-5.5498	0.00080025	0.0443731	-0.121755	Gm15983; RP23-162H6.5
TC0300000947.mm.1	0.42	10.56	5.54943	0.000800562	0.0443731	-0.122152	Gm22614
TC0300002518.mm.1	0.42	10.56	5.54943	0.000800562	0.0443731	-0.122152	Gm25890
TC0100001464.mm.1	0.263333	6.525	5.54845	0.000801408	0.0443731	-0.123229	Gas5; Snord47
TC0800002581.mm.1	0.343333	6.93833	5.54651	0.000803074	0.0443888	-0.125347	Gm23626
TC0400003612.mm.1	-0.236667	6.805	-5.54218	0.000806806	0.0445185	-0.130078	Mir7016
TC0200000394.mm.1	0.21	11.815	5.53772	0.000810674	0.0445346	-0.134957	Gm13370
TC1500000498.mm.1	0.21	11.815	5.53772	0.000810674	0.0445346	-0.134957	Gm10240
TC1400001188.mm.1	0.28	6.65	5.53705	0.000811259	0.0445346	-0.135693	Scel
TC1000002350.mm.1	-0.203333	7.23833	-5.53195	0.000815709	0.0446951	-0.141275	Phyhipl; D630013N20Rik
TC0400002129.mm.1	0.233333	7.55667	5.53052	0.000816965	0.0446951	-0.142845	Rps20
TC0400001947.mm.1	0.423333	9.16833	5.52787	0.000819296	0.0447464	-0.145753	Trmt112-ps2
TC1800001010.mm.1	0.276667	11.7517	5.52513	0.000821706	0.0448018	-0.14875	Gm24924
TC1600000317.mm.1	-0.413333	6.02667	-5.52161	0.000824821	0.0448954	-0.152612	Gm15651; RP23-71E4.2
TC1800000094.mm.1	0.203333	6.585	5.51927	0.0008269	0.0449324	-0.15518	Cables1
TC1400001056.mm.1	0.403333	5.045	5.51492	0.000830776	0.0450668	-0.159954	Cpb2
TC0400002634.mm.1	-0.496667	9.03833	-5.50485	0.000839828	0.045481	-0.171016	Acnat1
TC1600000374.mm.1	-0.22	6.85333	-5.50051	0.000843767	0.0456174	-0.175792	Cldn16
TC1800000505.mm.1	-0.516667	7.37167	-5.4982	0.000845868	0.0456541	-0.178331	Tnfaip8
TC1000001573.mm.1	-0.303333	6.67167	-5.49401	0.000849699	0.0456785	-0.182945	Rdh1; Rdh9
TC1300000568.mm.1	-0.63	6.575	-5.49357	0.0008501	0.0456785	-0.183426	Omd
TC1000000596.mm.1	-0.423333	8.71167	-5.49304	0.000850587	0.0456785	-0.184011	Pbld1
TC0200003090.mm.1	0.266667	9.69333	5.49133	0.000852158	0.0456865	-0.185896	Gm13342
TC1900000152.mm.1	0.27	8.93833	5.48809	0.000855136	0.0457697	-0.189457	Wdr74
TC0700004155.mm.1	0.256667	8.21167	5.4842	0.000858739	0.0458459	-0.193751	Rps13
TC0400002224.mm.1	0.253333	9.77333	5.48347	0.000859415	0.0458459	-0.194555	Gm11826
TC0100001351.mm.1	-0.26	10.8867	-5.47821	0.000864305	0.0460008	-0.200348	Ivns1abp
TC0300001690.mm.1	0.303333	10.7283	5.47727	0.000865183	0.0460008	-0.201386	Gm23686
TC0200004099.mm.1	0.303333	9.655	5.47173	0.000870383	0.0461452	-0.207505	Rpl30-ps3
TC0X00001207.mm.1	0.306667	8.99333	5.47132	0.000870773	0.0461452	-0.207963	Rps12-ps22; LOC101055703
TC0900003179.mm.1	0.256667	8.62833	5.46099	0.000880552	0.0465865	-0.21937	Rps27rt
TC1200001967.mm.1	0.22	3.85	5.45824	0.00088318	0.0466285	-0.222414	Gm24070
TC1100003523.mm.1	-0.203333	8.27833	-5.45713	0.000884248	0.0466285	-0.223649	Pctp
TC1500000453.mm.1	0.786667	7.02333	5.45147	0.000889682	0.0467703	-0.229909	Myc
TC1300001049.mm.1	0.29	8.45167	5.45066	0.000890465	0.0467703	-0.230807	Gm6109
TC1400001486.mm.1	-0.306667	7.49	-5.44979	0.000891307	0.0467703	-0.231772	Oxsm
TC0100003483.mm.1	-0.31	7.69833	-5.44525	0.000895705	0.0468926	-0.236802	Mgst3
TC1300001298.mm.1	0.21	8.23167	5.44437	0.000896558	0.0468926	-0.237774	Arl15
TC1100003014.mm.1	0.406667	5.54	5.43859	0.000902201	0.0471111	-0.244186	Gm12305; RP23-25D18.5
TC1900001261.mm.1	-0.513333	7.47	-5.43221	0.000908469	0.0472867	-0.251261	C330002G04Rik
TC1500000862.mm.1	-0.236667	7.605	-5.43217	0.00090851	0.0472867	-0.251307	Selo
TC0200002405.mm.1	0.463333	9.20167	5.42949	0.000911157	0.0473327	-0.25428	Tldc2
TC1300001155.mm.1	0.29	5.065	5.42687	0.000913757	0.0473327	-0.257192	Cd180
TC0500002466.mm.1	-0.49	7.375	-5.42681	0.000913815	0.0473327	-0.257257	Gm15823
TC0800001963.mm.1	0.346667	5.89	5.41465	0.000925988	0.0478859	-0.270783	Gm8096
TC0700000555.mm.1	0.27	8.56833	5.40542	0.000935351	0.0482924	-0.281068	Rps12-ps5
TC0200000616.mm.1	0.24	10.1567	5.40351	0.000937294	0.048315	-0.28319	Gm13408
TC0300003040.mm.1	0.263333	4.98167	5.40137	0.000939489	0.0483506	-0.285582	Gm15689; AC158552.2
TC0100003589.mm.1	0.316667	4.65833	5.39911	0.000941806	0.0483923	-0.288101	Gm4955
TC0800001512.mm.1	0.33	9.98833	5.39271	0.000948399	0.0484297	-0.295233	Rps12-ps9
TC0400002174.mm.1	0.443333	6.19833	5.39207	0.000949064	0.0484297	-0.295951	Car8
TC1000000126.mm.1	0.2	8.02333	5.39187	0.000949278	0.0484297	-0.29618	Reps1
TC1300000934.mm.1	-0.233333	6.38667	-5.3911	0.000950076	0.0484297	-0.29704	2210408I21Rik
TC0200004759.mm.1	0.233333	9.47333	5.3911	0.000950076	0.0484297	-0.29704	Snord17
TC0400003437.mm.1	0.366667	7.21333	5.38649	0.000954868	0.0485969	-0.302185	Ctps
TC0600000145.mm.1	0.29	5.71833	5.38022	0.000961433	0.0487113	-0.309192	Cftr
TC0800001808.mm.1	0.293333	3.97333	5.37912	0.000962591	0.0487113	-0.310423	Defb8
TC0700002034.mm.1	0.27	5.965	5.37868	0.000963057	0.0487113	-0.310919	Ifitm1
TC1000002298.mm.1	0.363333	4.445	5.37735	0.000964453	0.0487113	-0.3124	Gm22829
TC1300001378.mm.1	0.403333	5.245	5.37611	0.000965768	0.0487113	-0.313793	Akr1c12
TC1100003990.mm.1	0.366667	7.94667	5.37568	0.000966216	0.0487113	-0.314268	Slc16a6
TC0100002030.mm.1	0.273333	9.57	5.37266	0.000969416	0.048796	-0.31765	Gm15795
TC0800001994.mm.1	0.253333	9.93667	5.36746	0.000974949	0.0489773	-0.323471	Gm5908
TC0500000688.mm.1	-0.216667	7.32833	-5.36528	0.000977274	0.0489773	-0.325908	Cwh43
TC0X00002738.mm.1	0.233333	7.89333	5.36446	0.000978162	0.0489773	-0.326837	Rps4x
TC1500001957.mm.1	-0.636667	10.5417	-5.36356	0.000979119	0.0489773	-0.327837	Cyp2d26
TC1900001167.mm.1	-0.33	6.095	-5.36165	0.000981175	0.0490038	-0.329984	Gm16274
TC1700002346.mm.1	-0.23	9.545	-5.34971	0.000994103	0.0495642	-0.343376	Slc25a23
TC0300003087.mm.1	1.08333	8.915	5.34705	0.000997006	0.0495642	-0.34636	Cyr61
TC1000002794.mm.1	0.253333	4.77667	5.34513	0.000999114	0.0495642	-0.348521	Tmtc2
TC0200003740.mm.1	0.213333	9.84333	5.34422	0.00100011	0.0495642	-0.349544	Eif1-ps3
TC1100001130.mm.1	0.213333	9.52333	5.34422	0.00100011	0.0495642	-0.349544	Gm12732
TC0200002998.mm.1	0.246667	9.97333	5.33917	0.00100568	0.0497019	-0.355223	Gm13268
TC0300000928.mm.1	-0.263333	6.95833	-5.33889	0.00100599	0.0497019	-0.355536	Sv2a
TC1200001765.mm.1	0.206667	10.4333	5.3357	0.00100951	0.0497418	-0.359119	Rpl18a-ps1
TC0100000706.mm.1	-0.226667	8.9	-5.33536	0.00100989	0.0497418	-0.3595	Col4a3
TC1300000735.mm.1	0.436667	8.80167	5.33311	0.0010124	0.049789	-0.36204	Dapk1
TC0600001835.mm.1	0.413333	8.58667	5.32991	0.00101597	0.0498499	-0.365638	Gm22155
TC0200001127.mm.1	-0.293333	9.43667	-5.32921	0.00101674	0.0498499	-0.366421	Osbpl6
TC0700004282.mm.1	0.313333	9.77	5.32307	0.00102364	0.0501117	-0.373344	Eif3c
TC0700000033.mm.1	0.236667	6.35167	5.31175	0.00103649	0.0506632	-0.386108	Eps8l1
TC0X00002227.mm.1	0.226667	10.7	5.30801	0.00104077	0.0507954	-0.390332	Gm14586
TC0700000447.mm.1	-0.266667	6.17333	-5.30573	0.00104339	0.0508458	-0.392903	Cyp2f2
TC1900001419.mm.1	-0.273333	10.6467	-5.30305	0.00104648	0.0509189	-0.395927	Lipa
TC0200000345.mm.1	0.493333	5.32333	5.29482	0.00105603	0.0513063	-0.405237	Gm13337
TC1000001580.mm.1	0.22	9.20333	5.28891	0.00106295	0.0515229	-0.411927	Naca
TC0600003502.mm.1	-0.516667	6.905	-5.28827	0.0010637	0.0515229	-0.412645	4930533I22Rik; RP24-267O4.5
TC0X00003121.mm.1	-0.406667	6.53333	-5.28508	0.00106746	0.0516272	-0.416259	Gm8202
TC1400002398.mm.1	0.243333	10.735	5.28242	0.0010706	0.0516984	-0.419268	Gm16409
TC1000001183.mm.1	0.316667	6.415	5.28112	0.00107215	0.0516984	-0.420751	Btg1
TC0700003938.mm.1	0.196667	6.26833	5.2782	0.00107561	0.0517875	-0.424051	Trim12a
TC0200002117.mm.1	0.2	5.08	5.27402	0.00108061	0.0519183	-0.428794	Fau-ps1
TC1000000473.mm.1	-0.306667	5.89667	-5.27166	0.00108344	0.0519183	-0.431475	Slc35f1
TC0900002374.mm.1	-0.206667	7.58333	-5.27058	0.00108474	0.0519183	-0.432703	Mpi
TC0100000882.mm.1	-0.246667	6.88667	-5.27053	0.0010848	0.0519183	-0.43276	Mlph
TC0800000538.mm.1	-0.503333	10.235	-5.26624	0.00108997	0.0520881	-0.437629	Acsl1
TC1100000284.mm.1	0.396667	7.89167	5.26404	0.00109263	0.0521377	-0.440128	Efemp1
TC1900000901.mm.1	0.233333	7.69667	5.26171	0.00109545	0.0521699	-0.44277	Gm23927
TC0800003060.mm.1	-0.356667	6.89833	-5.2608	0.00109655	0.0521699	-0.443802	Car5a
TC1500000593.mm.1	0.276667	8.17833	5.25812	0.00109983	0.0522436	-0.446854	Hsf1
TC0400001766.mm.1	0.286667	7.26667	5.25687	0.00110136	0.0522436	-0.448278	Rcc2
TC0400001209.mm.1	0.41	8.99167	5.24374	0.00111753	0.0527326	-0.46322	Trabd2b
TC0200003603.mm.1	0.246667	5.99	5.24086	0.00112111	0.0527326	-0.466498	Pla2r1
TC0100000590.mm.1	0.276667	6.98833	5.2405	0.00112157	0.0527326	-0.466911	Atic
TC1100004242.mm.1	-0.353333	5.63	-5.24007	0.0011221	0.0527326	-0.467401	Sectm1a
TC0800001611.mm.1	0.206667	11.8833	5.2389	0.00112356	0.0527326	-0.468733	Rps23-ps2
TC0X00000772.mm.1	0.236667	8.64167	5.23843	0.00112414	0.0527326	-0.46926	Tbl1x
TC0300000096.mm.1	-0.31	10.7017	-5.23832	0.00112429	0.0527326	-0.469395	Car2
TC0500002288.mm.1	0.253333	6.37333	5.23751	0.00112529	0.0527326	-0.470311	Zfp518b
TC0700004009.mm.1	0.243333	5.965	5.2366	0.00112644	0.0527326	-0.471356	Gm8995
TC1400002067.mm.1	-0.483333	11.1483	-5.23266	0.00113139	0.0528872	-0.475849	Slc7a8
TC0200004490.mm.1	-0.223333	7.495	-5.22995	0.00113481	0.0529698	-0.478939	Gm22953
TC0800002702.mm.1	-0.23	9.34833	-5.22803	0.00113723	0.0530059	-0.481127	Ces1d
TC0400000195.mm.1	0.393333	8.79	5.22553	0.00114041	0.053037	-0.483986	Gm11878
TC1800000626.mm.1	0.34	4.47	5.22408	0.00114225	0.053037	-0.48564	Mir6983
TC0600003369.mm.1	-0.456667	10.015	-5.2236	0.00114285	0.053037	-0.48618	Slco1a6
TC1100000805.mm.1	0.323333	8.605	5.21918	0.0011485	0.0531405	-0.491236	Snord49a
TC0700001800.mm.1	-0.2	7.30333	-5.21793	0.00115011	0.0531405	-0.492668	Sbk1
TC1900001425.mm.1	-0.253333	9.93333	-5.21676	0.00115161	0.0531405	-0.494002	Slc16a12
TC1700001459.mm.1	-0.326667	8.36667	-5.21419	0.00115491	0.0531405	-0.49694	Acat2
TC1900001293.mm.1	0.28	4.38333	5.21145	0.00115845	0.0531405	-0.500074	Gm24252
TC0100003280.mm.1	-0.3	7.75667	-5.20997	0.00116036	0.0531405	-0.501765	Npl
TC0400000906.mm.1	-0.286667	4.62333	-5.20809	0.0011628	0.0531405	-0.503913	Ifna6; Ifnab
TC0400002748.mm.1	-0.203333	5.275	-5.20666	0.00116465	0.0531405	-0.50555	Gm12594; RP23-57N22.2
TC0100002764.mm.1	0.316667	7.37833	5.20516	0.00116661	0.0531405	-0.507269	Ngef
TSUnmapped00000040.mm.1	0.316667	4.80167	5.20516	0.00116661	0.0531405	-0.507269	Rorb
TC0300002366.mm.1	0.246667	8.67667	5.20447	0.00116751	0.0531405	-0.508065	Rps27rt; Rps27
TC0900001038.mm.1	0.246667	10.4167	5.20447	0.00116751	0.0531405	-0.508065	Gclc
TC0500000397.mm.1	-0.406667	9.63333	-5.20375	0.00116845	0.0531405	-0.508887	Acox3
TSUnmapped00000029.mm.1	0.25	6.99167	5.20328	0.00116906	0.0531405	-0.509422	Psd3
TC1100002212.mm.1	0.293333	8.47333	5.20264	0.0011699	0.0531405	-0.510163	Hus1
TC0900000748.mm.1	0.206667	7.98	5.19753	0.0011766	0.053369	-0.516012	Hexa
TC0100003888.mm.1	0.406667	6.25667	5.19582	0.00117885	0.0533957	-0.517971	Ifi204
TC0600002978.mm.1	-0.393333	5.89	-5.19146	0.00118462	0.0534941	-0.522976	Rassf4
TC1700001163.mm.1	0.21	6.84833	5.19031	0.00118613	0.0534941	-0.524287	Ttc27
TC0300002397.mm.1	1.04	5.66	5.18968	0.00118697	0.0534941	-0.525015	Smcp
TC0900002602.mm.1	0.28	4.53	5.18915	0.00118768	0.0534941	-0.525628	Gm25149
TC1000002154.mm.1	0.29	4.23833	5.18423	0.00119423	0.053543	-0.531268	Ros1
TC1300002760.mm.1	0.246667	9.89667	5.18299	0.00119589	0.053543	-0.532689	Gm20900
TC0400004196.mm.1	-0.293333	9.17	-5.1824	0.00119668	0.053543	-0.533367	Aldh4a1
TSUnmapped00000077.mm.1	-0.436667	8.585	-5.18155	0.00119782	0.053543	-0.534345	LOC102631757
TC1300000821.mm.1	-0.296667	3.915	-5.18131	0.00119815	0.053543	-0.534621	Gm17039; RP24-242F4.3
TC1800000617.mm.1	0.53	9.605	5.18078	0.00119886	0.053543	-0.535233	Cd74; Mir5107
TC0700001559.mm.1	0.34	5.12	5.17867	0.0012017	0.053543	-0.537656	Gm20663; RP23-466I14.1
TC0800001464.mm.1	0.23	10.3717	5.17836	0.00120211	0.053543	-0.538007	Gm17786
TC0500003645.mm.1	-0.196667	6.89167	-5.17495	0.00120672	0.053674	-0.541935	Katnal1; 5930430L01Rik
TC1200001753.mm.1	0.273333	11.77	5.17159	0.00121127	0.0538017	-0.545793	Gm24305
TC1400000231.mm.1	0.31	7.42833	5.16993	0.00121352	0.0538274	-0.5477	Rps24
TC0100002711.mm.1	0.236667	5.86833	5.16807	0.00121606	0.0538654	-0.54984	Gm2619; Csprs
TC1300001956.mm.1	0.26	5.87667	5.16673	0.00121789	0.0538723	-0.551384	Fgd3
TC0900002656.mm.1	-0.246667	4.76667	-5.16178	0.00122467	0.0540235	-0.557081	Unc13c
TC0400000271.mm.1	0.246667	6.60667	5.16178	0.00122467	0.0540235	-0.557081	Mdn1
TC1500002224.mm.1	0.283333	4.015	5.15813	0.0012297	0.0541711	-0.561289	Gm25897
TC1600000746.mm.1	0.276667	6.24167	5.15496	0.00123409	0.0542272	-0.56494	Abi3bp
TC0700002316.mm.1	0.246667	11.03	5.15477	0.00123435	0.0542272	-0.565161	Gm6900
TC0X00003080.mm.1	0.293333	8.67	5.15249	0.00123752	0.0542429	-0.567788	Gm7091
TC0800001378.mm.1	-0.296667	7.915	-5.15208	0.00123809	0.0542429	-0.568261	Gm15655; AC113301.2
TC1600000957.mm.1	0.41	10.1283	5.1503	0.00124057	0.0542775	-0.570314	Map3k7cl
TC0700000270.mm.1	0.206667	4.33333	5.14718	0.00124494	0.0543308	-0.573922	Psg22
TC0400003385.mm.1	0.28	7.66667	5.14538	0.00124745	0.0543308	-0.575992	Kdm4a
TC0400002332.mm.1	-0.376667	6.04833	-5.14432	0.00124895	0.0543308	-0.577218	Bhmt-ps1
TC1300000987.mm.1	-0.203333	4.215	-5.14413	0.00124921	0.0543308	-0.577434	Gm17618
TC0200002439.mm.1	-0.27	8.51833	-5.14298	0.00125083	0.0543308	-0.578765	Ppp1r16b
TC0400002910.mm.1	-0.233333	7.42333	-5.14122	0.00125332	0.0543308	-0.580801	Gm11261; RP23-189G9.1
TC1800000201.mm.1	-0.186667	7.41	-5.13797	0.0012579	0.0543308	-0.584551	Fhod3
TC1900001335.mm.1	0.213333	10.1267	5.13788	0.00125804	0.0543308	-0.58466	Gm10136
TC0800001119.mm.1	0.266667	7.94333	5.13777	0.00125819	0.0543308	-0.584787	Cx3cl1
TC0900001597.mm.1	0.273333	7.14	5.1374	0.00125871	0.0543308	-0.585206	Gm26448
TC0500002039.mm.1	0.226667	8.85667	5.13579	0.001261	0.0543565	-0.58707	Rpl17-ps5
TC1100000134.mm.1	0.3	5	5.13353	0.00126421	0.0544113	-0.589679	Ikzf1
TC1600001337.mm.1	0.47	6.07167	5.13149	0.00126712	0.0544113	-0.59204	Klhl6
TC1800001164.mm.1	0.386667	5.02333	5.13133	0.00126735	0.0544113	-0.592226	Gm22200
TC1000000595.mm.1	-0.36	8.02	-5.12929	0.00127026	0.0544635	-0.594581	Pbld2
TC1900000502.mm.1	0.43	6.14833	5.12267	0.00127979	0.0545917	-0.602252	Ifit3b
TC1000002878.mm.1	0.19	4.42833	5.12227	0.00128036	0.0545917	-0.602707	Glipr1
TC1100004300.mm.1	-0.23	7.695	-5.12217	0.0012805	0.0545917	-0.602822	Slc25a19
TC0600002961.mm.1	0.363333	7.025	5.12213	0.00128057	0.0545917	-0.602874	Snora7a
TC0900002510.mm.1	0.24	9.20333	5.12082	0.00128246	0.0545917	-0.604391	Slc51b
TC0200004951.mm.1	0.246667	7.61333	5.12013	0.00128345	0.0545917	-0.605183	Eif2s2
TC0X00000938.mm.1	-0.233333	8.51333	-5.1181	0.00128641	0.054645	-0.607543	Gm14814; RP23-437A4.2
TC1000000042.mm.1	0.333333	10.15	5.11414	0.00129216	0.0548169	-0.612123	Gm15536
TC0100003070.mm.1	-0.226667	4.84333	-5.11138	0.0012962	0.0549159	-0.615331	1700037F24Rik
TC0200004364.mm.1	-0.196667	6.62833	-5.10938	0.00129912	0.054966	-0.617642	Scg5
TC0100003129.mm.1	0.206667	7.22	5.10793	0.00130126	0.054966	-0.61933	Nav1
TC0400002986.mm.1	0.23	8.33833	5.10645	0.00130344	0.054966	-0.621044	Rps6
TC0800000320.mm.1	0.21	11.6317	5.10382	0.00130732	0.054966	-0.624098	Gm10689
TC1100002221.mm.1	-0.266667	4.03667	-5.10256	0.00130919	0.054966	-0.625561	Gm11999; RP23-373H2.5
TC0700003832.mm.1	0.186667	8.68	5.10205	0.00130994	0.054966	-0.626154	Gm6341
TC1500000891.mm.1	0.236667	8.50167	5.10048	0.00131227	0.054966	-0.62798	Tcea1-ps1
TC0600000599.mm.1	-0.313333	4.59333	-5.09923	0.00131412	0.054966	-0.629423	Mir6371
TSUnmapped00000106.mm.1	-0.313333	4.59333	-5.09923	0.00131412	0.054966	-0.629423	Mir6371
TC0800001039.mm.1	0.293333	7.32667	5.09898	0.0013145	0.054966	-0.62972	Rps6-ps2
TC1200002065.mm.1	-0.353333	6.77	-5.09578	0.00131927	0.0550936	-0.633436	4732463B04Rik
TC0900003323.mm.1	-0.246667	6.08	-5.09292	0.00132354	0.0551155	-0.636757	C1qtnf5; Mfrp
TC1200002079.mm.1	-0.28	7.01	-5.0922	0.00132462	0.0551155	-0.63759	Abcd4
TC0700001331.mm.1	0.3	3.92	5.09199	0.00132494	0.0551155	-0.637842	Gm9966
TC0800001477.mm.1	0.226667	7.49667	5.08731	0.00133198	0.0553367	-0.643283	Banp
TC0400000168.mm.1	-0.366667	6.35	-5.08499	0.00133548	0.0553575	-0.645977	Ttpa
TC0100002864.mm.1	0.286667	7.44667	5.08439	0.00133639	0.0553575	-0.646674	Ppip5k2
TC1000002036.mm.1	-0.53	8.51833	-5.08356	0.00133765	0.0553575	-0.647646	Slc16a10
TC0Y00000310.mm.1	-0.25	4.00167	-5.08157	0.00134068	0.0554112	-0.649964	Gm21588
TC0700002368.mm.1	0.24	10.0967	5.07788	0.00134629	0.0555718	-0.654257	Rps8-ps4
TC0800002617.mm.1	0.22	9.34667	5.07462	0.00135128	0.0557062	-0.658056	Dnaja2
TC0200002640.mm.1	0.233333	9.63333	5.07278	0.00135411	0.0557513	-0.660205	Gm14270
TC0X00002932.mm.1	0.3	9.35333	5.06934	0.00135941	0.0557548	-0.664212	Rps12-ps6
TC0X00002935.mm.1	0.3	9.35333	5.06934	0.00135941	0.0557548	-0.664212	Rps12-ps18
TC0X00002939.mm.1	0.3	9.35333	5.06934	0.00135941	0.0557548	-0.664212	Rps12-ps17
TC1100002300.mm.1	0.46	7.08333	5.06758	0.00136212	0.0557949	-0.666261	Rpl12-ps2
TC0100002251.mm.1	-0.226667	6.49333	-5.06358	0.00136833	0.0559779	-0.670933	Mfsd9
TC0900002597.mm.1	0.346667	6.09333	5.06221	0.00137046	0.055983	-0.67253	Gm23730
TC0400002846.mm.1	0.273333	6.54667	5.06019	0.0013736	0.055983	-0.67488	Gm11224
TC1200001758.mm.1	0.23	6.74833	5.06014	0.00137369	0.055983	-0.674944	Baz1a
TC0X00003249.mm.1	-0.276667	7.54833	-5.05765	0.00137758	0.0559944	-0.677851	Sms
TC0700003057.mm.1	-0.38	4.13667	-5.05672	0.00137904	0.0559944	-0.678938	Mrgpra2a
TC0400000538.mm.1	-0.216667	7.45833	-5.05662	0.0013792	0.0559944	-0.679056	Gm12437; RP23-141C15.4
TC0500001353.mm.1	0.19	6.89167	5.05421	0.00138298	0.0560274	-0.681865	Rpl6
TC0600000839.mm.1	0.23	7.115	5.05254	0.00138561	0.0560274	-0.683818	Polr1a
TC1900000221.mm.1	0.28	5.40333	5.05083	0.00138831	0.0560274	-0.685822	Ms4a6c
TC1400001303.mm.1	0.233333	9.07667	5.05056	0.00138873	0.0560274	-0.686133	Mbnl2
TC0X00000419.mm.1	-0.233333	8.18667	-5.05056	0.00138873	0.0560274	-0.686133	Gm14654
TC0300002263.mm.1	0.213333	9.82	5.04767	0.00139332	0.0560907	-0.689518	Rps3a1
TC0400002653.mm.1	0.41	10.7183	5.04737	0.0013938	0.0560907	-0.689871	Gm22042
TC1000001576.mm.1	-0.856667	9.08167	-5.04575	0.00139636	0.0561234	-0.691756	BC089597
TC1300001906.mm.1	0.446667	7.24667	5.04399	0.00139916	0.0561659	-0.693818	Hsp25-ps1
TC0200001448.mm.1	0.33	7.52833	5.04092	0.00140407	0.0561999	-0.697413	Trp53i11
TC0900000659.mm.1	-0.253333	9.46333	-5.04044	0.00140483	0.0561999	-0.697969	Idh3a
TC1300000093.mm.1	0.226667	7.43333	5.04017	0.00140526	0.0561999	-0.698286	B3galnt2
TC0X00002335.mm.1	-0.3	3.89	-5.03813	0.00140854	0.0562608	-0.700677	Gm14676
TC0600002992.mm.1	0.246667	7.5	5.03324	0.00141641	0.0565049	-0.706401	Fxyd4
TC1300001971.mm.1	-0.856667	7.91833	-5.03113	0.00141983	0.0565601	-0.708884	Gm906
TC1100000197.mm.1	0.2	10.2933	5.02987	0.00142187	0.0565601	-0.710357	Gm12034
TC0100000950.mm.1	-0.24	7.65	-5.02913	0.00142307	0.0565601	-0.711226	Gm7889
TC0800001186.mm.1	-0.313333	7.83333	-5.0253	0.0014293	0.0567373	-0.71571	Pdp2
TC0100003352.mm.1	-0.206667	8.09	-5.02281	0.00143338	0.0567838	-0.718639	Rabgap1l
TC1200001535.mm.1	0.21	9.16833	5.02151	0.0014355	0.0567838	-0.720162	Gm6969
TC1000000468.mm.1	-0.37	7.085	-5.02134	0.00143577	0.0567838	-0.720356	Nepn
TC0900001982.mm.1	0.28	7.96	5.01544	0.00144549	0.057037	-0.727286	Tmem45b
TC1600001588.mm.1	-0.393333	7.79	-5.0153	0.00144573	0.057037	-0.727454	Fbxo40
TC0800002330.mm.1	0.19	5.605	5.01032	0.00145397	0.057292	-0.733301	Tma16
TC1100004274.mm.1	0.25	9.35833	5.00501	0.00146283	0.0574605	-0.73954	Rpl19
TC0400003172.mm.1	-0.213333	8.01333	-5.00431	0.00146401	0.0574605	-0.740369	Slc35d1
TC0900001075.mm.1	0.213333	8.90667	5.00431	0.00146401	0.0574605	-0.740369	Gm9531
TC1700001935.mm.1	0.356667	7.95833	5.00347	0.00146541	0.0574605	-0.741351	Hspa1b; Hspa1a
TC0900000511.mm.1	0.22	7.05333	5.00072	0.00147003	0.0575714	-0.744586	Rps25
TC0X00002263.mm.1	0.206667	12.09	4.99536	0.00147908	0.0578554	-0.750897	Gm14633
TC0300000150.mm.1	0.386667	6.56333	4.99379	0.00148175	0.0578603	-0.752747	Gm24704
TC0X00002103.mm.1	0.27	7.83833	4.99317	0.00148281	0.0578603	-0.753484	Gm4986
TC1100002486.mm.1	0.24	9.05	4.98844	0.00149087	0.0580745	-0.759057	Npm1
TC1300002532.mm.1	0.183333	5.02833	4.98783	0.00149192	0.0580745	-0.759778	Naip6; Naip7
TC0600002711.mm.1	0.25	7.51167	4.98641	0.00149434	0.0580985	-0.761448	Gm20426
TC0M00000028.mm.1	0.533333	11.58	4.98467	0.00149733	0.0581256	-0.7635	mt-Te
TC1600001509.mm.1	0.41	7.695	4.98207	0.0015018	0.0581256	-0.766563	Slc51a
TC1100001285.mm.1	-0.49	9.25833	-4.98138	0.001503	0.0581256	-0.767384	Car4
TC1500000062.mm.1	-0.406667	9.12667	-4.98059	0.00150437	0.0581256	-0.768318	Ranbp3l
TC1800000393.mm.1	0.25	11.015	4.98026	0.00150494	0.0581256	-0.768708	Gm10268
TC0X00002290.mm.1	-0.256667	7.56833	-4.9797	0.0015059	0.0581256	-0.769366	Gm14889; RP23-303A21.2
TC0200000730.mm.1	0.203333	12.2217	4.97849	0.00150798	0.058136	-0.770785	Gm13456
TC1400002017.mm.1	-0.27	9.13167	-4.97732	0.00151002	0.0581448	-0.772174	Ndrg2
TC1400002278.mm.1	-0.24	4.71333	-4.97509	0.00151388	0.0581988	-0.774801	Gm23899
TC0400004033.mm.1	0.406667	8.00333	4.97363	0.00151642	0.0581988	-0.776526	Rpsa-ps12
TC0300000211.mm.1	0.436667	6.25833	4.97264	0.00151816	0.0581988	-0.777703	Cldn11
TC1800001162.mm.1	0.21	9.19833	4.9688	0.00152487	0.0581988	-0.782238	Etf1
TC0900001946.mm.1	-0.223333	7.51833	-4.96605	0.00152969	0.0581988	-0.785482	Jam3
TC0300000016.mm.1	-0.276667	4.07167	-4.96565	0.0015304	0.0581988	-0.78596	Gm10748
TC1800000980.mm.1	-0.393333	9.19667	-4.96536	0.00153092	0.0581988	-0.786304	Abhd3
TC1400001314.mm.1	0.243333	8.275	4.96523	0.00153115	0.0581988	-0.786458	Ipo5
TC0200000774.mm.1	-0.3	7.36667	-4.96468	0.00153211	0.0581988	-0.787107	Gm13468; RP23-103G12.1
TC0800001721.mm.1	0.233333	6.68667	4.96454	0.00153236	0.0581988	-0.78727	Gm15347; AC134581.2
TC0300001035.mm.1	-0.226667	5.54	-4.96445	0.00153252	0.0581988	-0.787383	Tspan2
TC0700001612.mm.1	0.2	6.99	4.96204	0.00153677	0.0581988	-0.79023	Rpl27a; Snora3
TC0400003957.mm.1	0.316667	5.97167	4.96115	0.00153835	0.0581988	-0.791283	Tnfrsf1b
TC1200001921.mm.1	0.43	7.565	4.95908	0.00154201	0.0581988	-0.793726	Tmem30b
TC1800000252.mm.1	0.223333	7.215	4.95844	0.00154315	0.0581988	-0.794489	Gm16345
TC1100003189.mm.1	0.36	3.89667	4.9571	0.00154553	0.0581988	-0.796072	Olfr407-ps1
TC1300000786.mm.1	0.216667	8.73167	4.95691	0.00154587	0.0581988	-0.796303	Gm3785
TC0100001190.mm.1	0.44	8.46667	4.95498	0.00154931	0.0581988	-0.798586	Nuak2
TC1400002162.mm.1	0.283333	6.62167	4.95314	0.00155259	0.0581988	-0.800757	Phf11b
TC0600000307.mm.1	-0.236667	5.97167	-4.95252	0.0015537	0.0581988	-0.801492	Gm14540; RP24-246G10.1
TC1800001047.mm.1	0.3	9.77667	4.95205	0.00155455	0.0581988	-0.802055	Gm10269
TC1300002095.mm.1	0.206667	9.23667	4.95061	0.00155712	0.0581988	-0.803758	Ubqln1
TC0200000866.mm.1	-0.206667	5.44667	-4.95061	0.00155712	0.0581988	-0.803758	Gm13527
TC1500000513.mm.1	0.193333	9.93	4.9506	0.00155714	0.0581988	-0.803771	Gm3150
TC1300002198.mm.1	-0.253333	7.24667	-4.9499	0.0015584	0.0581988	-0.804598	Cdc14b
TC1800000904.mm.1	-0.59	6.58167	-4.94972	0.00155873	0.0581988	-0.804816	Gm5096
TC0200001045.mm.1	-0.266667	8.37	-4.94733	0.00156302	0.0581988	-0.807646	Itga6
TC0700002476.mm.1	0.326667	4.88	4.94712	0.00156339	0.0581988	-0.807888	Gm26802
TC0200002594.mm.1	0.276667	7.365	4.94588	0.00156564	0.0581988	-0.809367	Cebpb
TC0300002629.mm.1	0.236667	6.495	4.94579	0.00156579	0.0581988	-0.809464	Olfml3
TC1100002906.mm.1	0.223333	7.50833	4.94331	0.00157028	0.0582982	-0.812408	Rps13-ps5
TC1100000285.mm.1	0.306667	5.08	4.93816	0.00157963	0.0585775	-0.818513	Rpsa-ps5
TC1300000009.mm.1	-0.24	9.00667	-4.93569	0.00158414	0.0586694	-0.821449	Asb13
TC1100001742.mm.1	0.296667	5.375	4.93479	0.0015858	0.0586694	-0.822521	Gm24290
TC0200001532.mm.1	0.48	6.05667	4.93229	0.00159038	0.0586694	-0.825489	Elf5
TC0200002368.mm.1	-0.34	6.17333	-4.93227	0.00159041	0.0586694	-0.82551	Mipep-ps
TC1700000402.mm.1	-0.25	10.0517	-4.93182	0.00159124	0.0586694	-0.826046	Tmem8
TC1300000028.mm.1	0.22	8.05333	4.92997	0.00159465	0.0587062	-0.828245	Klf6
TC1000002695.mm.1	-0.213333	5.55333	-4.929	0.00159643	0.0587062	-0.829393	Amdhd1
TC0200001507.mm.1	0.256667	4.54167	4.92807	0.00159815	0.0587062	-0.830501	Gm13811
TC1500002316.mm.1	0.196667	4.78833	4.9267	0.00160067	0.0587062	-0.832126	Gpr84
TC1300001033.mm.1	-0.296667	7.94167	-4.92632	0.00160138	0.0587062	-0.832579	Dhfr
TC1400002657.mm.1	0.356667	8.38833	4.92282	0.00160787	0.0588081	-0.836739	Gm16259
TC0600001676.mm.1	-0.263333	7.48833	-4.92249	0.00160848	0.0588081	-0.837127	Gm20400; RP24-323I5.2
TC0500000131.mm.1	0.223333	8.33167	4.92088	0.00161148	0.0588081	-0.839048	Sema3c
TC1300002463.mm.1	-0.223333	8.90167	-4.92088	0.00161148	0.0588081	-0.839048	Iqgap2
TC1100000674.mm.1	0.18	9.62667	4.91983	0.00161343	0.0588125	-0.840294	Larp1
TC0800001289.mm.1	0.196667	6.855	4.91712	0.0016185	0.0588952	-0.843522	Zfhx3
TC0100001414.mm.1	0.276667	9.915	4.91666	0.00161937	0.0588952	-0.844071	Gm2000
TC1200000828.mm.1	-0.186667	10.2667	-4.91181	0.00162847	0.059137	-0.849835	Dlst
TC1400001036.mm.1	-0.21	9.135	-4.90935	0.00163312	0.059137	-0.852771	Sucla2
TC1400002870.mm.1	-0.216667	6.23167	-4.90921	0.00163338	0.059137	-0.852935	Setdb2; Phf11c; Phf11d
TC1800000240.mm.1	0.216667	8.48167	4.90921	0.00163338	0.059137	-0.852935	Sap130
TC1300000889.mm.1	0.236667	10.125	4.90599	0.00163948	0.059236	-0.856768	Gm8062
TC1800000972.mm.1	0.256667	7.045	4.90563	0.00164017	0.059236	-0.8572	Gm26244
TC0700001070.mm.1	0.556667	6.845	4.90421	0.00164288	0.059236	-0.858898	Fam174b
TC1200002274.mm.1	-0.39	9.495	-4.90388	0.0016435	0.059236	-0.859286	Serpina1f
TC0600000854.mm.1	-0.54	9.39	-4.90015	0.00165062	0.0594262	-0.863738	Retsat
TC0800001522.mm.1	-0.203333	5.59833	-4.89704	0.00165659	0.0595084	-0.867448	Tubb3
TC0400001035.mm.1	-0.296667	7.205	-4.89702	0.00165661	0.0595084	-0.867464	Dnajc6
TC0300003133.mm.1	0.253333	7.67	4.89218	0.00166595	0.0597768	-0.873245	Ifi44
TC1700001641.mm.1	-0.246667	6.12667	-4.88978	0.00167059	0.0598766	-0.87611	Snora78
TC0800000774.mm.1	0.183333	5.14167	4.88764	0.00167476	0.0599284	-0.878671	Mir1969
TC1000001063.mm.1	-0.27	11.5917	-4.88529	0.00167933	0.0599284	-0.881476	Pah
TC0M00000020.mm.1	0.476667	8.26833	4.88523	0.00167945	0.0599284	-0.881553	mt-Tq
TC1100004088.mm.1	0.19	11.765	4.8852	0.0016795	0.0599284	-0.881583	Gm11703
TC0600001845.mm.1	0.346667	4.63667	4.88114	0.00168744	0.0600965	-0.886435	Gm16055
TC0800000286.mm.1	0.253333	8.22667	4.88088	0.00168796	0.0600965	-0.88675	Plat
TC1900000500.mm.1	0.326667	6.08667	4.87806	0.0016935	0.0602271	-0.890124	Ifit2
TC1300001763.mm.1	-0.296667	4.39833	-4.87642	0.00169673	0.0602753	-0.892086	Serpinb1-ps1
TC1300000355.mm.1	0.206667	8.24333	4.873	0.00170349	0.0603977	-0.896178	Gm11380
TC1200001875.mm.1	-0.28	9.81	-4.87178	0.0017059	0.0603977	-0.897629	Cdkl1
TC1900000078.mm.1	0.203333	8.93167	4.87076	0.00170792	0.0603977	-0.898853	Rela
TC0700003996.mm.1	0.353333	6.86667	4.86817	0.00171308	0.0603977	-0.901953	Gvin1; Gm4070; Gm17757; Gm18853
TC1700002781.mm.1	0.353333	8.54667	4.86817	0.00171308	0.0603977	-0.901953	H2-Ab1
TC0700004048.mm.1	0.39	3.925	4.86812	0.00171317	0.0603977	-0.902012	Olfr484
TC1100002897.mm.1	-0.306667	7.53	-4.86804	0.00171334	0.0603977	-0.902113	Shmt1
TC1300001494.mm.1	-0.26	7.31	-4.86547	0.00171847	0.0604874	-0.905187	Sugct
TC0500002642.mm.1	-0.296667	8.18167	-4.86417	0.00172107	0.0604874	-0.906742	Ppat
TC0200001034.mm.1	0.226667	11.0067	4.86394	0.00172154	0.0604874	-0.907023	Gm13641
TC0100001786.mm.1	-0.256667	10.065	-4.85625	0.00173703	0.0609133	-0.916242	Bpnt1
TC0800000543.mm.1	-0.25	9.085	-4.85604	0.00173745	0.0609133	-0.916495	Enpp6
TC0800002558.mm.1	0.24	8.43	4.85343	0.00174274	0.061032	-0.919621	Adgre5; Mir1668
TC1400000697.mm.1	0.273333	4.34667	4.84791	0.001754	0.0613595	-0.926252	Trav6-5
TC0900001160.mm.1	0.35	9.50833	4.84517	0.00175961	0.0614413	-0.929539	Gm22866
TC1100002207.mm.1	0.203333	8.64833	4.8449	0.00176017	0.0614413	-0.929864	Tns3
TC0400000446.mm.1	-0.196667	7.24833	-4.84241	0.00176529	0.0614598	-0.932854	Npr2
TC0700001402.mm.1	0.196667	5.63167	4.84241	0.00176529	0.0614598	-0.932854	Pgm2l1
TC1500001736.mm.1	-0.62	7.98	-4.84186	0.00176644	0.0614598	-0.933525	9030619P08Rik
TC0900002346.mm.1	-0.19	9.67833	-4.83576	0.00177905	0.0618179	-0.940851	Tspan3
TC1900000607.mm.1	-0.24	8.25	-4.83503	0.00178058	0.0618179	-0.941734	4933411K16Rik; Hoga1
TC0600000849.mm.1	0.323333	10.1083	4.82828	0.00179468	0.0621686	-0.949856	Tmem150a
TC1900001240.mm.1	0.303333	5.935	4.82648	0.00179846	0.0621686	-0.952022	Anxa1
TC0100000711.mm.1	0.2	9.18	4.82547	0.0018006	0.0621686	-0.953243	Agfg1
TC0500001416.mm.1	0.233333	8.11333	4.82402	0.00180364	0.0621686	-0.95498	Mlxip
TC1600002178.mm.1	0.276667	7.13167	4.82287	0.00180607	0.0621686	-0.956368	Litaf; Gm19955
TC0100000081.mm.1	0.276667	10.6217	4.82287	0.00180607	0.0621686	-0.956368	Rpl5-ps1
TC0900000997.mm.1	-0.226667	7.75333	-4.8227	0.00180644	0.0621686	-0.956581	Wdr72
TC0700003708.mm.1	0.28	7.86667	4.82212	0.00180766	0.0621686	-0.957274	Rps13-ps2
TC0100000491.mm.1	0.27	8.845	4.82191	0.0018081	0.0621686	-0.957527	Rpl17-ps1
TC0500002139.mm.1	-0.173333	7.03667	-4.81656	0.00181946	0.062458	-0.963974	Lmbr1
TC0300000941.mm.1	0.296667	8.90833	4.81612	0.00182041	0.062458	-0.964512	Gm24136
TC1100003992.mm.1	-0.253333	7.83333	-4.81466	0.00182351	0.0624977	-0.966265	Wipi1
TC0800000482.mm.1	-0.25	6.23167	-4.81111	0.00183113	0.0626285	-0.970555	Slc7a2
TC0700002842.mm.1	0.203333	7.325	4.81106	0.00183123	0.0626285	-0.970614	Cebpg
TC1300000590.mm.1	-0.826667	7.73	-4.80673	0.00184053	0.0627862	-0.975832	Gm8765
TC1700002287.mm.1	-0.23	9.79833	-4.80648	0.00184109	0.0627862	-0.976144	Sult1c2
TC1400000404.mm.1	0.223333	10.765	4.80619	0.00184171	0.0627862	-0.976489	Eif1-ps1
TC0400000084.mm.1	0.243333	7.855	4.8003	0.00185447	0.0630121	-0.983599	Trp53inp1
TC0800000976.mm.1	0.2	9.77	4.79948	0.00185626	0.0630121	-0.984593	2310036O22Rik
TC1600000379.mm.1	0.206667	8.75667	4.79892	0.00185748	0.0630121	-0.98527	Ccdc50
TC0700002503.mm.1	0.24	6.38	4.79884	0.00185766	0.0630121	-0.985371	Bcl3
TC1400000947.mm.1	-0.44	6.91333	-4.79862	0.00185815	0.0630121	-0.985638	Adra1a
TC0100000251.mm.1	0.203333	10.3783	4.7944	0.00186737	0.0632581	-0.990738	Gm6428
TC0300001871.mm.1	-0.183333	6.79833	-4.79325	0.00186989	0.0632766	-0.992125	Nudt6
TC0600001637.mm.1	-0.22	7.53	-4.78995	0.00187716	0.063456	-0.996125	Dera
TC1000000661.mm.1	-0.213333	8.76333	-4.78805	0.00188134	0.0634635	-0.998413	Ank3
TC1500001704.mm.1	0.213333	8.57333	4.78805	0.00188134	0.0634635	-0.998413	Gm7935
TC1500002350.mm.1	-0.566667	8.07333	-4.78654	0.00188469	0.0635098	-1.00025	Cpt1b
TC0800001531.mm.1	0.373333	6.71667	4.78453	0.00188916	0.0635938	-1.00269	Rhou
TC1500001469.mm.1	0.226667	10.2167	4.78248	0.0018937	0.0636798	-1.00516	Gm5471
TC0300003194.mm.1	0.286667	10.4	4.7808	0.00189745	0.0636912	-1.0072	Cth
TC0400002207.mm.1	-0.356667	4.46167	-4.78055	0.001898	0.0636912	-1.0075	Gm22940
TC1900000681.mm.1	0.19	6.01833	4.77837	0.00190287	0.063788	-1.01014	Pprc1
TC1000002783.mm.1	0.22	3.99667	4.77589	0.00190844	0.0638414	-1.01315	Lrriq1
TC0100000486.mm.1	0.22	11.6233	4.77589	0.00190844	0.0638414	-1.01315	Rpl18-ps1
TC0300001121.mm.1	-0.21	5.84833	-4.77342	0.001914	0.0639531	-1.01614	Gm10961
TC0400002788.mm.1	-0.393333	7.37667	-4.7708	0.00191992	0.0639531	-1.01932	Rnf183
TC0900000369.mm.1	0.203333	6.52167	4.76973	0.00192233	0.0639531	-1.02062	Vsig2
TC1100000971.mm.1	0.203333	8.87833	4.76973	0.00192233	0.0639531	-1.02062	Rpl23a-ps2
TC1100001481.mm.1	0.3	7.67	4.76969	0.00192243	0.0639531	-1.02067	Gm24949
TC0900000370.mm.1	-0.276667	8.06833	-4.76911	0.00192373	0.0639531	-1.02137	Siae
TC0600002877.mm.1	-0.28	4.43	-4.76534	0.0019323	0.0641715	-1.02594	Il5ra
TC1000000368.mm.1	-0.283333	5.185	-4.76241	0.00193898	0.064327	-1.0295	Gm17196; RP24-318H2.2
TC1900001472.mm.1	0.18	6.94667	4.75691	0.0019516	0.0646412	-1.03618	Noc3l
TC0100001707.mm.1	0.196667	7.945	4.75365	0.00195912	0.0646412	-1.04014	Itpkb
TC0100003662.mm.1	-0.406667	8.32333	-4.7533	0.00195994	0.0646412	-1.04058	Adck3
TC0300001391.mm.1	0.303333	9.28833	4.75226	0.00196235	0.0646412	-1.04184	Emcn
TC1700000983.mm.1	0.346667	8.00667	4.75115	0.00196491	0.0646412	-1.04318	Trp53-ps
TC0800002879.mm.1	0.253333	9.97667	4.75107	0.0019651	0.0646412	-1.04328	Rps26-ps1
TC0700003010.mm.1	0.29	5.89167	4.7509	0.0019655	0.0646412	-1.04349	Ppp1r15a
TC0400002189.mm.1	-0.21	7.32833	-4.75058	0.00196623	0.0646412	-1.04388	Asph
TC0400004189.mm.1	0.19	6.08167	4.75044	0.00196657	0.0646412	-1.04406	Ccdc163
TC0600000293.mm.1	-0.24	5.84	-4.74604	0.0019768	0.064911	-1.0494	Gm13844; RP23-400L4.3
TC0X00002325.mm.1	-0.226667	8.12333	-4.74326	0.00198331	0.0650085	-1.05279	Gm14680
TC0100001671.mm.1	0.21	7.415	4.74304	0.00198382	0.0650085	-1.05305	Zbtb18
TC1300002606.mm.1	0.19	5.055	4.74123	0.00198807	0.0650814	-1.05526	Rgs7bp
TC1800001710.mm.1	-0.356667	9.035	-4.7384	0.00199474	0.0652331	-1.05871	Cndp1
TC1500002249.mm.1	-0.263333	7.065	-4.73583	0.0020008	0.0653648	-1.06183	Cela1
TC0500002343.mm.1	-0.183333	8.85833	-4.73328	0.00200684	0.0654957	-1.06494	Qdpr
TC1100001621.mm.1	0.2	10.0633	4.73219	0.00200945	0.0655121	-1.06628	Eif1
TC1800001127.mm.1	-0.233333	6.06333	-4.73066	0.00201308	0.0655121	-1.06814	A830052D11Rik
TC0600001369.mm.1	0.23	6.04833	4.73004	0.00201457	0.0655121	-1.0689	Usp18
TC0300002359.mm.1	0.36	8.34667	4.72851	0.0020182	0.0655121	-1.07076	Gm24046
TC1800000397.mm.1	-0.22	5.88	-4.72766	0.00202026	0.0655121	-1.07181	Gm23205
TC0900000549.mm.1	-0.376667	4.63833	-4.72694	0.00202196	0.0655121	-1.07267	LOC100861852
TC1300001318.mm.1	-0.236667	6.49833	-4.72632	0.00202346	0.0655121	-1.07344	Mocs2
TC0900002181.mm.1	0.18	8.37667	4.72623	0.00202367	0.0655121	-1.07354	Kmt2a
TSUnmapped00000088.mm.1	0.19	10.0617	4.72298	0.00203147	0.0656984	-1.07751	Rpl14-ps1
TC1000003155.mm.1	0.256667	10.3483	4.72156	0.00203489	0.065743	-1.07924	Rps26
TC0600002486.mm.1	0.18	9.64	4.71613	0.00204802	0.0661006	-1.08587	Rnf181
TC1000001786.mm.1	0.233333	5.73667	4.71263	0.00205655	0.0663092	-1.09015	Adgrg6
TC0900003229.mm.1	0.23	10.8183	4.71149	0.00205933	0.0663323	-1.09155	Gm4017; Gm10157
TC1800000044.mm.1	0.22	9.29	4.70743	0.00206928	0.0663629	-1.09652	Rpl27-ps3
TC0400001967.mm.1	0.3	6.24333	4.70722	0.00206978	0.0663629	-1.09676	Gm13067; RP23-169H13.4
TC1000003162.mm.1	0.316667	10.135	4.70595	0.00207292	0.0663629	-1.09832	Rpsa-ps2
TC1500000543.mm.1	0.23	7.215	4.70536	0.00207437	0.0663629	-1.09905	Them6
TC0200001467.mm.1	-0.206667	10.3867	-4.70521	0.00207472	0.0663629	-1.09922	Gm13798
TC0400002543.mm.1	-0.226667	5.39333	-4.70499	0.00207528	0.0663629	-1.0995	Olfr29-ps1
TC1000001936.mm.1	0.466667	5.3	4.70354	0.00207884	0.0663629	-1.10127	Rspo3
TC1700001403.mm.1	0.216667	5.245	4.70353	0.00207888	0.0663629	-1.10128	Fndc1
TC0100000519.mm.1	0.216667	9.085	4.70353	0.00207888	0.0663629	-1.10128	Eef1b2
TC1000003222.mm.1	-0.576667	6.82833	-4.70197	0.00208273	0.0664198	-1.10319	Rdh18-ps
TC0200004718.mm.1	-0.286667	8.49667	-4.70021	0.00208708	0.0664925	-1.10534	Gm14063; RP23-109J20.1
TC0400002852.mm.1	0.25	9.51167	4.69884	0.00209048	0.0665347	-1.10702	Rps18-ps1
TC1900001055.mm.1	-0.203333	5.52167	-4.69795	0.00209269	0.0665391	-1.10811	Gm15968
TC0900003234.mm.1	-0.49	8.99167	-4.69587	0.00209789	0.0666385	-1.11066	Acaa1b
TC0200004251.mm.1	0.31	6.98833	4.69472	0.00210075	0.0666634	-1.11207	Prrg4
TC1800000051.mm.1	0.4	6.76333	4.69134	0.0021092	0.0668657	-1.11621	Gm24292
TC0700001919.mm.1	-0.26	6.27667	-4.69006	0.00211243	0.066902	-1.11779	Pstk
TC1600000138.mm.1	-0.34	9.39	-4.68723	0.00211953	0.0670607	-1.12124	Snx29
TC0400001715.mm.1	0.226667	9.04667	4.6862	0.00212215	0.0670775	-1.12252	Eif4g3
TC0900002425.mm.1	0.206667	6.05333	4.68263	0.00213117	0.0672964	-1.12689	Gm2735
TC1000000604.mm.1	-0.42	8.85667	-4.6802	0.00213736	0.0674255	-1.12988	Dnajc12
TC0600000769.mm.1	-0.25	4.475	-4.67834	0.00214209	0.0675085	-1.13216	Gm20445
TC0700003946.mm.1	0.36	5.07667	4.67614	0.00214771	0.0676035	-1.13486	Trim30d
TC1600001071.mm.1	0.183333	7.49833	4.67551	0.00214932	0.0676035	-1.13563	Ets2
TC1100002492.mm.1	0.236667	4.46833	4.67445	0.00215205	0.0676231	-1.13694	Gabrp
TC0100000244.mm.1	-0.28	7.10333	-4.66962	0.00216447	0.0677716	-1.14287	Cnnm4
TC0100000627.mm.1	0.19	8.84833	4.66947	0.00216484	0.0677716	-1.14305	Pnkd
TC0900001605.mm.1	0.203333	10.065	4.66708	0.00217104	0.0677716	-1.146	Rpl14; Rpl14-ps1
TC1900000129.mm.1	-0.246667	6.87	-4.66705	0.00217112	0.0677716	-1.14603	Macrod1
TC0900002271.mm.1	-0.18	10.4533	-4.6666	0.00217226	0.0677716	-1.14658	Sdhd
TC1100001339.mm.1	0.286667	8.37333	4.66526	0.00217576	0.0677716	-1.14824	Rnu3b1
TC1100001340.mm.1	0.286667	8.37333	4.66526	0.00217576	0.0677716	-1.14824	Rnu3b3
TC1100001343.mm.1	0.286667	8.37333	4.66526	0.00217576	0.0677716	-1.14824	Rnu3b2
TC1800000103.mm.1	-0.38	8.09667	-4.66488	0.00217674	0.0677716	-1.1487	Lama3
TC0400002633.mm.1	-0.503333	10.5817	-4.66393	0.00217921	0.0677716	-1.14987	Acnat2
TC1000000729.mm.1	0.256667	8.40833	4.66306	0.00218146	0.0677716	-1.15093	Chchd10
TC0300001176.mm.1	-0.27	6.15167	-4.66282	0.0021821	0.0677716	-1.15123	Olfm3
TC0700004269.mm.1	0.19	11.765	4.66073	0.00218754	0.0678096	-1.1538	Gm10155
TC0700002647.mm.1	0.19	8.295	4.66073	0.00218754	0.0678096	-1.1538	Gm24865; Gm4613
TC0700004232.mm.1	-0.223333	4.47167	-4.65454	0.00220377	0.0682469	-1.16143	Gm14389
TC0200004621.mm.1	0.206667	10.19	4.65302	0.00220776	0.0683046	-1.16329	Gm14044
TC1100002104.mm.1	-0.23	6.735	-4.65121	0.00221256	0.0683871	-1.16553	4930556J24Rik
TC1700001637.mm.1	0.22	7.59	4.64826	0.00222037	0.0685624	-1.16916	Gfer
TC0200003866.mm.1	-0.303333	5.44167	-4.64708	0.00222352	0.0685937	-1.17062	Tfpi
TC0800002332.mm.1	0.24	5.52	4.64548	0.00222776	0.0685987	-1.17259	Npy5r
TC0X00002091.mm.1	0.263333	5.71167	4.64338	0.00223335	0.0685987	-1.17517	Gm6024
TC1300001762.mm.1	-0.326667	7.10333	-4.64265	0.0022353	0.0685987	-1.17607	Serpinb1a
TC1900001451.mm.1	-0.316667	5.73167	-4.64263	0.00223536	0.0685987	-1.1761	Gm22714
TC0100002583.mm.1	0.286667	7.43333	4.64238	0.00223604	0.0685987	-1.17641	Tmbim1
TC0600000725.mm.1	0.276667	6.48833	4.64221	0.00223649	0.0685987	-1.17662	Ccser1
TC1400002339.mm.1	0.21	6.56833	4.64113	0.00223939	0.0686221	-1.17796	Gm24890
TC0300000210.mm.1	0.29	7.40167	4.63627	0.00225244	0.0689559	-1.18395	Skil
TC1300000778.mm.1	0.26	9.02667	4.63414	0.00225819	0.0690275	-1.18658	Habp4
TC0200005502.mm.1	-0.333333	7.40667	-4.63382	0.00225907	0.0690275	-1.18698	Ttbk2
TC1400002454.mm.1	0.276667	6.555	4.62604	0.00228021	0.0696071	-1.19658	Lacc1
TC0100000892.mm.1	-0.186667	8.49333	-4.6224	0.00229019	0.0698454	-1.20109	Scly
TC0800000345.mm.1	-0.206667	9.05333	-4.61679	0.00230565	0.0702502	-1.20803	Erlin2
TC0800001573.mm.1	-0.316667	7.10167	-4.61496	0.00231071	0.0703127	-1.21029	Slc35f3
TC0600000250.mm.1	0.17	5.79833	4.61447	0.00231208	0.0703127	-1.2109	Strip2
TC0400003146.mm.1	0.296667	7.735	4.61275	0.00231686	0.0703237	-1.21303	Ccdc50-ps
TC0400001374.mm.1	-0.406667	7.73	-4.61245	0.0023177	0.0703237	-1.2134	Gm12892
TC1500001019.mm.1	0.253333	8.56	4.61198	0.00231901	0.0703237	-1.21399	Aqp6
TC0200004308.mm.1	-0.896667	5.065	-4.61064	0.00232273	0.07037	-1.21564	Bbox1
TC1100003083.mm.1	-0.283333	9.365	-4.60722	0.00233231	0.0705935	-1.21988	Acadvl
TC0X00002888.mm.1	0.32	10.5833	4.60612	0.00233539	0.0705996	-1.22124	Gm7429
TC0700001771.mm.1	-0.35	8.24167	-4.60458	0.00233971	0.0705996	-1.22315	Slc5a11
TC0100001219.mm.1	0.17	10.945	4.60394	0.00234152	0.0705996	-1.22395	Gm8618
TC0600002122.mm.1	0.31	7.925	4.60372	0.00234214	0.0705996	-1.22422	Mkrn1
TC1900000756.mm.1	0.24	6.09333	4.60279	0.00234474	0.0705996	-1.22536	Dusp5
TC1700002034.mm.1	0.236667	4.485	4.60245	0.0023457	0.0705996	-1.22579	Gm20401
TC0100002198.mm.1	0.396667	7.51167	4.60137	0.00234875	0.0706253	-1.22713	Rpl12-ps1
TC1600002097.mm.1	0.223333	5.69833	4.59898	0.0023555	0.0707619	-1.23009	Runx1
TC0100003099.mm.1	0.4	8.51333	4.59792	0.00235853	0.0707778	-1.23141	Prelp
TC0100001653.mm.1	-0.32	8.99667	-4.59724	0.00236044	0.0707778	-1.23225	Kmo
TC0300002312.mm.1	-0.246667	8.60333	-4.59599	0.00236399	0.0708184	-1.2338	Sema4a; Mir7011
TC1100001253.mm.1	0.243333	8.06833	4.59377	0.00237033	0.0709421	-1.23656	Taf15
TC0900000871.mm.1	-0.236667	9.58167	-4.59167	0.00237632	0.0710552	-1.23916	Car12
TC1400001741.mm.1	-0.206667	9.36	-4.58841	0.00238568	0.0711842	-1.24322	Ccser2
TC1000001544.mm.1	0.186667	7.44	4.58755	0.00238813	0.0711842	-1.24428	Mettl1
TC0400000331.mm.1	0.24	7.66667	4.58708	0.00238947	0.0711842	-1.24486	Gm12380
TC0200001826.mm.1	-0.28	8.60667	-4.58707	0.0023895	0.0711842	-1.24487	Casc4
TC1500000398.mm.1	0.203333	6.16833	4.58521	0.00239489	0.0712782	-1.24719	Mtbp
TC1000001950.mm.1	0.253333	7.25	4.58373	0.00239916	0.0712782	-1.24903	Gm24168
TC0900001414.mm.1	0.2	7.6	4.58307	0.00240106	0.0712782	-1.24985	Impdh2
TC0300001528.mm.1	0.23	8.555	4.58183	0.00240464	0.0712782	-1.25138	Fubp1
TC1300000271.mm.1	0.23	6.995	4.58183	0.00240464	0.0712782	-1.25138	Gm11343
TC0200001003.mm.1	0.173333	4.46	4.58073	0.00240783	0.0712782	-1.25275	G6pc2
TC1100002233.mm.1	0.176667	7.845	4.58019	0.00240942	0.0712782	-1.25343	Cobl
TC0600000577.mm.1	0.363333	5.06167	4.57984	0.00241041	0.0712782	-1.25386	Gpnmb
TC0300002248.mm.1	0.22	5.03667	4.57889	0.00241319	0.0712945	-1.25504	Gm8813
TC1300001122.mm.1	0.226667	10.2867	4.57798	0.00241583	0.0713068	-1.25617	Gm5453
TC0800002530.mm.1	-0.333333	5.00333	-4.57644	0.00242032	0.071374	-1.25809	Gm20310
TC0200005182.mm.1	0.243333	10.215	4.57354	0.0024288	0.0715346	-1.2617	Gm11472
TC0700000552.mm.1	-0.533333	8.05333	-4.57241	0.00243211	0.0715346	-1.2631	Cox7a1
TC0900001788.mm.1	0.28	7.51	4.57184	0.00243378	0.0715346	-1.26381	Gm24339
TC0500002995.mm.1	0.24	5.89667	4.57154	0.00243468	0.0715346	-1.26419	Mir7026
TC0400002460.mm.1	0.23	9.24167	4.57057	0.00243752	0.0715525	-1.26539	Ubap2
TC0300001076.mm.1	-0.426667	8.52	-4.56787	0.00244549	0.0716516	-1.26876	Slc16a1
TC0200000271.mm.1	0.25	4.16833	4.56543	0.00245271	0.0716516	-1.2718	Gm6587
TC0200003582.mm.1	-0.263333	5.06833	-4.56465	0.00245502	0.0716516	-1.27277	Ccdc148
TC1600000443.mm.1	-0.203333	8.17833	-4.56361	0.00245808	0.0716516	-1.27406	Pcyt1a
TC0300001116.mm.1	0.223333	8.93167	4.56304	0.00245979	0.0716516	-1.27478	Lamtor5
TC1500000351.mm.1	-0.176667	8.25833	-4.56116	0.00246536	0.0716516	-1.27711	Eny2
TC1100000463.mm.1	0.22	4.64667	4.5605	0.00246734	0.0716516	-1.27794	Gm12165
TC1500001197.mm.1	0.236667	4.27833	4.55977	0.00246953	0.0716516	-1.27885	Il7r
TC0400003100.mm.1	-0.363333	7.71833	-4.55962	0.00246997	0.0716516	-1.27904	Cyp2j9
TC0200002226.mm.1	-0.196667	5.525	-4.55908	0.00247158	0.0716516	-1.27971	E130215H24Rik
TC1600001688.mm.1	0.21	3.91167	4.5588	0.0024724	0.0716516	-1.28005	n-R5s36
TC1700000530.mm.1	-0.336667	8.95833	-4.55854	0.00247319	0.0716516	-1.28038	Gm15318; RP23-418C19.4; LOC102631757
TSUnmapped00000179.mm.1	0.303333	8.37167	4.55815	0.00247436	0.0716516	-1.28087	Rnu3b2
TSUnmapped00000182.mm.1	0.303333	8.37167	4.55815	0.00247436	0.0716516	-1.28087	Rnu3b3
TSUnmapped00000183.mm.1	0.303333	8.37167	4.55815	0.00247436	0.0716516	-1.28087	Rnu3b1
TC1700000577.mm.1	0.206667	4.61333	4.55365	0.00248786	0.071941	-1.28648	Olfr55
TC1100000836.mm.1	-0.17	4.97833	-4.55233	0.00249182	0.071941	-1.28812	B430202K04Rik
TC0900000204.mm.1	-0.256667	7.00167	-4.55231	0.0024919	0.071941	-1.28816	Ldlr
TC1200002411.mm.1	-0.213333	8.23	-4.55184	0.00249331	0.071941	-1.28874	Ckb
TC0200001859.mm.1	-0.23	7.845	-4.54829	0.00250403	0.072077	-1.29317	Sqrdl
TC1900001012.mm.1	0.31	11.185	4.54793	0.00250512	0.072077	-1.29361	Slc22a12
TC0400000234.mm.1	0.206667	5.62	4.54679	0.00250858	0.072077	-1.29504	Epha7
TC0400000288.mm.1	0.343333	4.295	4.54632	0.00251001	0.072077	-1.29563	Mir8118
TC0900002586.mm.1	0.363333	4.82833	4.54628	0.00251013	0.072077	-1.29567	Gcnt3
TC0X00001766.mm.1	-0.18	8.96	-4.54479	0.00251467	0.072077	-1.29754	Clcn5
TC0700001618.mm.1	0.34	4.39	4.54449	0.00251558	0.072077	-1.29791	Gm24842
TC1400002869.mm.1	0.22	6.20667	4.54233	0.00252215	0.072077	-1.30061	Phf11d; Phf11c
TC1500000235.mm.1	0.203333	9.06167	4.54233	0.00252218	0.072077	-1.30062	Laptm4b
TC0300002449.mm.1	0.203333	10.7417	4.54233	0.00252218	0.072077	-1.30062	Rpl31-ps11
TC1100001692.mm.1	-0.406667	8.45	-4.54215	0.00252272	0.072077	-1.30084	Mdk-ps1
TC0200004600.mm.1	0.326667	4.17333	4.54114	0.00252581	0.0721012	-1.3021	Gm25703
TC0700002854.mm.1	0.38	10.8533	4.53904	0.00253224	0.0721078	-1.30473	Nudt19
TC1100003288.mm.1	0.213333	8.08333	4.53901	0.00253234	0.0721078	-1.30476	Rpl23a; Snord42b
TC1700002199.mm.1	0.236667	8.855	4.53886	0.00253278	0.0721078	-1.30494	Ubr2
TC1700001275.mm.1	0.23	10.6517	4.53727	0.00253766	0.0721314	-1.30693	Rpl31-ps16
TC1700000501.mm.1	0.186667	11.53	4.53673	0.00253934	0.0721314	-1.30761	Gm10045
TC0X00002243.mm.1	-0.196667	6.225	-4.5364	0.00254034	0.0721314	-1.30802	AW822252
TC0700001164.mm.1	0.203333	8.405	4.5353	0.00254375	0.0721503	-1.30941	Zfp592
TC0100001994.mm.1	0.55	6.34833	4.53448	0.00254626	0.0721503	-1.31042	Sbspon
TC1700001626.mm.1	0.216667	5.85833	4.534	0.00254775	0.0721503	-1.31103	Dnase1l2
TC1100001850.mm.1	0.253333	7.70333	4.53326	0.00255004	0.0721514	-1.31195	Gm11675
TC0400002749.mm.1	0.383333	6.785	4.53088	0.00255741	0.0722845	-1.31493	Rpsa-ps11
TC0500001239.mm.1	0.303333	6.05167	4.52962	0.0025613	0.0722845	-1.3165	Oasl2
TC0100001781.mm.1	0.29	5.49167	4.52956	0.00256149	0.0722845	-1.31658	Snora36b; Mir664
TC0500002692.mm.1	-0.28	5.13	-4.52704	0.00256934	0.0723583	-1.31973	Ugt2b36
TC1700000835.mm.1	-0.45	7.01167	-4.52699	0.0025695	0.0723583	-1.3198	Pla2g7
TC0500003314.mm.1	-0.333333	9.16	-4.52633	0.00257157	0.0723583	-1.32063	Asl
TC0X00000697.mm.1	0.256667	6.25167	4.52583	0.00257312	0.0723583	-1.32125	Gm23615
TC0100003064.mm.1	0.326667	7.04333	4.52486	0.00257615	0.0723802	-1.32246	Gm8532
TC1900001529.mm.1	-0.283333	8.24167	-4.52251	0.0025835	0.0724755	-1.3254	Pyroxd2
TC0800002314.mm.1	0.203333	7.67833	4.52133	0.0025872	0.0724755	-1.32688	Klhl2
TC0200004393.mm.1	0.406667	9.37	4.52116	0.00258775	0.0724755	-1.3271	Gm25514
TC1100000895.mm.1	0.23	5.52833	4.5209	0.00258857	0.0724755	-1.32743	Snord118
TC1100002152.mm.1	-0.253333	7.90333	-4.51978	0.00259207	0.0724954	-1.32882	Pgam2
TC0200002678.mm.1	0.19	6.88833	4.51924	0.0025938	0.0724954	-1.32951	Rbm38
TC1700001936.mm.1	0.426667	7.28667	4.51666	0.00260193	0.0726593	-1.33274	Hspa1a
TC0200002885.mm.1	-0.273333	8.23667	-4.51569	0.00260499	0.0726816	-1.33395	Dhtkd1
TC0500003085.mm.1	0.193333	6.69667	4.51206	0.00261651	0.0728936	-1.3385	Gm13827
TC0200005451.mm.1	-0.273333	5.86	-4.51187	0.00261713	0.0728936	-1.33875	Mir7006
TC1900000504.mm.1	0.453333	6.13333	4.51112	0.00261949	0.0728964	-1.33968	Ifit1
TC0X00000841.mm.1	-0.246667	8.67333	-4.50923	0.00262552	0.0730008	-1.34205	Gm14763; RP23-311G7.2
TC0800001407.mm.1	0.253333	6.83667	4.50643	0.00263449	0.0730479	-1.34557	Plcg2
TC0300000117.mm.1	0.253333	10.4067	4.50643	0.00263449	0.0730479	-1.34557	Gm5844
TC0X00000423.mm.1	0.183333	11.715	4.50563	0.00263704	0.0730479	-1.34657	Gm14648
TC1900001461.mm.1	0.306667	7.46667	4.50506	0.00263886	0.0730479	-1.34728	Myof
TC0600003420.mm.1	-0.246667	7.82	-4.50455	0.0026405	0.0730479	-1.34792	Gm15707
TC0700002015.mm.1	0.193333	4.06	4.50444	0.00264086	0.0730479	-1.34807	Olfr46
TC0300001872.mm.1	-0.32	6.16667	-4.50289	0.00264583	0.073088	-1.35001	Gm12564
TC1500002345.mm.1	0.816667	5.40167	4.50175	0.00264951	0.073088	-1.35144	Gsdmc4
TC0500002046.mm.1	0.213333	5.25333	4.50116	0.00265142	0.073088	-1.35218	AI506816
TC0100003539.mm.1	0.213333	9.21333	4.50116	0.00265142	0.073088	-1.35218	Rpl27-ps1
TC1800001322.mm.1	-0.196667	5.74833	-4.49935	0.00265728	0.073187	-1.35446	C030005K06Rik; AC120859.3
TC0500003431.mm.1	0.216667	5.81833	4.49742	0.00266353	0.0732963	-1.35689	Serpine1
TC1000001466.mm.1	-0.176667	5.775	-4.49641	0.00266679	0.073323	-1.35815	Grip1
TC0900000383.mm.1	0.19	3.94167	4.49558	0.0026695	0.0733347	-1.3592	Olfr885
TC0300002508.mm.1	0.423333	10.355	4.49391	0.00267491	0.073389	-1.36129	Rnu1b1
TC0200002233.mm.1	0.426667	7.25333	4.49324	0.00267711	0.073389	-1.36213	Gm14143
TC1600000982.mm.1	-0.236667	7.515	-4.49287	0.00267833	0.073389	-1.3626	Hunk
TC0400001612.mm.1	-0.183333	5.90833	-4.48881	0.00269161	0.0736767	-1.36771	Nr0b2
TC1100003505.mm.1	-0.186667	8.23	-4.48756	0.00269571	0.0736767	-1.36928	Akap1
TC0200000302.mm.1	0.186667	7.67	4.48756	0.00269571	0.0736767	-1.36928	Bmi1
TC1100003725.mm.1	0.206667	3.98	4.48644	0.00269938	0.0737141	-1.37068	Krtap4-7
TC0100000843.mm.1	0.52	6.22333	4.48172	0.00271499	0.0740773	-1.37663	Gm15368
TC0X00001013.mm.1	0.203333	7.36167	4.4802	0.00272	0.0741511	-1.37854	Gm9143
TC0100003743.mm.1	0.176667	5.99833	4.47841	0.00272595	0.0742504	-1.38079	Mark1
TC1400001468.mm.1	0.226667	9.10333	4.47694	0.00273086	0.0743105	-1.38265	Rpl19-ps4; Gm27506
TC1200000460.mm.1	0.35	9.45833	4.47636	0.00273279	0.0743105	-1.38338	Srp54b; Srp54a
TC0400000068.mm.1	-0.173333	5.79667	-4.4751	0.00273697	0.0743548	-1.38496	4930412C18Rik
TC1100001247.mm.1	-0.18	8.58667	-4.4744	0.00273932	0.0743548	-1.38584	Ap2b1
TC0800001535.mm.1	0.22	9.71333	4.47178	0.00274811	0.0743548	-1.38915	Gm4342
TC0400001286.mm.1	-0.31	6.91833	-4.47082	0.00275132	0.0743548	-1.39035	Tmem53
TC0300002837.mm.1	-0.196667	6.525	-4.47034	0.00275293	0.0743548	-1.39096	Gm5710
TC1200000458.mm.1	0.35	9.27833	4.46955	0.00275562	0.0743548	-1.39197	Srp54a
TC0600001648.mm.1	-0.306667	6.84667	-4.46923	0.00275669	0.0743548	-1.39237	Pik3c2g
TC0200004732.mm.1	0.29	5.92167	4.46897	0.00275756	0.0743548	-1.39269	Gm23846
TC0200005252.mm.1	-1.66333	8.71833	-4.46859	0.00275886	0.0743548	-1.39318	Cyp24a1
TC1500001431.mm.1	0.31	7.225	4.46794	0.00276104	0.0743548	-1.394	Lrp12
TC1300001640.mm.1	-0.236667	7.68833	-4.46791	0.00276114	0.0743548	-1.39403	Hist1h4c
TC1200001544.mm.1	0.32	10.94	4.46729	0.00276323	0.0743548	-1.39481	Id2
TC0300002757.mm.1	-0.193333	8.58333	-4.46691	0.00276451	0.0743548	-1.39529	Gm12521; RP23-316M11.3
TC1300001419.mm.1	0.263333	8.31833	4.46564	0.00276881	0.0743972	-1.3969	Gtpbp4
TC0600003335.mm.1	0.413333	8.68333	4.46507	0.00277072	0.0743972	-1.39761	Mgp
TC1100003655.mm.1	0.183333	7.54833	4.46392	0.00277463	0.0744398	-1.39906	Rpl23
TC1100002177.mm.1	0.253333	6.25	4.46274	0.00277863	0.074485	-1.40055	Gm11974
TC0700000614.mm.1	0.2	7.36667	4.46095	0.00278473	0.0745436	-1.40282	Scgb1b21
TC0500002688.mm.1	-0.463333	7.61833	-4.46073	0.00278546	0.0745436	-1.40309	Ugt2b34
TC0200004480.mm.1	-0.29	5.65167	-4.4591	0.00279101	0.0746067	-1.40514	Gm23858
TC0X00003358.mm.1	0.276667	7.06167	4.45868	0.00279247	0.0746067	-1.40568	Tmsb4x
TC0200004283.mm.1	0.23	7.10833	4.45711	0.00279782	0.0746876	-1.40766	Arl14ep
TC1100001383.mm.1	0.246667	8.85333	4.45405	0.00280834	0.0749033	-1.41153	Gm23507
TC1800001681.mm.1	0.203333	11.625	4.4534	0.00281057	0.0749033	-1.41235	Rpl21-ps8
TC0X00000955.mm.1	0.23	7.095	4.45192	0.00281566	0.0749523	-1.41422	Gm6175
TC1000000820.mm.1	0.25	9.235	4.45151	0.00281707	0.0749523	-1.41473	Ptbp1
TC1900000344.mm.1	0.19	8.02833	4.44936	0.00282451	0.0750879	-1.41745	Abhd17b
TC1900000124.mm.1	0.363333	9.345	4.44779	0.00282992	0.0751697	-1.41943	Trmt112
TC0200003553.mm.1	0.293333	5.07333	4.44549	0.00283793	0.0752599	-1.42235	Gm14034
TC1200001552.mm.1	0.256667	7.385	4.44494	0.00283985	0.0752599	-1.42305	Rsad2
TC0700000762.mm.1	-0.223333	9.12833	-4.44355	0.00284468	0.0752599	-1.4248	Etfb; Mir7051
TC0X00001282.mm.1	0.223333	7.94833	4.44355	0.00284468	0.0752599	-1.4248	Rpl36a
TC0600003081.mm.1	0.326667	3.92	4.44345	0.00284504	0.0752599	-1.42493	Gm5316
TC0700002656.mm.1	-0.363333	7.705	-4.44159	0.00285152	0.0753692	-1.42728	Gm15883; AC157553.6
TC0800000541.mm.1	-0.213333	6.59	-4.44013	0.00285661	0.0754345	-1.42912	Casp3
TC0400000480.mm.1	0.283333	4.07833	4.43892	0.00286086	0.0754345	-1.43066	Gm12493; RP23-402I8.2
TC1200000142.mm.1	0.52	11.2967	4.43887	0.00286103	0.0754345	-1.43072	Odc1
TC0X00002058.mm.1	0.516667	5.845	4.43764	0.00286535	0.0754862	-1.43228	Snora69
TC0100000287.mm.1	0.21	4.555	4.43698	0.0028677	0.0754862	-1.43312	D930019O06Rik
TC0900000598.mm.1	0.433333	9.87	4.43532	0.00287351	0.0755736	-1.43521	Plet1
TC0M00000021.mm.1	0.393333	8.67	4.4347	0.00287572	0.0755736	-1.436	mt-Ta
TC0100003068.mm.1	-0.313333	8.61667	-4.4282	0.00289873	0.0760224	-1.44423	Mfsd4
TC0X00000362.mm.1	0.276667	8.43167	4.42663	0.00290434	0.0760224	-1.44623	Zfp36l1-ps
TC1900001549.mm.1	0.45	9.055	4.42647	0.0029049	0.0760224	-1.44643	Cpn1
TC0200002046.mm.1	0.263333	8.205	4.42624	0.00290572	0.0760224	-1.44672	Gm25704
TC0100003361.mm.1	-0.23	7.09833	-4.42622	0.00290581	0.0760224	-1.44675	Gpr52
TC1300002267.mm.1	0.17	5.475	4.42588	0.002907	0.0760224	-1.44717	Gm8016
TC0600002965.mm.1	0.193333	7.84333	4.42309	0.00291701	0.076222	-1.45072	Plxnd1
TC1100002971.mm.1	0.353333	8.47667	4.42116	0.00292393	0.0763407	-1.45317	Gm12291
TC0400003975.mm.1	-0.256667	4.025	-4.42028	0.00292709	0.0763611	-1.45428	1700095A21Rik
TC1000001993.mm.1	0.24	4.31	4.41962	0.00292947	0.0763612	-1.45512	Fam26e
TC0900002671.mm.1	0.29	10.265	4.4171	0.00293854	0.0765009	-1.45831	Gm9719
TC1700001062.mm.1	-0.266667	9.23333	-4.41681	0.00293959	0.0765009	-1.45868	Man2a1
TC0900002727.mm.1	0.163333	11.3717	4.41334	0.00295216	0.0766573	-1.46309	Eef1a1
TC0700004492.mm.1	-0.163333	5.57833	-4.41334	0.00295216	0.0766573	-1.46309	Caly
TC0600003307.mm.1	0.226667	7.55667	4.41317	0.00295276	0.0766573	-1.4633	Dusp16
TC0300000936.mm.1	0.403333	10.2917	4.41016	0.00296373	0.0767491	-1.46713	Gm24830
TC0300000942.mm.1	0.403333	10.2917	4.41016	0.00296373	0.0767491	-1.46713	Gm26232
TC0300002517.mm.1	0.403333	10.2917	4.41016	0.00296373	0.0767491	-1.46713	Rnu1b6
TC0400002271.mm.1	0.246667	10.22	4.40958	0.00296586	0.0767491	-1.46787	Wwp1
TC0100001096.mm.1	0.213333	7.38	4.40469	0.00298376	0.0770939	-1.47408	Ccdc93
TC1500002223.mm.1	-0.166667	8.02	-4.40455	0.00298427	0.0770939	-1.47426	Lima1
TC1600002045.mm.1	0.16	8.65667	4.40397	0.00298638	0.0770939	-1.47499	Scaf4
TC0900001416.mm.1	0.186667	9.03667	4.40142	0.00299581	0.0772684	-1.47824	Dalrd3
TC1000000713.mm.1	-0.2	8.42333	-4.40012	0.00300059	0.0772684	-1.47989	Upb1
TC0500001544.mm.1	0.25	11.185	4.39978	0.00300186	0.0772684	-1.48032	Gm10051
TC0800000125.mm.1	0.253333	8.3	4.39953	0.00300277	0.0772684	-1.48064	Tmco3
TC0200000483.mm.1	0.33	8.86167	4.39863	0.0030061	0.0772922	-1.48178	Rpsa-ps9
TC1000003153.mm.1	-0.283333	9.085	-4.39554	0.00301759	0.0774527	-1.48572	Erbb3
TC0100000424.mm.1	0.333333	6.58333	4.39478	0.00302039	0.0774527	-1.48668	Spats2l
TC0300001006.mm.1	0.243333	6.49167	4.39386	0.00302384	0.0774527	-1.48786	Vtcn1
TC1200001959.mm.1	0.16	8.4	4.39364	0.00302466	0.0774527	-1.48814	Max
TC0100000947.mm.1	-0.326667	7.46333	-4.3932	0.00302631	0.0774527	-1.4887	D2hgdh
TC1600001312.mm.1	-0.213333	7.37333	-4.39306	0.00302681	0.0774527	-1.48887	Tango2
TC1900000186.mm.1	0.23	10.595	4.39097	0.00303462	0.0775553	-1.49153	Fads3
TC1300001285.mm.1	0.39	7.405	4.39018	0.00303758	0.0775553	-1.49254	Esm1
TC1100000804.mm.1	0.28	9.83	4.39005	0.00303807	0.0775553	-1.49271	Snord49b
TC0700003699.mm.1	-0.36	10.3667	-4.38863	0.00304341	0.07763	-1.49452	Folh1
TC0600001427.mm.1	0.173333	8.65	4.38516	0.00305645	0.0778269	-1.49893	Phb2
TC0600002494.mm.1	-0.296667	8.10833	-4.38471	0.00305814	0.0778269	-1.4995	Elmod3
TC1500002142.mm.1	0.46	9.43	4.38464	0.0030584	0.0778269	-1.49959	Slc38a2
TC0700003943.mm.1	0.246667	5.86	4.38353	0.00306263	0.0778727	-1.50102	Trim30a
TC0700004642.mm.1	0.236667	8.43167	4.38139	0.00307072	0.0779717	-1.50374	Samd4b
TC1000001575.mm.1	-0.383333	6.98833	-4.38122	0.00307138	0.0779717	-1.50396	Rdh19
TC0500001992.mm.1	0.293333	10.7633	4.3803	0.00307487	0.0779987	-1.50514	Cd36
TC1000002554.mm.1	0.236667	9.655	4.37673	0.00308845	0.0781689	-1.50969	Gm8264
TC1000002555.mm.1	0.236667	9.655	4.37673	0.00308845	0.0781689	-1.50969	Gm8137
TC0800003064.mm.1	0.556667	10.7917	4.37639	0.00308972	0.0781689	-1.51011	Gm17709
TC0500003369.mm.1	-0.176667	9.12833	-4.37477	0.00309592	0.0781689	-1.51218	Gtf2i
TC1700001012.mm.1	0.18	8.49667	4.3747	0.00309618	0.0781689	-1.51227	Rpl36
TC0400001453.mm.1	0.18	8.23333	4.3747	0.00309618	0.0781689	-1.51227	Stk40
TC0900002599.mm.1	-0.22	8.32667	-4.37185	0.00310711	0.0783751	-1.51591	Fam63b
TC0100000682.mm.1	-0.186667	6.94	-4.3713	0.00310923	0.0783751	-1.51661	Utp14b; Acsl3
TC0200002747.mm.1	0.283333	10.3483	4.36946	0.00311631	0.0784517	-1.51896	Gm14414
TC0900001483.mm.1	0.24	8.03667	4.36924	0.00311716	0.0784517	-1.51924	Lrrfip2
TC0900002846.mm.1	0.253333	6.39667	4.3669	0.00312619	0.0785592	-1.52223	Gm15493
TC1300002526.mm.1	-0.196667	8.755	-4.36639	0.00312818	0.0785592	-1.52289	Mccc2
TSUnmapped00000135.mm.1	0.283333	8.275	4.36623	0.00312877	0.0785592	-1.52308	Rnu3b4
TC1700001775.mm.1	0.24	5.32	4.36475	0.00313453	0.0786425	-1.52498	Gm16196; RP23-73N16.2
TC0200003433.mm.1	0.223333	8.93833	4.36373	0.00313848	0.0786507	-1.52628	Rpl35
TC1500002343.mm.1	0.406667	3.97	4.36309	0.00314098	0.0786507	-1.5271	Gsdmc
TC0700000889.mm.1	-0.25	4.485	-4.36214	0.00314466	0.0786507	-1.52831	Gm22427
TC0700000741.mm.1	0.25	7.355	4.36214	0.00314466	0.0786507	-1.52831	Gm19246
TC0500002715.mm.1	0.19	11.4983	4.36104	0.00314894	0.078688	-1.52972	Gm15682
TC1300000069.mm.1	0.206667	10.6067	4.3605	0.00315105	0.078688	-1.53041	Gm5445
TC0300002139.mm.1	-0.193333	6.82333	-4.3597	0.00315416	0.0787044	-1.53142	B3galnt1
TC1500000237.mm.1	0.213333	6.43333	4.35872	0.00315799	0.078739	-1.53268	Matn2
TC0800000234.mm.1	0.22	5.15667	4.35584	0.00316929	0.0788261	-1.53637	Defa2
TC1100000884.mm.1	0.163333	8.47833	4.35444	0.00317478	0.0788261	-1.53816	Rpl26; Gm15772
TC0900002676.mm.1	0.19	7.765	4.35391	0.00317685	0.0788261	-1.53883	Mapk6
TC0900000203.mm.1	0.156667	8.35833	4.35343	0.00317875	0.0788261	-1.53945	Smarca4
TC0200003307.mm.1	-0.17	7.76833	-4.35311	0.00318	0.0788261	-1.53985	Fpgs; Mir8093
TC1300001806.mm.1	0.17	8.76833	4.35311	0.00318	0.0788261	-1.53985	Lyrm4
TC0100001369.mm.1	-0.213333	8.59	-4.35308	0.00318015	0.0788261	-1.5399	Arpc5
TC1100001559.mm.1	0.193333	7.86	4.35283	0.00318113	0.0788261	-1.54022	Gm11604
TC0700001615.mm.1	-0.226667	7.45333	-4.35206	0.00318415	0.0788403	-1.5412	Akip1
TC0700002832.mm.1	0.18	8.05667	4.3508	0.00318913	0.0788983	-1.54281	Lsm14a
TC1000003158.mm.1	-0.306667	9.20667	-4.35022	0.00319141	0.0788983	-1.54355	Suox
TC1700000270.mm.1	-0.186667	5.36	-4.34911	0.0031958	0.0789462	-1.54497	Zfp54
TC0X00001157.mm.1	0.233333	5.87667	4.34756	0.00320197	0.0790376	-1.54696	Gm24624
TC0200000525.mm.1	-0.17	8.325	-4.34427	0.00321507	0.0792467	-1.55118	Tbc1d13
TC0300001824.mm.1	-0.213333	8.46333	-4.34185	0.00322472	0.0792467	-1.55427	Dnajc19
TC1700001299.mm.1	0.213333	9.48333	4.34185	0.00322472	0.0792467	-1.55427	Epas1
TC0400003114.mm.1	0.213333	5.80333	4.34185	0.00322472	0.0792467	-1.55427	Gm12787
TC0800001055.mm.1	-0.2	8.78333	-4.34172	0.00322524	0.0792467	-1.55444	Rbl2
TC1200001874.mm.1	-0.2	8.69667	-4.34172	0.00322524	0.0792467	-1.55444	L2hgdh
TC0100002633.mm.1	0.263333	7.46167	4.33945	0.00323433	0.0794092	-1.55735	BC035947
TC0300002051.mm.1	0.216667	4.405	4.33768	0.00324145	0.0794717	-1.55962	P2ry14; F630111L10Rik
TC0400004177.mm.1	-0.226667	7.85333	-4.33717	0.00324348	0.0794717	-1.56026	Akap2
TC0X00000200.mm.1	0.206667	7.07	4.33656	0.00324595	0.0794717	-1.56105	Gm5384
TC1100001447.mm.1	0.33	11.0817	4.33447	0.00325439	0.0794717	-1.56373	Gm22456
TC0700003469.mm.1	0.33	9.74167	4.33447	0.00325439	0.0794717	-1.56373	Gm23815
TC1100003213.mm.1	0.33	8.97833	4.33447	0.00325439	0.0794717	-1.56373	Rps12-ps19
TC1300000458.mm.1	0.196667	4.87167	4.33331	0.00325908	0.0794717	-1.56522	Gm26688
TC1600001494.mm.1	0.196667	7.67167	4.33331	0.00325908	0.0794717	-1.56522	Gm15696
TC0100000617.mm.1	0.35	4.77833	4.33329	0.00325915	0.0794717	-1.56524	Pinc
TC0100002313.mm.1	0.21	9.665	4.33013	0.00327198	0.0797241	-1.5693	Gm3940
TC0500002919.mm.1	0.24	7.85667	4.32928	0.00327543	0.0797477	-1.57039	Tgfbr3
TC1000002846.mm.1	0.263333	5.34167	4.3285	0.0032786	0.0797643	-1.57138	Nav3
TC0200004684.mm.1	-0.216667	8.28167	-4.32691	0.0032851	0.0798004	-1.57343	Fermt1
TC1300001077.mm.1	0.196667	8.135	4.32679	0.0032856	0.0798004	-1.57359	Gm22661
TC0500002882.mm.1	-0.456667	9.51167	-4.32607	0.00328852	0.0798004	-1.5745	Hsd17b11
TC0900001035.mm.1	0.213333	5.30333	4.32517	0.00329219	0.0798004	-1.57566	Gm19569
TC0700003769.mm.1	-0.26	8.71667	-4.32487	0.00329344	0.0798004	-1.57605	Aqp11
TC0100000516.mm.1	0.246667	6.36667	4.32449	0.00329499	0.0798004	-1.57654	Rps27-ps1
TC1600001414.mm.1	-0.183333	10.7583	-4.32282	0.00330185	0.0799062	-1.57868	P3h2
TC0300000274.mm.1	-0.18	5.1	-4.31953	0.00331537	0.0801729	-1.5829	Gm12582
TC1000000508.mm.1	-0.263333	6.84833	-4.31764	0.00332319	0.0802628	-1.58534	Fabp7
TC1800001138.mm.1	-0.25	7.08167	-4.31742	0.00332408	0.0802628	-1.58561	Stard4
TC1000000007.mm.1	0.183333	8.275	4.31537	0.0033326	0.080408	-1.58826	Iyd
TC1200001990.mm.1	0.196667	7.76833	4.31382	0.003339	0.0805021	-1.59024	Actn1
TC1500001347.mm.1	-0.203333	10.2217	-4.30809	0.00336292	0.0810178	-1.59761	Hrsp12
TC0400001802.mm.1	0.196667	6.395	4.30739	0.00336588	0.0810284	-1.59852	Ctrcos
TC0700002991.mm.1	0.233333	7.78333	4.30594	0.00337196	0.081114	-1.60038	Snord35b
TC1100003437.mm.1	-0.18	7.47333	-4.30415	0.00337948	0.0812339	-1.60268	Ints2
TC1900000914.mm.1	0.28	6.01	4.30218	0.00338778	0.0813243	-1.60522	Mir6985
TC0600002044.mm.1	-0.176667	9.35167	-4.3016	0.00339026	0.0813243	-1.60597	Slc35b4
TC0900002218.mm.1	-0.336667	7.12167	-4.30146	0.00339083	0.0813243	-1.60615	Apoc3
TC0500002986.mm.1	-0.24	8.06	-4.29895	0.00340146	0.0814459	-1.60938	Pxmp2
TC0X00000388.mm.1	0.286667	7.46667	4.29866	0.00340269	0.0814459	-1.60975	Gria3
TC0200004015.mm.1	-0.296667	4.33167	-4.29803	0.00340537	0.0814459	-1.61057	Olfr1174-ps
TC1900001532.mm.1	0.2	4.94	4.29787	0.00340605	0.0814459	-1.61077	Hpse2
TC0600001313.mm.1	0.216667	7.23167	4.29508	0.00341792	0.0815966	-1.61437	Cxcl12
TC1900000525.mm.1	-0.23	4.47833	-4.29473	0.0034194	0.0815966	-1.61481	A330032B11Rik
TC1300001570.mm.1	0.196667	9.27833	4.2946	0.00341997	0.0815966	-1.61499	Gm11281
TC1800001251.mm.1	-0.27	5.925	-4.29272	0.00342799	0.0817067	-1.6174	Prelid2
TC0200004797.mm.1	0.233333	7.62333	4.29233	0.00342968	0.0817067	-1.61791	Gm14107
TC0400003773.mm.1	0.24	9.04667	4.2904	0.00343794	0.0818428	-1.6204	Pnrc2
TC0300001489.mm.1	-0.196667	5.405	-4.28825	0.0034472	0.0820024	-1.62317	Mcoln2
TC0500001443.mm.1	-0.173333	8.73	-4.28407	0.00346522	0.0823405	-1.62856	Setd8
TSUnmapped00000172.mm.1	0.403333	10.2917	4.2831	0.0034694	0.0823405	-1.62981	Rnu1b6
TC0300001605.mm.1	-0.156667	7.115	-4.28208	0.00347386	0.0823405	-1.63113	Gm24954
TC1100000545.mm.1	-0.25	7.86833	-4.28184	0.00347487	0.0823405	-1.63143	Gm12197; RP23-121P11.4
TC0400002590.mm.1	-0.2	7.54	-4.27948	0.00348516	0.0823405	-1.63449	Xpa
TC0700004165.mm.1	-0.216667	10.9583	-4.27942	0.00348539	0.0823405	-1.63456	Arl6ip1
TC0300002331.mm.1	0.333333	9.73667	4.27846	0.00348961	0.0823405	-1.63581	Gm26465
TC0600000130.mm.1	0.333333	9.73667	4.27846	0.00348961	0.0823405	-1.63581	Gm25021
TC0900002769.mm.1	0.333333	9.73667	4.27846	0.00348961	0.0823405	-1.63581	Gm24864
TC1400002056.mm.1	0.333333	9.73667	4.27846	0.00348961	0.0823405	-1.63581	Gm24424
TC1700001921.mm.1	0.333333	9.73667	4.27846	0.00348961	0.0823405	-1.63581	Gm24389
TC1800001000.mm.1	-0.19	7.25167	-4.27778	0.00349256	0.0823496	-1.63668	Osbpl1a
TC0500002694.mm.1	-0.45	10.0083	-4.27606	0.00350008	0.0824662	-1.6389	Ugt2b37
TC0X00001634.mm.1	-0.17	7.36167	-4.27539	0.00350302	0.0824751	-1.63977	Phka2
TC1200001729.mm.1	0.256667	4.38167	4.2731	0.00351306	0.0826309	-1.64272	Gpr33
TC0400002092.mm.1	0.206667	8.42667	4.27271	0.00351479	0.0826309	-1.64323	Ccnl2
TC1800001638.mm.1	0.51	8.74167	4.27017	0.00352597	0.0828332	-1.64651	Slc14a2
TC0200001107.mm.1	0.21	11.2683	4.26852	0.00353327	0.0828836	-1.64865	Gm13653
TC1700000411.mm.1	0.173333	11.1667	4.26789	0.00353604	0.0828836	-1.64946	Gm16580
TC0500001938.mm.1	0.173333	6.98667	4.26789	0.00353604	0.0828836	-1.64946	Dmtf1
TC1100000493.mm.1	0.2	6.71333	4.26735	0.00353844	0.0828836	-1.65016	Gnb2l1; Snord96a; Snord95
TC0300002648.mm.1	-0.293333	7.30333	-4.26647	0.00354232	0.082892	-1.65129	Lrig2
TC0X00000316.mm.1	0.326667	9.01333	4.2656	0.0035462	0.082892	-1.65242	Il13ra1
TC0800002300.mm.1	0.24	7.02333	4.26505	0.00354863	0.082892	-1.65313	Palld
TC0600000898.mm.1	0.276667	8.595	4.2635	0.00355553	0.082892	-1.65513	Gm26264
TC1600001143.mm.1	0.22	7.70667	4.26333	0.0035563	0.082892	-1.65536	Ubald1
TC0400001206.mm.1	-0.266667	6.27	-4.26324	0.00355668	0.082892	-1.65547	Gm12812; RP23-200O20.1
TC0700000107.mm.1	0.333333	4.31	4.2632	0.00355686	0.082892	-1.65552	Vmn1r67
TC1100001283.mm.1	-0.156667	8.06167	-4.26232	0.00356076	0.0829088	-1.65665	Myo19
TC0800000485.mm.1	-0.163333	4.855	-4.26131	0.00356531	0.0829088	-1.65797	Gm16192; AC116511.5
TC0900001418.mm.1	-0.363333	9.115	-4.2613	0.00356533	0.0829088	-1.65798	Slc25a20
TC0500000915.mm.1	0.4	4.19667	4.25967	0.00357263	0.0830183	-1.66009	Gm7963
TC0300001138.mm.1	0.293333	5.38333	4.25808	0.00357975	0.0831238	-1.66215	Gm19343
TC1600001411.mm.1	0.396667	8.90833	4.25275	0.00360373	0.08362	-1.66904	Gm24928
TC0100003315.mm.1	-0.21	7.58833	-4.25216	0.00360639	0.0836215	-1.66981	Fam163a
TC1200001284.mm.1	-0.226667	5.72333	-4.25096	0.00361185	0.0836684	-1.67137	Tmem121
TC0900002811.mm.1	0.166667	3.87667	4.25047	0.00361408	0.0836684	-1.67201	Gm2396
TC1100002250.mm.1	0.183333	9.595	4.24999	0.00361624	0.0836684	-1.67262	Gm12013
TC0300001788.mm.1	0.41	6.955	4.24942	0.00361884	0.0836684	-1.67336	Lrrc31
TC1400000177.mm.1	0.21	8.645	4.24675	0.00363095	0.0838735	-1.67681	Vcl
TC1500001088.mm.1	0.226667	8.94	4.24632	0.00363293	0.0838735	-1.67738	Tns2
TC1100000973.mm.1	-0.223333	5.96833	-4.24451	0.00364121	0.0840042	-1.67973	Rpain
TC0600003037.mm.1	0.383333	7.43833	4.24385	0.00364421	0.0840131	-1.68058	Gm25327
TC0200005512.mm.1	-0.17	8.915	-4.24215	0.00365197	0.0841316	-1.68278	Nfs1
TC1400001439.mm.1	-0.356667	8.21167	-4.23969	0.00366329	0.0842831	-1.68598	Fam107a
TC1900001453.mm.1	-0.253333	6.29667	-4.23958	0.0036638	0.0842831	-1.68612	4931408D14Rik
TC0800002783.mm.1	0.196667	7.39167	4.23842	0.00366912	0.0842849	-1.68762	Cdh11
TC1200001902.mm.1	0.196667	5.91167	4.23842	0.00366912	0.0842849	-1.68762	Rtn1
TC1100001503.mm.1	0.283333	10.645	4.23684	0.00367641	0.0843918	-1.68967	Gm11531
TC0200003419.mm.1	0.233333	5.32	4.2348	0.00368585	0.084548	-1.69232	Gm13584; RP23-399K8.4
TC1000001066.mm.1	0.216667	5.99167	4.23347	0.00369204	0.0845974	-1.69405	Igf1
TC1100002909.mm.1	-0.156667	11.2783	-4.2332	0.00369327	0.0845974	-1.69439	Slc47a1
TC0300002141.mm.1	0.21	10.065	4.23065	0.00370514	0.0847094	-1.69771	Rpl32-ps
TC0200002098.mm.1	-0.393333	6.20667	-4.23064	0.00370517	0.0847094	-1.69772	Gm14079; RP23-139H14.3
TC1900000709.mm.1	-0.153333	8.57667	-4.23045	0.00370607	0.0847094	-1.69797	As3mt
TC0200002752.mm.1	0.26	9.47333	4.2278	0.00371845	0.0849318	-1.70141	Gm14323
TC1200000774.mm.1	0.27	6.40167	4.22681	0.00372309	0.0849774	-1.7027	Gm8358
TC0100002542.mm.1	-0.233333	3.95333	-4.22616	0.00372613	0.0849865	-1.70354	Gm16236
TC1100001341.mm.1	0.26	5.24	4.22433	0.00373472	0.0851218	-1.70592	Rnu3b4
TC1500001045.mm.1	-0.206667	6.13333	-4.22251	0.00374327	0.0852109	-1.70828	Gm5475
TC1300001786.mm.1	-0.293333	6.5	-4.22228	0.00374438	0.0852109	-1.70859	Gm24530
TC0600001193.mm.1	-0.193333	10.0733	-4.22181	0.00374658	0.0852109	-1.7092	Itpr1
TC1700002468.mm.1	0.386667	6.25333	4.21853	0.00376209	0.085492	-1.71346	LOC100861864
TC1600000371.mm.1	-0.163333	5.69167	-4.21693	0.00376968	0.085492	-1.71555	Gm4524
TC1300000266.mm.1	0.296667	10.8717	4.21629	0.0037727	0.085492	-1.71637	Slc17a3
TC0400001708.mm.1	0.223333	8.07833	4.2162	0.00377314	0.085492	-1.7165	Hspg2
TC1800001255.mm.1	0.223333	7.33833	4.2162	0.00377314	0.085492	-1.7165	Lars
TC1500001622.mm.1	1.20333	6.38833	4.21563	0.00377584	0.085492	-1.71723	Gsdmc3
TC1500001144.mm.1	0.18	5.96667	4.21518	0.00377797	0.085492	-1.71781	Fbxo4
TC1200000462.mm.1	0.32	9.03	4.21444	0.0037815	0.085492	-1.71878	Srp54b; Srp54c
TC0600001506.mm.1	0.2	10.3933	4.21401	0.00378354	0.085492	-1.71934	Rpl18-ps2
TC1800000098.mm.1	0.213333	8.87667	4.21359	0.00378556	0.085492	-1.71989	Riok3
TC1500001101.mm.1	0.25	7.305	4.20953	0.00380497	0.085812	-1.72517	Prr13
TC0300000938.mm.1	0.176667	6.14833	4.20951	0.00380508	0.085812	-1.7252	Rnu1b2
TC1100003457.mm.1	-0.236667	8.055	-4.20581	0.00382283	0.0861518	-1.73001	Dhx40
TC0X00003122.mm.1	0.21	8.95167	4.20421	0.00383056	0.086236	-1.7321	Gm15067
TC1900001388.mm.1	-0.193333	8.66667	-4.20316	0.00383566	0.086236	-1.73347	Asah2
TC0200004842.mm.1	-0.253333	8.81	-4.20314	0.00383572	0.086236	-1.73349	Apmap
TC0400000978.mm.1	0.316667	5.09167	4.20238	0.00383941	0.086236	-1.73448	Gm24203
TC0200000720.mm.1	0.31	10.3183	4.20226	0.00383999	0.086236	-1.73464	Gm26127
TC1600001556.mm.1	0.22	6.28	4.20006	0.00385067	0.0863981	-1.7375	Parp14
TC0Y00000301.mm.1	-0.19	4.20833	-4.19911	0.00385528	0.0863981	-1.73874	Gm21529
TC1700002361.mm.1	-0.19	8.63167	-4.19911	0.00385528	0.0863981	-1.73874	Nudt12
TC0800001247.mm.1	0.2	6.82333	4.19667	0.00386718	0.0866043	-1.74192	Prmt7
TC1500000802.mm.1	0.243333	9.04167	4.19452	0.00387769	0.0867315	-1.74473	Gm10923
TC0X00001580.mm.1	0.286667	7.76333	4.19441	0.00387826	0.0867315	-1.74488	Acot9
TC0800000088.mm.1	-0.18	7.90333	-4.19379	0.00388128	0.0867387	-1.74568	Col4a2
TC1800000006.mm.1	0.163333	8.11167	4.19095	0.0038952	0.0869618	-1.74938	Cul2
TC0500001349.mm.1	0.243333	6.135	4.19065	0.00389668	0.0869618	-1.74977	Oas1b
TC0100001693.mm.1	0.21	7.74833	4.18858	0.00390688	0.0871011	-1.75247	Gm24405
TC0100001458.mm.1	0.24	8.79	4.18765	0.00391147	0.0871011	-1.75369	Gm6177
TC0100003593.mm.1	0.25	6.215	4.18744	0.00391252	0.0871011	-1.75396	AI607873
TC1900000116.mm.1	0.23	8.52167	4.18719	0.00391377	0.0871011	-1.75429	Sf1
TC0800000768.mm.1	-0.196667	6.83167	-4.1844	0.0039276	0.0873484	-1.75794	2010320M18Rik
TC0900001891.mm.1	-0.21	5.105	-4.18341	0.00393249	0.0873874	-1.75922	Ccdc151
TC0400003408.mm.1	-0.226667	4.31667	-4.18291	0.003935	0.0873874	-1.75988	Gm12856
TC0900003328.mm.1	0.163333	7.925	4.1824	0.00393752	0.0873874	-1.76054	Rsl24d1
TC0500000934.mm.1	0.203333	8.945	4.18163	0.00394139	0.0874128	-1.76156	Bmp2k
TC0200003567.mm.1	0.366667	9.50667	4.18055	0.00394674	0.087471	-1.76296	Gm13532
TC1100003936.mm.1	0.29	5.935	4.17968	0.00395109	0.0875072	-1.7641	Gm11706; RP23-170A23.2
TC1000003102.mm.1	-0.233333	6.37333	-4.17537	0.0039727	0.0877562	-1.76973	Slc26a10
TSUnmapped00000171.mm.1	0.406667	10.53	4.17464	0.0039764	0.0877562	-1.77069	Rnu1b2
TSUnmapped00000185.mm.1	0.406667	10.53	4.17464	0.0039764	0.0877562	-1.77069	Rnu1b1
TC1000001138.mm.1	0.216667	8.46833	4.17443	0.00397741	0.0877562	-1.77096	Ntn4
TC1200000461.mm.1	0.46	8.08	4.1742	0.00397859	0.0877562	-1.77126	1700047I17Rik2; Fam177a
TC0100000301.mm.1	0.326667	5.84667	4.17369	0.00398115	0.0877562	-1.77193	Slc9a4
TC0X00002216.mm.1	-0.263333	4.14167	-4.17363	0.00398146	0.0877562	-1.77201	Mir6384
TC0700003029.mm.1	-0.18	6.77333	-4.17272	0.00398607	0.0877974	-1.7732	Abcc6
TC0300000675.mm.1	0.153333	8.43667	4.17164	0.00399153	0.0878573	-1.77462	Sh3d19
TC1600001278.mm.1	-0.41	4.78833	-4.16809	0.00400949	0.0881498	-1.77925	Mir130b
TC0700002993.mm.1	0.3	9.31667	4.16793	0.0040103	0.0881498	-1.77946	Snord35a
TC1200001870.mm.1	0.306667	5.58667	4.16661	0.00401703	0.0881794	-1.78119	Gm24449
TC1500001127.mm.1	0.193333	8.84667	4.16659	0.00401714	0.0881794	-1.78122	Hnrnpa1; Gm5643; Gm10052
TC0700002720.mm.1	0.176667	8.86167	4.16563	0.00402203	0.0882264	-1.78248	Spint2
TC0900001099.mm.1	0.26	8.04	4.16328	0.004034	0.0884044	-1.78555	Sh3bgrl2
TC0X00002146.mm.1	0.233333	8.71333	4.16296	0.00403565	0.0884044	-1.78597	Gm4987
TC0600000934.mm.1	-0.236667	5.69833	-4.16112	0.00404507	0.0885291	-1.78838	Vax2os1_3
TC0300000343.mm.1	0.323333	10.405	4.16077	0.00404686	0.0885291	-1.78884	Gm23511
TC1500001572.mm.1	-0.616667	5.45833	-4.1577	0.00406264	0.0888139	-1.79286	Anxa13
TC0X00000130.mm.1	-0.17	8.10167	-4.15461	0.00407858	0.0888806	-1.7969	Gm14470
TC1200000654.mm.1	0.17	5.48833	4.15461	0.00407858	0.0888806	-1.7969	Gm5068; S100a11-ps
TC0400003792.mm.1	0.17	7.09167	4.15461	0.00407858	0.0888806	-1.7969	C1qb
TC0X00002184.mm.1	0.253333	5.57333	4.15368	0.00408342	0.0888806	-1.79813	Gm20289
TC0800001865.mm.1	0.213333	7.59333	4.15358	0.00408395	0.0888806	-1.79826	Rpl30-ps2
TC1800000010.mm.1	0.36	4.14333	4.15351	0.0040843	0.0888806	-1.79835	Gm24632
TC1000000746.mm.1	-0.26	6.83	-4.15336	0.00408506	0.0888806	-1.79854	Ftcd
TC0300000979.mm.1	-2.26667	8.10667	-4.15254	0.00408929	0.0889124	-1.79961	Hmgcs2
TC0900000519.mm.1	0.196667	9.16167	4.14951	0.00410508	0.0891591	-1.80359	Treh
TC1700002151.mm.1	0.156667	11.5183	4.1493	0.00410619	0.0891591	-1.80387	Hsp90ab1
TC0800001259.mm.1	-0.193333	7.91333	-4.14865	0.00410953	0.0891713	-1.80471	Sntb2
TC1500000599.mm.1	-0.17	7.525	-4.14692	0.00411859	0.0893075	-1.80699	Adck5
TC0600002380.mm.1	-0.2	6.82333	-4.14591	0.00412388	0.0893618	-1.80831	Nap1l5
TC0600002206.mm.1	0.386667	11.22	4.14406	0.00413357	0.0895116	-1.81074	Rn4.5s
TC0100001180.mm.1	-0.263333	7.175	-4.14142	0.00414749	0.0897523	-1.81421	Slc45a3
TC0X00000704.mm.1	0.16	7.95	4.13945	0.00415785	0.0899024	-1.81679	Rpl10; Snora70
TC0600001397.mm.1	0.296667	4.40833	4.13904	0.00416002	0.0899024	-1.81733	Clec4a1
TC1100004159.mm.1	0.38	8.57	4.13814	0.00416477	0.0899444	-1.81851	Lgals3bp
TC0X00002486.mm.1	-0.236667	8.55167	-4.13733	0.00416907	0.0899769	-1.81957	Gm14708; RP23-224M8.3
TC0800001895.mm.1	-0.23	7.11167	-4.13636	0.00417422	0.0900274	-1.82085	Ido2
TC0500003632.mm.1	-0.39	7.97833	-4.13572	0.00417763	0.0900406	-1.82169	Slc46a3
TC0900000290.mm.1	-0.573333	7.30333	-4.13358	0.00418903	0.0902256	-1.82451	LOC100862152
TC1400000968.mm.1	-0.706667	7.02	-4.1325	0.00419475	0.0902883	-1.82591	Stc1
TC0200005020.mm.1	0.216667	9.23833	4.13175	0.00419879	0.0903149	-1.82691	Gm14279
TC0600001393.mm.1	0.173333	7.84667	4.13008	0.00420769	0.0903493	-1.8291	Foxj2; Mir7231
TC1000002500.mm.1	-0.2	7.24667	-4.1294	0.00421137	0.0903493	-1.83	Uqcr11
TC1200000414.mm.1	0.183333	4.565	4.12768	0.00422056	0.0903493	-1.83225	Rps11-ps4
TC0100000665.mm.1	-0.166667	6.44333	-4.12714	0.00422346	0.0903493	-1.83296	Slc4a3
TC0400000501.mm.1	0.216667	7.785	4.12708	0.00422378	0.0903493	-1.83304	Ncbp1
TC1100002260.mm.1	0.29	4.13167	4.12673	0.00422569	0.0903493	-1.83351	Gm12022; RP23-436D9.1
TC0700000855.mm.1	0.29	5.05833	4.12673	0.00422569	0.0903493	-1.83351	Fut1
TC0500000260.mm.1	-0.256667	8.06833	-4.12638	0.00422754	0.0903493	-1.83396	Insig1
TC1500001954.mm.1	-0.233333	6.31333	-4.12637	0.0042276	0.0903493	-1.83397	Cyp2d37-ps
TC1700001877.mm.1	-0.42	8.27667	-4.12517	0.00423405	0.0903493	-1.83555	Angptl4
TC1700001478.mm.1	0.193333	10.89	4.1251	0.00423444	0.0903493	-1.83564	Gm3355
TC0400003795.mm.1	0.19	7.06833	4.12463	0.00423697	0.0903493	-1.83626	Zbtb40
TC0M00000011.mm.1	0.19	12.4617	4.12463	0.00423697	0.0903493	-1.83626	ND3
TC1100001159.mm.1	0.253333	5.39667	4.12278	0.00424696	0.0904941	-1.83869	Slc13a2os
TC0200004266.mm.1	0.16	11.8533	4.12233	0.0042494	0.0904941	-1.83929	Rpl10-ps1
TC1200000800.mm.1	-0.733333	7.45333	-4.12018	0.00426105	0.0906821	-1.84211	Acot3
TC0600002688.mm.1	-0.166667	7.09	-4.1193	0.00426586	0.0907243	-1.84328	Abtb1
TC0800001358.mm.1	-0.283333	6.625	-4.11832	0.00427119	0.0907777	-1.84457	Nudt7
TC0M00000022.mm.1	0.26	10.6733	4.11759	0.00427517	0.0908021	-1.84553	mt-Tn
TC1800001319.mm.1	-0.163333	5.83833	-4.11583	0.00428477	0.0908149	-1.84785	Dtwd2
TC1100000058.mm.1	-0.163333	8.43167	-4.11583	0.00428477	0.0908149	-1.84785	Ap1b1
TC0200000038.mm.1	0.196667	7.35833	4.11548	0.00428668	0.0908149	-1.84831	Gm13194
TC0800000845.mm.1	0.533333	8.11333	4.1154	0.00428708	0.0908149	-1.84841	Hmox1
TC0800001112.mm.1	0.27	7.495	4.11247	0.00430312	0.0910945	-1.85226	Cpne2
TC0900001425.mm.1	-0.196667	6.335	-4.10989	0.00431734	0.0913353	-1.85567	Slc26a6
TC1100003008.mm.1	0.22	4.59667	4.108	0.00432772	0.0914751	-1.85815	Cfap52
TC1300000687.mm.1	-0.203333	7.24833	-4.10672	0.00433481	0.0914751	-1.85984	Slc25a48
TC1100000766.mm.1	0.256667	5.34833	4.10663	0.00433529	0.0914751	-1.85996	Gm12611
TC1800001269.mm.1	0.19	6.34833	4.10662	0.00433534	0.0914751	-1.85997	Dpysl3
TC0400001603.mm.1	0.166667	8.11333	4.10374	0.00435132	0.0915572	-1.86377	Wasf2
TC0700001721.mm.1	-0.166667	7.80333	-4.10374	0.00435132	0.0915572	-1.86377	Tmem159
TC0100003872.mm.1	-0.166667	7.55667	-4.10374	0.00435132	0.0915572	-1.86377	Irf6
TC0X00001271.mm.1	0.276667	6.275	4.10307	0.00435504	0.0915572	-1.86465	Srpx2
TC0500001273.mm.1	-0.236667	4.45167	-4.1024	0.00435875	0.0915572	-1.86553	Gm14508; RP23-400O10.6
TC1700002481.mm.1	0.236667	6.89833	4.1024	0.00435875	0.0915572	-1.86553	Tgif1
TC0900000132.mm.1	0.28	8.97667	4.10233	0.00435919	0.0915572	-1.86564	Chordc1
TC1700001553.mm.1	0.173333	10.96	4.10123	0.00436529	0.0916254	-1.86708	Gm26384
TC1500001750.mm.1	0.16	7.25333	4.09705	0.00438866	0.0920197	-1.8726	Eef1d
TC0100002498.mm.1	0.206667	10.7267	4.09684	0.0043898	0.0920197	-1.87287	Rpl31-ps14
TC0400002862.mm.1	0.176667	4.485	4.09544	0.00439766	0.0920817	-1.87471	Rasef
TC0500003729.mm.1	0.26	5.99	4.0953	0.00439849	0.0920817	-1.87491	Gbp8
TC1600001880.mm.1	0.35	7.69167	4.09443	0.00440335	0.0921233	-1.87605	Gm24968
TC0100003102.mm.1	0.47	7.35833	4.09354	0.00440837	0.0921681	-1.87722	Btg2
TC0X00000045.mm.1	0.226667	8.65667	4.09291	0.00441193	0.0921827	-1.87806	Rpl19-ps12
TC1000001111.mm.1	-0.203333	7.76833	-4.09119	0.00442166	0.0923258	-1.88033	LOC100861804
TC0800000475.mm.1	-0.183333	8.395	-4.0892	0.00443289	0.0925002	-1.88296	Vps37a
TC0X00000874.mm.1	-0.29	7.65167	-4.0883	0.00443798	0.0925462	-1.88414	Gm14778; RP23-335N15.2
TC1300001017.mm.1	0.17	10.6383	4.08688	0.00444605	0.0926544	-1.88602	Rps23
TC0800002310.mm.1	0.43	7.82833	4.08601	0.00445099	0.0926971	-1.88716	Cpe
TC0900002113.mm.1	-0.21	9.39167	-4.08387	0.00446323	0.0927904	-1.89	Sorl1
TC0500003479.mm.1	-0.163333	10.185	-4.08371	0.00446413	0.0927904	-1.89021	Got2-ps1
TC0X00002491.mm.1	-0.163333	3.905	-4.08371	0.00446413	0.0927904	-1.89021	Gm14717; RP23-226J17.4
TC0900001005.mm.1	-0.323333	8.81167	-4.08169	0.00447566	0.0928693	-1.89287	Fam214a
TC1600001284.mm.1	0.36	8.81	4.08152	0.00447666	0.0928693	-1.89311	Gm22129
TC1400000263.mm.1	0.2	8.68667	4.08101	0.00447958	0.0928693	-1.89378	Arf4
TC0400002671.mm.1	-0.276667	4.26833	-4.08081	0.00448072	0.0928693	-1.89404	Gm12496; RP23-204P1.4
TC0800002870.mm.1	-0.226667	7.07333	-4.08052	0.00448239	0.0928693	-1.89443	Tmed6
TC1900000281.mm.1	-0.193333	4.24667	-4.07918	0.00449009	0.0929689	-1.8962	Olfr1491
TC1800001366.mm.1	-0.183333	9.48167	-4.07661	0.00450487	0.0931369	-1.89959	Aldh7a1
TC0300001040.mm.1	0.183333	10.4283	4.07661	0.00450487	0.0931369	-1.89959	Csde1
TC0700000484.mm.1	0.186667	5.84333	4.07623	0.00450708	0.0931369	-1.9001	Fcgbp
TC0400000613.mm.1	0.146667	8.88333	4.07555	0.00451097	0.0931369	-1.90099	Rad23b
TC0200003847.mm.1	0.25	5.25833	4.07525	0.00451271	0.0931369	-1.90139	Gm23452
TC1900000876.mm.1	0.406667	6.33333	4.07316	0.00452484	0.0933242	-1.90416	Gm25431
TC1900001027.mm.1	-0.216667	8.745	-4.07233	0.00452962	0.0933242	-1.90525	Vegfb
TC0500000385.mm.1	0.18	8.08333	4.07193	0.00453196	0.0933242	-1.90579	Htt
TC0300002505.mm.1	0.286667	3.95	4.07161	0.00453381	0.0933242	-1.90621	Gm20628; RP24-201C14.10
TC1400002498.mm.1	-0.26	5.46667	-4.07026	0.00454167	0.0933242	-1.908	Gm9578
TC1000001079.mm.1	-0.156667	8.18833	-4.07019	0.00454208	0.0933242	-1.90809	Gnptab
TC1800000840.mm.1	0.51	8.03833	4.07018	0.00454212	0.0933242	-1.9081	Gm26430
TC0300000309.mm.1	-0.236667	7.14167	-4.06835	0.00455282	0.0934841	-1.91053	3110057O12Rik; Gm2011
TC1600001764.mm.1	-0.26	5.63	-4.06716	0.00455973	0.0935356	-1.9121	Col8a1
TC1300001492.mm.1	0.36	8.84	4.06692	0.00456115	0.0935356	-1.91242	Gm22628
TC0700002507.mm.1	0.313333	7.11667	4.06571	0.00456821	0.0935734	-1.91402	Pvr
TC0200003688.mm.1	0.18	11.23	4.06547	0.00456965	0.0935734	-1.91434	Gm13604
TC1000000420.mm.1	-0.17	7.64833	-4.06503	0.0045722	0.0935734	-1.91492	Gm4795
TC1600000487.mm.1	0.236667	7.975	4.06461	0.00457465	0.0935734	-1.91547	Mylk
TC1300001868.mm.1	-0.216667	8.05167	-4.06342	0.00458167	0.0936397	-1.91706	Adtrp
TC1500000177.mm.1	0.31	4.665	4.06307	0.00458372	0.0936397	-1.91752	Tiaf2
TC0800002950.mm.1	-0.243333	10.1617	-4.06163	0.00459216	0.0937525	-1.91942	Ldhd
TC0500002432.mm.1	-0.153333	8.04333	-4.06101	0.00459582	0.0937676	-1.92024	LOC432823
TC1100000803.mm.1	0.483333	6.37833	4.05841	0.00461121	0.0939385	-1.92369	Snord65; 2410006H16Rik
TC1600001308.mm.1	0.166667	7.12333	4.05811	0.00461298	0.0939385	-1.92409	Ranbp1
TC0X00000014.mm.1	0.166667	6.17667	4.05811	0.00461298	0.0939385	-1.92409	Gm14349
TC0400000122.mm.1	0.33	7.71833	4.05678	0.00462082	0.0939727	-1.92585	Gm11824
TC0900002983.mm.1	-0.233333	9.94333	-4.056	0.00462545	0.0939727	-1.92688	Dnajc13
TC0X00001374.mm.1	-0.266667	6.71	-4.05586	0.00462633	0.0939727	-1.92708	Cldn2
TC0400000134.mm.1	0.34	6.95333	4.05585	0.00462636	0.0939727	-1.92708	Gm24317
TC0500003506.mm.1	-0.246667	6.90667	-4.05455	0.0046341	0.0939848	-1.92881	Ftsj2
TC1100003554.mm.1	0.213333	9.45333	4.05445	0.00463467	0.0939848	-1.92894	Gm11518
TC0100000842.mm.1	0.43	6.905	4.05427	0.00463573	0.0939848	-1.92917	Gm15371
TC1100001123.mm.1	0.383333	6.36833	4.0537	0.00463914	0.0939945	-1.92993	Coro6
TC0700001269.mm.1	-0.18	7.57333	-4.05263	0.00464551	0.0940634	-1.93135	Me3
TC0200003846.mm.1	-0.303333	8.07167	-4.05215	0.0046484	0.0940634	-1.93199	Gm13701; RP23-202M10.1
TC0400003433.mm.1	-0.21	11.585	-4.05067	0.00465725	0.0941832	-1.93396	Guca2b
TC1700000142.mm.1	0.213333	4.92	4.04991	0.00466179	0.0942157	-1.93496	Mrgprh
TC0900002223.mm.1	0.343333	5.56833	4.04931	0.0046654	0.0942293	-1.93576	Gm22805
TC0400001989.mm.1	0.29	8.525	4.04848	0.00467035	0.094254	-1.93686	Rps15a-ps3
TC0800001328.mm.1	-0.16	8.58333	-4.04784	0.00467418	0.094254	-1.9377	Pdpr
TC0900000810.mm.1	0.243333	11.465	4.04764	0.00467542	0.094254	-1.93798	Rpl4
TC0200002045.mm.1	-0.373333	5.99667	-4.0462	0.00468405	0.0943207	-1.93988	Gm14102; RP23-308A23.2
TC1100001817.mm.1	0.236667	8.60167	4.04611	0.00468462	0.0943207	-1.94001	Rpl23a-ps14
TC1000002264.mm.1	0.203333	8.16833	4.04562	0.00468755	0.0943207	-1.94065	Ddx21
TC1800001461.mm.1	-0.246667	8.77333	-4.04437	0.00469508	0.0943383	-1.94231	Fech
TC0800002634.mm.1	0.15	7.82833	4.0439	0.00469792	0.0943383	-1.94294	N4bp1
TC0X00002757.mm.1	0.563333	10.8217	4.04387	0.00469807	0.0943383	-1.94297	Gm9115
TC1100003637.mm.1	0.17	5.16167	4.04353	0.00470017	0.0943383	-1.94343	Gm11572
TC1700000513.mm.1	0.176667	9.12833	4.04178	0.00471071	0.0944907	-1.94574	Zfand3
TC1100001587.mm.1	0.183333	7.56833	4.03953	0.0047244	0.0947062	-1.94874	Rara
TC1200000459.mm.1	0.386667	7.61	4.03735	0.00473764	0.0948783	-1.95163	1700047I17Rik2; Fam177a
TC1100000107.mm.1	-0.163333	5.755	-4.03691	0.00474032	0.0948783	-1.95222	Gm11980
TC1700001777.mm.1	0.306667	6.30667	4.03666	0.00474184	0.0948783	-1.95255	Trp53cor1
TC1000002392.mm.1	0.166667	6.22667	4.03586	0.00474676	0.0949175	-1.95362	Mmp11
TC1100000089.mm.1	-0.24	7.43667	-4.03404	0.00475784	0.0950738	-1.95603	Gm11402; RP23-198N14.4
TC0800002523.mm.1	0.18	9.55333	4.03361	0.0047605	0.0950738	-1.95661	Abce1
TC0200004137.mm.1	-0.223333	7.11167	-4.03272	0.00476596	0.0951238	-1.95779	Gyltl1b
TC1900000206.mm.1	-0.253333	7.32	-4.03091	0.00477708	0.0952865	-1.9602	Vwce
TC0900001855.mm.1	-0.22	6.09667	-4.03013	0.00478188	0.0953021	-1.96123	Mir1900; Gm20603
TC0X00002897.mm.1	-0.27	3.89833	-4.02907	0.00478839	0.0953021	-1.96264	Gm14911
TC1200000082.mm.1	0.196667	7.825	4.02867	0.00479089	0.0953021	-1.96318	Gm7099
TC0300003206.mm.1	0.313333	5.00333	4.02794	0.00479536	0.0953021	-1.96414	Gm23941
TC0400000993.mm.1	-0.416667	5.455	-4.02773	0.00479666	0.0953021	-1.96442	Angptl3
TC0200000528.mm.1	-0.21	6.80833	-4.02744	0.00479844	0.0953021	-1.9648	Endog
TC1600001594.mm.1	-0.213333	7.18333	-4.02741	0.00479864	0.0953021	-1.96485	Gm15724; RP23-246B24.3
TC0X00000798.mm.1	-0.153333	7.97	-4.02605	0.00480706	0.0954104	-1.96666	LOC432823
TC0X00001856.mm.1	0.32	7.21	4.0237	0.00482164	0.0955695	-1.96979	Gm9432
TC0400002623.mm.1	0.24	8.03333	4.02346	0.00482314	0.0955695	-1.97011	Gm19579
TC1900000660.mm.1	-0.17	8.26167	-4.02236	0.00482996	0.0955695	-1.97157	Sema4g
TC1400000513.mm.1	0.17	7.01167	4.02236	0.00482996	0.0955695	-1.97157	Lgals3
TC0600001238.mm.1	0.17	6.81833	4.02236	0.00482996	0.0955695	-1.97157	Thumpd3
TC1900000184.mm.1	-0.163333	6.77833	-4.02167	0.00483428	0.0955742	-1.97249	Rab3il1
TC0600003559.mm.1	0.346667	4.28667	4.02137	0.00483615	0.0955742	-1.97289	Igkv4-71
TC1100003410.mm.1	0.156667	7.60833	4.01989	0.00484533	0.0956967	-1.97485	Aatf
TC1800001521.mm.1	-0.203333	8.47833	-4.01607	0.00486925	0.096108	-1.97993	Fam210a; Mir7219
TC1300000661.mm.1	-0.183333	5.855	-4.01536	0.00487373	0.096108	-1.98089	Mir6943
TC0200001425.mm.1	0.253333	7.82333	4.01514	0.00487513	0.096108	-1.98118	Gm13815
TC0X00003176.mm.1	0.19	10.805	4.01441	0.00487973	0.0961354	-1.98216	Rpl21-ps15
TC0200000506.mm.1	0.166667	6.61667	4.01397	0.00488251	0.0961354	-1.98274	Gm13401
TC0100002189.mm.1	-0.143333	8.38833	-4.01192	0.0048954	0.0963301	-1.98547	Actr1b
TC0300000410.mm.1	-0.266667	4.42333	-4.00716	0.00492554	0.0967849	-1.99181	Gm26678
TC0400000712.mm.1	-0.166667	7.77	-4.00675	0.00492819	0.0967849	-1.99236	Zfp618
TC1200001865.mm.1	-0.26	5.57667	-4.00666	0.00492874	0.0967849	-1.99248	Gm9887
TC1500000490.mm.1	-0.446667	8.35333	-4.00631	0.00493098	0.0967849	-1.99295	Gm17035; RP23-19C9.2
TC0200000312.mm.1	-0.186667	7.50667	-4.0056	0.00493551	0.0967849	-1.9939	Msrb2
TC0400001605.mm.1	0.22	8.01333	4.00514	0.00493845	0.0967849	-1.99451	Mir7017
TC1000001716.mm.1	0.173333	8.41667	4.00481	0.00494051	0.0967849	-1.99494	Sash1
TC0X00000422.mm.1	0.2	3.88667	4.00401	0.00494563	0.0967849	-1.99601	Gm6480
TC0300002718.mm.1	0.2	6.45333	4.00401	0.00494563	0.0967849	-1.99601	Csf1
TC0900000892.mm.1	0.176667	7.63167	4.0029	0.00495276	0.096854	-1.9975	Rora
TC0300001488.mm.1	-0.393333	7.47	-4.00252	0.00495519	0.096854	-1.99801	Mcoln3
TC0200002819.mm.1	-0.23	6.915	-4.00182	0.00495963	0.0968604	-1.99893	Gm7645
TC0700004238.mm.1	0.17	7.46833	4.00152	0.00496156	0.0968604	-1.99933	Arhgap17
TC1400001666.mm.1	0.33	11.2283	4.00079	0.00496625	0.0968932	-2.00031	Snord69
TC1400002336.mm.1	0.236667	7.655	3.99914	0.00497682	0.0970404	-2.0025	Slc39a14
TC1900000685.mm.1	0.156667	8.49833	3.99544	0.00500072	0.0974472	-2.00745	Gbf1
TC0700000514.mm.1	-0.246667	9.02667	-3.99461	0.0050061	0.0974929	-2.00856	Ech1
TC1800001711.mm.1	0.22	7.27667	3.99282	0.0050177	0.0976596	-2.01095	Gm7289
TC0300000291.mm.1	0.156667	12.115	3.98738	0.00505307	0.0982884	-2.01821	Rps23-ps1
TC0100001128.mm.1	0.21	10.9917	3.98663	0.00505801	0.098325	-2.01922	Rpl28-ps1
TC0200001617.mm.1	-0.226667	9.26333	-3.9853	0.00506673	0.098435	-2.021	Gm13910
TC0800001405.mm.1	0.28	6.91667	3.98443	0.00507245	0.0984865	-2.02216	Mir7077
TC0X00000690.mm.1	-0.17	9.79167	-3.981	0.00509495	0.0988637	-2.02673	Slc6a8
TC0500002154.mm.1	-0.23	9.875	-3.97942	0.00510545	0.0988843	-2.02886	Hadha
TC0400002506.mm.1	0.37	7.54833	3.97824	0.00511321	0.0988843	-2.03043	Gm1987; Ccl21a
TC0X00002051.mm.1	0.18	8.79333	3.97811	0.00511411	0.0988843	-2.03061	Gm14541
TC1500000086.mm.1	-0.333333	9.32333	-3.97808	0.00511426	0.0988843	-2.03064	C1qtnf3
TC0500000286.mm.1	-0.25	9.45167	-3.97787	0.00511569	0.0988843	-2.03093	Hadhb
TC0800001952.mm.1	0.176667	7.395	3.97758	0.00511757	0.0988843	-2.03131	Rab11fip1
TC0900000486.mm.1	0.176667	5.875	3.97758	0.00511757	0.0988843	-2.03131	Trim29
TC1100003708.mm.1	0.566667	4.94333	3.9771	0.00512081	0.0988874	-2.03196	Krt20
TC0200005472.mm.1	0.226667	9.49667	3.97386	0.00514235	0.0992436	-2.0363	Eng
TC0200005004.mm.1	-0.18	8.17	-3.97208	0.00515419	0.0993689	-2.03867	Gm14278
TC0200005006.mm.1	-0.166667	8.53667	-3.97123	0.00515986	0.0993689	-2.03981	Ndrg3
TC0500002803.mm.1	-0.333333	4.75	-3.97106	0.00516103	0.0993689	-2.04004	Gk2
TC1300001209.mm.1	-0.213333	7.13	-3.97063	0.0051639	0.0993689	-2.04062	Pde4d; Mir1904
TC0800003224.mm.1	0.19	5.97167	3.97057	0.00516431	0.0993689	-2.0407	Zdhhc2
TC0500002190.mm.1	-0.183333	7.82833	-3.9683	0.00517952	0.0996019	-2.04373	Rbks
TC1700001484.mm.1	-0.173333	5.84333	-3.96552	0.00519819	0.0999011	-2.04745	Thbs2
TC0600000639.mm.1	0.31	8.78167	3.96478	0.00520324	0.0999384	-2.04845	Gm25818
TC0800002412.mm.1	0.166667	10.52	3.96424	0.00520685	0.0999462	-2.04917	Rpl18a
TC0X00003082.mm.1	0.146667	7.41333	3.963	0.00521525	0.0999462	-2.05083	Psmd10
TC0400000203.mm.1	-0.216667	8.38833	-3.96081	0.00523008	0.0999462	-2.05377	Gm11887; RP23-335F19.2
TC0700002731.mm.1	-0.17	4.48833	-3.9608	0.00523015	0.0999462	-2.05378	Zfp940
TC0500002240.mm.1	0.18	7.36333	3.96011	0.00523484	0.0999462	-2.05471	Nop14
TC0200000833.mm.1	0.18	7.15333	3.96011	0.00523484	0.0999462	-2.05471	Fmnl2
TC1700001238.mm.1	0.2	11.0733	3.95985	0.00523658	0.0999462	-2.05505	Rpl21-ps7
TC0400000388.mm.1	0.366667	7.51	3.95952	0.00523888	0.0999462	-2.0555	Gm13304; Gm10591; Gm21541; Ccl21b; Ccl21c
TC0400000394.mm.1	0.366667	7.51	3.95952	0.00523888	0.0999462	-2.0555	Gm13304; Gm10591; Gm21541; Ccl21b; Ccl21c; Ccl21a
TC4_GL456350_random00000012.mm.1	0.366667	7.51	3.95952	0.00523888	0.0999462	-2.0555	Gm13304; Gm10591; Gm21541; Ccl21b; Ccl21c; Ccl21a
TC0500000667.mm.1	0.25	9.42167	3.95922	0.00524091	0.0999462	-2.0559	Gm15616
TC0400001639.mm.1	-0.176667	6.925	-3.95891	0.00524297	0.0999462	-2.05631	Stmn1
TC1000002714.mm.1	0.153333	4.47333	3.95875	0.00524411	0.0999462	-2.05653	Plxnc1
TC1300002665.mm.1	0.24	9.8	3.95829	0.00524724	0.0999466	-2.05715	Gm10736
TC0800000113.mm.1	0.196667	7.60167	3.95705	0.00525568	0.100048	-2.05881	Gm15352
TC1100000143.mm.1	0.293333	8.27	3.95605	0.00526251	0.100119	-2.06015	Gm12005
TC0700003618.mm.1	0.186667	9.62667	3.95497	0.00526988	0.100119	-2.0616	Btbd1
TC0100001684.mm.1	0.28	5.41667	3.95466	0.00527198	0.100119	-2.06201	Desi2; Gm9982
TC0700002164.mm.1	-0.16	8.31667	-3.95453	0.00527293	0.100119	-2.06219	Gm23577
TC0700004164.mm.1	0.203333	6.365	3.95422	0.00527502	0.100119	-2.0626	Rps15a
TC1700001689.mm.1	-0.163333	6.085	-3.94795	0.00531817	0.100834	-2.07101	Nme4
TC1500000454.mm.1	0.156667	5.08833	3.94783	0.00531897	0.100834	-2.07117	Pvt1
TC0700004595.mm.1	-0.176667	7.33833	-3.94661	0.00532743	0.100913	-2.07281	Osbpl5
TC0400002455.mm.1	-0.233333	8.50667	-3.94632	0.00532942	0.100913	-2.0732	Aqp7
TC1100000602.mm.1	0.506667	7.57333	3.94484	0.00533972	0.101049	-2.07519	Gm25930
TC0100000284.mm.1	0.166667	8.71	3.94349	0.00534909	0.101166	-2.077	Rpl31
TC0200000400.mm.1	0.366667	4.43	3.9424	0.00535666	0.10125	-2.07846	Gm22572
TC0800001586.mm.1	0.17	7.43833	3.9409	0.00536714	0.101388	-2.08048	Pard3
TC0500002982.mm.1	0.236667	8.29167	3.94013	0.0053725	0.10143	-2.08151	Gm15484
TC0600003005.mm.1	0.15	5.88833	3.93853	0.00538374	0.101479	-2.08367	Cacna1c
TC1900001588.mm.1	0.223333	8.48167	3.93806	0.00538701	0.101479	-2.0843	Mgea5
TC0500002693.mm.1	-0.256667	9.385	-3.93789	0.00538819	0.101479	-2.08452	Ugt2b5
TC0400001532.mm.1	0.196667	4.165	3.93728	0.00539249	0.101479	-2.08535	Gm10571
TC0900000538.mm.1	0.216667	5.62167	3.93635	0.005399	0.101479	-2.08659	Gm20612
TC0500002272.mm.1	0.146667	8.74333	3.93629	0.00539944	0.101479	-2.08668	Evc
TC0400004070.mm.1	-0.146667	8.71667	-3.93629	0.00539944	0.101479	-2.08668	Park7
TC0300000993.mm.1	0.233333	4.93333	3.93584	0.0054026	0.101479	-2.08728	Rpl36-ps7
TC0600003267.mm.1	0.23	4.805	3.93571	0.00540351	0.101479	-2.08745	Styk1
TC1300001649.mm.1	-0.336667	5.96167	-3.93511	0.00540775	0.101499	-2.08826	Slc17a4
TC0300000711.mm.1	-0.153333	5.89333	-3.93436	0.00541297	0.101509	-2.08926	Nes
TC1100000619.mm.1	-0.3	9.08667	-3.9341	0.00541481	0.101509	-2.08961	Gm12222
TC0400001701.mm.1	0.163333	6.50833	3.93369	0.00541775	0.101509	-2.09017	Wnt4
TC0600000324.mm.1	0.456667	6.32833	3.93133	0.0054344	0.101672	-2.09334	Akr1b8
TC0X00002660.mm.1	-0.15	5.065	-3.93011	0.00544303	0.101672	-2.09498	Arhgef9
TC0400001706.mm.1	0.193333	10.66	3.92975	0.00544562	0.101672	-2.09547	Rpl31-ps10
TC0700003008.mm.1	-0.31	7.80167	-3.92898	0.00545107	0.101672	-2.0965	Dhdh
TC1700002818.mm.1	0.176667	5.79833	3.92837	0.00545539	0.101672	-2.09732	C2
TC1600000089.mm.1	-0.206667	9.78667	-3.92775	0.00545979	0.101672	-2.09815	Abat
TC0200004757.mm.1	0.196667	9.27833	3.9275	0.00546155	0.101672	-2.09849	Gm11688
TC1200001899.mm.1	0.173333	6.95667	3.92737	0.0054625	0.101672	-2.09867	L3hypdh
TC1000003143.mm.1	-0.173333	7.37667	-3.92737	0.0054625	0.101672	-2.09867	Slc39a5
TC0X00000487.mm.1	0.173333	4.18667	3.92737	0.0054625	0.101672	-2.09867	Gm14644
TC0500003619.mm.1	-0.143333	8.11833	-3.92677	0.00546674	0.101672	-2.09947	Lnx2
TC0700003819.mm.1	-0.143333	5.17167	-3.92677	0.00546674	0.101672	-2.09947	Gm10603; RP23-308M1.2
TC0600002635.mm.1	-0.236667	9.435	-3.92662	0.00546783	0.101672	-2.09967	Pcyox1
TC1200002360.mm.1	0.406667	4.51333	3.92537	0.00547676	0.101672	-2.10136	Gm22079
TC1800000838.mm.1	0.363333	4.85833	3.92494	0.0054798	0.101672	-2.10193	Gm6133
TC1500000986.mm.1	0.156667	5.29833	3.92466	0.00548182	0.101672	-2.10231	Wnt1
TC0X00002283.mm.1	-0.27	4.51167	-3.92451	0.00548287	0.101672	-2.10251	Gm14649
TC0200001533.mm.1	-0.29	8.58833	-3.92443	0.00548347	0.101672	-2.10262	LOC100862111
TC0500001087.mm.1	0.206667	8.35	3.92335	0.0054912	0.101757	-2.10408	Rpl5
TC1200000096.mm.1	0.21	11.3283	3.92128	0.00550605	0.101925	-2.10687	Gm4294
TC0100000285.mm.1	0.22	7.45333	3.9212	0.00550662	0.101925	-2.10697	Gm24826
TC0200004943.mm.1	-0.28	10.5533	-3.91838	0.00552685	0.10224	-2.11076	Pxmp4
TC0100003591.mm.1	0.283333	4.89833	3.91762	0.00553237	0.102283	-2.11179	Pydc4
TC1300001733.mm.1	-0.186667	7.81	-3.91689	0.00553761	0.102283	-2.11277	Uqcrfs1
TC0400000544.mm.1	0.333333	9.07333	3.91615	0.00554295	0.102283	-2.11376	Gm22685
TC0700000806.mm.1	0.223333	7.51167	3.91542	0.00554828	0.102283	-2.11475	Josd2; Mir7052
TC1000002552.mm.1	0.223333	9.65167	3.91542	0.00554828	0.102283	-2.11475	Gm8112
TC1000002557.mm.1	0.223333	9.65167	3.91542	0.00554828	0.102283	-2.11475	Gm8158
TC1400002054.mm.1	-0.593333	10.11	-3.91289	0.0055666	0.102562	-2.11816	Slc7a7
TC0700000383.mm.1	0.323333	6.46833	3.91104	0.00558006	0.102707	-2.12065	Plaur
TC0200004913.mm.1	0.153333	8.19333	3.91043	0.00558452	0.102707	-2.12148	Bcl2l1
TC0300001493.mm.1	0.153333	7.94667	3.91043	0.00558452	0.102707	-2.12148	Gng5
TC0800002992.mm.1	-0.236667	10.0417	-3.90993	0.00558816	0.102707	-2.12215	Maf
TC1400001442.mm.1	0.166667	10.9733	3.90962	0.00559044	0.102707	-2.12257	Gm9800
TC0700000044.mm.1	0.18	11.2333	3.90755	0.00560556	0.102851	-2.12536	Rpl28
TC0200004886.mm.1	0.18	4.98667	3.90755	0.00560556	0.102851	-2.12536	Gm14154; RP23-214I20.3
TC1300001169.mm.1	-0.226667	6.06667	-3.90723	0.00560791	0.102851	-2.12579	Sgtb
TC1400002863.mm.1	0.186667	7.64667	3.90622	0.00561532	0.102898	-2.12716	Ipo4
TC1500001504.mm.1	0.15	9.965	3.90519	0.00562284	0.102898	-2.12854	Eif3h
TC0800000919.mm.1	-3.61333	7.42667	-3.90435	0.00562899	0.102898	-2.12967	Ucp1
TC1000002453.mm.1	-0.363333	8.76167	-3.90376	0.00563337	0.102898	-2.13047	Pdxk
TC0500001099.mm.1	-0.173333	7.81	-3.90254	0.00564237	0.102898	-2.13212	Pigg
TC0400001110.mm.1	-0.19	5.955	-3.90229	0.00564415	0.102898	-2.13244	Ttc22
TC0500000532.mm.1	-0.17	6.66833	-3.90198	0.00564645	0.102898	-2.13286	Pi4k2b
TC0600002480.mm.1	0.17	6.33167	3.90198	0.00564645	0.102898	-2.13286	Atoh8
TC1500001402.mm.1	0.17	8.55167	3.90198	0.00564645	0.102898	-2.13286	Gm3362
TC0200003699.mm.1	-0.156667	12.0617	-3.90189	0.00564713	0.102898	-2.13299	Lrp2
TC0400000807.mm.1	0.156667	9.42167	3.90189	0.00564713	0.102898	-2.13299	Gm11410
TC0X00001913.mm.1	0.623333	6.93167	3.90165	0.00564893	0.102898	-2.13332	Gm26652; RP23-247H23.2
TC0700001362.mm.1	0.183333	8.94167	3.90071	0.00565585	0.102936	-2.13458	Pak1
TC1600000753.mm.1	-0.216667	4.13167	-3.9005	0.00565743	0.102936	-2.13487	Gm26800; RP23-337J16.5
TC0400003285.mm.1	-0.193333	7.36	-3.89981	0.00566252	0.10297	-2.1358	Slc5a9
TC1800000509.mm.1	-0.24	10.04	-3.89938	0.00566569	0.10297	-2.13638	Hsd17b4
TC1300001052.mm.1	-0.256667	9.88833	-3.89816	0.00567474	0.103076	-2.13802	Arsb
TC1100000610.mm.1	0.213333	6.49	3.89583	0.00569204	0.103332	-2.14117	Rps2-ps4
TC1100000002.mm.1	0.286667	5.29667	3.89487	0.00569917	0.103403	-2.14246	Gm11399; RP23-191E3.1
TC0900001095.mm.1	0.266667	9.55333	3.89401	0.00570563	0.103462	-2.14363	Rps27a-ps2
TC1600001070.mm.1	-0.226667	10.67	-3.89287	0.00571412	0.103557	-2.14516	Kcnj15
TC1900000844.mm.1	0.193333	10.1967	3.88998	0.00573576	0.103891	-2.14907	Gm17150
TC1200002508.mm.1	0.316667	8.27167	3.88922	0.00574146	0.103935	-2.15009	Gm25577
TC0300001576.mm.1	0.153333	7.66333	3.88692	0.00575875	0.104189	-2.1532	Zranb2
TC1100000929.mm.1	0.163333	7.465	3.88496	0.00577359	0.104365	-2.15585	Gps2
TC0X00002161.mm.1	0.146667	6.24667	3.88445	0.00577744	0.104365	-2.15654	Elf4
TC0200003830.mm.1	-0.183333	8.33167	-3.88435	0.00577821	0.104365	-2.15668	Pde1a
TC0X00000785.mm.1	-0.266667	8.09	-3.88372	0.00578293	0.104392	-2.15752	Gm14749
TC1100002870.mm.1	0.29	6.065	3.88266	0.00579099	0.104479	-2.15896	Mir6921
TC0200002474.mm.1	0.15	8.905	3.88074	0.00580558	0.104683	-2.16156	Srsf6
TC0800002399.mm.1	0.27	6.33833	3.87892	0.00581937	0.104873	-2.16401	Gdf15
TC0400004023.mm.1	-0.44	6.2	-3.87825	0.00582451	0.104906	-2.16492	Angptl7
TC0100002306.mm.1	-0.213333	5.51333	-3.87579	0.00584331	0.105133	-2.16825	Gm17767
TC1700000148.mm.1	-0.2	8.21667	-3.87575	0.00584362	0.105133	-2.1683	Sod2
TC1600001349.mm.1	0.326667	8.94333	3.87289	0.0058656	0.105469	-2.17218	Alg3
TC0100002298.mm.1	0.243333	8.335	3.87179	0.00587402	0.105514	-2.17366	Gm23240
TC1000002458.mm.1	0.163333	7.32167	3.87136	0.00587732	0.105514	-2.17424	Syde1
TC1100003497.mm.1	0.223333	6.99833	3.87128	0.00587795	0.105514	-2.17435	Gm11510
TC0400001481.mm.1	0.193333	11.31	3.87054	0.00588364	0.105557	-2.17535	Gm12944
TC0X00000176.mm.1	0.28	8.27667	3.86923	0.00589379	0.10568	-2.17712	Gm14519
TC0500002827.mm.1	-0.183333	7.72167	-3.86819	0.00590187	0.105707	-2.17854	Hnrnpd
TC0400000107.mm.1	0.183333	6.71833	3.86819	0.00590187	0.105707	-2.17854	Gm11841
TC1100002227.mm.1	0.173333	7.69	3.86615	0.00591762	0.10593	-2.18129	Grb10
TC1900000742.mm.1	0.246667	7.97333	3.86447	0.00593068	0.106084	-2.18357	Rpl31-ps18
TC0600001939.mm.1	-0.253333	11.1667	-3.86419	0.00593285	0.106084	-2.18394	Slc13a1
TC1100002919.mm.1	-0.32	10.2233	-3.8637	0.00593672	0.106095	-2.18462	Slc5a10
TC0600001035.mm.1	-0.31	7.52167	-3.8602	0.00596406	0.106524	-2.18936	Mgll
TC0700000843.mm.1	-0.156667	5.24167	-3.85752	0.00598509	0.106775	-2.19299	Kcna7
TC1900001455.mm.1	0.156667	11.8517	3.85752	0.00598509	0.106775	-2.19299	Rpl10-ps6
TC0700001619.mm.1	0.333333	4.32333	3.85703	0.00598892	0.106775	-2.19365	Gm23100
TC0900001969.mm.1	0.32	5.92	3.85671	0.00599141	0.106775	-2.19408	Gm26435
TC0600003331.mm.1	-0.153333	4.76	-3.85623	0.00599519	0.106783	-2.19473	Hist4h4
TC0900002339.mm.1	0.293333	5.09667	3.85493	0.00600545	0.106906	-2.1965	Gm23407
TC1600001743.mm.1	-0.323333	6.72167	-3.85363	0.00601574	0.107029	-2.19827	Nxpe3
TC0300002504.mm.1	0.333333	7.14667	3.85222	0.00602685	0.107029	-2.20017	Hist2h4
TC0200002434.mm.1	0.213333	7.85667	3.85215	0.00602744	0.107029	-2.20027	Gm24379
TC1600000450.mm.1	0.38	5.35667	3.85199	0.00602872	0.107029	-2.20049	Muc4
TC0700003745.mm.1	-0.18	4.74	-3.85153	0.00603234	0.107029	-2.20111	Gm9934
TC0900002938.mm.1	-0.18	6.6	-3.85153	0.00603234	0.107029	-2.20111	Slc35g2
TC1900001031.mm.1	0.206667	9.20333	3.8507	0.00603896	0.107087	-2.20224	Stip1
TC0X00003287.mm.1	-0.223333	7.64167	-3.84977	0.00604633	0.107159	-2.2035	Nhs
TC0X00000792.mm.1	-0.21	6.30833	-3.84694	0.00606884	0.107445	-2.20734	Gm8770
TC0100002725.mm.1	0.143333	5.64833	3.84683	0.00606975	0.107445	-2.20749	Sp110
TC1500001107.mm.1	0.16	9.70333	3.84648	0.00607253	0.107445	-2.20797	Rpl39-ps
TC0100002338.mm.1	0.2	6.66	3.84446	0.00608865	0.107671	-2.2107	Hecw2
TC0100000610.mm.1	0.31	6.68833	3.84356	0.00609589	0.107721	-2.21193	Igfbp2
TC0700000995.mm.1	0.216667	9.19167	3.84286	0.00610153	0.107721	-2.21288	Gm10974
TC0900002988.mm.1	-0.216667	6.64833	-3.84286	0.00610153	0.107721	-2.21288	Nudt16
TC0500000182.mm.1	0.25	4.315	3.84123	0.00611456	0.107773	-2.21508	Gm16110; AC113028.6
TC0X00000897.mm.1	-0.15	9.02833	-3.84098	0.00611658	0.107773	-2.21543	Apoo; Apoo-ps
TC1000001260.mm.1	-0.266667	5.95667	-3.84091	0.00611719	0.107773	-2.21553	Lin7a
TC0300003221.mm.1	0.176667	7.40167	3.84082	0.00611792	0.107773	-2.21565	Wdr77
TC0100000758.mm.1	0.236667	5.765	3.83893	0.00613315	0.107982	-2.21822	Gm7592; Csprs
TC0700004433.mm.1	0.206667	8.10667	3.83829	0.0061383	0.108014	-2.21908	Gm23631
TC0200003193.mm.1	0.326667	7.45333	3.83783	0.006142	0.10802	-2.21971	Mir6996
TC1700002318.mm.1	0.183333	7.78833	3.83646	0.00615308	0.108155	-2.22157	Dpp9
TC0700004002.mm.1	0.356667	6.885	3.83488	0.00616588	0.108302	-2.22371	Gvin1; Gm4070
TC1100004301.mm.1	0.146667	6.95667	3.8346	0.00616816	0.108302	-2.22409	Trim47
TC1100004229.mm.1	0.316667	6.555	3.83389	0.00617395	0.108344	-2.22506	Cbr2
TC0400001934.mm.1	0.23	7.415	3.83245	0.0061857	0.108413	-2.22702	Srm
TC0200005343.mm.1	0.26	10.3567	3.83239	0.00618618	0.108413	-2.2271	Rps8-ps2
TC1300002141.mm.1	0.233333	5.19	3.83217	0.00618798	0.108413	-2.2274	Ctla2b
TC1300001630.mm.1	0.183333	4.615	3.83125	0.00619545	0.108485	-2.22865	Hist1h2bh
TC1700001451.mm.1	-0.246667	9.05333	-3.82957	0.00620919	0.108655	-2.23093	Igf2r
TC1500001848.mm.1	-0.19	7.725	-3.82773	0.00622423	0.108655	-2.23343	Card10
TC0X00003361.mm.1	-0.17	8.49833	-3.82749	0.00622624	0.108655	-2.23376	Prps2
TC0300003128.mm.1	0.286667	9.33	3.82738	0.00622711	0.108655	-2.23391	Rpsa-ps10
TC0400000516.mm.1	-0.31	8.03167	-3.82713	0.00622913	0.108655	-2.23424	Gm12424
TC0700004110.mm.1	-0.243333	6.285	-3.82688	0.00623123	0.108655	-2.23459	1700012D14Rik
TC0100003267.mm.1	0.516667	9.28833	3.82654	0.00623401	0.108655	-2.23505	Gm7278
TC0X00002460.mm.1	-0.38	4.43333	-3.8264	0.00623512	0.108655	-2.23524	Gm14755
TC0800003202.mm.1	-0.203333	7.15167	-3.82593	0.00623902	0.108655	-2.23588	Rbm34
TC0700000920.mm.1	0.366667	6.52667	3.82593	0.00623902	0.108655	-2.23588	Gm22444
TC0200002197.mm.1	-0.163333	7.535	-3.82489	0.0062476	0.108732	-2.2373	Gzf1
TC0200002272.mm.1	0.196667	8.535	3.82457	0.00625019	0.108732	-2.23773	Slc52a3
TC1800001237.mm.1	-0.226667	8.59333	-3.82339	0.00625999	0.108843	-2.23934	Fgf1
TC0200004636.mm.1	0.383333	7.40167	3.82162	0.00627461	0.109025	-2.24175	Slc4a11
TC1100003937.mm.1	0.143333	8.61167	3.82124	0.00627769	0.109025	-2.24226	Smurf2
TC1200001828.mm.1	-0.183333	6.51833	-3.82089	0.00628062	0.109025	-2.24274	Gm5185
TC0100000395.mm.1	0.19	8.38167	3.81811	0.00630369	0.109366	-2.24652	Hspe1
TC0400000873.mm.1	0.23	7.19833	3.81601	0.00632115	0.109549	-2.24938	Acer2
TC0800002790.mm.1	0.183333	9.765	3.81574	0.00632342	0.109549	-2.24975	Gm8730
TC1400001370.mm.1	0.196667	4.01833	3.81561	0.00632449	0.109549	-2.24992	Gm2907
TC0600002962.mm.1	-0.156667	6.28833	-3.81462	0.00633276	0.109634	-2.25127	Efcab12
TC1200001248.mm.1	-0.186667	7.87333	-3.81388	0.00633895	0.109682	-2.25228	Zfyve21
TC0600002229.mm.1	0.163333	4.84833	3.81191	0.00635544	0.109908	-2.25496	Gimap3
TC1800000310.mm.1	0.24	5.47667	3.80977	0.00637345	0.110143	-2.25788	Snora74a; Mir1949; Snhg4
TC0400003074.mm.1	-0.216667	10.0183	-3.80947	0.00637593	0.110143	-2.25828	Lrrc19
TC0300002503.mm.1	0.37	4.135	3.80823	0.00638644	0.110266	-2.25998	Gm20627; RP24-201C14.11
TC1000002943.mm.1	-0.176667	9.24167	-3.8074	0.00639344	0.110327	-2.26111	Slc35e3
TC1200002141.mm.1	-0.233333	5.16333	-3.80672	0.00639921	0.110367	-2.26204	3200001D21Rik
TC0900001048.mm.1	0.23	7.91167	3.80625	0.00640311	0.110375	-2.26267	Gsta4
TC0600003374.mm.1	-0.466667	7.58333	-3.80506	0.00641319	0.110461	-2.2643	Gys2
TC0600002793.mm.1	0.376667	6.40167	3.80485	0.00641498	0.110461	-2.26458	Gm22971
TC0600003475.mm.1	-0.17	7.375	-3.80359	0.0064257	0.110471	-2.26631	Dennd5b
TC0600001879.mm.1	-0.17	6.315	-3.80359	0.0064257	0.110471	-2.26631	2610001J05Rik
TC0100002656.mm.1	0.233333	6.02	3.80357	0.00642585	0.110471	-2.26633	Dock10
TC1400001965.mm.1	-0.316667	5.895	-3.80283	0.00643217	0.11052	-2.26735	3632451O06Rik
TC0400002914.mm.1	-0.396667	7.94167	-3.79925	0.00646266	0.110985	-2.27223	Gm11247; RP23-236A12.1
TC0300001409.mm.1	0.2	11.1967	3.79679	0.0064837	0.1112	-2.27558	Adh1
TC0900001785.mm.1	-0.173333	10.09	-3.79634	0.00648755	0.1112	-2.27619	4931406C07Rik
TC0400001757.mm.1	-0.173333	4.61	-3.79634	0.00648755	0.1112	-2.27619	Gm13027; RP24-85M20.2
TC0300002605.mm.1	-0.143333	12.3083	-3.79616	0.00648906	0.1112	-2.27643	Atp1a1
TC0700000495.mm.1	0.236667	8.25167	3.79571	0.00649297	0.111208	-2.27706	Rps16
TC1300001137.mm.1	0.223333	10.405	3.7941	0.00650679	0.111384	-2.27925	Rpl31-ps13
TC1700000347.mm.1	0.156667	7.92167	3.7937	0.0065102	0.111384	-2.27979	Zfp598
TC0700002009.mm.1	-0.18	6.78667	-3.79261	0.00651963	0.111468	-2.28128	Gm6314
TC1000002269.mm.1	-0.17	5.69833	-3.7918	0.00652659	0.111468	-2.28238	Tet1
TC0600000454.mm.1	-0.17	9.64833	-3.7918	0.00652659	0.111468	-2.28238	Gstk1
TC0X00001196.mm.1	-0.356667	7.30833	-3.79153	0.00652898	0.111468	-2.28276	Gm14941; RP23-74L11.2
TC0100001006.mm.1	0.183333	9.13833	3.79031	0.00653954	0.111589	-2.28443	Gm22426
TC1400000248.mm.1	0.15	9.495	3.78732	0.0065654	0.111936	-2.2885	Anxa11
TC0600001239.mm.1	0.146667	7.61333	3.78663	0.00657145	0.111936	-2.28945	Setd5
TC1900001448.mm.1	-0.146667	7.15667	-3.78663	0.00657145	0.111936	-2.28945	Cpeb3
TC0100002833.mm.1	0.163333	10.265	3.78635	0.00657383	0.111936	-2.28982	Hdlbp
TC0100003349.mm.1	-0.173333	4.82667	-3.78507	0.00658503	0.111998	-2.29158	4930562F07Rik
TC1000001125.mm.1	0.173333	5.75333	3.78507	0.00658503	0.111998	-2.29158	Mir1931
TC0600001448.mm.1	0.196667	7.835	3.78474	0.00658792	0.111998	-2.29203	Nop2
TC1200002359.mm.1	0.2	7.40667	3.78409	0.00659355	0.112035	-2.29292	Wars
TC1100003161.mm.1	-0.316667	9.275	-3.78253	0.00660719	0.11215	-2.29505	Aspa
TC0300002105.mm.1	0.293333	7.72333	3.78252	0.00660732	0.11215	-2.29507	Gm26442
TC0X00001914.mm.1	0.556667	6.63833	3.78051	0.00662489	0.112389	-2.29781	Gm26652; RP23-247H23.2
TC0600003472.mm.1	0.206667	10.6533	3.778	0.00664693	0.112658	-2.30124	Gm7618
TC0200001793.mm.1	-0.193333	8.96667	-3.77756	0.00665088	0.112658	-2.30185	Gm14087; RP23-158L6.1
TC0200001096.mm.1	-0.223333	7.72167	-3.7772	0.00665406	0.112658	-2.30234	Hoxd8
TC1200002251.mm.1	-0.216667	11.0017	-3.77695	0.00665624	0.112658	-2.30268	Lgmn
TC0200000288.mm.1	0.21	4.94833	3.77668	0.00665862	0.112658	-2.30305	Mir6419
TC0200003093.mm.1	0.166667	11.9833	3.77632	0.00666181	0.112658	-2.30354	Gm13339
TC0100001329.mm.1	0.153333	5.13333	3.77544	0.00666954	0.112729	-2.30474	Gm5263
TC0300000292.mm.1	0.17	9.54167	3.77433	0.00667935	0.112742	-2.30626	Rpl31-ps15
TC0200000569.mm.1	0.206667	7.11	3.77409	0.00668154	0.112742	-2.30659	Gm22192
TC0200000570.mm.1	0.206667	7.11	3.77409	0.00668154	0.112742	-2.30659	Gm25632
TC0200003097.mm.1	0.163333	7.23167	3.77377	0.00668436	0.112742	-2.30703	Gm14441
TC1900000326.mm.1	0.263333	11.7517	3.77107	0.0067083	0.113081	-2.31072	Gm23238
TC1500001323.mm.1	-0.136667	10.1483	-3.77062	0.00671232	0.113081	-2.31134	March6
TC1100000989.mm.1	0.183333	6.505	3.77032	0.00671499	0.113081	-2.31175	Xaf1
TC0700000876.mm.1	0.323333	10.4717	3.76967	0.0067208	0.113087	-2.31264	Gm22969
TC0300002450.mm.1	0.176667	6.855	3.76949	0.00672238	0.113087	-2.31288	Tuft1
TC1600001415.mm.1	-0.336667	6.915	-3.76909	0.00672599	0.113088	-2.31343	AU015336; RP23-345L20.4
TC1200002074.mm.1	-0.17	9.025	-3.76856	0.00673065	0.113107	-2.31415	Gm5436
TC1000002353.mm.1	0.156667	9.535	3.76634	0.0067505	0.113382	-2.31719	Bicc1
TC1800000975.mm.1	0.143333	9.125	3.76348	0.00677619	0.113754	-2.32111	Gm10349
TC1100000692.mm.1	0.206667	3.87	3.7624	0.0067859	0.113837	-2.32258	Olfr325
TC0100000841.mm.1	0.47	8.32833	3.76214	0.00678825	0.113837	-2.32294	Gm15374
TC0200003091.mm.1	0.18	11.0067	3.76159	0.00679321	0.113861	-2.32369	Gm13341
TC0100002667.mm.1	-0.2	6.98333	-3.75908	0.00681593	0.114122	-2.32714	Irs1
TC0400001037.mm.1	-0.2	6.56667	-3.75908	0.00681593	0.114122	-2.32714	Gm22533
TC1900001649.mm.1	0.166667	4.34667	3.75837	0.00682236	0.114171	-2.32811	Sorcs1
TC1100001658.mm.1	-0.183333	6.615	-3.75554	0.00684805	0.114481	-2.33199	Rnd2
TC0500002875.mm.1	0.183333	5.475	3.75554	0.00684805	0.114481	-2.33199	Slc10a6
TC1200001049.mm.1	-0.35	5.83833	-3.75511	0.00685188	0.114486	-2.33257	6230426M11Rik
TC1300001792.mm.1	-0.246667	6.81333	-3.75437	0.00685868	0.11454	-2.33359	Fam217a
TC0400000167.mm.1	0.32	10.9767	3.75307	0.0068705	0.114647	-2.33536	Slc7a13
TC1400001067.mm.1	0.156667	6.66833	3.75288	0.00687224	0.114647	-2.33563	Nufip1
TC0200004129.mm.1	-0.3	7.41667	-3.75199	0.00688042	0.114724	-2.33685	Mdk
TC0300000007.mm.1	0.296667	7.99833	3.75064	0.00689277	0.114854	-2.3387	Rps24-ps2
TC1400000556.mm.1	0.196667	4.20167	3.75035	0.00689537	0.114854	-2.33909	Olfr740
TC1700002817.mm.1	-0.29	7.04833	-3.74924	0.00690562	0.114909	-2.34063	C2
TC1700001469.mm.1	-0.323333	3.815	-3.74913	0.0069066	0.114909	-2.34077	Gm25730
TC0800000348.mm.1	-0.203333	7.065	-3.74835	0.00691375	0.114909	-2.34184	Adgra2; Adgra3
TC0600002721.mm.1	0.213333	10.88	3.74727	0.00692371	0.114909	-2.34332	Rpl21-ps12
TC0X00001177.mm.1	0.486667	10.9833	3.74699	0.00692626	0.114909	-2.3437	Gm14928
TC1400001665.mm.1	0.3	7.07333	3.74653	0.00693055	0.114909	-2.34434	Gnl3; Snord19
TC0800001212.mm.1	0.173333	7.96	3.74639	0.00693176	0.114909	-2.34452	E2f4
TC1500001897.mm.1	0.18	6.99667	3.74636	0.00693204	0.114909	-2.34456	Snord83b
TC0900002263.mm.1	0.18	11.8267	3.74636	0.00693204	0.114909	-2.34456	Gm5621
TC1500001715.mm.1	0.273333	6.20667	3.7461	0.00693445	0.114909	-2.34492	Lypd2
TC1200002603.mm.1	-0.226667	4.51667	-3.74472	0.00694721	0.115061	-2.34682	Ighv10-3
TC0300000774.mm.1	0.253333	3.98	3.74171	0.00697507	0.115463	-2.35095	Gm19710
TC1100003877.mm.1	0.183333	4.665	3.74092	0.00698237	0.115472	-2.35203	Lyzl6
TC0900001459.mm.1	0.146667	8.56667	3.74041	0.00698716	0.115472	-2.35273	Scap
TC0900003119.mm.1	-0.213333	6.78667	-3.7401	0.00699003	0.115472	-2.35316	Tmie
TC0900000449.mm.1	-0.213333	4.08667	-3.7401	0.00699003	0.115472	-2.35316	Olfr986
TC0200004601.mm.1	0.223333	8.38833	3.73752	0.00701403	0.115809	-2.35669	Gm14039
TC0500002533.mm.1	-0.253333	5.56333	-3.73665	0.00702224	0.115885	-2.3579	Gm21905
TC1200000839.mm.1	-0.386667	7.77667	-3.73556	0.00703236	0.11598	-2.35938	Mfsd7c
TC1100002907.mm.1	-0.26	9.61667	-3.73526	0.0070352	0.11598	-2.3598	Aldh3a2
TC0400002962.mm.1	-0.266667	8.07667	-3.73407	0.00704638	0.116038	-2.36144	Bnc2
TC1800001640.mm.1	0.196667	7.755	3.73351	0.00705163	0.116038	-2.36221	Setbp1
TC1800000867.mm.1	-0.153333	10.0367	-3.73346	0.00705209	0.116038	-2.36227	Gm17383
TC1400001157.mm.1	0.333333	6.43667	3.73322	0.00705432	0.116038	-2.3626	Klf5
TC0600002491.mm.1	0.156667	11.3317	3.73296	0.0070568	0.116038	-2.36296	Mat2a
TC0200000331.mm.1	-0.336667	4.13833	-3.73147	0.00707076	0.116179	-2.365	PRINS
TC0700002733.mm.1	-0.183333	7.52833	-3.73128	0.00707261	0.116179	-2.36527	Gm17199
TC0X00002998.mm.1	0.2	4.77	3.73051	0.00707987	0.116239	-2.36633	Gm10344
TC1000003144.mm.1	0.15	7.34167	3.72867	0.00709722	0.116464	-2.36885	Nabp2
TC0100002752.mm.1	0.243333	9.46833	3.72787	0.00710476	0.116505	-2.36995	Gm6136
TC0400000191.mm.1	0.176667	5.24167	3.72752	0.00710807	0.116505	-2.37043	Gm24607
TC0700003796.mm.1	-0.266667	4.17333	-3.72726	0.00711058	0.116505	-2.37079	Gm26705
TC0700000470.mm.1	-0.196667	4.18833	-3.72517	0.00713039	0.116693	-2.37366	Gm10046
TC0700003795.mm.1	-0.236667	6.59833	-3.7249	0.007133	0.116693	-2.37404	Mogat2
TC1000001251.mm.1	0.236667	8.72833	3.7249	0.007133	0.116693	-2.37404	Gm25587
TC1400001707.mm.1	0.17	4.53167	3.72333	0.00714788	0.116776	-2.37619	9430077A04Rik
TC0700001580.mm.1	-0.35	5.85833	-3.72328	0.00714844	0.116776	-2.37627	Olfml1
TC0100000609.mm.1	0.166667	7.85667	3.72322	0.00714899	0.116776	-2.37635	Rpl37a
TC1200000359.mm.1	0.176667	7.325	3.72238	0.00715701	0.116848	-2.37751	Dock4
TC0400002565.mm.1	0.283333	4.885	3.72151	0.00716523	0.116923	-2.37869	Gm12463
TC0500000311.mm.1	0.25	5.395	3.72033	0.00717653	0.117048	-2.38031	Gm9924
TC0400003578.mm.1	0.173333	7.65333	3.71948	0.00718467	0.11706	-2.38148	Zfp362
TC1400000566.mm.1	0.163333	9.43167	3.71864	0.00719279	0.11706	-2.38265	Gm10916
TC0400001973.mm.1	0.2	10.62	3.71846	0.00719447	0.11706	-2.38289	Gm13094
TC1700000766.mm.1	0.146667	3.99667	3.71793	0.00719961	0.11706	-2.38363	Olfr755-ps1
TC1100001155.mm.1	-0.38	6	-3.71784	0.00720048	0.11706	-2.38375	Spag5
TC1500001824.mm.1	0.166667	8.62	3.71746	0.00720414	0.11706	-2.38427	Eif3d
TC0900003309.mm.1	0.203333	9.81167	3.71707	0.00720785	0.11706	-2.38481	Gm6187; Gm10052
TC0500001754.mm.1	0.19	4.915	3.71684	0.00721006	0.11706	-2.38512	Gm15709
TC0200003215.mm.1	0.19	7.435	3.71684	0.00721006	0.11706	-2.38512	Vav2
TC0800002292.mm.1	-0.24	4.99333	-3.71495	0.00722827	0.117276	-2.38772	Gm16179
TC1500000246.mm.1	-0.29	7.54833	-3.71465	0.0072311	0.117276	-2.38813	Osr2
TC1900000705.mm.1	-0.216667	8.72833	-3.71432	0.00723434	0.117276	-2.38859	Sfxn2
TC0X00002338.mm.1	-0.286667	7.51667	-3.71387	0.0072387	0.117287	-2.38921	Gm14672; RP23-302D20.1
TC0200001782.mm.1	0.156667	8.17833	3.71335	0.00724372	0.117299	-2.38992	Mga
TC0500000717.mm.1	-0.153333	6.66667	-3.71299	0.00724721	0.117299	-2.39042	Srd5a3
TC0800001050.mm.1	0.163333	7.865	3.71266	0.00725038	0.117299	-2.39087	Chd9
TC0900002780.mm.1	0.146667	11.26	3.71052	0.0072711	0.117575	-2.39382	Me1
TC0400003230.mm.1	-0.303333	9.65833	-3.70984	0.00727772	0.117623	-2.39475	Cpt2
TC0X00002057.mm.1	0.16	8.00667	3.70908	0.00728509	0.117639	-2.3958	Rpl39
TC0400000743.mm.1	0.29	5.62833	3.70898	0.00728605	0.117639	-2.39593	Tlr4
TC0200003306.mm.1	0.223333	7.28167	3.70858	0.00728999	0.117644	-2.39649	Gm23369
TC0400003062.mm.1	-0.176667	7.805	-3.70706	0.00730479	0.117823	-2.39858	Gm12651; RP23-3E2.2
TC1500001379.mm.1	0.166667	10.4733	3.70601	0.00731504	0.117929	-2.40003	Pabpc1
TC1000002514.mm.1	0.206667	8.04	3.70557	0.00731934	0.117939	-2.40063	Plekhj1
TC0500003249.mm.1	0.133333	7.12667	3.70505	0.00732444	0.117962	-2.40135	Pitpnm2
TC0100002589.mm.1	-0.3	6.70667	-3.70368	0.00733786	0.118114	-2.40324	Prkag3
TC1700002782.mm.1	0.29	7.63833	3.70334	0.00734119	0.118114	-2.40371	H2-Eb1
TC0200005468.mm.1	0.18	7.24333	3.70177	0.00735661	0.118303	-2.40587	Nup188
TC0100001756.mm.1	0.17	6.245	3.70132	0.007361	0.118314	-2.40649	Taf1a
TC0600000122.mm.1	0.163333	4.32833	3.70079	0.00736623	0.118315	-2.40722	Gm5721
[truncated: 30,115 more rows]

## Sheet: Liver_Dox vs Con_full_toptable
	logFC	AveExpr	t	P.Value	adj.P.Val	B	Gene.Symbol
TC0500001221.mm.1	1.46499	8.19167	17.9265	1.3e-07	0.00385435	6.95943	Acacb
TC0300003133.mm.1	0.922131	6.38333	16.4608	2.49e-07	0.00385435	6.58708	Ifi44
TC0200002367.mm.1	1.38047	8.64667	15.0972	4.79e-07	0.00385435	6.18085	Acss2
TC0900001042.mm.1	0.819096	12.1067	15.0915	4.8e-07	0.00385435	6.17899	Elovl5
TC1900000776.mm.1	0.860638	10.8883	14.0321	8.31e-07	0.00412449	5.81548	Acsl5
TC1400001972.mm.1	2.5595	4.7	14.0227	8.35e-07	0.00412449	5.81204	Gm3601
TC0900002780.mm.1	0.996911	10.54	13.8865	8.99e-07	0.00412449	5.76183	Me1
TC1700000836.mm.1	-1.59068	9.12667	-13.4404	1.15e-06	0.00461191	5.59147	Cyp39a1
TC1800001587.mm.1	1.34893	6.74	13.076	1.41e-06	0.00471789	5.44532	Gm14328
TC0700000987.mm.1	0.934158	8.58833	13.0065	1.47e-06	0.00471789	5.41667	1810008I18Rik
TC0700004530.mm.1	0.5931	7.92833	12.472	2.01e-06	0.00586763	5.18815	Irf7
TC1100004233.mm.1	1.15458	9.61667	12.1864	2.39e-06	0.00629973	5.05964	Fasn
TC0100001726.mm.1	0.717758	6.88333	12.0795	2.55e-06	0.00629973	5.01035	9130409I23Rik
TC0100002576.mm.1	-0.702117	8.99667	-11.9361	2.79e-06	0.00639283	4.94315	Tns1
TC0900000702.mm.1	1.86271	6.84833	11.7165	3.2e-06	0.00677522	4.83793	Gm6166
TC0600001793.mm.1	0.678921	9.49167	11.6317	3.37e-06	0.00677522	4.79646	Tfpi2
TC1600000918.mm.1	0.571068	5.55333	11.4355	3.83e-06	0.00723262	4.69883	Ncam2
TC0100003531.mm.1	-0.641646	8.105	-11.2223	4.4e-06	0.00763323	4.58995	Pcp4l1
TC0500003600.mm.1	-0.935009	11.035	-11.1827	4.51e-06	0.00763323	4.56941	Cyp3a11
TC0100002305.mm.1	0.681659	6.82	11.0638	4.89e-06	0.00782455	4.50702	Nabp1
TC0100003871.mm.1	0.78178	7.75333	10.995	5.12e-06	0.00782455	4.47051	Tstd1
TC1500001764.mm.1	-0.612651	9.10333	-10.8318	5.71e-06	0.0081888	4.38257	Nrbp2
TC1100003775.mm.1	1.29549	9.56167	10.7929	5.86e-06	0.0081888	4.36136	Acly
TC0800001198.mm.1	0.648387	8.42667	10.628	6.56e-06	0.00878722	4.27012	Ces2g
TC0500002895.mm.1	1.20166	8.38833	10.5549	6.91e-06	0.00887406	4.22902	Gbp10; Gbp6
TC1300001353.mm.1	1.04282	10.8583	10.3575	7.93e-06	0.00957007	4.1161	Hmgcs1
TC0200004450.mm.1	1.05598	6.19667	10.3095	8.2e-06	0.00957007	4.08821	Gm13998
TC0700003764.mm.1	1.66443	8.72833	10.2667	8.46e-06	0.00957007	4.06315	Thrsp
TC0100002038.mm.1	-0.642857	7.85	-10.1999	8.87e-06	0.00957007	4.02381	Tram2
TC0500001464.mm.1	0.682249	7.36167	10.1895	8.94e-06	0.00957007	4.01764	Aacs
TC1000002493.mm.1	0.509235	8.525	10.0978	9.55e-06	0.00989237	3.96303	Gamt
TC0500000459.mm.1	0.676472	9.40333	9.98927	1.03e-05	0.0103688	3.89745	Cpeb2
TC1000001167.mm.1	0.514909	7.9	9.87031	1.13e-05	0.0106731	3.8245	4732465J04Rik
TC1100001276.mm.1	0.614977	8.465	9.83397	1.16e-05	0.0106731	3.80198	Acaca
TC0800003171.mm.1	-0.598191	11.1317	-9.82783	1.16e-05	0.0106731	3.79817	Agt
TC0X00003057.mm.1	-1.16675	9.78833	-9.72274	1.26e-05	0.0107172	3.73238	Serpina7
TC0300000060.mm.1	0.781753	6.35333	9.7189	1.26e-05	0.0107172	3.72996	Fabp5
TC0800002027.mm.1	0.675704	5.73833	9.71165	1.27e-05	0.0107172	3.72538	Gm6100
TC0800002704.mm.1	0.564818	9.86167	9.45598	1.54e-05	0.0126683	3.56116	Ces1e
TC0200003630.mm.1	0.47779	7.33667	9.38323	1.63e-05	0.0130604	3.51339	Ifih1
TC0500003745.mm.1	-0.902389	8.37833	-9.2821	1.76e-05	0.013778	3.44621	Cyp3a41a; Cyp3a41b
TC0500003744.mm.1	-0.920718	8.28833	-9.23604	1.82e-05	0.0139409	3.4153	Cyp3a41b; Cyp3a41a
TC0X00000955.mm.1	-0.777998	7.735	-9.03782	2.13e-05	0.0159162	3.28006	Gm6175
TC1200000839.mm.1	-0.456728	6.19167	-8.95934	2.27e-05	0.016559	3.22551	Mfsd7c
TC0300000766.mm.1	1.10546	8.80667	8.89706	2.38e-05	0.0170209	3.1818	Pmvk
TC1900001691.mm.1	0.526545	9.76667	8.69023	2.82e-05	0.0197	3.03393	Gpam
TC0100000198.mm.1	0.66896	8.28333	8.58114	3.09e-05	0.0210976	2.95423	Gm19680
TC0400002633.mm.1	-1.31073	9.20667	-8.48318	3.35e-05	0.022416	2.88164	Acnat2
TC0500003596.mm.1	-0.820923	6.55833	-8.35347	3.74e-05	0.0239355	2.78401	Cyp3a16
TC1700001621.mm.1	-0.632176	9.485	-8.34818	3.75e-05	0.0239355	2.77998	1600002H07Rik
TC0200002426.mm.1	-0.491948	10.245	-8.32558	3.83e-05	0.0239355	2.76278	Lbp
TC0500000260.mm.1	0.636073	10.395	8.31078	3.87e-05	0.0239355	2.75148	Insig1
TC0200005429.mm.1	0.620779	6.62667	8.24892	4.08e-05	0.0247587	2.70402	Chrna4
TC0200002876.mm.1	0.602808	8.86833	8.21476	4.21e-05	0.0248144	2.67763	Camk1d
TC1800001175.mm.1	0.492314	9.36833	8.19875	4.26e-05	0.0248144	2.66522	Slc23a1
TC1900000246.mm.1	0.800878	7.17	8.18228	4.33e-05	0.0248144	2.65243	Mpeg1
TC0500003599.mm.1	-0.908495	8.175	-8.16141	4.4e-05	0.0248224	2.63617	Cyp3a44
TC1300002474.mm.1	0.863397	8.19667	8.06163	4.8e-05	0.0264882	2.55781	Hmgcr
TC0M00000001.mm.1	0.811592	7.48833	8.03376	4.92e-05	0.0264882	2.53572	mt-Tf
TC0700004589.mm.1	0.399059	7.685	8.013	5.01e-05	0.0264882	2.51921	Cars
TC1200001981.mm.1	1.25828	9.06833	7.96063	5.25e-05	0.0264882	2.47736	Rdh11
TC1300000442.mm.1	-0.500957	9.32167	-7.95962	5.25e-05	0.0264882	2.47655	Dsp
TC1900001722.mm.1	-0.455171	10.2333	-7.91945	5.44e-05	0.0264882	2.44424	Gfra1
TC1500000632.mm.1	0.480585	8.415	7.91513	5.46e-05	0.0264882	2.44075	Apol9b
TC0700000439.mm.1	0.666303	10.74	7.90648	5.51e-05	0.0264882	2.43376	Cyp2a4
TC0600003503.mm.1	0.474025	6.80667	7.90324	5.52e-05	0.0264882	2.43115	Herc6
TC0800001193.mm.1	0.482796	6.53	7.90273	5.52e-05	0.0264882	2.43073	Ces2b
TC0900001478.mm.1	-0.444382	7.50833	-7.87805	5.65e-05	0.0266772	2.41074	1700061E17Rik
TC0400000580.mm.1	0.515651	7.75	7.85921	5.74e-05	0.0267353	2.39544	Slc44a1
TC0100001381.mm.1	1.03414	9.32333	7.81528	5.97e-05	0.0272339	2.35959	Rgs16
TC0500000837.mm.1	0.732893	8.93	7.78859	6.12e-05	0.0272339	2.3377	5830473C10Rik
TC0200004750.mm.1	0.363812	9.955	7.7654	6.25e-05	0.0272339	2.31862	Rrbp1
TC0500003729.mm.1	0.577813	6.86333	7.74829	6.34e-05	0.0272339	2.3045	Gbp8
TC0900001441.mm.1	0.536573	6.80833	7.74697	6.35e-05	0.0272339	2.30341	Nme6
TC1300001407.mm.1	0.378773	7.81667	7.7456	6.36e-05	0.0272339	2.30227	Gm10357
TC0500003730.mm.1	0.434471	7.04	7.6573	6.89e-05	0.0281906	2.22884	Gbp9
TC1100003997.mm.1	0.398096	8.84	7.65501	6.9e-05	0.0281906	2.22693	Abca8b
TC0500002343.mm.1	0.347864	9.645	7.62515	7.09e-05	0.0281906	2.20187	Qdpr
TC0500002699.mm.1	-0.491934	10.0483	-7.61576	7.15e-05	0.0281906	2.19398	Sult1d1
TC1800000050.mm.1	0.640657	5.84333	7.59817	7.27e-05	0.0281906	2.17916	Fabp5l2
TC0400004034.mm.1	0.488854	7.51833	7.59418	7.3e-05	0.0281906	2.17579	Pgd
TC1600000895.mm.1	0.483024	7.975	7.58828	7.34e-05	0.0281906	2.1708	Cxadr
TC0600001294.mm.1	0.846712	7.81833	7.56554	7.49e-05	0.0281906	2.15156	Zfand4
TC0900002219.mm.1	-1.04162	7.07333	-7.5355	7.7e-05	0.0281906	2.12604	Gm10680
TC0100001354.mm.1	-0.862202	5.87167	-7.49984	7.96e-05	0.0281906	2.09561	Mir7682
TC1200001802.mm.1	0.413725	4.95167	7.48331	8.08e-05	0.0281906	2.08145	Gm2568
TC0200002961.mm.1	0.827171	7.11667	7.44077	8.41e-05	0.0281906	2.04486	Pfkfb3
TC0700000445.mm.1	0.700706	11.1917	7.43833	8.43e-05	0.0281906	2.04276	Cyp2a5; Cyp2a4
TC0500002755.mm.1	0.91904	7.60333	7.43779	8.43e-05	0.0281906	2.04229	Cxcl9
TC1000001141.mm.1	1.21353	7.87833	7.4301	8.49e-05	0.0281906	2.03565	Gm3571
TC1500001896.mm.1	0.423986	10.3417	7.4168	8.6e-05	0.0281906	2.02415	Rpl3
TC1500001809.mm.1	0.464724	8.38333	7.37881	8.91e-05	0.0281906	1.99118	Apol9a
TC1000000744.mm.1	1.05077	8.02167	7.36307	9.04e-05	0.0281906	1.97747	Lss
TC1400001785.mm.1	0.445097	8.84167	7.35967	9.07e-05	0.0281906	1.9745	Fam213a
TC0800002905.mm.1	-0.319329	12.6233	-7.3581	9.08e-05	0.0281906	1.97313	Hp
TC0900001519.mm.1	0.435546	9.03	7.3576	9.09e-05	0.0281906	1.97269	Cmtm6
TC0800001512.mm.1	0.364697	10.5383	7.35522	9.11e-05	0.0281906	1.97062	Rps12-ps9
TC1400000840.mm.1	0.519098	5.49833	7.35146	9.14e-05	0.0281906	1.96733	Gm16261
TC1700000832.mm.1	1.43304	7.235	7.35062	9.15e-05	0.0281906	1.9666	Adgrf1
TC0600000229.mm.1	0.32261	8.535	7.33906	9.25e-05	0.0281906	1.95649	Calu
TC0100003026.mm.1	-0.357769	5.25333	-7.33496	9.28e-05	0.0281906	1.9529	Mcm6
TC1600000810.mm.1	0.402342	9.15	7.3306	9.32e-05	0.0281906	1.94908	Gbe1
TC1100001348.mm.1	-0.359602	6.73	-7.32968	9.33e-05	0.0281906	1.94828	Rnf43; 1110028F11Rik
TC0300001448.mm.1	0.491286	9.46667	7.31507	9.46e-05	0.0281906	1.93547	Ccbl2
TC0X00002316.mm.1	1.1219	7.72667	7.31152	9.49e-05	0.0281906	1.93235	Gm8163
TC0900002115.mm.1	0.657281	10.8067	7.3094	9.51e-05	0.0281906	1.93048	Sc5d
TC0100002645.mm.1	-0.669349	5.45	-7.30569	9.54e-05	0.0281906	1.92722	Serpine2
TC0300001446.mm.1	0.482227	6.13833	7.30412	9.56e-05	0.0281906	1.92585	Gbp3
TC0700003924.mm.1	-0.305759	4.37333	-7.29983	9.59e-05	0.0281906	1.92207	Olfr644
TC0300001987.mm.1	0.341436	6.29667	7.29338	9.65e-05	0.0281906	1.91639	Exosc8
TC1800001138.mm.1	0.48271	7.94833	7.28099	9.77e-05	0.0282661	1.90547	Stard4
TC0X00000164.mm.1	0.429501	9.14667	7.24279	0.000101273	0.0290473	1.87167	Rpl3-ps1
TC0X00002428.mm.1	0.447325	6.55	7.21467	0.000104021	0.0295713	1.84668	Haus7
TC0500002896.mm.1	0.573902	7.04	7.19328	0.000106166	0.0295793	1.8276	Gbp11
TC0700002217.mm.1	-0.44799	6.08333	-7.19125	0.000106371	0.0295793	1.8258	Peg3
TC1600001373.mm.1	-0.356362	8.43	-7.18694	0.000106811	0.0295793	1.82194	Tmem41a
TC0700002102.mm.1	0.759939	8.18833	7.1412	0.000111598	0.0306407	1.78091	Dhcr7
TC0200001681.mm.1	0.419093	5.81333	7.12235	0.000113639	0.0308866	1.76393	Fmn1
TC0700002783.mm.1	-1.58357	11.43	-7.11305	0.000114661	0.0308866	1.75554	Hamp
TC1100002316.mm.1	0.375193	8.99667	7.10659	0.000115378	0.0308866	1.7497	Gm12038
TC0800002544.mm.1	0.353875	6.67833	7.08449	0.000117866	0.0312919	1.72968	Zfp330
TC0700001774.mm.1	1.13223	8.65667	7.07371	0.000119102	0.0313609	1.71989	Aqp8
TC1800000834.mm.1	0.588141	8.11833	7.05069	0.000121788	0.0316066	1.69895	Pstpip2
TC0X00000701.mm.1	0.495112	8.32833	7.04887	0.000122003	0.0316066	1.69729	Rpl3-ps2
TC1100001127.mm.1	-0.409985	7.97167	-7.02526	0.000124835	0.0320815	1.67573	Abhd15
TC0200003271.mm.1	-0.608768	8.73833	-7.01323	0.000126305	0.0322018	1.66471	Crat
TC0100002306.mm.1	0.337616	5.14833	7.00456	0.000127376	0.0322192	1.65677	Gm17767
TC0500003731.mm.1	0.618456	7.09833	6.93807	0.000135939	0.0341072	1.59548	Gbp4
TC0800001194.mm.1	0.837938	8.72667	6.93043	0.000136964	0.0341072	1.5884	Ces2c
TC0400001662.mm.1	-0.813017	7.675	-6.91842	0.000138591	0.0342468	1.57726	Il22ra1
TC0700003834.mm.1	0.373299	6.75833	6.90191	0.000140863	0.0343351	1.56192	Atg16l2
TC0900002037.mm.1	0.405508	10.12	6.89454	0.000141891	0.0343351	1.55505	Stt3a
TC0300001719.mm.1	0.342148	6.465	6.89119	0.000142361	0.0343351	1.55193	Naaladl2
TC1200000139.mm.1	0.442963	10.63	6.88507	0.000143223	0.0343351	1.54622	Pdia6
TC1400000823.mm.1	0.421501	11.33	6.87734	0.000144322	0.0343422	1.539	Gm20430
TC1500001568.mm.1	0.366018	5.26667	6.86173	0.000146568	0.0346202	1.52441	Atad2
TC0800001195.mm.1	0.75054	8.38333	6.82848	0.000151483	0.0353944	1.49321	Ces2d-ps
TC0700004007.mm.1	0.804522	5.43333	6.82473	0.000152049	0.0353944	1.48968	Gm8989
TC0200003656.mm.1	-0.357518	8.46833	-6.77918	0.000159111	0.0360722	1.44668	Cobll1
TC1000000596.mm.1	-0.447173	9.51167	-6.77291	0.000160112	0.0360722	1.44074	Pbld1
TC0100002864.mm.1	0.353074	8.555	6.76801	0.000160897	0.0360722	1.4361	Ppip5k2
TC0200003529.mm.1	0.745782	7.35833	6.76796	0.000160905	0.0360722	1.43605	Neb
TC1500001728.mm.1	0.695714	6.895	6.75852	0.000162433	0.0360722	1.42709	Ly6a
TC1900000254.mm.1	1.1638	9.74833	6.75632	0.000162792	0.0360722	1.425	Keg1
TC0X00002932.mm.1	0.352903	9.855	6.73076	0.00016702	0.0360722	1.40067	Rps12-ps6
TC0X00002935.mm.1	0.352903	9.855	6.73076	0.00016702	0.0360722	1.40067	Rps12-ps18
TC0X00002939.mm.1	0.352903	9.855	6.73076	0.00016702	0.0360722	1.40067	Rps12-ps17
TC0100000778.mm.1	-0.31561	8.93	-6.72128	0.000168618	0.0360722	1.39162	2810459M11Rik
TC0700000794.mm.1	0.611874	6.99333	6.72023	0.000168796	0.0360722	1.39062	Klk1b4
TC0900002799.mm.1	0.474332	6.35	6.71855	0.000169082	0.0360722	1.38902	Snhg5
TC0500003516.mm.1	-0.47115	9.685	-6.71575	0.000169559	0.0360722	1.38634	Gna12
TC0700002781.mm.1	-1.48068	10.8183	-6.7032	0.000171715	0.0362906	1.37434	Hamp2
TC1700000688.mm.1	0.285718	10.9183	6.68848	0.000174283	0.0365927	1.36023	H2-Q10
TC0100000847.mm.1	-0.346759	7.96167	-6.67804	0.000176131	0.0366615	1.3502	Spp2
TC1800000612.mm.1	0.492923	7.88333	6.67376	0.000176894	0.0366615	1.34609	BC023105
TC0800003190.mm.1	-0.314253	7.62667	-6.63313	0.000184326	0.037727	1.30693	Gm6091
TC1100003384.mm.1	0.367807	11.18	6.62568	0.000185727	0.037727	1.29972	Gm11425
TC0300002562.mm.1	0.369413	5.79667	6.62313	0.000186209	0.037727	1.29725	Gm12427
TC0800000650.mm.1	0.450261	6.85	6.61432	0.000187886	0.037727	1.28871	Nek1
TC1500001214.mm.1	0.406145	10.1833	6.61421	0.000187907	0.037727	1.2886	Tars
TC1200001301.mm.1	-0.452405	4.95167	-6.60702	0.000189287	0.037768	1.28163	Gm11027
TC1700002823.mm.1	0.347498	7.54833	6.59991	0.000190662	0.037782	1.27473	H2-T10
TC0800000323.mm.1	0.387867	8.09	6.59454	0.000191709	0.037782	1.26951	Whsc1l1
TC1100001264.mm.1	0.359311	6.50833	6.58756	0.000193079	0.03782	1.26272	Wfdc17
TC0X00000316.mm.1	0.499529	8.175	6.57732	0.000195107	0.0379856	1.25275	Il13ra1
TC0900000560.mm.1	-1.24792	9.72333	-6.54943	0.000200756	0.0387393	1.22552	Apoa4
TC0400001107.mm.1	-0.326245	11.59	-6.54636	0.00020139	0.0387393	1.22251	Dhcr24
TC0100002631.mm.1	0.368594	7.74	6.53066	0.00020466	0.0390916	1.20713	Farsb
TC0700004141.mm.1	0.446501	7.50167	6.52593	0.000205656	0.0390916	1.20249	Cyp2r1
TC0600001035.mm.1	-0.346074	8.61833	-6.51443	0.000208103	0.0393241	1.19119	Mgll
TC0X00002819.mm.1	0.37749	11.1083	6.50583	0.000209953	0.0394418	1.18273	Gm7117; Gm10275
TC0200003548.mm.1	0.962929	10.4583	6.4945	0.00021242	0.0396238	1.17156	Gm13502
TC0300002334.mm.1	1.27959	9.62333	6.48535	0.000214435	0.0396238	1.16253	Fdps
TC0300001317.mm.1	0.370342	10.9583	6.48449	0.000214623	0.0396238	1.16169	Gm9396
TC1300000045.mm.1	0.865209	9.43	6.47264	0.000217268	0.0398221	1.14997	Idi1
TC1400001528.mm.1	-0.328391	8.66333	-6.45475	0.000221327	0.0398221	1.13225	Kcnk5
TC1600000168.mm.1	0.341404	7.02667	6.45087	0.000222217	0.0398221	1.12841	Mpv17l
TC1900000851.mm.1	0.370476	10.5317	6.44608	0.000223323	0.0398221	1.12366	Rps12-ps3
TC1100003121.mm.1	0.308026	7.49	6.4459	0.000223365	0.0398221	1.12348	Derl2
TC0100000030.mm.1	-0.370832	11.2583	-6.43469	0.000225979	0.0398221	1.11234	Gm9826
TC0700000935.mm.1	0.337282	9.92833	6.4319	0.000226635	0.0398221	1.10956	Rps12l1
TC0800000790.mm.1	-0.401684	7.36	-6.42994	0.000227096	0.0398221	1.10761	Mrpl34
TC1000000531.mm.1	0.376861	7.28	6.42469	0.000228337	0.0398221	1.10239	P4ha1
TC1800001462.mm.1	0.328475	9.34667	6.42214	0.000228942	0.0398221	1.09985	Nars
TC0X00003098.mm.1	0.591058	8.575	6.4171	0.000230145	0.0398221	1.09483	Acsl4
TC0400001677.mm.1	-0.33261	6.845	-6.41532	0.000230573	0.0398221	1.09305	Id3
TC1600000558.mm.1	0.433742	7.385	6.40529	0.000232992	0.0398511	1.08304	Tmem39a
TC0900003234.mm.1	0.423669	10.9483	6.40219	0.000233746	0.0398511	1.07995	Acaa1b
TC1200001485.mm.1	0.390298	6.83667	6.39463	0.000235596	0.0398511	1.07239	Zfp125
TC0700003012.mm.1	-0.422448	8.96667	-6.39419	0.000235703	0.0398511	1.07195	0610005C13Rik
TC1700002819.mm.1	0.287749	8.54833	6.38042	0.000239115	0.0400439	1.05816	H2-T23
TC0900002981.mm.1	0.395833	8.12167	6.37953	0.000239336	0.0400439	1.05727	Uba5
TC1300000199.mm.1	0.708281	8.96333	6.36621	0.000242692	0.0402262	1.04391	Gm11295
TC0800000659.mm.1	0.356475	5.45	6.36311	0.000243481	0.0402262	1.04079	Ddx60
TC0300001291.mm.1	-0.323742	6.265	-6.36036	0.000244182	0.0402262	1.03804	Gm23279
TC0100002764.mm.1	0.328217	7.23667	6.33848	0.000249847	0.0407717	1.01601	Ngef
TC0700003845.mm.1	0.387083	7.235	6.33777	0.000250032	0.0407717	1.0153	Folr2
TC0800002236.mm.1	0.39249	9.26167	6.33149	0.000251685	0.040834	1.00897	Spcs3
TC0100002530.mm.1	-0.563896	4.85333	-6.32185	0.000254248	0.0408536	0.999231	Gm16076; AC157805.2
TC0300002847.mm.1	0.286068	10.985	6.31472	0.000256163	0.0408536	0.992018	Abcd3
TC0500002134.mm.1	-0.3921	6.36333	-6.31358	0.000256468	0.0408536	0.990872	Gm26608
TC1500002186.mm.1	0.307787	7.11167	6.31201	0.000256893	0.0408536	0.98928	Fkbp11
TC1900001548.mm.1	0.317483	7.57167	6.29933	0.000260347	0.041199	0.976437	Gm24400
TC1500001772.mm.1	-0.286399	8.97167	-6.28025	0.000265642	0.0417672	0.957068	Oplah
TC1400001364.mm.1	0.312196	7.245	6.27706	0.000266539	0.0417672	0.953825	Gm8324
TC0200003303.mm.1	-0.443201	6.475	-6.26851	0.000268957	0.0419416	0.945131	Lcn2
TC0300000948.mm.1	-0.309205	9.26333	-6.25445	0.000272989	0.0423647	0.930804	Hfe2
TC0600003137.mm.1	-0.459547	6.58833	-6.24753	0.000274997	0.0424712	0.923743	Scarna10
TC0800001242.mm.1	-0.828456	7.25	-6.23218	0.000279514	0.0429622	0.90805	1810019D21Rik
TC1300000919.mm.1	-0.65916	8.45833	-6.22468	0.000281751	0.0430141	0.900366	Glrx
TC1900000763.mm.1	0.515614	10.52	6.22208	0.00028253	0.0430141	0.897706	Pdcd4
TC0100000635.mm.1	0.328563	5.8	6.21247	0.000285431	0.0431734	0.887855	Vil1
TC1500000428.mm.1	0.376726	8.08167	6.20974	0.000286263	0.0431734	0.885049	Gm5045
TC0200000013.mm.1	-0.382554	7.67167	-6.18494	0.000293931	0.0441226	0.859552	Fam107b
TC0700002857.mm.1	0.744601	6.80167	6.16559	0.000300074	0.0446665	0.839587	Dpy19l3
TC0X00000920.mm.1	0.265019	11.5383	6.15418	0.000303764	0.0446665	0.827786	Rpl17-ps8
TC0100001978.mm.1	0.305069	10.555	6.154	0.000303821	0.0446665	0.827605	Tram1
TC0100000891.mm.1	0.424743	6.285	6.15097	0.000304808	0.0446665	0.824471	Gm7785
TC0400003219.mm.1	-0.631508	8.96833	-6.14662	0.000306233	0.0446665	0.819969	Dio1
TC1100004269.mm.1	-0.278739	7.74833	-6.13761	0.00030921	0.0446665	0.810622	Mir22; Mir22hg
TC0X00002933.mm.1	0.341339	9.91	6.12924	0.000311999	0.0446665	0.801946	Rps12-ps11
TC0X00002937.mm.1	0.341339	9.91	6.12924	0.000311999	0.0446665	0.801946	Rps12-ps15
TC0X00002938.mm.1	0.341339	9.91	6.12924	0.000311999	0.0446665	0.801946	LOC100862223
TC0X00002940.mm.1	0.341339	9.91	6.12924	0.000311999	0.0446665	0.801946	Rps12-ps13
TC0200001564.mm.1	0.500207	6.44667	6.12671	0.000312849	0.0446665	0.799315	Cstf3
TC0X00001052.mm.1	0.369166	10.4433	6.119	0.000315454	0.0448391	0.7913	Gm6285
TC0100002503.mm.1	-0.389926	4.97333	-6.11099	0.000318186	0.0450282	0.782964	Erbb4
TC0700004002.mm.1	0.932135	7.435	6.10229	0.000321179	0.0451385	0.773908	Gvin1; Gm4070
TC0300002599.mm.1	0.640488	7.06	6.10057	0.000321775	0.0451385	0.772115	Gm10355
TC1200001544.mm.1	-1.22325	9.88	-6.09284	0.00032447	0.0451854	0.764048	Id2
TC0900003122.mm.1	-0.484974	9.35833	-6.09155	0.000324923	0.0451854	0.762699	Rtp3
TC0X00002942.mm.1	0.337034	9.74667	6.07929	0.00032925	0.0455898	0.749897	Rps12-ps16
TC0500001937.mm.1	1.00612	7.22	6.05565	0.00033778	0.0465702	0.725137	Gm15611; AC107763.3
TC0400002469.mm.1	-0.372366	7.47333	-6.04754	0.000340763	0.0467806	0.716622	AI464131
TC0100002285.mm.1	-0.473202	8.325	-6.04154	0.000342988	0.0468857	0.710317	Slc40a1
TC0300001445.mm.1	0.772104	7.52833	6.0202	0.000351034	0.0472984	0.687848	Gbp7
TC0600001605.mm.1	-0.361339	7.39667	-6.01952	0.000351291	0.0472984	0.687138	Fam234b
TC0800000440.mm.1	0.337193	10.275	6.01828	0.000351766	0.0472984	0.685829	Rps12-ps24
TC0100001859.mm.1	-0.363389	7.56667	-6.00235	0.000357922	0.0472984	0.669007	Slc30a1
TC0600001714.mm.1	0.323574	7.54833	5.99935	0.000359097	0.0472984	0.66583	Rps25-ps1
TC1400000363.mm.1	-0.391141	7.065	-5.99891	0.000359266	0.0472984	0.665373	Gdf10
TC0300002094.mm.1	0.318895	9.70667	5.99307	0.000361563	0.0472984	0.659192	Ssr3
TC1400001603.mm.1	-0.256172	5.07	-5.99138	0.000362232	0.0472984	0.657399	Anxa11os; RP24-530J21.3
TC1800000797.mm.1	0.273389	11.1033	5.9908	0.000362461	0.0472984	0.656784	Rpl17
TC1700002822.mm.1	0.318808	7.91667	5.9897	0.000362897	0.0472984	0.655619	H2-T22; H2-T9
TC0700003996.mm.1	0.845848	6.66667	5.9895	0.000362975	0.0472984	0.655411	Gvin1; Gm4070; Gm17757; Gm18853
TC0200001047.mm.1	0.415187	7.62	5.98773	0.000363675	0.0472984	0.653541	Pdk1
TC0600000854.mm.1	-0.677318	10.425	-5.98164	0.000366104	0.0474222	0.647084	Retsat
TC1200000800.mm.1	-0.817789	6.975	-5.97615	0.000368306	0.0475159	0.641264	Acot3
TC1200000460.mm.1	0.602711	9.13333	5.958	0.000375695	0.0482753	0.621984	Srp54b; Srp54a
TC0900002136.mm.1	-0.281915	5.25667	-5.95319	0.000377682	0.0482936	0.61686	Gm23326
TC0200000483.mm.1	0.359422	9.53667	5.95039	0.000378844	0.0482936	0.613878	Rpsa-ps9
TC1000000265.mm.1	0.504529	8.495	5.94407	0.000381478	0.0484372	0.607148	Echdc1
TC1700002201.mm.1	0.309186	6.95667	5.93623	0.000384776	0.0486403	0.598788	Gm16494
TC0900000833.mm.1	-0.294691	7.69833	-5.93309	0.000386106	0.0486403	0.595435	Parp16
TC1100004270.mm.1	0.753205	9.59667	5.92317	0.000390338	0.0489506	0.584843	Tlcd2
TC0400003442.mm.1	0.378559	4.97667	5.91425	0.00039419	0.0489506	0.575298	Mir30e
TC1100001021.mm.1	0.577207	5.74833	5.911	0.000395603	0.0489506	0.571821	Spata22; Olfr20
TC0700000555.mm.1	0.356147	9.45833	5.90884	0.000396542	0.0489506	0.569515	Rps12-ps5
TC1300000889.mm.1	0.308526	10.5433	5.90827	0.000396795	0.0489506	0.568896	Gm8062
TC1100000161.mm.1	0.777867	11.335	5.90534	0.000398076	0.0489506	0.565762	Egfr
TC0300001131.mm.1	0.315313	4.78	5.89921	0.000400777	0.0489506	0.559187	Gm12524; RP23-89M15.11
TC0100001125.mm.1	0.322131	7.50833	5.89505	0.000402618	0.0489506	0.55473	Rab3gap1
TC1000000595.mm.1	-0.367859	9.3	-5.89246	0.000403774	0.0489506	0.551943	Pbld2
TC0400003200.mm.1	0.4351	7.805	5.89238	0.000403807	0.0489506	0.551861	Pcsk9
TC0200001842.mm.1	0.344708	10.535	5.88876	0.000405423	0.0489616	0.547979	Rps12-ps10
TC1900000552.mm.1	0.261687	6.06833	5.88244	0.000408266	0.049116	0.541181	Plce1
TC0X00002227.mm.1	0.280882	10.9283	5.87914	0.000409758	0.049116	0.537631	Gm14586
TC0700000986.mm.1	0.295548	10.7583	5.87531	0.000411497	0.049141	0.533511	Gm7551
TC1900001612.mm.1	-1.48408	8.28333	-5.87037	0.000413752	0.0492273	0.528193	Cyp17a1
TC0500001894.mm.1	0.667843	9.61	5.86258	0.000417336	0.0494705	0.519799	Cyp51
TC1200001031.mm.1	-0.424886	5.99333	-5.8519	0.000422302	0.0496187	0.508284	Ppp4r4
TC0600002089.mm.1	0.34241	8.12333	5.85171	0.000422394	0.0496187	0.508071	Creb3l2
TC1400001180.mm.1	-0.298148	6.12333	-5.84994	0.00042322	0.0496187	0.50617	Gm26778
TC0800001728.mm.1	-0.28658	7.795	-5.83824	0.000428754	0.0500848	0.493519	Grtp1
TC1400001328.mm.1	0.313778	10.635	5.82124	0.000436932	0.0508551	0.475114	Gm6254
TC1400002079.mm.1	-0.265247	6.905	-5.81482	0.000440069	0.0510353	0.468142	Zfhx2
TC0700002002.mm.1	0.488897	8.05667	5.80767	0.000443589	0.0512078	0.460379	Paox
TC1000001939.mm.1	0.330404	11.25	5.80379	0.00044551	0.0512078	0.456167	Gm10275
TC1800001453.mm.1	0.319414	8.975	5.79961	0.000447592	0.0512078	0.451623	Txnl1
TC0800002706.mm.1	0.418402	10.995	5.78908	0.000452887	0.0512078	0.440156	Ces1g
TC0700000566.mm.1	-0.35325	7.76667	-5.7886	0.000453129	0.0512078	0.439635	Hspb6
TC0900001906.mm.1	0.691818	6.41167	5.7879	0.000453485	0.0512078	0.438869	Gm10182
TC0800003069.mm.1	0.599466	7.865	5.78659	0.000454146	0.0512078	0.437449	Mvd
TC0X00000209.mm.1	0.301164	11.7833	5.78627	0.000454309	0.0512078	0.437098	Rgn
TC1500002328.mm.1	0.337367	10.0517	5.7799	0.000457554	0.0512558	0.430158	Agxt2
TC0800002852.mm.1	-0.276361	8.70833	-5.77717	0.000458954	0.0512558	0.427176	Esrp2
TC0600001383.mm.1	0.460461	10.0717	5.77416	0.000460504	0.0512558	0.423887	Gm8430
TC1100002030.mm.1	-0.348251	9.15833	-5.77297	0.000461117	0.0512558	0.422589	Slc25a10
TC0900002671.mm.1	0.316843	10.755	5.76124	0.000467215	0.051657	0.409772	Gm9719
TC1900001388.mm.1	0.276717	7.48333	5.75651	0.000469695	0.051657	0.404605	Asah2
TC1100003826.mm.1	-0.283528	6.935	-5.755	0.000470495	0.051657	0.402946	Gm11586; RP23-398F7.14
TC1200000462.mm.1	0.55702	8.68	5.75374	0.000471159	0.051657	0.401569	Srp54b; Srp54c
TC0400001229.mm.1	-1.04937	10.905	-5.74794	0.000474236	0.0518175	0.395216	Cyp4a31
TC0800000734.mm.1	-0.452885	8.815	-5.73665	0.000480285	0.0521172	0.382842	Tm6sf2
TC0X00001027.mm.1	0.381877	8.59	5.73492	0.000481218	0.0521172	0.380946	Rps12-ps1
TC0100002668.mm.1	-0.271196	6.53333	-5.73376	0.000481845	0.0521172	0.379675	Gm19537
TC1200000458.mm.1	0.602344	9.13667	5.72563	0.000486274	0.0523478	0.370741	Srp54a
TC1700002315.mm.1	-0.375481	9.85833	-5.72387	0.000487238	0.0523478	0.368807	Lrg1
TC0100000040.mm.1	0.307701	10.525	5.71874	0.000490057	0.0523478	0.363171	Gm6161
TC0700002503.mm.1	-0.328153	7.68333	-5.71656	0.000491264	0.0523478	0.360767	Bcl3
TC0400000718.mm.1	0.286446	11.7933	5.715	0.000492126	0.0523478	0.359056	Orm1
TC1200002591.mm.1	0.412719	5.04333	5.71037	0.000494704	0.0524484	0.353952	Ighv9-4
TC1000003158.mm.1	-0.364338	10.1733	-5.70468	0.000497888	0.0525775	0.347682	Suox
TC0700003769.mm.1	-0.335917	7.75833	-5.70235	0.000499195	0.0525775	0.345121	Aqp11
TC1100000994.mm.1	-0.320752	7.48333	-5.69293	0.00050453	0.052889	0.334731	Ggt6
TC1900000018.mm.1	0.49919	8.31167	5.69133	0.000505445	0.052889	0.332959	Chka
TC0700000514.mm.1	-0.280304	9.53833	-5.68548	0.000508799	0.0529821	0.326494	Ech1
TC0100000469.mm.1	0.328135	7.51	5.68329	0.00051006	0.0529821	0.324075	Cyp20a1
TC0300002556.mm.1	0.430001	6.23167	5.68117	0.000511283	0.0529821	0.321733	Gm12399
TC1100003779.mm.1	0.253654	7.035	5.67174	0.000516767	0.0531959	0.311301	Dhx58
TC0100000884.mm.1	-0.254094	6.84333	-5.67057	0.000517454	0.0531959	0.310001	Lrrfip1
TC0600001824.mm.1	1.13819	8.56833	5.6691	0.000518314	0.0531959	0.308377	Gm5873
TC1400001987.mm.1	-0.388383	10.2317	-5.6646	0.000520965	0.0532977	0.303388	Rpph1
TC0900001157.mm.1	0.581395	8.855	5.6382	0.00053681	0.0545988	0.274073	Gm6223
TC1900001588.mm.1	0.254158	7.84167	5.63409	0.000539321	0.0545988	0.269506	Mgea5
TC1900001355.mm.1	-0.375217	10.125	-5.63251	0.000540289	0.0545988	0.267751	Gldc
TC0100000081.mm.1	0.299063	10.6333	5.6322	0.000540481	0.0545988	0.267403	Rpl5-ps1
TC0900003008.mm.1	-0.298455	7.645	-5.62374	0.000545709	0.0549541	0.257978	Acy1
TC1400002015.mm.1	-0.316424	5.87167	-5.6207	0.000547604	0.0549726	0.254584	Ang4
TC0X00001515.mm.1	0.246303	6.58167	5.60961	0.000554569	0.0554984	0.242207	Fam120c
TC0800001643.mm.1	0.961102	7.415	5.60035	0.000560457	0.0559135	0.231863	Slc10a2
TC0400004187.mm.1	-0.972523	12.045	-5.59631	0.000563051	0.0559983	0.22734	Cyp4a10; Cyp4a31
TC1400000145.mm.1	0.776198	9.1	5.58148	0.000572672	0.056777	0.210739	Gm6781
TC0700004003.mm.1	0.757401	6.03167	5.57815	0.000574859	0.056777	0.207003	Gm17757; Gm18853
TC0400003318.mm.1	-1.38346	12.0283	-5.57444	0.000577304	0.056777	0.202842	Cyp4a14
TC1400002869.mm.1	0.33871	6.09167	5.57347	0.00057795	0.056777	0.201746	Phf11d; Phf11c
TC0100001315.mm.1	0.305606	10.5267	5.57004	0.000580227	0.0568269	0.197892	Gm6397
TC0700004634.mm.1	-0.287078	6.31333	-5.56675	0.000582417	0.0568535	0.194199	Gm14548; Pira11; Pira2; Pira4; Pira7; Pira1
TC0700003946.mm.1	0.326125	6.09167	5.56379	0.000584398	0.0568535	0.19087	Trim30d
TC1800000393.mm.1	0.281369	11.3583	5.55794	0.000588331	0.0568535	0.184294	Gm10268
TC1700002788.mm.1	0.270317	8.71333	5.55706	0.00058892	0.0568535	0.183312	H2-Q8; H2-Q6
TC0400000189.mm.1	-0.285727	4.81167	-5.55643	0.000589348	0.0568535	0.182599	Gm11882
TC0X00000786.mm.1	-0.332993	4.69333	-5.54821	0.000594938	0.0570662	0.173342	Gm8754
TC0900001422.mm.1	0.247637	8.26333	5.54761	0.000595346	0.0570662	0.17267	Ip6k2
TC1600001917.mm.1	0.407156	8.46333	5.54537	0.000596882	0.0570662	0.170142	Hspa13
TC1500000549.mm.1	0.412898	8.53667	5.53847	0.000601634	0.0571976	0.162364	Ly6e
TC0100000039.mm.1	0.311301	9.28	5.5382	0.000601818	0.0571976	0.162064	Adhfe1
TC1100002049.mm.1	0.709935	7.74333	5.53277	0.00060559	0.05722	0.155933	LOC100861787
TC0200004964.mm.1	0.592653	5.53333	5.53273	0.000605616	0.05722	0.155891	Acss2os
TC1900001314.mm.1	-0.318976	6.82333	-5.52711	0.000609548	0.0572685	0.149541	Gm24782
TC0300002472.mm.1	-0.260406	6.665	-5.52591	0.000610387	0.0572685	0.148192	Prune
TC0200001115.mm.1	0.299029	9.62833	5.52126	0.000613665	0.0572685	0.142936	Hnrnpa3; Gm6793
TC0600003145.mm.1	-0.275018	8.38333	-5.52122	0.000613698	0.0572685	0.142884	Ltbr
TC0200000600.mm.1	0.26208	7.55833	5.51932	0.000615043	0.0572685	0.140735	Rpl12; Snora65
TC0200004169.mm.1	0.401993	9.47167	5.51346	0.000619213	0.057342	0.134102	Hsd17b12
TC1100001156.mm.1	0.486522	7.41167	5.51304	0.000619511	0.057342	0.13363	Aldoc
TC0500000306.mm.1	0.456169	10.3233	5.51045	0.000621365	0.057342	0.130698	Khk
TC0400002810.mm.1	0.277117	11.65	5.50821	0.000622972	0.057342	0.128162	Rpl17-ps4
TC0700000805.mm.1	-0.25431	9.77333	-5.50104	0.000628146	0.0574659	0.120042	Aspdh
TC1300001658.mm.1	0.940634	6.85	5.49953	0.000629247	0.0574659	0.118323	Gm11340
TC1600001091.mm.1	0.319829	10.5917	5.49892	0.000629685	0.0574659	0.117639	Gm9242
TC1100001592.mm.1	-0.271359	11.0667	-5.49426	0.000633085	0.0574874	0.112351	Igfbp4
TC1900001670.mm.1	-0.278918	6.415	-5.4937	0.000633499	0.0574874	0.111709	Gm10197
TC0300002605.mm.1	-0.302079	10.4367	-5.48755	0.000638015	0.057734	0.104734	Atp1a1
TC1900000090.mm.1	-0.363687	8.22833	-5.47924	0.00064418	0.0580009	0.0952887	Slc25a45
TC1100000142.mm.1	-0.295703	5.21833	-5.47871	0.000644575	0.0580009	0.0946863	Gm12004
TC0600002662.mm.1	0.330977	8.01167	5.47536	0.00064708	0.0580637	0.0908753	Gm5879
TC0200003109.mm.1	0.485164	7.99833	5.46804	0.000652596	0.0582543	0.0825367	Hnmt
TC0700002378.mm.1	-0.289785	4.50667	-5.46563	0.000654423	0.0582543	0.0797897	Rpap3-ps2
TC0600000821.mm.1	0.4178	12.515	5.46534	0.000654645	0.0582543	0.079456	Fabp1
TC0200003567.mm.1	0.389632	10.3267	5.45538	0.000662254	0.0587686	0.0680997	Gm13532
TC0700004164.mm.1	0.289059	6.55	5.44923	0.000666996	0.0590264	0.0610872	Rps15a
TC1700000835.mm.1	-0.383016	6.045	-5.44122	0.000673238	0.0592603	0.05193	Pla2g7
TC1000000574.mm.1	-0.343985	7.11	-5.4411	0.000673328	0.0592603	0.0517978	Aifm2
TC1300001827.mm.1	0.269309	8.72167	5.43768	0.000676014	0.0593341	0.0478845	Ssr1
TC0700004657.mm.1	0.274433	7.73667	5.42977	0.000682263	0.0595789	0.0388369	Sec11a
TC1100000238.mm.1	0.440186	6.76833	5.42946	0.000682513	0.0595789	0.0384761	Xpo1
TC1000003162.mm.1	0.300235	11.0267	5.41821	0.000691518	0.0601476	0.0255849	Rpsa-ps2
TC1500001808.mm.1	-0.462657	5.48	-5.41665	0.000692772	0.0601476	0.0238019	Gm20688; RP23-89G22.3
TC0700004143.mm.1	0.262512	8.83	5.40995	0.000698214	0.0603479	0.0161045	Gm15500
TC1100004179.mm.1	-0.473429	4.79333	-5.40918	0.000698837	0.0603479	0.0152279	Gm11753; RP23-13O17.3
TC0800001199.mm.1	0.232535	5.82167	5.40043	0.000706018	0.0608047	0.00516822	Ces2h
TC0300002944.mm.1	0.341918	9.15	5.3939	0.000711424	0.0611063	-0.00233711	Ostc
TC1000003115.mm.1	-0.464355	9.515	-5.39128	0.000713608	0.0611305	-0.00535388	Inhbc
TC0400004171.mm.1	0.323541	5.11167	5.38738	0.000716873	0.0612468	-0.00984655	Isg15
TC0200005516.mm.1	-0.296744	7.87667	-5.37558	0.00072685	0.0618344	-0.0234534	Tmem189
TC1200001358.mm.1	0.455456	8.095	5.37187	0.000730013	0.0618344	-0.0277287	Gm3625
TC0100002496.mm.1	0.326025	10.55	5.37086	0.000730877	0.0618344	-0.0288925	Gm15793
TC0800000012.mm.1	0.375369	6.10667	5.37019	0.000731449	0.0618344	-0.0296633	C330021F23Rik
TC0300002840.mm.1	0.390009	6.52833	5.36384	0.000736918	0.0620873	-0.036999	Slc44a3
TC0200003854.mm.1	0.304269	9.63167	5.36224	0.000738307	0.0620873	-0.0388525	Gm13680
TC1100002240.mm.1	0.294752	7.16667	5.35843	0.000741616	0.0622028	-0.0432577	Sec61g
TC0900002361.mm.1	-0.478008	6.90667	-5.35397	0.00074551	0.0623666	-0.048415	Gm10658
TC0X00001900.mm.1	0.341136	6.235	5.35079	0.000748303	0.0624376	-0.0520982	Fundc1
TC0900003329.mm.1	0.256665	5.57333	5.33757	0.000760028	0.0628616	-0.0674158	Gm16551
TC0300000747.mm.1	0.990647	10.0483	5.3371	0.000760449	0.0628616	-0.0679606	Pklr
TC0700003807.mm.1	0.388166	9.44833	5.33561	0.000761775	0.0628616	-0.0696785	Spcs2
TC0900002802.mm.1	0.644116	7.67167	5.33448	0.000762793	0.0628616	-0.0709934	9430037G07Rik
TC0300001306.mm.1	0.593261	8.885	5.3331	0.000764035	0.0628616	-0.0725968	Elovl6
TC1300001350.mm.1	-0.343138	4.50333	-5.33189	0.000765125	0.0628616	-0.0740016	Ccl28
TC1500001465.mm.1	0.334016	6.99167	5.32548	0.000770927	0.0631767	-0.0814467	Nudcd1
TC0500003404.mm.1	-0.226217	7.89667	-5.31518	0.000780341	0.0637854	-0.0934102	Tmem120a
TC1400002334.mm.1	-0.31893	8.10833	-5.30789	0.000787092	0.064174	-0.101903	Sorbs3
TC0300001338.mm.1	0.398205	7.20333	5.29968	0.000794758	0.064635	-0.11146	Papss1
TC1900000501.mm.1	0.515471	7.28833	5.29527	0.000798916	0.064809	-0.116606	Ifit3
TC1700001648.mm.1	0.46284	7.915	5.29112	0.000802849	0.064964	-0.121448	Hn1l
TC1100002003.mm.1	0.327977	8.59667	5.28504	0.00080865	0.065269	-0.128549	Rnf213
TC0300001449.mm.1	0.260052	7.60167	5.28174	0.000811816	0.0653604	-0.132404	Gtf2b
TC0900002273.mm.1	0.393231	7.58	5.27512	0.000818211	0.0657105	-0.140145	Dlat
TC0300003128.mm.1	0.27453	10.105	5.2673	0.000825829	0.0660752	-0.149289	Rpsa-ps10
TC0X00000796.mm.1	0.291413	10.2667	5.26625	0.000826865	0.0660752	-0.150527	Gm5940
TC0600000711.mm.1	0.371581	8.07667	5.2627	0.00083035	0.066189	-0.154676	Abcg2
TC1900000866.mm.1	0.265474	6.895	5.25854	0.00083447	0.0663527	-0.159561	Grk5
TC0X00000065.mm.1	-0.438132	7.215	-5.24332	0.000849699	0.0670975	-0.177412	Praf2
TC0400000109.mm.1	0.27402	7.15167	5.23987	0.000853199	0.0670975	-0.181471	Gm11847
TC1300000287.mm.1	-0.291997	4.67333	-5.23954	0.000853532	0.0670975	-0.181857	Tpi-rs8
TC1700002789.mm.1	0.306674	8.36833	5.23916	0.000853916	0.0670975	-0.1823	H2-Q7; H2-Q9
TC0100003888.mm.1	0.271342	7.14833	5.23881	0.00085428	0.0670975	-0.182721	Ifi204
TC0400001136.mm.1	0.366704	7.63833	5.23155	0.000861697	0.0672201	-0.191257	Magoh
TC0200005290.mm.1	0.399134	6.41667	5.23033	0.000862945	0.0672201	-0.192686	Zbp1
TC0400002634.mm.1	-0.44944	9.175	-5.23008	0.000863209	0.0672201	-0.192988	Acnat1
TC1100002748.mm.1	-0.492601	7.66667	-5.2291	0.000864211	0.0672201	-0.194133	Slc22a5
TC0100001579.mm.1	-0.800829	9.98333	-5.22305	0.000870474	0.067387	-0.201265	Nr1i3
TC1200002135.mm.1	0.394815	6.99	5.22297	0.000870552	0.067387	-0.201354	Gm6803
TC1700002665.mm.1	0.293024	6.89	5.21791	0.000875828	0.0675217	-0.207322	Srbd1
TC1200002137.mm.1	0.348407	7.625	5.21375	0.000880189	0.0675217	-0.212228	Gm8332
TC1000001594.mm.1	-0.317951	9.1	-5.21306	0.000880906	0.0675217	-0.213032	Apon
TC0900001595.mm.1	0.260322	9.70667	5.21117	0.000882899	0.0675217	-0.215264	Rpsa
TC1000002894.mm.1	0.302508	7.955	5.21099	0.000883088	0.0675217	-0.215475	Tbc1d15
TC0100003406.mm.1	-0.40003	5.09667	-5.20835	0.000885881	0.0675217	-0.218595	Fmo3
TC0200000964.mm.1	0.336672	6.00167	5.20729	0.000887006	0.0675217	-0.219848	Gm13602
TC1000000598.mm.1	0.246307	7.64	5.19962	0.000895178	0.0679364	-0.228909	Herc4
TC1200001583.mm.1	0.454871	6.545	5.19688	0.000898108	0.0679364	-0.232139	Sntg2
TC1100001556.mm.1	0.364831	9.87833	5.19624	0.000898797	0.0679364	-0.232896	Gm11631
TC0700004086.mm.1	0.414012	7.85333	5.17725	0.000919479	0.0693365	-0.25538	Tmem41b
TC0X00003191.mm.1	0.712721	7.42833	5.16898	0.000928647	0.0698448	-0.265189	Tspyl2
TC0100000332.mm.1	0.319646	8.245	5.16398	0.000934234	0.0698448	-0.27112	Tpp2
TC0600000651.mm.1	-0.245064	6.62333	-5.16183	0.000936654	0.0698448	-0.273678	Wipf3
TC0300002553.mm.1	0.585835	5.26167	5.16176	0.000936726	0.0698448	-0.273754	Hsd3b4; Gm10681
TC1700001127.mm.1	0.402566	7.275	5.16033	0.000938346	0.0698448	-0.275462	Gm16519
TC1200000890.mm.1	0.363072	7.79833	5.15923	0.000939578	0.0698448	-0.27676	Gm2056
TC1000000131.mm.1	0.311044	6.67833	5.15759	0.000941439	0.0698448	-0.278717	Nhsl1
TC0600001027.mm.1	0.314877	10.0183	5.14244	0.000958751	0.070867	-0.296739	Rpn1
TC1100004211.mm.1	-0.42698	7.75	-5.14168	0.000959629	0.070867	-0.297644	Gm11789
TC1800000980.mm.1	-0.271034	9.01667	-5.13841	0.000963415	0.0709834	-0.301539	Abhd3
TC1100000989.mm.1	0.291351	6.72667	5.1346	0.000967841	0.0711463	-0.306073	Xaf1
TC1100000638.mm.1	-0.329623	6.93	-5.13244	0.000970365	0.071169	-0.30865	Gpx3
TC0400000331.mm.1	0.265835	8.43833	5.12792	0.000975675	0.0713954	-0.314049	Gm12380
TC1900000226.mm.1	0.239922	5.935	5.12274	0.000981791	0.0714293	-0.320233	Ms4a4d
TC0500000667.mm.1	0.275657	9.84333	5.11969	0.000985404	0.0714293	-0.323867	Gm15616
TC0300001582.mm.1	0.266231	6.34	5.11799	0.000987434	0.0714293	-0.325904	Lrrc40
TC1500000045.mm.1	0.583009	9.92	5.11707	0.000988534	0.0714293	-0.327006	Lifr
TC0900001867.mm.1	-0.217686	5.19833	-5.11693	0.000988693	0.0714293	-0.327165	Cdkn2d
TC1200000416.mm.1	0.414676	8.005	5.11571	0.000990151	0.0714293	-0.328623	Scfd1
TC0300000484.mm.1	0.737388	7.45667	5.11442	0.000991703	0.0714293	-0.330173	Sucnr1
TC1600000227.mm.1	-0.45486	5.01167	-5.10699	0.00100064	0.0716699	-0.339056	Tssk1
TC1700002390.mm.1	0.519594	6.75333	5.10591	0.00100195	0.0716699	-0.340346	4930405O22Rik
TC0300002551.mm.1	0.646429	5.79333	5.1018	0.00100695	0.0716699	-0.345272	Hsd3b4; Gm10681; Gm4450
TC1400000578.mm.1	-0.291574	9.37	-5.10174	0.00100702	0.0716699	-0.345342	Ang; Rnase4
TC1100002300.mm.1	0.244883	7.72667	5.1008	0.00100816	0.0716699	-0.346464	Rpl12-ps2
TC0800002313.mm.1	0.685704	7.52167	5.10058	0.00100843	0.0716699	-0.346729	Msmo1
TC1100003118.mm.1	0.246517	8.55333	5.09131	0.00101982	0.0723161	-0.357845	C1qbp
TC0200004603.mm.1	0.284006	8.75333	5.08888	0.00102282	0.0723161	-0.360756	Spcs2-ps
TC1000001010.mm.1	0.24494	8.00667	5.0877	0.00102428	0.0723161	-0.362165	A230046K03Rik
TC1400000316.mm.1	-0.269794	6.49	-5.08343	0.0010296	0.0725326	-0.3673	Mustn1
TC1700002820.mm.1	0.258535	8.59167	5.07742	0.00103712	0.0729028	-0.37451	C920025E04Rik; H2-T9
TC1600000996.mm.1	0.291647	5.05833	5.0745	0.0010408	0.0729446	-0.378017	4931406G06Rik; RP24-104I20.6
TC0X00000979.mm.1	0.304522	7.065	5.07276	0.00104301	0.0729446	-0.380111	Taf1
TC0400000419.mm.1	-0.244838	5.72333	-5.07089	0.00104538	0.0729446	-0.38236	4930578G10Rik
TC0700000086.mm.1	-0.410909	5.22667	-5.06838	0.00104857	0.0729446	-0.385384	Peg3os
TC0300000972.mm.1	0.308359	6.99667	5.06735	0.00104988	0.0729446	-0.386615	Sec22b
TC0800002231.mm.1	0.225167	9.51667	5.0662	0.00105134	0.0729446	-0.387998	Gm9892
TC0500002021.mm.1	-0.255785	5.36667	-5.06183	0.00105695	0.0731754	-0.393264	Napepld
TC0600000954.mm.1	0.36684	7.555	5.05748	0.00106256	0.0734055	-0.398507	Npm3-ps1
TC0X00001174.mm.1	-0.382036	7.44	-5.05362	0.00106755	0.0734412	-0.403153	Gm4913
TC0200000602.mm.1	-0.261791	6.35667	-5.05355	0.00106765	0.0734412	-0.403241	Gm13528; RP23-35J6.2
TC0400004188.mm.1	-0.831183	11.2167	-5.05074	0.0010713	0.073535	-0.406626	Cyp4a32
TC0X00001503.mm.1	0.302398	5.83667	5.04073	0.00108444	0.0741971	-0.418707	Gm15132
TC0600001002.mm.1	0.651588	7.87	5.03841	0.00108751	0.0741971	-0.421507	Gfpt1
TC1100003213.mm.1	0.342894	9.755	5.03675	0.00108971	0.0741971	-0.423509	Rps12-ps19
TC0X00001207.mm.1	0.356771	9.5	5.03354	0.00109398	0.0741971	-0.427385	Rps12-ps22; LOC101055703
TC1500001136.mm.1	0.224533	9.45667	5.02967	0.00109916	0.0741971	-0.432068	Ghr
TC0X00000966.mm.1	0.464441	4.75	5.02803	0.00110135	0.0741971	-0.434047	Gm14901
TC0500001988.mm.1	0.302201	11.005	5.02751	0.00110206	0.0741971	-0.434679	Gm8991
TC0600001958.mm.1	0.213413	5.04333	5.02709	0.00110262	0.0741971	-0.435187	Grm8; Mir592
TC1600000526.mm.1	0.212261	5.45	5.0257	0.00110449	0.0741971	-0.436863	Iqcb1
TC1100003769.mm.1	-0.229361	7.825	-5.02483	0.00110567	0.0741971	-0.437924	Jup
TC1000001887.mm.1	0.273184	5.17833	5.02432	0.00110635	0.0741971	-0.438534	LOC100862153
TC0500002417.mm.1	-0.379836	7.34167	-5.01494	0.0011191	0.0748954	-0.449889	5033403H07Rik
TC1300000385.mm.1	0.34495	9.65333	5.01041	0.00112531	0.0750625	-0.455379	Bphl
TC1900000924.mm.1	-0.379787	7.09833	-5.00972	0.00112626	0.0750625	-0.456222	2010003K11Rik
TC0200004965.mm.1	-0.237197	8.28167	-5.00719	0.00112976	0.0751101	-0.459293	Gss
TC1100002323.mm.1	0.265359	6.735	5.00582	0.00113166	0.0751101	-0.460956	Gm12039
TC0100003879.mm.1	0.392689	8.52	5.00046	0.0011391	0.0754482	-0.467456	Als2
TC0200002298.mm.1	-0.324535	7.18333	-4.99274	0.00114991	0.0757814	-0.476825	Id1
TC0700003747.mm.1	0.374343	9.59	4.99069	0.00115281	0.0757814	-0.479323	Gm15501
TC1400002215.mm.1	0.630737	9.34667	4.99068	0.00115282	0.0757814	-0.479332	Fdft1
TC1500002317.mm.1	-0.243745	7.52167	-4.98889	0.00115536	0.0757814	-0.481515	Zfp385a
TC0400001722.mm.1	0.354469	9.80833	4.98746	0.00115737	0.0757814	-0.483244	Ddost
TC0500003601.mm.1	-0.585936	11.22	-4.98632	0.001159	0.0757814	-0.484639	Cyp3a25
TC0700000671.mm.1	0.229475	8.23833	4.98516	0.00116064	0.0757814	-0.48604	Rpl17-ps9
TC0500002156.mm.1	0.250591	7.82167	4.9766	0.0011729	0.0764267	-0.496467	Gm16288
TC0200003177.mm.1	-0.24858	7.375	-4.96432	0.00119073	0.077431	-0.511431	C330006A16Rik
TC1100001595.mm.1	-0.407779	4.64667	-4.95938	0.00119798	0.0777451	-0.517455	Gm11940; RP23-336D20.3
TC0200002885.mm.1	-0.382969	8.66667	-4.95508	0.00120433	0.0780001	-0.522708	Dhtkd1
TC1200002582.mm.1	-0.790319	4.85167	-4.94197	0.00122394	0.0789222	-0.538734	Ighv14-3
TC0300000139.mm.1	0.375715	6.53167	4.9417	0.00122434	0.0789222	-0.539058	Hltf
TC0200005032.mm.1	-0.269764	5.755	-4.94064	0.00122594	0.0789222	-0.54036	Mir7685
TC0100001137.mm.1	0.340705	4.86667	4.9382	0.00122963	0.0790012	-0.54334	Mir128-1
TC1900001095.mm.1	0.371284	11.3183	4.93302	0.00123752	0.0792031	-0.549693	Fads2
TC1100000954.mm.1	-0.387819	8.82	-4.9329	0.0012377	0.0792031	-0.549838	Gltpd2
TC0100003891.mm.1	0.323265	6.4	4.93016	0.00124189	0.0792208	-0.55319	Ifi203
TC1100001681.mm.1	-0.269305	8.26	-4.92878	0.00124401	0.0792208	-0.554885	Nags
TC0200001288.mm.1	-0.243432	4.565	-4.92749	0.00124599	0.0792208	-0.556463	Olfr1121
TC0100000375.mm.1	0.33728	9.18667	4.92539	0.00124922	0.0792208	-0.559039	Stat1
TC0100000971.mm.1	0.264593	7.02833	4.92383	0.00125163	0.0792208	-0.560951	Gin1
TC0200001377.mm.1	-0.211591	7.015	-4.92161	0.00125507	0.0792208	-0.563675	Lrp4
TC0700003999.mm.1	0.360981	5.045	4.9215	0.00125524	0.0792208	-0.56381	Gm27149
TC0400004033.mm.1	0.298493	9.04833	4.91795	0.00126077	0.0793731	-0.568172	Rpsa-ps12
TC1400001368.mm.1	0.295672	7.46667	4.91677	0.0012626	0.0793731	-0.569613	Gm2877
TC0200000933.mm.1	0.236762	6.87833	4.91193	0.00127018	0.079442	-0.575562	Gca
TC0900002817.mm.1	0.326403	8.02	4.90984	0.00127346	0.079442	-0.578121	Tmed3
TC0500001893.mm.1	0.211454	4.53	4.90964	0.00127377	0.079442	-0.578367	Mterf1a
TC0300000182.mm.1	0.316207	5.765	4.90961	0.00127383	0.079442	-0.578411	Rpl22l1
TC0900002808.mm.1	0.345062	6.77333	4.90602	0.0012795	0.079442	-0.582823	9330159M07Rik
TC1700000990.mm.1	0.27641	6.30667	4.90494	0.00128121	0.079442	-0.584151	Adgre4
TC0100002063.mm.1	0.338368	7.10167	4.90451	0.00128189	0.079442	-0.584677	Ogfrl1
TC0300003170.mm.1	0.249904	7.67	4.90271	0.00128475	0.079442	-0.586887	Rabggtb; Snord45c
TC0X00003080.mm.1	0.326085	9.09333	4.90189	0.00128606	0.079442	-0.5879	Gm7091
TC0200002816.mm.1	0.242299	9.93833	4.89941	0.00129002	0.079442	-0.590954	Gm14398
TC1300002597.mm.1	0.314696	6.83167	4.89886	0.0012909	0.079442	-0.59163	Ppwd1
TC0X00001403.mm.1	0.323783	7.06333	4.89056	0.00130423	0.0801092	-0.60184	Gm5643
TC1500000432.mm.1	0.937724	8.59	4.8845	0.00131407	0.0805593	-0.609306	Sqle
TC0300002042.mm.1	0.239388	10.3317	4.88233	0.00131762	0.0806235	-0.611992	Serp1
TC0500001775.mm.1	-0.596959	10.925	-4.87447	0.00133054	0.081182	-0.621685	Cyp3a59
TC0X00001912.mm.1	-0.513884	4.51667	-4.8737	0.0013318	0.081182	-0.62263	Gm14636
TC0700004048.mm.1	-0.384427	4.605	-4.87168	0.00133516	0.0812321	-0.625128	Olfr484
TC0800000137.mm.1	0.312342	6.94167	4.86838	0.00134065	0.081412	-0.629207	Gm7676
TC0700001739.mm.1	0.280283	8.07333	4.8591	0.00135621	0.0819991	-0.640677	Mettl9
TC1200000415.mm.1	0.223213	5.48833	4.85897	0.00135643	0.0819991	-0.640842	G2e3
TC0700000147.mm.1	0.244377	7.80333	4.85805	0.00135797	0.0819991	-0.64197	Zfp110
TC1000001577.mm.1	-0.484698	8.49167	-4.85321	0.00136618	0.0820446	-0.647962	Sdr9c7
TC0200003907.mm.1	0.377166	4.4	4.85231	0.00136771	0.0820446	-0.649076	Gm13720
TC1700001543.mm.1	-0.333849	5.37667	-4.85221	0.00136789	0.0820446	-0.649201	Fpr-rs3
TC0200004892.mm.1	0.328087	9.27667	4.85029	0.00137116	0.0820446	-0.651576	Rps15a-ps7
TC1900000428.mm.1	0.280409	7.48333	4.85009	0.0013715	0.0820446	-0.651822	Cdc37l1
TC1100001503.mm.1	0.245857	11.0783	4.84184	0.00138568	0.0826452	-0.662048	Gm11531
TC0X00003358.mm.1	0.377975	7.72	4.8409	0.00138729	0.0826452	-0.663209	Tmsb4x
TC0300001486.mm.1	-0.378593	6.40167	-4.83875	0.00139103	0.0826452	-0.665884	Syde2
TC0400000122.mm.1	0.241224	8.45333	4.83829	0.00139183	0.0826452	-0.666453	Gm11824
TC0200005020.mm.1	0.231682	9.315	4.83519	0.00139721	0.0826629	-0.670291	Gm14279
TC1000001628.mm.1	-0.518571	7.21833	-4.83492	0.00139768	0.0826629	-0.670628	9030616G12Rik; RP23-476C23.4
TC1700001890.mm.1	0.28525	8.18167	4.83368	0.00139985	0.0826629	-0.672165	H2-K2
TC1400002152.mm.1	0.336254	7.785	4.82526	0.00141464	0.0833835	-0.682624	Micu2
TC0900000919.mm.1	0.239445	4.445	4.82001	0.00142396	0.0837722	-0.689152	Mir3109
TC0700004632.mm.1	-0.285335	6.23167	-4.81861	0.00142645	0.0837722	-0.690893	Pira1
TC0800001196.mm.1	0.444377	9.27667	4.81522	0.0014325	0.0839741	-0.695104	Ces2e
TC0500003166.mm.1	-0.2476	7.04167	-4.81247	0.00143744	0.08411	-0.698526	Sdsl
TC0200000616.mm.1	0.240159	10.4283	4.80836	0.00144486	0.0842318	-0.703649	Gm13408
TC1100003946.mm.1	0.344062	9.115	4.80512	0.00145073	0.0842318	-0.707683	Rps12-ps26
TC0300001850.mm.1	0.351469	9.24167	4.80377	0.00145319	0.0842318	-0.709364	Anxa5
TC0500000934.mm.1	-0.277872	7.52667	-4.80122	0.00145783	0.0842318	-0.712535	Bmp2k
TC0900002213.mm.1	-0.241864	9.49	-4.80073	0.00145873	0.0842318	-0.713152	Sidt2
TC0100002481.mm.1	0.256888	11.02	4.8001	0.00145988	0.0842318	-0.713938	Idh1
TC0600002705.mm.1	-0.412434	4.8	-4.79957	0.00146086	0.0842318	-0.714602	Vmn1r43
TC0200005182.mm.1	0.25046	10.775	4.79867	0.0014625	0.0842318	-0.71572	Gm11472
TC0X00001211.mm.1	0.352914	9.505	4.79833	0.00146312	0.0842318	-0.716144	Rps12-ps23; LOC100862106
TC1400000096.mm.1	0.26224	7.52	4.79405	0.001471	0.0845338	-0.721486	Ptprg
TC1300000779.mm.1	-0.289556	6.25167	-4.78896	0.00148041	0.0849003	-0.727831	1810034E14Rik
TC1100002670.mm.1	0.204418	10.955	4.78775	0.00148266	0.0849003	-0.729344	Canx
TC0500000709.mm.1	-0.295172	6.17333	-4.78624	0.00148547	0.0849096	-0.731226	Pdgfra; Mir7025
TC1300001037.mm.1	-0.219496	6.505	-4.78384	0.00148994	0.0850141	-0.73422	Mtx3
TC0500001773.mm.1	-0.565809	9.66167	-4.78122	0.00149486	0.0850171	-0.7375	Cyp3a57
TC0800003155.mm.1	0.310601	7.17167	4.78079	0.00149567	0.0850171	-0.738035	4732419C18Rik
TC0600002240.mm.1	0.333135	7.87333	4.77958	0.00149794	0.0850171	-0.739544	Tra2a
TC0100000395.mm.1	0.231724	8.345	4.77401	0.00150847	0.0854639	-0.746517	Hspe1
TC0700004515.mm.1	0.447388	10.6867	4.76633	0.00152309	0.0857796	-0.756123	Ifitm3
TC0400003721.mm.1	0.243894	6.635	4.76506	0.00152553	0.0857796	-0.757715	Hmgn2
TC1400000298.mm.1	0.24923	7.96333	4.76195	0.00153152	0.0857796	-0.761614	Selk
TC1700001132.mm.1	0.592415	9.79333	4.75921	0.0015368	0.0857796	-0.765042	Lpin2
TC0400002159.mm.1	-0.350142	6.685	-4.75913	0.00153696	0.0857796	-0.765145	Tox
TC0300000258.mm.1	0.296408	7.855	4.75867	0.00153786	0.0857796	-0.765724	Atp11b
TC0800000463.mm.1	0.316906	6.05667	4.75842	0.00153834	0.0857796	-0.766037	Tusc3
TC1900000502.mm.1	0.34745	5.93	4.75696	0.00154116	0.0857796	-0.767863	Ifit3b
TC0400003401.mm.1	-0.258593	5.50833	-4.75639	0.00154227	0.0857796	-0.768579	Olfr1338
TC0400001948.mm.1	-0.211111	6.67167	-4.75562	0.00154376	0.0857796	-0.769541	LOC100861760
TC0700003486.mm.1	0.229848	4.48333	4.7543	0.00154634	0.0857796	-0.771202	Rpl17-ps10; Gm10294
TC0300001892.mm.1	0.283976	9.31833	4.75399	0.00154693	0.0857796	-0.771582	Gm9845
TC1400002521.mm.1	0.247948	10.445	4.75306	0.00154875	0.0857796	-0.772755	Rps3a2
TC1500000784.mm.1	0.237029	8.92833	4.74994	0.00155485	0.0858098	-0.776667	Samm50
TC0700003831.mm.1	-0.299623	7.31167	-4.74933	0.00155604	0.0858098	-0.777427	P2ry2
TC0100003889.mm.1	0.286207	6.19167	4.74721	0.00156021	0.0858098	-0.780094	Mnda
TC1700001623.mm.1	-0.424797	7.95	-4.74657	0.00156147	0.0858098	-0.780899	Mir6965
TC0600001313.mm.1	-0.290538	8.42	-4.74469	0.00156518	0.0858098	-0.783261	Cxcl12
TC1200002504.mm.1	-0.328992	4.43333	-4.74278	0.00156896	0.0858098	-0.78566	Gm5441
TC1700000685.mm.1	0.244286	8.94667	4.74258	0.00156933	0.0858098	-0.7859	H2-Q5; H2-Q8
TC0600001704.mm.1	-0.261648	5.29667	-4.74191	0.00157067	0.0858098	-0.786746	Sox5os4; RP23-129J20.3
TC0800001994.mm.1	0.231782	10.595	4.73358	0.00158727	0.0863578	-0.797215	Gm5908
TC1100002422.mm.1	0.219306	4.78333	4.73307	0.00158828	0.0863578	-0.797853	Gm12090
TC0200001812.mm.1	0.340094	11.1883	4.73283	0.00158877	0.0863578	-0.798155	Pdia3
TC0600000813.mm.1	0.487588	7.52667	4.73029	0.00159388	0.0864471	-0.801356	Eif2ak3
TC1200002270.mm.1	0.382891	7.15833	4.72934	0.00159579	0.0864471	-0.802549	Ifi27l2b
TC1100003657.mm.1	-0.312624	8.8	-4.72448	0.00160563	0.0868335	-0.808669	Snora21
TC0700003972.mm.1	0.420007	5.19333	4.72108	0.00161254	0.0870476	-0.812949	Olfr686
TC1700001677.mm.1	-0.243969	7.50833	-4.71987	0.001615	0.0870476	-0.814471	Fam195a
TC1000000133.mm.1	-0.235868	9.685	-4.71577	0.00162341	0.0872246	-0.81964	Perp
TC0X00001205.mm.1	0.346221	9.69833	4.71456	0.00162588	0.0872246	-0.821156	Rps12-ps21
TC0500002767.mm.1	-0.411054	5.85833	-4.71409	0.00162685	0.0872246	-0.821752	Sowahb
TC0200004924.mm.1	0.501142	9.24833	4.71298	0.00162915	0.0872246	-0.823157	Gm20094
TC0800003076.mm.1	-0.222087	7.29	-4.71056	0.00163414	0.0873463	-0.826205	Aprt
TC0900001095.mm.1	0.287986	10.4833	4.70256	0.00165079	0.0879818	-0.836303	Rps27a-ps2
TC0200003164.mm.1	-0.422474	7.98667	-4.70221	0.00165151	0.0879818	-0.836738	Tmem141
TSUnmapped00000014.mm.1	1.259	10.5683	4.69515	0.00166635	0.0886256	-0.845653	Nudt7
TC1400002657.mm.1	0.277135	8.955	4.69171	0.00167364	0.0887909	-0.850003	Gm16259
TC0800000756.mm.1	-0.244136	6.99	-4.69066	0.00167587	0.0887909	-0.851331	Isyna1
TC0600002539.mm.1	-0.209245	4.35333	-4.68978	0.00167775	0.0887909	-0.852448	Reg3g
TC0200000327.mm.1	0.364966	5.38833	4.68576	0.00168632	0.0889558	-0.857524	Gm23970
TC1000000539.mm.1	0.242678	9.75667	4.68572	0.00168641	0.0889558	-0.857576	Gm7399
TC1800001383.mm.1	-0.250313	4.94333	-4.68259	0.00169312	0.0891153	-0.861536	LOC100861812
TC1500001402.mm.1	0.280869	8.74833	4.68173	0.00169498	0.0891153	-0.862628	Gm3362
TC0X00000645.mm.1	-0.375967	4.33	-4.67645	0.0017064	0.0892075	-0.86932	n-R5s8
TC0600001207.mm.1	0.360104	10.0517	4.67609	0.00170716	0.0892075	-0.869767	Edem1
TC1900000833.mm.1	-0.335122	7.05	-4.67546	0.00170854	0.0892075	-0.87057	Gm10007
TC1200002288.mm.1	0.492393	7.20667	4.67517	0.00170916	0.0892075	-0.870936	Serpina12
TC0700002495.mm.1	-0.317861	10.2783	-4.6745	0.00171062	0.0892075	-0.871782	Apoc2; Apoc4
TC0800000762.mm.1	-0.25148	5.95	-4.67159	0.00171695	0.0893929	-0.875468	Gm3336
TC1700002647.mm.1	-0.375326	8.99333	-4.66888	0.0017229	0.0895572	-0.878913	Zfp36l2
TC0X00000648.mm.1	0.286337	7.495	4.66677	0.00172753	0.0896529	-0.88159	Gm14730
TC0500002756.mm.1	0.238158	5.10333	4.66163	0.00173886	0.0899292	-0.888105	Cxcl10
TC0400003204.mm.1	-0.327032	8.22667	-4.66089	0.00174051	0.0899292	-0.88905	Gm12744; RP23-97O7.11
TC1000002448.mm.1	-0.213353	9.72833	-4.65949	0.0017436	0.0899292	-0.890822	Agpat3
TC0200001307.mm.1	-0.222242	4.73667	-4.65929	0.00174405	0.0899292	-0.891078	Olfr1149-ps1
TC1700002791.mm.1	0.241283	6.94167	4.6554	0.00175272	0.0901924	-0.89602	H2-Q1
TC1100002158.mm.1	-0.199456	7.60667	-4.65448	0.00175477	0.0901924	-0.897188	Camk2b
TC0800000541.mm.1	0.371062	7.12833	4.65119	0.00176214	0.0904267	-0.901368	Casp3
TC1500002175.mm.1	-0.307256	4.53333	-4.6479	0.00176953	0.0905276	-0.90554	Lalba
TC0300002563.mm.1	0.42927	9.36333	4.64781	0.00176975	0.0905276	-0.905661	Gm12431
TC0300003194.mm.1	-0.566067	11.8667	-4.64425	0.0017778	0.0905804	-0.910188	Cth
TC0400003847.mm.1	-0.243168	7.10333	-4.64366	0.00177914	0.0905804	-0.910942	Pqlc2
TC1100000302.mm.1	0.28831	7.69833	4.64361	0.00177924	0.0905804	-0.910994	Rtn4
TC0400002316.mm.1	0.386459	8.35	4.6397	0.00178815	0.0908902	-0.915978	Ufl1
TC1500000387.mm.1	0.262811	7.68167	4.63718	0.0017939	0.0909186	-0.919181	Colec10
TC0800001358.mm.1	1.26029	9.64667	4.63675	0.0017949	0.0909186	-0.919733	Nudt7
TC0700001684.mm.1	0.354944	6.10667	4.63574	0.0017972	0.0909186	-0.921012	Nucb2
TC0600003600.mm.1	0.782145	6.01167	4.63237	0.00180496	0.0911677	-0.92531	Cml5
TC0100002284.mm.1	0.257445	5.74833	4.62655	0.00181843	0.0917037	-0.932723	Gm5269
TC1200000368.mm.1	0.225581	7.81833	4.61803	0.00183836	0.0925634	-0.943596	Immp2l
TC1200000891.mm.1	0.399413	5.71333	4.61425	0.00184726	0.0927679	-0.948414	Gm16368
TC1100002491.mm.1	0.346097	9.30167	4.61282	0.00185064	0.0927679	-0.95024	Anp32-ps
TC1200001828.mm.1	-0.23245	7.265	-4.61264	0.00185108	0.0927679	-0.950477	Gm5185
TC0700001343.mm.1	0.274415	7.535	4.6107	0.00185569	0.0928132	-0.952954	Nars2
TC1600001042.mm.1	-0.484754	8.77	-4.60868	0.00186049	0.0928132	-0.955535	Cbr1
TC1900000206.mm.1	-0.216743	7.74167	-4.60861	0.00186066	0.0928132	-0.955621	Vwce
TC0200002837.mm.1	0.234176	6.58333	4.60507	0.00186912	0.0930909	-0.96015	Polr3k
TC0300000444.mm.1	0.252317	8.48833	4.60378	0.00187219	0.0930996	-0.961789	Rnf13
TC1300000072.mm.1	0.419479	9.885	4.59802	0.00188609	0.0932178	-0.969165	Ero1lb
TC1100001282.mm.1	-0.233546	6.96333	-4.59744	0.00188749	0.0932178	-0.969907	Gm10374
TC1200001685.mm.1	0.604706	10.4567	4.59718	0.0018881	0.0932178	-0.970231	Dnajb9
TC0400001989.mm.1	0.249986	8.77333	4.59643	0.00188994	0.0932178	-0.9712	Rps15a-ps3
TC1200002500.mm.1	0.326856	7.77667	4.59537	0.00189251	0.0932178	-0.972556	Gm6750
TC0700003570.mm.1	-0.251023	9.82167	-4.59447	0.00189469	0.0932178	-0.973708	Anpep
TC0100000690.mm.1	-0.317228	4.39833	-4.59434	0.001895	0.0932178	-0.973871	LOC100862198
TC1300000748.mm.1	0.361161	7.965	4.5932	0.00189778	0.0932178	-0.975335	Gm20563
TC0X00001215.mm.1	0.339037	9.79333	4.58867	0.00190885	0.0935538	-0.981134	Rps12-ps20
TC0400003629.mm.1	-0.235993	7.68833	-4.58801	0.00191045	0.0935538	-0.981971	Serinc2
TC0600003070.mm.1	0.298357	6.40833	4.58282	0.00192323	0.0940365	-0.988627	Gm8459
TC1400002870.mm.1	0.602394	7.37167	4.58142	0.0019267	0.0940626	-0.990422	Setdb2; Phf11c; Phf11d
TC1500001023.mm.1	-0.251844	11.0917	-4.57997	0.00193029	0.0940948	-0.992279	Gpd1
TC0400001224.mm.1	-0.347222	5.6	-4.57869	0.00193348	0.0941075	-0.993927	Cyp4a30b
TC0700003710.mm.1	0.249639	8.54167	4.57632	0.00193936	0.0942514	-0.996962	Tmem135
TCX_GL456233_random00000002.mm.1	0.431573	7.35	4.57408	0.00194497	0.0943809	-0.999842	Tmlhe
TC1300000439.mm.1	0.212411	7.10167	4.57281	0.00194813	0.0943917	-1.00146	LOC100862351
TC0400002621.mm.1	0.241728	8.86	4.56812	0.00195992	0.0948202	-1.00749	Erp44
TC0900000470.mm.1	-0.360941	4.29833	-4.56635	0.0019644	0.0948936	-1.00976	Mirlet7a-2
TC1100002512.mm.1	-0.229981	7.92167	-4.56404	0.00197024	0.0949934	-1.01273	Wwc1
TSUnmapped00000010.mm.1	-0.218827	6.62667	-4.5632	0.00197238	0.0949934	-1.01381	Rcor3
TC0X00000929.mm.1	0.401165	5.60833	4.55978	0.00198108	0.0951275	-1.0182	Ar
TC1600000329.mm.1	0.275482	7.56167	4.55978	0.00198108	0.0951275	-1.01821	Eif4a2; Snord2; Snora81
TC0400002623.mm.1	0.353717	8.10167	4.55728	0.00198747	0.0952919	-1.02142	Gm19579
TC1000002525.mm.1	-0.220129	9.725	-4.54966	0.0020071	0.0959585	-1.03123	Creb3l3
TC1200001816.mm.1	0.217598	7.015	4.54956	0.00200735	0.0959585	-1.03135	Fbxo33
TC1900001444.mm.1	0.272711	6.44667	4.54769	0.00201221	0.0960477	-1.03377	1500017E21Rik
TC0300002263.mm.1	0.211403	10.0283	4.54651	0.00201526	0.0960509	-1.03528	Rps3a1
TC0700002147.mm.1	0.311249	5.885	4.54059	0.00203072	0.0966443	-1.04291	Leng9
TC0X00002813.mm.1	0.295349	10.4433	4.5371	0.00203988	0.0969363	-1.0474	Rpl30-ps9
TC1100002752.mm.1	-0.286365	6.07	-4.52665	0.00206761	0.0979235	-1.06089	Slc22a21
TC1100000107.mm.1	-0.266541	5.875	-4.52213	0.00207973	0.0979235	-1.06672	Gm11980
TC0200004126.mm.1	0.222041	8.55	4.52176	0.00208073	0.0979235	-1.0672	Atg13
TC0400002606.mm.1	0.710766	8.06333	4.52082	0.00208326	0.0979235	-1.06842	Gabbr2
TC0900001576.mm.1	0.22745	9.675	4.51993	0.00208567	0.0979235	-1.06957	Acaa1a
TC0100001713.mm.1	0.210432	8.51167	4.51967	0.00208638	0.0979235	-1.06991	Acbd3
TC0800001524.mm.1	-0.192907	7.60833	-4.51643	0.00209514	0.0979235	-1.0741	Def8
TC0900000810.mm.1	0.201797	12.0333	4.516	0.00209629	0.0979235	-1.07464	Rpl4
TC1600001316.mm.1	0.375926	10.7283	4.51513	0.00209867	0.0979235	-1.07578	Comt
TC0900001162.mm.1	0.282606	7.19333	4.51494	0.00209917	0.0979235	-1.07602	Gm5620
TC1900001587.mm.1	0.32013	7.87	4.5141	0.00210146	0.0979235	-1.07711	Npm3
TC0200001222.mm.1	0.305803	8.12833	4.51388	0.00210205	0.0979235	-1.07739	Ube2l6
TC1800000301.mm.1	1.30202	8.22833	4.51303	0.00210437	0.0979235	-1.07849	Egr1
TC0900002583.mm.1	-0.239255	6.44667	-4.51144	0.00210871	0.0979235	-1.08054	Foxb1
TC0400003230.mm.1	-0.317197	9.87	-4.50907	0.00211519	0.0979235	-1.08361	Cpt2
TC1200000994.mm.1	0.223914	8.70833	4.50905	0.00211526	0.0979235	-1.08364	Calm1
TC0300001990.mm.1	0.330066	9.31667	4.50812	0.00211779	0.0979235	-1.08484	Gm10254
TC1200000888.mm.1	0.250993	6.93833	4.50541	0.00212524	0.0979235	-1.08834	Gm2046
TC0600000565.mm.1	-0.206722	5.64	-4.50535	0.00212542	0.0979235	-1.08843	Gimap9
TC0300003214.mm.1	-0.238384	8.75333	-4.50527	0.00212563	0.0979235	-1.08853	Scamp3
TC0100002030.mm.1	0.368844	9.99833	4.5033	0.00213108	0.0979235	-1.09108	Gm15795
TC1100003207.mm.1	-0.19589	8.86333	-4.50313	0.00213154	0.0979235	-1.0913	Srr
TC1300001396.mm.1	0.230756	9.16333	4.50295	0.00213204	0.0979235	-1.09153	Gm10029
TC0X00003121.mm.1	-0.415392	6.995	-4.50231	0.00213381	0.0979235	-1.09236	Gm8202
TC1400001056.mm.1	0.216793	11.7867	4.49987	0.00214057	0.0980438	-1.09552	Cpb2
TC1900000898.mm.1	0.511635	7.545	4.49675	0.00214924	0.0980438	-1.09956	BC021614
TC1300000965.mm.1	0.317335	8.24333	4.49653	0.00214985	0.0980438	-1.09984	Lysmd3
TC0400001762.mm.1	-0.318847	6.01667	-4.49648	0.00215001	0.0980438	-1.09992	Gm13021; RP23-125D6.1
TC0600000050.mm.1	-0.217918	5.615	-4.49492	0.00215435	0.0980438	-1.10193	Gm22276
TC0500001623.mm.1	-0.216654	7.48167	-4.49443	0.00215571	0.0980438	-1.10256	Ephb4
TC0700001457.mm.1	0.243925	5.61167	4.49357	0.00215813	0.0980438	-1.10369	Olfr547
TSUnmapped00000002.mm.1	-0.22817	5.80667	-4.4926	0.00216085	0.0980438	-1.10494	Vsig10l
TC1100003678.mm.1	-0.199903	7.37	-4.48468	0.00218318	0.0989173	-1.11521	LOC100862101
TC1100001688.mm.1	-0.2667	9.125	-4.48084	0.00219411	0.0990806	-1.1202	Grn
TC0600001736.mm.1	0.235713	7.54833	4.48066	0.00219461	0.0990806	-1.12043	Stk38l
TC0100001980.mm.1	0.209521	10.5717	4.47922	0.00219875	0.0990806	-1.12231	Lactb2
TC0900001732.mm.1	0.195042	9.03833	4.47909	0.00219912	0.0990806	-1.12248	Arhgap42
TC0200005094.mm.1	-0.243369	11.6533	-4.47559	0.00220912	0.099392	-1.12702	Serinc3
TC1400002186.mm.1	0.37803	8.915	4.4735	0.00221515	0.0995236	-1.12974	Ebpl
TC0800000707.mm.1	0.445404	7.18667	4.46763	0.00223213	0.100147	-1.13737	Lpl
TC0X00002825.mm.1	0.325128	9.19333	4.45992	0.00225465	0.100975	-1.1474	Magt1
TC0600003111.mm.1	-0.282139	5.59167	-4.45828	0.00225948	0.100975	-1.14954	Gm15884; RP24-297C1.9
TC1000001599.mm.1	0.243964	10.255	4.45609	0.00226594	0.100975	-1.15239	Cs
TC0600003420.mm.1	-0.273957	8.45167	-4.45554	0.00226755	0.100975	-1.1531	Gm15707
TC1300001211.mm.1	0.229047	10.1467	4.45262	0.00227622	0.100975	-1.15691	Rps3a3
TC1100000197.mm.1	0.226812	10.6467	4.45257	0.00227636	0.100975	-1.15698	Gm12034
TC0600001787.mm.1	0.315073	6.49833	4.45212	0.0022777	0.100975	-1.15756	Samd9l
TC0400000908.mm.1	-0.25886	5.945	-4.4503	0.00228309	0.100975	-1.15993	Ifna4
TC0400000455.mm.1	0.220856	6.34333	4.45018	0.00228347	0.100975	-1.16009	Reck
TC0200004511.mm.1	0.365204	6.60333	4.44992	0.00228423	0.100975	-1.16042	Gatm
TC1400000329.mm.1	-0.202946	7.8	-4.44863	0.00228808	0.100975	-1.16211	Eaf1
TC0200003297.mm.1	-0.324289	5.515	-4.44803	0.00228988	0.100975	-1.1629	Gm13610; RP23-161B9.2
TC1100001147.mm.1	0.240046	7.98833	4.44648	0.00229451	0.100975	-1.16491	Tlcd1; Mir7653
TC0400003814.mm.1	-0.251052	7.145	-4.44636	0.00229486	0.100975	-1.16507	Alpl
TC0300000906.mm.1	0.551437	6.825	4.4454	0.00229773	0.100975	-1.16632	Golph3l
TC0500000819.mm.1	-0.263173	9.15333	-4.44343	0.00230365	0.101096	-1.16889	Slc4a4
TC0900002718.mm.1	0.434566	6.00833	4.43667	0.00232408	0.101854	-1.17771	Gm8074
TC0100000978.mm.1	0.381453	7.29833	4.43237	0.00233718	0.102288	-1.18333	Gm3555
TC0100003507.mm.1	0.385559	7.8	4.43072	0.00234221	0.102369	-1.18548	Uap1
TC1300001627.mm.1	-0.229528	8.67833	-4.42869	0.00234845	0.102502	-1.18814	Gm19658
TC0X00003433.mm.1	0.221197	10.22	4.42679	0.00235428	0.102549	-1.19062	Gm6758
TC0300000623.mm.1	0.27192	7.67667	4.42626	0.00235591	0.102549	-1.19131	Ppid
TC1500002220.mm.1	-0.25682	7.41333	-4.4158	0.00238839	0.103822	-1.205	Gm16537; RP24-258K6.2
TC1400000491.mm.1	0.323044	10.985	4.41358	0.00239533	0.103983	-1.2079	Gm7206
TC0600003017.mm.1	0.327703	9.965	4.41206	0.00240011	0.10405	-1.20989	Adipor2
TC0100003069.mm.1	-0.209146	8.59	-4.41074	0.00240426	0.104089	-1.21162	Cdk18
TC0100003064.mm.1	-0.251945	5.08	-4.40873	0.00241062	0.104224	-1.21426	Gm8532
TC0100002936.mm.1	-0.311639	8.06167	-4.40055	0.0024366	0.105194	-1.22498	Tsn
TC1900000705.mm.1	-0.305218	9.12833	-4.39926	0.00244073	0.105194	-1.22667	Sfxn2
TC1500001971.mm.1	0.434008	7.50167	4.39816	0.00244424	0.105194	-1.22811	Arfgap3
TC0400002677.mm.1	0.24771	9.10667	4.39746	0.00244649	0.105194	-1.22903	Gm12469
TC0X00002738.mm.1	0.243528	8.34167	4.39654	0.00244943	0.105194	-1.23023	Rps4x
TC0300002726.mm.1	-0.23851	6.295	-4.39183	0.00246463	0.105706	-1.23642	Gm12498; RP23-214E3.11
TC1500000603.mm.1	-0.215895	6.90333	-4.38766	0.00247817	0.106043	-1.2419	Kifc2
TC0100003591.mm.1	0.209525	5.09333	4.38738	0.00247909	0.106043	-1.24227	Pydc4
TC0100003878.mm.1	0.231467	5.58167	4.38609	0.00248328	0.106081	-1.24395	Mpp4
TC1500001127.mm.1	0.188821	8.35667	4.38283	0.00249395	0.106266	-1.24824	Hnrnpa1; Gm5643; Gm10052
TC0200001425.mm.1	0.331071	8.71333	4.38274	0.00249422	0.106266	-1.24835	Gm13815
TC1100000286.mm.1	0.280313	7.44167	4.37771	0.00251079	0.10683	-1.25497	Pnpt1
TC1100001425.mm.1	0.229841	7.995	4.37409	0.00252278	0.107198	-1.25974	Spag9
TC1100002966.mm.1	0.324237	8.65167	4.37064	0.00253423	0.107522	-1.26427	Hs3st3b1
TC1600000683.mm.1	-0.440326	6.42	-4.36868	0.00254078	0.107522	-1.26685	Gm15638
TC0600002802.mm.1	0.457945	7.78	4.3673	0.00254539	0.107522	-1.26866	Frmd4b
TC1300000572.mm.1	0.244886	8.565	4.36697	0.00254649	0.107522	-1.2691	Iars
TC0100003380.mm.1	0.373809	7.17833	4.36659	0.00254779	0.107522	-1.2696	Suco
TC1100000491.mm.1	0.323918	6.73833	4.36527	0.00255222	0.107522	-1.27134	Gm12181
TC0100001351.mm.1	-0.472954	9.23833	-4.36479	0.00255383	0.107522	-1.27198	Ivns1abp
TC1100003252.mm.1	0.203273	7.86333	4.36194	0.00256344	0.107785	-1.27573	Cpd
TC0200000393.mm.1	0.216242	7.75333	4.3593	0.00257235	0.108019	-1.2792	Pnpla7
TC1500000891.mm.1	0.261325	8.68667	4.35773	0.00257768	0.108101	-1.28127	Tcea1-ps1
TC1500002177.mm.1	-0.253511	8.64667	-4.35509	0.00258667	0.108178	-1.28475	Snora34; Mir1291
TC0300001634.mm.1	0.515911	6.32167	4.35462	0.00258829	0.108178	-1.28538	LOC100862399
TC1700002392.mm.1	0.402213	7.54333	4.35423	0.00258961	0.108178	-1.28589	Gm17228
TC0900000504.mm.1	0.237852	8.35167	4.34906	0.00260732	0.108776	-1.29271	Dpagt1
TC1800001246.mm.1	0.210945	8.99167	4.34791	0.00261129	0.1088	-1.29423	Yipf5
TC0800002593.mm.1	0.259564	11.5017	4.34261	0.00262963	0.109297	-1.30123	Calr
TC0100000439.mm.1	0.297482	8.775	4.34185	0.00263224	0.109297	-1.30223	Cflar
TC0600003119.mm.1	-0.252464	9.74	-4.34151	0.00263343	0.109297	-1.30268	Tpi1
TC0900003324.mm.1	-0.250204	8.145	-4.33993	0.00263893	0.109384	-1.30477	Bcl9l
TC0200004953.mm.1	-0.26865	12.4	-4.33682	0.00264979	0.109575	-1.30888	Ahcy; Gm4737
TC0900001075.mm.1	0.194597	9.19833	4.33564	0.00265393	0.109575	-1.31043	Gm9531
TC0300002559.mm.1	0.363575	10.8733	4.33275	0.00266408	0.109575	-1.31425	Hsd3b3
TC0200004648.mm.1	-0.597518	7.47167	-4.3318	0.00266743	0.109575	-1.31551	Mir3098
TC1100000603.mm.1	0.250862	5.48667	4.33116	0.00266968	0.109575	-1.31636	Mir6920
TC0700000024.mm.1	-0.207807	8.34333	-4.3311	0.00266991	0.109575	-1.31644	Leng8
TC0700002141.mm.1	0.238642	9.4	4.33032	0.00267266	0.109575	-1.31747	Gm7363
TC0700002030.mm.1	-0.203153	10.99	-4.32979	0.00267451	0.109575	-1.31817	BC024386
TC0600000661.mm.1	0.198772	8.165	4.32918	0.00267668	0.109575	-1.31898	Gars
TC1100001234.mm.1	-0.228032	4.835	-4.32739	0.00268301	0.109575	-1.32134	Fndc8
TC0200002363.mm.1	-0.193899	7.57667	-4.32682	0.00268505	0.109575	-1.3221	Map1lc3a
TC0100003367.mm.1	-0.285304	6.77	-4.32605	0.0026878	0.109575	-1.32312	Gm24988
TC0800001410.mm.1	0.515845	10.675	4.32603	0.00268787	0.109575	-1.32315	Hsd17b2
TC0300000979.mm.1	-0.230947	13.025	-4.32387	0.00269556	0.10968	-1.32601	Hmgcs2
TC0X00001400.mm.1	0.234388	8.43333	4.32339	0.00269727	0.10968	-1.32664	Gm6382
TC0800002456.mm.1	0.504175	6.77333	4.31941	0.00271152	0.109963	-1.33192	Gm10282
TC0900003128.mm.1	0.251301	6.79	4.31865	0.00271421	0.109963	-1.33291	Mlh1
TC1200001484.mm.1	0.256372	5.565	4.31781	0.00271726	0.109963	-1.33403	Gm10478
TC0200003865.mm.1	0.262796	6.72	4.31682	0.00272083	0.109963	-1.33535	Calcrl
TC0400001221.mm.1	0.463322	11.6567	4.31667	0.00272134	0.109963	-1.33554	Cyp4a12a
TC0400000040.mm.1	-0.208875	6.575	-4.31509	0.00272706	0.110035	-1.33763	Gm11801
TC1200001885.mm.1	0.356367	10.4333	4.31336	0.00273331	0.110035	-1.33992	Pygl
TC0700000971.mm.1	-0.262833	5.76333	-4.31334	0.0027334	0.110035	-1.33996	Gm27252; RP23-387F1.3
TC1600001677.mm.1	-0.335437	11.6033	-4.31147	0.00274016	0.110169	-1.34243	Gm4737
TC1100001895.mm.1	-0.380464	6.645	-4.30865	0.00275043	0.110309	-1.34617	Slc16a5
TC0400002665.mm.1	0.250214	9.48167	4.30862	0.00275052	0.110309	-1.34621	Abca1
TC1100002702.mm.1	-0.197414	7.25	-4.30703	0.00275632	0.110404	-1.34832	Jade2
TC0400003097.mm.1	0.300216	8.97667	4.3058	0.00276083	0.110447	-1.34995	Cyp2j6
TC0800000996.mm.1	0.208443	7.34833	4.30278	0.00277191	0.110621	-1.35396	Phkb
TC0800002835.mm.1	-0.324647	8.615	-4.30202	0.00277469	0.110621	-1.35496	Ranbp10
TC0800002188.mm.1	-0.243783	6.955	-4.30157	0.00277637	0.110621	-1.35557	Tenm3
TC1300000735.mm.1	0.378331	8.95	4.30011	0.00278172	0.110621	-1.3575	Dapk1
TSUnmapped00000020.mm.1	0.354565	6.92333	4.29993	0.0027824	0.110621	-1.35774	Snx29
TC0100003595.mm.1	0.228723	6.465	4.29797	0.00278963	0.110638	-1.36034	Gm16340
TC1700000400.mm.1	-0.321277	5.84667	-4.29795	0.00278972	0.110638	-1.36037	1700022N22Rik
TC0800001515.mm.1	-0.198262	5.54667	-4.29679	0.00279401	0.11064	-1.36191	4933417D19Rik
TC1700000684.mm.1	0.190888	8.44333	4.29608	0.00279664	0.11064	-1.36285	H2-Q4
TC0400003475.mm.1	-0.549831	10.5583	-4.2925	0.00280996	0.110722	-1.36761	Mfsd2a
TC1000001091.mm.1	0.360192	9.29833	4.29208	0.00281153	0.110722	-1.36816	Gm4184
TC0700002597.mm.1	-0.277265	6.265	-4.29193	0.0028121	0.110722	-1.36837	Tescl
TC0300001447.mm.1	0.444566	5.92	4.29182	0.00281252	0.110722	-1.36852	Gbp2
TC0700003454.mm.1	-0.286553	4.99667	-4.28921	0.00282226	0.11097	-1.37197	4833412C05Rik
TC1500000825.mm.1	-0.302839	9.35833	-4.28512	0.00283764	0.111438	-1.37742	Ttc38
TC1900000758.mm.1	0.253865	7.53667	4.28322	0.00284482	0.111467	-1.37994	Smc3
TC0200000532.mm.1	-0.251989	7.73	-4.283	0.00284565	0.111467	-1.38024	Fam73b
TC0200001550.mm.1	-0.248274	5.515	-4.28171	0.00285052	0.111467	-1.38195	Gm10912
TC0400000547.mm.1	-0.25352	6.24333	-4.28081	0.00285394	0.111467	-1.38315	Gm12451
TC0600000416.mm.1	0.345984	9.67	4.28034	0.00285572	0.111467	-1.38377	Mgam
TC1000001881.mm.1	0.226759	7.14167	4.27861	0.0028623	0.111588	-1.38608	Rps12; Snora33; Snord100
TC1900001246.mm.1	0.365494	11.0367	4.27729	0.00286733	0.111649	-1.38784	Aldh1a7
TC0200002577.mm.1	0.20893	8.05333	4.27449	0.00287805	0.11193	-1.39157	Cse1l
TC1200000693.mm.1	0.318556	5.47833	4.27319	0.00288303	0.111989	-1.3933	Gm25926
TC0700003557.mm.1	0.320347	6.11833	4.26381	0.00291924	0.113258	-1.4058	Gm16017
TC0X00002453.mm.1	0.200605	6.87167	4.26025	0.0029331	0.113555	-1.41054	G6pdx
TC0400004004.mm.1	-0.197467	8.03667	-4.25961	0.0029356	0.113555	-1.41139	Plod1
TC1200001047.mm.1	-0.398847	11.905	-4.2591	0.00293762	0.113555	-1.41208	Serpina3n
TC1600000310.mm.1	0.294132	9.30167	4.25765	0.0029433	0.113555	-1.41401	Gm5809
TC1600002166.mm.1	-0.197883	8.39167	-4.25666	0.00294716	0.113555	-1.41532	Naa60
TC0100000655.mm.1	-0.252359	8.58667	-4.25458	0.00295538	0.113555	-1.41811	Stk16
TC0X00003063.mm.1	0.289209	8.405	4.25426	0.00295663	0.113555	-1.41854	Gm15013
TC0400000928.mm.1	0.430525	6.02833	4.25392	0.00295794	0.113555	-1.41898	Gm12653
TC1100000316.mm.1	0.231466	5.17333	4.25373	0.00295872	0.113555	-1.41924	Asb3
TC1900001099.mm.1	-0.258225	6.58833	-4.25227	0.00296449	0.113641	-1.42119	Gm26859
TC0300001168.mm.1	-0.293005	4.91333	-4.24314	0.00300081	0.114424	-1.43339	LOC100862117
TC0300001169.mm.1	-0.293005	4.91333	-4.24314	0.00300081	0.114424	-1.43339	LOC100862123
TC0300001170.mm.1	-0.293005	4.91333	-4.24314	0.00300081	0.114424	-1.43339	LOC100862131
TC0300001171.mm.1	-0.293005	4.91333	-4.24314	0.00300081	0.114424	-1.43339	LOC100862139
TC0500002982.mm.1	0.23082	7.88833	4.24186	0.00300595	0.114424	-1.4351	Gm15484
TC0600001308.mm.1	0.529269	9.22333	4.24177	0.00300628	0.114424	-1.43521	8430408G22Rik
TC1100002242.mm.1	0.369188	5.65833	4.23915	0.00301682	0.114689	-1.43871	Gm12664
TC1400002641.mm.1	-0.26354	7.79333	-4.23724	0.00302453	0.114776	-1.44127	Ednrb
TC1100002486.mm.1	0.25104	8.8	4.23681	0.00302626	0.114776	-1.44184	Npm1
TC1800000916.mm.1	0.209032	6.78167	4.23441	0.00303598	0.115009	-1.44505	Tmx3
TC0M00000014.mm.1	0.552007	8.18833	4.23231	0.00304453	0.115197	-1.44787	mt-Th
TC1500000731.mm.1	-0.254334	6.53667	-4.22829	0.00306095	0.115682	-1.45325	Tef
TC0100002288.mm.1	0.205044	6.25667	4.22627	0.00306922	0.115813	-1.45596	Slc39a10
TC0800001106.mm.1	0.412698	11.9133	4.22569	0.00307161	0.115813	-1.45674	Herpud1
TC1000001081.mm.1	-0.223935	5.08833	-4.22171	0.003088	0.116163	-1.46207	Sycp3
TC1800001463.mm.1	0.246961	8.81333	4.22101	0.0030909	0.116163	-1.46301	Atp8b1
TC1900000378.mm.1	0.291209	11.4	4.2208	0.00309176	0.116163	-1.46328	Gm9493
TC0X00003125.mm.1	0.2764	7.885	4.21782	0.0031041	0.116491	-1.46727	Gm2214
TC1200001384.mm.1	-0.196731	5.72667	-4.21461	0.00311748	0.116671	-1.47158	1700101O22Rik
TC0200001505.mm.1	-0.25321	4.74667	-4.21391	0.00312042	0.116671	-1.47252	Gm13809
TC0200003697.mm.1	-0.243985	4.96833	-4.21254	0.00312614	0.116671	-1.47436	Spc25
TC1200000774.mm.1	0.203795	6.53167	4.21226	0.00312729	0.116671	-1.47472	Gm8358
TC1100001997.mm.1	-0.226717	5.995	-4.21188	0.00312888	0.116671	-1.47524	Gm11752; RP23-13O17.2
TC1300002222.mm.1	0.177206	7.65167	4.21087	0.00313315	0.116671	-1.4766	Cbx3-ps1
TC0300002414.mm.1	-0.283327	5.60667	-4.20924	0.00313999	0.116671	-1.47879	2310050C09Rik
TC0500001087.mm.1	0.20075	8.735	4.20916	0.00314031	0.116671	-1.47889	Rpl5
TC0900002477.mm.1	-0.223185	7.17	-4.20886	0.00314159	0.116671	-1.47929	2300009A05Rik
TC0X00001610.mm.1	0.285418	6.24833	4.20673	0.00315058	0.11687	-1.48216	Gm5764
TC0X00002184.mm.1	0.323287	4.73333	4.20275	0.00316743	0.117359	-1.4875	Gm20289
TC1600001392.mm.1	-0.325154	5.90167	-4.19969	0.00318046	0.117706	-1.49161	Gm15746
TC1100000355.mm.1	0.214023	5.53	4.19832	0.00318631	0.117787	-1.49345	Gm12116; RP23-323L8.5
TC0600001375.mm.1	0.206392	12.2633	4.19645	0.00319431	0.117947	-1.49596	Gm10319
TSUnmapped00000006.mm.1	-0.422594	6.85333	-4.1938	0.00320567	0.11817	-1.49952	Rcor3
TC0200002150.mm.1	0.334705	8.38833	4.19314	0.00320853	0.11817	-1.50041	Sec23b
TC0200002476.mm.1	-0.263067	8.37833	-4.19248	0.00321138	0.11817	-1.5013	Sgk2
TC1600001208.mm.1	0.300678	7.78833	4.18938	0.00322475	0.118526	-1.50546	Txndc11
TC0500002394.mm.1	-0.293648	8.31333	-4.18793	0.00323105	0.118537	-1.50742	Ppargc1a
TC1900000656.mm.1	0.230098	6.735	4.18683	0.00323584	0.118537	-1.5089	Fam178a
TC1900001311.mm.1	-0.307151	4.54	-4.18676	0.00323611	0.118537	-1.50898	Gm3916
TC0100000456.mm.1	0.285154	7.87167	4.18453	0.00324585	0.118758	-1.51199	Nop58
TC0100000545.mm.1	0.248794	7.045	4.18317	0.00325179	0.11884	-1.51382	Pikfyve
TC1100003860.mm.1	-0.243761	7.81333	-4.1817	0.00325818	0.118938	-1.51579	Dcakd
TC0200000740.mm.1	-0.213976	10.36	-4.18022	0.00326468	0.118961	-1.51779	Kynu
TC0100002769.mm.1	-0.427186	7.345	-4.17988	0.0032662	0.118961	-1.51825	Usp40
TC0200000245.mm.1	0.284035	8.51667	4.17856	0.00327199	0.119037	-1.52003	Mrc1
TC1100002483.mm.1	0.245039	9.09667	4.1765	0.00328106	0.119079	-1.5228	Rpsa-ps4
TC0300000786.mm.1	-0.228967	7.585	-4.176	0.00328326	0.119079	-1.52347	Crtc2
TC1100000482.mm.1	0.227997	10.7533	4.17577	0.00328427	0.119079	-1.52378	Gm12174
TC1000000482.mm.1	0.234465	5.53667	4.17242	0.00329912	0.119239	-1.5283	Gm5423
TC1300001122.mm.1	0.1972	10.5917	4.172	0.00330096	0.119239	-1.52886	Gm5453
TC0700002697.mm.1	-0.276199	7.36167	-4.17147	0.00330333	0.119239	-1.52958	Med29
TC1400002139.mm.1	-0.211119	9.25667	-4.17142	0.00330354	0.119239	-1.52964	Gjb2
TC0700002148.mm.1	0.304961	6.19	4.16696	0.00332342	0.119566	-1.53565	Cdc42ep5
TC1900000832.mm.1	-0.182432	5.90333	-4.1665	0.00332551	0.119566	-1.53628	Gm16277; AC102457.2
TC0300002074.mm.1	0.196286	8.39667	4.16555	0.00332976	0.119566	-1.53756	Slc33a1
TC0200001036.mm.1	0.252064	5.78167	4.16552	0.00332987	0.119566	-1.53759	Hat1
TC0400001916.mm.1	-0.175724	6.495	-4.16523	0.00333119	0.119566	-1.53799	LOC100861716
TC0500000196.mm.1	0.300998	7.24667	4.16347	0.00333909	0.119707	-1.54036	Rint1
TC1100001416.mm.1	-0.179324	6.50333	-4.16229	0.0033444	0.119707	-1.54195	Gm11502
TC0200005136.mm.1	0.567822	9.12333	4.16187	0.00334631	0.119707	-1.54253	Pltp
TC0400001039.mm.1	-0.343138	5.50667	-4.15903	0.00335912	0.119943	-1.54635	Lepr
TC0300002491.mm.1	-0.391356	7.49167	-4.15875	0.00336039	0.119943	-1.54673	Car14
TC0400002156.mm.1	-0.226043	6.39333	-4.15625	0.00337171	0.120214	-1.5501	Gm11803
TC0800000826.mm.1	-0.212572	4.96167	-4.15524	0.00337633	0.120245	-1.55148	Gm17435
TC0200003624.mm.1	0.255576	8.915	4.15418	0.00338114	0.120283	-1.5529	Dpp4
TC1000001833.mm.1	-0.256741	6.225	-4.14908	0.0034045	0.12098	-1.5598	4930403O15Rik; Gm17229; RP23-269H11.1
TC0200001527.mm.1	0.21527	7.135	4.14707	0.00341374	0.121175	-1.56251	Apip
TC0600000323.mm.1	-0.194105	4.98167	-4.14458	0.00342521	0.121385	-1.56587	Gm14546; RP23-83K15.10
TC0800002509.mm.1	0.286074	9.84	4.14378	0.00342893	0.121385	-1.56696	Gm2225
TC1300000022.mm.1	0.262594	11.57	4.14333	0.003431	0.121385	-1.56757	Akr1c6
TC0500002688.mm.1	-0.184541	11.5167	-4.14192	0.00343753	0.12146	-1.56947	Ugt2b34
TC0600002620.mm.1	0.444779	5.38833	4.14124	0.00344068	0.12146	-1.57039	Nat8
TC1100003318.mm.1	0.792152	8.96667	4.13904	0.00345093	0.121688	-1.57337	Wsb1
TC0700000652.mm.1	-0.231951	9.36	-4.13712	0.00345988	0.12187	-1.57596	Cebpa
TC1200002414.mm.1	-0.251768	6.745	-4.13393	0.00347481	0.122262	-1.58028	Gm15996; RP23-16D9.6
TC1500000168.mm.1	0.565758	8.93167	4.13222	0.00348286	0.122411	-1.5826	Mir7212
TC0100003104.mm.1	-0.418102	7.18	-4.13096	0.00348882	0.122486	-1.58431	Adora1
TC0X00001605.mm.1	0.262785	9.45333	4.1267	0.00350895	0.12299	-1.59007	Gm8662
TC1300002037.mm.1	-0.185024	8.23167	-4.1263	0.00351082	0.12299	-1.59061	Cltb
TC0900002374.mm.1	-0.212528	6.94	-4.12453	0.00351925	0.123088	-1.59301	Mpi
TC1100003654.mm.1	0.323546	4.97333	4.1241	0.00352128	0.123088	-1.59359	1700001P01Rik
TC1400002162.mm.1	0.185525	6.37167	4.12281	0.00352747	0.12317	-1.59535	Phf11b
TC0600001008.mm.1	0.250316	6.82833	4.11992	0.00354129	0.123518	-1.59927	Bmp10
TC0500002039.mm.1	0.221659	9.30167	4.11668	0.00355682	0.123926	-1.60365	Rpl17-ps5
TC1000002054.mm.1	-0.197947	7.49667	-4.11439	0.00356787	0.124176	-1.60676	Smpd2
TC0100002377.mm.1	-0.413074	5.495	-4.11111	0.00358376	0.124594	-1.61121	Gm24548
TC0100002890.mm.1	-0.265763	6.58167	-4.11018	0.00358828	0.124616	-1.61247	Gm7160
TC1000002886.mm.1	0.251794	4.47	4.10573	0.00360998	0.125166	-1.61852	Trhde
TC1300002526.mm.1	0.206279	8.41667	4.10312	0.00362275	0.125166	-1.62205	Mccc2
TC1000000604.mm.1	-0.238022	7.03	-4.10256	0.00362553	0.125166	-1.62282	Dnajc12
TC1800000788.mm.1	0.688459	8.67167	4.1021	0.00362779	0.125166	-1.62345	Mbd1
TC0X00002131.mm.1	0.391423	6.38833	4.10164	0.00363007	0.125166	-1.62408	Gm14603
TC0800002952.mm.1	-0.233937	8.58333	-4.1014	0.00363123	0.125166	-1.6244	Mir7076
TC0600000917.mm.1	-0.182468	7.18	-4.10131	0.00363167	0.125166	-1.62452	Dqx1
TC1900001505.mm.1	0.201944	9.49333	4.10058	0.0036353	0.125166	-1.62552	Tm9sf3
TC1000001590.mm.1	-0.199329	10.0617	-4.09794	0.0036483	0.12548	-1.6291	Gls2
TC1400000158.mm.1	0.29254	6.76333	4.09697	0.00365309	0.12551	-1.63041	Nid2
TC0400001656.mm.1	-0.291252	4.34667	-4.09476	0.00366409	0.125667	-1.63342	Gm19712
TC1100004250.mm.1	0.262608	7.88667	4.09448	0.00366547	0.125667	-1.6338	Wdr45b
TC0400001430.mm.1	0.183948	7.45167	4.09301	0.00367277	0.125783	-1.6358	Yrdc
TC0100002198.mm.1	0.19917	8.175	4.09014	0.00368712	0.12594	-1.6397	Rpl12-ps1
TC1400002790.mm.1	-0.208355	4.69167	-4.09014	0.00368712	0.12594	-1.6397	2610042L04Rik
TC0400002749.mm.1	0.230366	7.33333	4.08751	0.0037003	0.12594	-1.64328	Rpsa-ps11
TC0600002114.mm.1	0.231342	8.34667	4.08727	0.00370151	0.12594	-1.64361	Parp12
TC0200005505.mm.1	0.186649	7.41833	4.08691	0.00370332	0.12594	-1.6441	4930402H24Rik; Gm14057
TC0200003338.mm.1	-0.25507	5.13167	-4.08641	0.00370584	0.12594	-1.64478	Gm38389; RP23-241O13.2
TC0700002096.mm.1	-0.185134	8.63667	-4.08554	0.00371024	0.12594	-1.64597	Slc22a18
TC0200002268.mm.1	-0.349616	4.715	-4.08448	0.00371556	0.12594	-1.6474	Gm14155; RP23-361N10.2
TC1100000899.mm.1	-0.226837	7.31833	-4.0843	0.00371649	0.12594	-1.64765	Vamp2
TC0Y00000024.mm.1	0.188387	4.37	4.08428	0.00371657	0.12594	-1.64768	LOC100040054
TC0100002039.mm.1	0.377886	7.12167	4.08348	0.00372061	0.125944	-1.64877	Gm4956
TC0600003091.mm.1	-0.270049	4.245	-4.08257	0.00372524	0.125968	-1.65001	Gm22724
TC0400003104.mm.1	0.195018	7.715	4.08143	0.00373099	0.126003	-1.65156	Gm12696
TC0300002385.mm.1	-0.287927	6.10333	-4.07894	0.00374366	0.126003	-1.65496	LOC100862387
TC0800003026.mm.1	0.24412	8.905	4.07881	0.0037443	0.126003	-1.65513	Rps13-ps4
TC0100000358.mm.1	-0.385603	5.67167	-4.07876	0.00374455	0.126003	-1.65519	Gm8357
TC0200004490.mm.1	-0.257137	8.07167	-4.0785	0.0037459	0.126003	-1.65555	Gm22953
TC0900000360.mm.1	0.424997	9.00833	4.07717	0.00375268	0.126094	-1.65737	Gm10177
TC0200002464.mm.1	0.221782	6.35167	4.07629	0.00375714	0.126094	-1.65856	Gm11448
TC0200004998.mm.1	0.212474	8.17167	4.07566	0.00376037	0.126094	-1.65942	Gm14231
TC0400001286.mm.1	-0.188282	7.015	-4.07474	0.00376509	0.126121	-1.66067	Tmem53
TC0700000881.mm.1	-0.266252	10.0267	-4.07074	0.00378563	0.126646	-1.66613	Ldha
TC1100002065.mm.1	-0.286669	6.42	-4.07015	0.00378867	0.126646	-1.66693	Fn3k
TC0300002554.mm.1	1.00781	10.4517	4.06879	0.00379567	0.126749	-1.66878	Hsd3b5
TC0700004545.mm.1	0.21829	6.96833	4.06709	0.00380447	0.126853	-1.6711	Chid1
TC0400000924.mm.1	0.248178	8.33333	4.06666	0.00380669	0.126853	-1.67169	Gm12643
TC0X00001791.mm.1	0.205159	8.23333	4.06541	0.00381321	0.126938	-1.6734	Rpl22-ps1
TC1100004147.mm.1	-0.23504	7.11833	-4.06456	0.00381758	0.126952	-1.67455	Tk1
TC0100003697.mm.1	0.200376	7.68333	4.06304	0.00382553	0.127085	-1.67663	Lbr
TC1300000033.mm.1	0.233202	8.26667	4.05609	0.00386188	0.127956	-1.68611	Pitrm1
TC0800001265.mm.1	0.301448	10.0233	4.05429	0.00387136	0.127956	-1.68857	Cyb5b
TC0500003468.mm.1	-0.419483	6.07167	-4.05307	0.00387783	0.127956	-1.69024	Gjc3
TC0100002313.mm.1	0.217921	9.98833	4.05284	0.00387901	0.127956	-1.69055	Gm3940
TC0X00000433.mm.1	-0.193441	6.72333	-4.05219	0.00388249	0.127956	-1.69145	Bcorl1
TC1200001663.mm.1	0.736022	7.23	4.05185	0.00388426	0.127956	-1.69191	Ifrd1
TC1800001711.mm.1	0.455615	6.75667	4.05115	0.00388801	0.127956	-1.69287	Gm7289
TC0900001418.mm.1	-0.328341	9.99167	-4.05107	0.0038884	0.127956	-1.69297	Slc25a20
TC0200001985.mm.1	0.217923	8.04167	4.05017	0.00389318	0.127956	-1.6942	Ptpra
TC0600001679.mm.1	0.370892	6.12	4.04985	0.00389487	0.127956	-1.69464	Golt1b
TC0X00000591.mm.1	0.382889	4.58833	4.04972	0.00389556	0.127956	-1.69482	Gm14671
TC1600000193.mm.1	0.21753	8.10833	4.04494	0.00392106	0.128662	-1.70136	Pkp2
TC0500003452.mm.1	-0.218889	8.27333	-4.0424	0.00393465	0.128976	-1.70483	Agfg2
TC1600002160.mm.1	0.335608	6.45667	4.04117	0.00394125	0.129061	-1.7065	Zbtb21
TC0700000495.mm.1	0.189184	8.87667	4.03998	0.00394765	0.129084	-1.70813	Rps16
TC0500001999.mm.1	-0.257873	4.38	-4.03889	0.00395357	0.129084	-1.70963	Gm17037; RP23-82A21.1
TC0200002709.mm.1	-0.25712	4.72167	-4.03881	0.003954	0.129084	-1.70974	Zfp831
TC0X00001502.mm.1	0.339531	8.42333	4.0375	0.00396104	0.129182	-1.71153	Pfkfb1
TC1500001560.mm.1	0.197995	9.59167	4.03646	0.00396669	0.129235	-1.71295	Derl1
TC1300001419.mm.1	0.238837	8.18167	4.03522	0.00397342	0.129323	-1.71465	Gtpbp4
TC1100002283.mm.1	-0.226611	6.5	-4.03374	0.00398143	0.129453	-1.71667	Gm23386
TC1800000491.mm.1	0.244825	6.68333	4.03149	0.00399371	0.129458	-1.71976	Commd10
TC0200001761.mm.1	-0.217558	8.86833	-4.03137	0.00399436	0.129458	-1.71992	Gchfr
TC0700003758.mm.1	0.243055	4.785	4.03026	0.00400044	0.129458	-1.72144	Gm15416; AC073599.3
TC1300001471.mm.1	0.202448	7.25333	4.03021	0.0040007	0.129458	-1.72151	Tbce
TC1100004073.mm.1	-0.40134	6.20333	-4.03002	0.00400174	0.129458	-1.72177	Gm11695; RP23-392H19.5
TC0600000927.mm.1	0.197503	7.66333	4.0265	0.00402104	0.129695	-1.72659	Mob1a
TC0400003289.mm.1	-0.494745	4.50667	-4.02622	0.0040226	0.129695	-1.72698	Gm12815
TC1800000480.mm.1	0.303702	8.68333	4.02579	0.00402494	0.129695	-1.72757	Eif1a
TC0500000496.mm.1	0.267894	7.515	4.02533	0.00402746	0.129695	-1.72819	Gm7931
TC1900001562.mm.1	0.370097	13.1133	4.02501	0.00402924	0.129695	-1.72864	Scd1
TC0700003979.mm.1	-0.21272	6.575	-4.02121	0.0040502	0.130239	-1.73384	LOC100861751
TC0900001398.mm.1	-0.270661	8.25667	-4.01838	0.00406592	0.130507	-1.73772	Nicn1
TC0400000074.mm.1	0.213012	4.52	4.01825	0.00406665	0.130507	-1.7379	Gm12920
TC1000002580.mm.1	0.297697	7.97833	4.01503	0.0040846	0.130587	-1.74231	Slc41a2
TC0X00000130.mm.1	-0.256675	8.79	-4.0149	0.00408536	0.130587	-1.7425	Gm14470
TC0200004296.mm.1	0.237613	9.78	4.01316	0.00409507	0.130587	-1.74488	Rpl35a-ps4
TC0500003229.mm.1	0.237613	9.78	4.01316	0.00409507	0.130587	-1.74488	Rpl35a-ps6
TC1700001779.mm.1	0.237613	9.78	4.01316	0.00409507	0.130587	-1.74488	Rpl35a-ps3
TC1300000249.mm.1	-0.270133	5.48333	-4.01292	0.00409645	0.130587	-1.74522	Hist1h2bg
TC0400001223.mm.1	0.460616	11.715	4.01271	0.00409763	0.130587	-1.74551	Cyp4a12b
TC0500002573.mm.1	0.385062	7.235	4.0119	0.00410213	0.130602	-1.74661	Nfxl1
TC0X00001668.mm.1	0.503589	6.20667	4.01004	0.00411259	0.130805	-1.74916	Piga
TC1500001335.mm.1	-0.168489	5.19167	-4.00874	0.00411993	0.130909	-1.75095	1700084J12Rik
TC1500000682.mm.1	-0.251411	5.66167	-4.00256	0.00415498	0.131892	-1.75944	Gm16575; RP23-379H6.2
TC1600001209.mm.1	0.31722	7.52333	4.00035	0.00416759	0.132162	-1.76248	Zc3h7a
TC0200002029.mm.1	0.205765	6.84333	3.99905	0.004175	0.132266	-1.76426	Gm14052
TC0200002830.mm.1	0.264877	8.47667	3.99811	0.00418038	0.132271	-1.76555	Prpf6
TC0900003249.mm.1	-0.199756	7.84	-3.99759	0.00418339	0.132271	-1.76627	Gorasp1
TC0100003890.mm.1	0.270706	6.62	3.99632	0.00419067	0.132371	-1.76801	Mndal
TC0400002971.mm.1	-0.201208	5.355	-3.99456	0.0042008	0.132561	-1.77044	Gm12413
TC1400000322.mm.1	-0.20551	6.84833	-3.9934	0.00420746	0.13264	-1.77202	Nt5dc2
TC0100000743.mm.1	0.24129	6.54167	3.99138	0.00421916	0.132706	-1.77481	Gm7609
TC1200000889.mm.1	0.254293	7.79667	3.99131	0.00421957	0.132706	-1.7749	Gm2075
TC0X00002708.mm.1	-0.187756	5.905	-3.9905	0.00422427	0.132706	-1.77602	Gm14866; RP23-142M12.5
TC0900000862.mm.1	0.181384	10.595	3.99018	0.00422608	0.132706	-1.77645	Ppib
TC1300002131.mm.1	-0.291994	6.99	-3.9893	0.00423121	0.132738	-1.77766	Gas1
TC1000002774.mm.1	-0.373638	5.66333	-3.98777	0.00424012	0.132793	-1.77977	Gm4781
TC1300002410.mm.1	0.19618	9.50667	3.98672	0.00424621	0.132793	-1.78121	Gm4130
TC1200000799.mm.1	-0.492931	7.12667	-3.98643	0.0042479	0.132793	-1.78161	Acot4
TC0400000890.mm.1	-0.284957	6.235	-3.98596	0.00425064	0.132793	-1.78226	Gm13286
TC0700004157.mm.1	0.256419	8.255	3.98421	0.00426091	0.132793	-1.78468	Pik3c2a
TC0700000762.mm.1	-0.169244	9.895	-3.98412	0.00426143	0.132793	-1.7848	Etfb; Mir7051
TC0X00002847.mm.1	0.311382	7.315	3.984	0.00426213	0.132793	-1.78496	2610002M06Rik
TC0100001996.mm.1	0.169691	7.28	3.98333	0.00426605	0.132793	-1.78589	Rpl7
TC0900001692.mm.1	0.278267	8.43333	3.98242	0.00427139	0.132831	-1.78714	Aasdhppt
TC1000001621.mm.1	-0.348565	8.43	-3.98158	0.00427628	0.132841	-1.78829	Mmp19
TC0600000277.mm.1	0.191754	5.90333	3.97993	0.00428601	0.132841	-1.79057	Mest
TC0400000721.mm.1	0.23638	8.50667	3.97969	0.0042874	0.132841	-1.79089	Orm2
TC0500002458.mm.1	0.244765	6.57333	3.97925	0.00429	0.132841	-1.7915	Arap2
TC0100003401.mm.1	-0.297834	10.2017	-3.97858	0.00429397	0.132841	-1.79243	Fmo1
TC0700002213.mm.1	0.206178	4.91	3.97815	0.00429652	0.132841	-1.79302	Olfr1349
TC1100004173.mm.1	-0.232464	7.72667	-3.97353	0.00432389	0.133441	-1.79939	Cbx4
TC0900001666.mm.1	0.221054	9.15333	3.97347	0.00432424	0.133441	-1.79947	Sacm1l
TC1400000263.mm.1	0.202232	8.48333	3.97276	0.00432845	0.133442	-1.80044	Arf4
TC0X00000611.mm.1	-0.364496	10.4483	-3.97123	0.00433754	0.133484	-1.80255	Gm5638
TC0500001322.mm.1	-0.262062	7.25833	-3.97114	0.00433811	0.133484	-1.80268	n-R5s175
TC0100000602.mm.1	0.241089	7.13667	3.96999	0.00434497	0.133567	-1.80426	Xrcc5
TC0800000754.mm.1	-0.234097	7.885	-3.96901	0.00435084	0.13362	-1.80562	Ell
TC1100001817.mm.1	0.23001	8.84167	3.96599	0.00436893	0.133741	-1.80977	Rpl23a-ps14
TC1400000306.mm.1	0.317864	8.24167	3.9658	0.00437006	0.133741	-1.81004	Tkt; Mir3076
TC1200002507.mm.1	-0.180915	5.43167	-3.96512	0.00437418	0.133741	-1.81098	Sp4
TC0200001218.mm.1	0.194417	6.73333	3.96476	0.00437631	0.133741	-1.81147	Med19
TC0700003607.mm.1	0.175822	7.58667	3.96349	0.00438401	0.133741	-1.81323	Rps17
TC0400000454.mm.1	-0.283513	4.525	-3.96334	0.00438489	0.133741	-1.81343	Olfr155
TC0300001482.mm.1	0.371014	9.44167	3.96332	0.00438503	0.133741	-1.81346	Ddah1
TC1400001877.mm.1	0.230193	5.22167	3.9625	0.00438995	0.133741	-1.81459	Gm3287; RP23-78F6.4
TC1100001879.mm.1	-0.245241	4.33667	-3.96174	0.00439458	0.133741	-1.81564	Gpr142
TC1100000383.mm.1	0.207668	9.05667	3.96134	0.00439699	0.133741	-1.81619	Pank3
TC1200002662.mm.1	0.396506	4.515	3.96075	0.00440058	0.133741	-1.81701	Ighv1-83
TC0900000412.mm.1	0.233945	7.22	3.95869	0.00441303	0.133993	-1.81984	Vwa5a
TC1100003999.mm.1	0.58597	9.27333	3.95762	0.00441959	0.134065	-1.82133	Abca8a
TC1300000364.mm.1	0.329128	6.23	3.95671	0.0044251	0.134106	-1.82258	Serpinb9
TC0500002698.mm.1	0.175466	7.04	3.95336	0.00444557	0.134599	-1.82721	Sult1b1
TC1600001742.mm.1	-0.250411	6.30667	-3.95205	0.00445359	0.134613	-1.82902	Nfkbiz
TC1500000248.mm.1	0.239178	8.29	3.95192	0.0044544	0.134613	-1.8292	Vps13b
TC1400001878.mm.1	-0.225114	6.15667	-3.95087	0.00446083	0.13468	-1.83065	Ang-ps1
TC0200003720.mm.1	-0.178588	7.33167	-3.94658	0.00448729	0.135352	-1.83658	Slc25a12
TC0600000127.mm.1	0.189597	5.555	3.94341	0.00450697	0.135663	-1.84096	Cav2
TC0400001834.mm.1	0.669903	6.85	3.9423	0.00451386	0.135663	-1.84249	Gm13086; RP23-451D4.10
TC0400000507.mm.1	0.208647	6.78333	3.94204	0.0045155	0.135663	-1.84286	Nans
TC1500001753.mm.1	-0.19349	7.22833	-3.942	0.00451574	0.135663	-1.84291	Pycrl
TC1100000948.mm.1	0.191716	7.85167	3.94152	0.00451872	0.135663	-1.84357	Gm12312
TC1500000053.mm.1	0.183277	7.56833	3.94011	0.00452753	0.135801	-1.84553	Nup155
TC1400000772.mm.1	-0.180068	6.13	-3.93846	0.00453785	0.135983	-1.84781	Thtpa; Zfhx2os
TC1700001280.mm.1	-0.314427	6.41833	-3.93601	0.00455322	0.136098	-1.8512	Six3os1_3
TC1800000924.mm.1	0.27843	6.46	3.93594	0.00455364	0.136098	-1.85129	Crem
TC1400000327.mm.1	0.20198	8.01167	3.93426	0.00456422	0.136098	-1.85362	Capn7
TC0100001643.mm.1	-0.257054	4.67833	-3.93408	0.00456534	0.136098	-1.85386	Olfr420
TC0X00001325.mm.1	0.215333	6.445	3.93405	0.00456557	0.136098	-1.85391	Nsa2-ps2
TC0100000627.mm.1	-0.21782	9.14833	-3.93274	0.0045738	0.136098	-1.85572	Pnkd
TC0100003887.mm.1	-0.170286	6.375	-3.93251	0.00457523	0.136098	-1.85603	Nos1ap
TC1000003161.mm.1	-0.194032	6.98667	-3.93233	0.00457638	0.136098	-1.85629	Dgka
TC0500003466.mm.1	-0.577298	10.3917	-3.93179	0.00457982	0.136098	-1.85704	Cyp3a13
TC0100002969.mm.1	0.40717	10.625	3.93019	0.00458995	0.136226	-1.85925	Insig2
TC1700001892.mm.1	0.178081	11.015	3.92933	0.00459539	0.136226	-1.86044	H2-K1
TC0500002484.mm.1	0.256238	6.77167	3.9291	0.00459686	0.136226	-1.86076	Rpl9
TC1400000411.mm.1	-0.284021	13.165	-3.92745	0.00460734	0.136316	-1.86305	Mat1a
TC1200001418.mm.1	-0.177125	6.475	-3.92729	0.00460837	0.136316	-1.86327	Msgn1
TC1500002053.mm.1	-0.385758	7.85667	-3.9252	0.00462165	0.136583	-1.86615	Odf3b
TC0700003797.mm.1	0.232973	6.37667	3.92274	0.00463741	0.136923	-1.86957	Serpinh1
TC0800002452.mm.1	0.384136	5.93	3.92194	0.00464257	0.13695	-1.87068	Cib3
TC1200002141.mm.1	-0.227279	5.06	-3.92029	0.00465315	0.137135	-1.87296	3200001D21Rik
TC0100000605.mm.1	0.247971	10.025	3.91911	0.00466073	0.137233	-1.8746	Gm15843
TC1500001394.mm.1	-0.227166	5.18167	-3.91713	0.00467351	0.137483	-1.87734	Gm16138
TC0500002120.mm.1	-0.226317	4.94	-3.91647	0.0046778	0.137484	-1.87826	Gm5862
TC1800001752.mm.1	0.180281	9.82	3.91524	0.00468579	0.137593	-1.87997	Tmed7
TC0200002705.mm.1	-0.184404	7.54167	-3.91456	0.0046902	0.137596	-1.88092	Nelfcd
TC0X00001501.mm.1	0.237264	9.29333	3.91083	0.00471444	0.138064	-1.88608	Alas2
TC0100000919.mm.1	-0.248719	6.3	-3.91047	0.0047168	0.138064	-1.88659	Dusp28
TC0100001190.mm.1	-0.270606	6.41167	-3.90996	0.0047201	0.138064	-1.88729	Nuak2
TC0800002961.mm.1	0.188583	8.33	3.90943	0.00472357	0.138064	-1.88802	Kars
TC1100000414.mm.1	0.278157	10	3.90881	0.00472764	0.138064	-1.88889	Gm12141; Hspd1-ps3
TC1400002455.mm.1	0.206839	9.77833	3.9067	0.00474145	0.138336	-1.89181	Gm10132
TC1400001871.mm.1	-0.352879	4.765	-3.90608	0.00474555	0.138336	-1.89268	Ear4; Ear-ps8
TC0100000420.mm.1	-0.233188	7.72	-3.90369	0.00476127	0.138561	-1.89599	1700066M21Rik
TC0400002480.mm.1	-0.220706	7.44667	-3.90359	0.00476191	0.138561	-1.89613	Ccl27a
TC0700003017.mm.1	-0.19592	7.68	-3.90107	0.00477857	0.138781	-1.89963	Sphk2
TC1600000305.mm.1	0.416116	7.70333	3.89986	0.0047866	0.138781	-1.90131	Map3k13
TC1400000854.mm.1	0.21268	7.07667	3.89947	0.00478918	0.138781	-1.90185	Mipep
TC0200002045.mm.1	-0.271407	4.26667	-3.89927	0.00479053	0.138781	-1.90214	Gm14102; RP23-308A23.2
TC0400000469.mm.1	0.251565	6.88667	3.89918	0.00479108	0.138781	-1.90225	Zcchc7
TC0500000699.mm.1	-0.207105	5.90333	-3.89672	0.00480749	0.139069	-1.90568	Rasl11b
TC0300000896.mm.1	-0.215658	7.515	-3.89639	0.00480967	0.139069	-1.90614	Fam63a
TC1100002225.mm.1	0.251192	8.55833	3.8942	0.00482431	0.139264	-1.90918	Ddc
TC1600001486.mm.1	-0.20909	10.6017	-3.89408	0.00482509	0.139264	-1.90934	Gm26053
TC0800001921.mm.1	-0.369383	4.99833	-3.89182	0.00484026	0.139409	-1.91249	Gm19515
TC0200001696.mm.1	0.305881	5.265	3.89084	0.00484685	0.139409	-1.91385	Gm13975
TC0200001579.mm.1	0.407441	7.87667	3.89055	0.00484879	0.139409	-1.91426	Them7
TC1400000313.mm.1	0.211326	6.27667	3.89026	0.00485073	0.139409	-1.91466	Gm15667
TC1400000072.mm.1	-0.385288	9.01333	-3.8901	0.00485179	0.139409	-1.91488	Abhd6
TC0200002714.mm.1	0.211864	9.73667	3.8892	0.00485783	0.139417	-1.91612	Gm14439
TC1900001346.mm.1	0.200884	7.50833	3.88877	0.00486077	0.139417	-1.91673	Ermp1
TC1300001804.mm.1	0.236379	5.82167	3.88636	0.00487704	0.139705	-1.92008	Rpp40
TC0900001046.mm.1	0.22401	7.59333	3.88587	0.00488035	0.139705	-1.92076	Ick
TC0700003943.mm.1	0.265086	5.995	3.88533	0.00488403	0.139705	-1.92152	Trim30a
TC1300000568.mm.1	-0.475501	6.885	-3.88421	0.00489157	0.139705	-1.92306	Omd
TC0500000888.mm.1	0.341349	7.32167	3.88249	0.00490327	0.139705	-1.92546	2011-09-01
TC1700002176.mm.1	0.244863	4.48833	3.88124	0.00491178	0.139705	-1.9272	Gm5093
TC0900000497.mm.1	-0.511423	6.81333	-3.88124	0.00491179	0.139705	-1.9272	Usp2
TC0900001475.mm.1	-0.17521	7.19	-3.8804	0.00491753	0.139705	-1.92837	Als2cl
TC0700003650.mm.1	0.30611	8.94667	3.88039	0.00491762	0.139705	-1.92839	Abhd17c
TC1700002314.mm.1	-0.260596	8.80833	-3.88019	0.00491896	0.139705	-1.92866	Plin5
TC1500000662.mm.1	-0.199501	8.89833	-3.8799	0.00492093	0.139705	-1.92906	H1f0
TC1700001949.mm.1	-0.194296	9.12167	-3.8796	0.00492298	0.139705	-1.92948	Apom
TC0100001968.mm.1	-0.182161	5.055	-3.87758	0.00493684	0.139885	-1.9323	Prdm14
TC1400002327.mm.1	0.210677	7.97333	3.87741	0.00493803	0.139885	-1.93254	Chmp7
TC0400002338.mm.1	-0.297031	8.74333	-3.87606	0.00494728	0.139992	-1.93442	Gm11914
TC0100003532.mm.1	-0.192172	6.75667	-3.87558	0.00495053	0.139992	-1.93508	Tomm40l
TC1900000188.mm.1	0.370421	11.3583	3.87332	0.00496614	0.140203	-1.93823	Fads1
TC0600002015.mm.1	0.208279	11.4133	3.87323	0.00496673	0.140203	-1.93835	Gm13835
TC1900000296.mm.1	0.288234	5.79333	3.86909	0.00499537	0.140888	-1.94412	Gm3329
TC0X00000857.mm.1	0.389377	7.875	3.86679	0.0050114	0.140907	-1.94733	Gm16412
TC1300000812.mm.1	0.167876	7.65667	3.8667	0.005012	0.140907	-1.94745	Cbx3-ps4
TC1300001649.mm.1	0.527599	9.23833	3.86666	0.00501229	0.140907	-1.94751	Slc17a4
TC0700000988.mm.1	-0.223676	8.73167	-3.86588	0.00501777	0.140907	-1.9486	Pcsk6
TC1700000126.mm.1	-0.416476	5.56333	-3.86584	0.00501799	0.140907	-1.94865	Gm19270
TC1600001638.mm.1	-0.195013	5.23	-3.86364	0.0050334	0.141152	-1.95172	Zdhhc23
TC1300000496.mm.1	-0.293715	4.25333	-3.86334	0.00503549	0.141152	-1.95214	Gm20751
TC1100004210.mm.1	-0.305937	6.85333	-3.86208	0.00504435	0.141277	-1.9539	Gm11788; RP23-82I5.15
TC0200001967.mm.1	0.192123	4.875	3.85826	0.00507118	0.14182	-1.95922	Gm24665
TC0400002802.mm.1	0.255745	7.09833	3.85746	0.00507684	0.14182	-1.96034	Gm11483
TC1200001177.mm.1	-0.176781	7.12667	-3.85744	0.005077	0.14182	-1.96037	Mir666
TC0700002632.mm.1	-0.203787	6.89	-3.85508	0.00509374	0.141849	-1.96367	Lipe
TC0600003002.mm.1	0.290444	6.84167	3.85463	0.00509692	0.141849	-1.96429	Zfp9
TC0300002350.mm.1	-0.175643	7.825	-3.85382	0.00510268	0.141849	-1.96543	Zbtb7b
TC0200001547.mm.1	0.178858	9.335	3.85345	0.00510527	0.141849	-1.96594	Fbxo3
TC1400000258.mm.1	-0.224201	4.48167	-3.85315	0.00510739	0.141849	-1.96635	Slmapos2; RP23-71A1.3
TC0300000148.mm.1	0.175602	10.915	3.85151	0.00511908	0.141849	-1.96864	Gm7536
TC0400003658.mm.1	0.378931	8.83	3.85133	0.00512034	0.141849	-1.96889	Gm13215
TC0X00001855.mm.1	0.281694	9.49667	3.85117	0.00512151	0.141849	-1.96912	Rpl30-ps11
TC0200000382.mm.1	-0.268464	5.36833	-3.851	0.00512274	0.141849	-1.96936	Il1rn
TC1100002262.mm.1	0.197438	6.18667	3.8508	0.00512418	0.141849	-1.96964	Gm12024
TC1100003722.mm.1	-0.171773	5.95667	-3.85046	0.00512659	0.141849	-1.97011	Gm11562; Krtap2-4
TC0700001839.mm.1	-0.172658	6.31167	-3.84982	0.00513117	0.141853	-1.97101	Zfp771
TC1100002730.mm.1	-0.296019	5.59333	-3.84784	0.00514532	0.142122	-1.97377	Gm10447
TC0200000261.mm.1	0.267028	7.99333	3.84612	0.00515763	0.142222	-1.97617	Arl5b
TC0300002338.mm.1	-0.29329	6.63167	-3.8461	0.00515779	0.142222	-1.9762	Gm16069; AC161600.4
TC0X00002311.mm.1	-0.509435	8.73667	-3.84429	0.00517086	0.14246	-1.97874	Mir505
TC0100003838.mm.1	-0.591295	7.805	-3.84342	0.00517708	0.142464	-1.97994	G0s2
TC0100002812.mm.1	-0.164637	4.795	-3.8427	0.00518229	0.142464	-1.98095	Olfr1416
TC0700003778.mm.1	-0.545016	7.38833	-3.84154	0.00519072	0.142464	-1.98258	Tsku
TC0300000007.mm.1	0.277594	8.29	3.8409	0.00519535	0.142464	-1.98347	Rps24-ps2
TC0300000409.mm.1	0.278829	10	3.84059	0.0051976	0.142464	-1.98391	Gm5641
TC0500003469.mm.1	0.223554	8.965	3.84058	0.00519762	0.142464	-1.98391	Gm4963
TC1900000646.mm.1	0.376229	8.37167	3.83925	0.00520728	0.142543	-1.98577	Scd2; Mir5114
TC1300002091.mm.1	-0.181961	7.48167	-3.83833	0.00521396	0.142543	-1.98706	Mir874
TC1000002627.mm.1	0.444382	11.5317	3.83822	0.00521477	0.142543	-1.98721	Hsp90b1
TC1100000032.mm.1	-0.264539	10.3883	-3.83774	0.00521823	0.142543	-1.98788	Sec14l4
TC0400002636.mm.1	-0.226569	10.4683	-3.83528	0.0052362	0.142912	-1.99133	Baat
TC0Y00000319.mm.1	0.208508	4.41333	3.83408	0.005245	0.142994	-1.99301	Gm20896
TC0200000032.mm.1	0.28609	9.11167	3.8333	0.00525066	0.142994	-1.99409	Gm13196
TC0600002485.mm.1	-0.271673	6.74833	-3.83305	0.00525254	0.142994	-1.99445	Gm20273
TC0X00000887.mm.1	0.224061	6.7	3.83233	0.00525778	0.143015	-1.99545	Gm6985
TC0400000894.mm.1	-0.272388	6.02333	-3.83136	0.00526487	0.143087	-1.9968	Gm13272; Gm13285; Gm13290; Gm13289
TC1200000110.mm.1	0.262617	7.495	3.82882	0.00528363	0.143259	-2.00037	Nbas
TC0200001171.mm.1	0.19201	7.255	3.82766	0.00529214	0.143259	-2.00198	Dnajc10
TC0100002796.mm.1	-0.302936	6.095	-3.82628	0.00530237	0.143259	-2.00392	Gm17090; RP24-500O1.1
TC1400001177.mm.1	-0.225849	6.54833	-3.82563	0.0053072	0.143259	-2.00483	Lmo7
TC0200004521.mm.1	0.192188	6.345	3.82471	0.00531399	0.143259	-2.00611	Myef2; Gm9833
TC0100003078.mm.1	-0.481237	4.74167	-3.82459	0.00531488	0.143259	-2.00628	6030442K20Rik
TC0900001049.mm.1	0.471073	8.11167	3.82442	0.00531615	0.143259	-2.00652	Gm3776; Gsta1
TC0800000814.mm.1	0.164567	8.02667	3.8244	0.00531634	0.143259	-2.00655	Tpm4
TC0200004951.mm.1	0.192654	7.77333	3.82406	0.00531887	0.143259	-2.00703	Eif2s2
TC0500002053.mm.1	0.197193	6.80667	3.82393	0.00531982	0.143259	-2.00721	Srpk2
TC1200002598.mm.1	-0.263035	7.62333	-3.82387	0.00532027	0.143259	-2.00729	Ighv1-12
TC0700003049.mm.1	0.235764	7.31333	3.81875	0.00535845	0.144042	-2.01446	Spty2d1
TC0100001111.mm.1	0.206195	8.82333	3.81868	0.00535896	0.144042	-2.01456	Slc35f5
TC0200000679.mm.1	0.221676	4.76333	3.81768	0.00536645	0.144042	-2.01596	Olfr364-ps1
TC1100003416.mm.1	-0.263766	5.285	-3.81757	0.00536729	0.144042	-2.01612	Gm11431; RP23-293L24.2
TC1000003114.mm.1	-1.09548	8.32	-3.81634	0.0053765	0.144169	-2.01784	Inhbe
TC1300000558.mm.1	-0.207286	7.76	-3.81523	0.00538486	0.144253	-2.01939	Fam120aos
TC0X00000668.mm.1	0.78309	9.04333	3.81473	0.00538861	0.144253	-2.02009	Nsdhl
TC0700000582.mm.1	-0.21204	7.165	-3.81332	0.00539927	0.14438	-2.02207	Gm4673
TC0X00000122.mm.1	0.366468	4.905	3.81291	0.00540235	0.14438	-2.02265	Sytl5
TC0600001458.mm.1	0.180824	8.13167	3.8098	0.00542591	0.144715	-2.02701	Scnn1a
TC0400000514.mm.1	-0.203129	5	-3.8094	0.00542896	0.144715	-2.02757	Galnt12
TC1600002103.mm.1	-0.387294	5.14	-3.809	0.00543196	0.144715	-2.02812	1810053B23Rik
TC1700001693.mm.1	-0.233295	8.3	-3.80888	0.00543289	0.144715	-2.0283	Fam234a
TC1500002231.mm.1	-0.239293	6.61167	-3.80777	0.00544133	0.14482	-2.02985	2310068J16Rik
TC1300002034.mm.1	-0.203899	9.39667	-3.80688	0.00544813	0.14484	-2.03111	4833439L19Rik
TC1200001664.mm.1	0.73352	6.58	3.80494	0.00546292	0.14484	-2.03382	Gm17024; RP23-111F7.2
TC1300001006.mm.1	-0.22332	5.22833	-3.80488	0.00546339	0.14484	-2.03391	Hapln1
TC0X00000362.mm.1	-0.237577	9.195	-3.80487	0.00546345	0.14484	-2.03392	Zfp36l1-ps
TC1000000661.mm.1	-0.214033	6.45667	-3.8037	0.00547238	0.14484	-2.03556	Ank3
TC0300001554.mm.1	0.202486	7.80333	3.80367	0.00547264	0.14484	-2.03561	Cryz
TC1500001544.mm.1	-0.25183	10.41	-3.80285	0.00547892	0.14484	-2.03675	Sntb1
TC1100004215.mm.1	0.17087	11.7967	3.80262	0.00548068	0.14484	-2.03708	P4hb
TC0500001137.mm.1	-0.223782	6.39833	-3.80216	0.00548417	0.14484	-2.03772	Gm26718
TC0700000581.mm.1	-0.245252	7.31833	-3.80177	0.00548717	0.14484	-2.03826	Gm17077; AC149055.3
TC1100000129.mm.1	0.21805	7.56667	3.80044	0.00549743	0.144991	-2.04014	Gm12599
TC1700000505.mm.1	-0.211598	7.93833	-3.79958	0.00550406	0.144998	-2.04135	Pim1
TC0700003912.mm.1	0.203915	4.59	3.7989	0.00550926	0.144998	-2.04229	Hbb-bh1
TC0700004322.mm.1	0.256382	7.89167	3.79865	0.00551121	0.144998	-2.04265	Gm17511
TC0700004155.mm.1	0.208308	8.35167	3.79802	0.00551608	0.145007	-2.04353	Rps13
TC1700001981.mm.1	0.278772	8.77167	3.79546	0.00553591	0.145198	-2.04713	Tubb5
TC1700000144.mm.1	-0.188736	7.62667	-3.79544	0.00553602	0.145198	-2.04715	Snora20
TC0500000896.mm.1	0.173003	7.45	3.79533	0.00553689	0.145198	-2.04731	Ccng2
TC1700002400.mm.1	0.254829	8.155	3.79417	0.00554591	0.145289	-2.04894	Pja2
TC1100000234.mm.1	0.177578	7.47167	3.79372	0.00554942	0.145289	-2.04957	Cct4
TC0400001802.mm.1	-0.206206	6.33333	-3.79066	0.00557322	0.145414	-2.05387	Ctrcos
TC1600002004.mm.1	-0.312223	5.15667	-3.79011	0.00557751	0.145414	-2.05464	Cldn17
TC0200002836.mm.1	0.206379	8	3.7901	0.00557761	0.145414	-2.05465	Pcmtd2
TC0800002431.mm.1	0.350103	10.445	3.78962	0.00558135	0.145414	-2.05533	Bst2
TC1000002600.mm.1	0.245253	8.47833	3.78943	0.00558283	0.145414	-2.05559	Gm6613
TC1300000667.mm.1	0.213046	8.13	3.78849	0.00559018	0.145414	-2.05691	Tmed9
TC1100003426.mm.1	0.171512	7.805	3.78832	0.0055915	0.145414	-2.05715	Appbp2
TC0100002260.mm.1	-0.221282	7.565	-3.7882	0.00559252	0.145414	-2.05733	Tgfbrap1
TC1100001705.mm.1	-0.194529	7.62333	-3.78696	0.00560224	0.145414	-2.05907	Acbd4
TC0900001298.mm.1	-0.185524	5.82333	-3.7868	0.00560348	0.145414	-2.05929	Gm25842
TC0600002099.mm.1	0.162094	7.81667	3.78657	0.00560523	0.145414	-2.05961	Zc3hav1
TC1000002062.mm.1	0.278729	7.93833	3.78616	0.00560851	0.145414	-2.06019	Foxo3
TC1500001088.mm.1	-0.249593	8.27167	-3.78315	0.00563219	0.145851	-2.06442	Tns2
TC1600001259.mm.1	0.210483	8.215	3.78287	0.00563444	0.145851	-2.06482	Dnm1l
TC0700000261.mm.1	-0.187499	4.97833	-3.77774	0.00567514	0.146781	-2.07203	Ceacam11
TC0600001935.mm.1	0.180841	4.81333	3.77719	0.00567951	0.146781	-2.0728	Rnf148
TC0800001796.mm.1	0.230487	7.16333	3.77649	0.00568508	0.146807	-2.07379	Gm17149
TC1500001217.mm.1	0.241427	6.925	3.77587	0.00569005	0.146817	-2.07466	Sub1
TC0200002038.mm.1	0.175302	6.2	3.77474	0.00569907	0.146932	-2.07625	Rpl23a-ps4
TC0200003712.mm.1	-0.175287	8.69167	-3.77281	0.00571452	0.147212	-2.07896	Tlk1
TC1200000504.mm.1	-0.220596	9.015	-3.77161	0.00572416	0.147342	-2.08066	Gm24233
TC0600000676.mm.1	0.213452	7.59333	3.7708	0.00573069	0.147392	-2.0818	Avl9
TC0100000437.mm.1	0.293836	7.30167	3.76889	0.00574608	0.14767	-2.08449	Cbx3-ps7
TC0900002263.mm.1	0.207198	12.18	3.76788	0.00575418	0.147759	-2.0859	Gm5621
TC0800002526.mm.1	0.256568	7.91833	3.76718	0.00575985	0.147765	-2.08689	Gm5909
TC0400002193.mm.1	-0.282037	9.45167	-3.76672	0.00576359	0.147765	-2.08754	Gm11814
TC0400002333.mm.1	-0.162341	5.87	-3.76595	0.0057698	0.147788	-2.08862	Gng2-ps1
TC0100003648.mm.1	0.211187	4.64	3.76494	0.00577803	0.147788	-2.09005	Gm16564; RP24-419N8.2
TC0300000598.mm.1	-0.227416	4.77	-3.76491	0.00577828	0.147788	-2.09009	Gm20754
TC1100001236.mm.1	0.168344	6.02167	3.76333	0.00579108	0.147997	-2.09231	Slfn5
TC1000001587.mm.1	-0.172479	7.54333	-3.76136	0.00580718	0.148291	-2.09509	Baz2a
TC1100001063.mm.1	-0.249521	6.79	-3.76077	0.00581202	0.148296	-2.09593	Rtn4rl1
TC0700004574.mm.1	0.209254	8.22333	3.7601	0.00581745	0.148317	-2.09686	Gm7290
TC0100000912.mm.1	-0.208507	4.63333	-3.75941	0.00582307	0.148343	-2.09783	Olfr12
TC0400004195.mm.1	-0.182315	6.75667	-3.75863	0.00582952	0.148389	-2.09894	Iffo2
TC0100002150.mm.1	-0.194941	5.87833	-3.75791	0.0058354	0.148422	-2.09995	Mir5103
TC1000002903.mm.1	-0.168763	6.54667	-3.75706	0.00584241	0.148445	-2.10116	Lgr5
TC0700001711.mm.1	0.272465	10.7733	3.75646	0.00584734	0.148445	-2.102	Acsm1
TC0X00001799.mm.1	0.235175	7.85667	3.75611	0.00585019	0.148445	-2.10249	Ebp
TC0600002212.mm.1	0.461962	11.2317	3.75534	0.00585651	0.148488	-2.10357	Pdia4; Mir704
TC1000001506.mm.1	-0.206322	9.33	-3.75251	0.00587984	0.148962	-2.10756	Avpr1a
TC1100001271.mm.1	-0.192816	7.615	-3.75031	0.00589811	0.149307	-2.11067	Hnf1b
TC0300000095.mm.1	0.602542	12.5917	3.74888	0.00590995	0.149489	-2.11268	Car3
TC1200001568.mm.1	0.268477	10.495	3.74707	0.00592504	0.149753	-2.11523	Rps7
TC0800002955.mm.1	0.239851	7.84167	3.74537	0.00593927	0.149881	-2.11764	Cfdp1
TC1100000806.mm.1	0.277108	4.63667	3.74535	0.00593942	0.149881	-2.11766	Lrrc75aos2; RP23-234K24.9
TC0700002785.mm.1	0.270095	8.60167	3.74323	0.00595718	0.150147	-2.12066	Lsr
TC1100001534.mm.1	-0.210534	6.07667	-3.74262	0.00596228	0.150147	-2.12152	Gm11592; RP23-81D2.6
TC1100002767.mm.1	0.282859	9.51667	3.74242	0.00596398	0.150147	-2.1218	Gm12229
TC1700002433.mm.1	0.183685	11.0767	3.74163	0.00597063	0.150196	-2.12292	Gm4705
TC1700001998.mm.1	0.161141	6.42167	3.73951	0.00598849	0.150528	-2.12591	H2-Bl
TC1800001171.mm.1	0.240651	8.78667	3.73855	0.00599659	0.150578	-2.12727	Sil1
TC0400002858.mm.1	-0.232873	5.12833	-3.73779	0.006003	0.150578	-2.12834	Gm11486
TC0500002420.mm.1	0.282184	7.02833	3.73744	0.00600599	0.150578	-2.12884	Sel1l3
TC0100002765.mm.1	0.419825	5.09333	3.73677	0.00601167	0.150578	-2.12978	A530079E22Rik
TC0500000352.mm.1	0.188037	9.24333	3.7365	0.00601395	0.150578	-2.13016	Rpl35a-ps5
TC1000000877.mm.1	-0.377073	7.95667	-3.73481	0.00602828	0.15082	-2.13255	Gadd45b
TC0400003184.mm.1	0.204782	11.295	3.73376	0.00603717	0.150826	-2.13403	C8a
TC1300001159.mm.1	0.167612	5.6	3.73367	0.00603794	0.150826	-2.13416	Gm5454
TC1900000214.mm.1	-0.193507	4.82667	-3.7318	0.00605388	0.150964	-2.1368	4930526L06Rik
TC1600002061.mm.1	0.181295	6.72667	3.7314	0.00605729	0.150964	-2.13736	Paxbp1
TC0400002493.mm.1	-0.288927	5.85333	-3.73102	0.00606053	0.150964	-2.1379	Gm13299; RP23-388P16.6
TC1100001893.mm.1	-0.173061	6.35833	-3.73006	0.00606874	0.150964	-2.13926	Kctd2
TC1200001221.mm.1	0.239581	9.035	3.72924	0.00607577	0.150964	-2.14042	Rps19-ps6
TC0400003756.mm.1	0.201128	8.60333	3.72916	0.00607646	0.150964	-2.14053	Clic4
TC0700004353.mm.1	0.389783	5.89333	3.7282	0.00608467	0.150964	-2.14188	Armcx3
TC1100003268.mm.1	-0.286719	5.93667	-3.72808	0.00608572	0.150964	-2.14206	Gm10392
TC0900001393.mm.1	0.234066	9.54167	3.728	0.00608641	0.150964	-2.14217	Mst1
TC0300001444.mm.1	0.223923	5.08833	3.72745	0.0060911	0.150964	-2.14294	Gbp2b; Gbp5
TC1900000237.mm.1	0.286277	9.12667	3.72691	0.00609581	0.150964	-2.14372	Osbp
TC0700000446.mm.1	0.219448	12.6283	3.72644	0.00609984	0.150964	-2.14438	Cyp2a12
TC0100001564.mm.1	0.353728	4.40667	3.72409	0.00612006	0.151256	-2.1477	3110045C21Rik
TC0200003587.mm.1	-0.292198	7.31333	-3.72391	0.00612162	0.151256	-2.14795	Gm13549
TC0300001413.mm.1	0.447482	9.48167	3.72343	0.00612578	0.151256	-2.14863	Adh6-ps1
TC1500000344.mm.1	0.208955	8.64667	3.72281	0.00613109	0.151271	-2.1495	Emc2
TC0500001025.mm.1	0.273643	7.59667	3.72128	0.00614438	0.151405	-2.15167	Spp1
TC1100003529.mm.1	-0.236866	7.14667	-3.7211	0.00614594	0.151405	-2.15193	Hlf
TC0100002401.mm.1	-0.235384	4.73833	-3.71702	0.00618145	0.152087	-2.1577	Gm26813
TC1000001020.mm.1	0.391482	7.05833	3.71683	0.00618307	0.152087	-2.15797	Tcp11l2
TC0300000903.mm.1	0.30551	8.16333	3.71598	0.0061905	0.152153	-2.15917	Ctss
TC0300001670.mm.1	0.72958	10.8067	3.71529	0.00619652	0.152184	-2.16014	LOC100862241
TC0X00002103.mm.1	0.254487	8.26333	3.71463	0.00620229	0.15221	-2.16108	Gm4986
TC1300001660.mm.1	1.25056	7.535	3.7121	0.00622457	0.15237	-2.16467	Gm23340
TC1700002185.mm.1	-0.27375	9.255	-3.71205	0.00622493	0.15237	-2.16473	Klhdc3
TC0400002485.mm.1	-0.204557	5.35667	-3.71184	0.00622682	0.15237	-2.16503	Gm13307; RP23-304I1.4
TC1800000226.mm.1	0.204227	8.795	3.71167	0.00622829	0.15237	-2.16527	Gm7729
TC0X00001282.mm.1	0.204841	8.36	3.71119	0.00623255	0.15237	-2.16595	Rpl36a
TC1800000160.mm.1	0.450778	11.015	3.70959	0.00624666	0.152596	-2.16822	Rnf125
TC1100000629.mm.1	0.185165	6.81167	3.70906	0.00625131	0.152596	-2.16897	Rapgef6
TC0X00001598.mm.1	0.481743	9.38333	3.70846	0.00625665	0.152611	-2.16982	Gm6568
TC0100000450.mm.1	-0.295823	7.52167	-3.70736	0.00626637	0.152638	-2.17138	Fzd7
TC0900002982.mm.1	-0.168483	5.685	-3.70726	0.00626727	0.152638	-2.17152	Ackr4
TC0200003709.mm.1	0.238345	4.87833	3.70554	0.00628249	0.152707	-2.17395	Gm16510
TC1000002487.mm.1	-0.198738	9.30833	-3.70534	0.00628425	0.152707	-2.17424	Tmem259
TC1500000395.mm.1	0.244035	7.62833	3.70533	0.00628435	0.152707	-2.17425	Col14a1
TC0900002156.mm.1	-0.183593	8.20833	-3.69937	0.00633749	0.153882	-2.18269	C2cd2l
TC0800001917.mm.1	-0.245428	6.93	-3.69641	0.00636411	0.154256	-2.18689	Ddhd2
TC0100002833.mm.1	0.206657	10.84	3.6961	0.00636688	0.154256	-2.18733	Hdlbp
TC0400001281.mm.1	-0.169494	6.08667	-3.69605	0.00636732	0.154256	-2.1874	Gm25099
TC1600001181.mm.1	0.249916	9.3	3.69457	0.0063807	0.154326	-2.1895	Gm10247
TC1100003785.mm.1	-0.175282	7.275	-3.6941	0.00638495	0.154326	-2.19017	Ghdc
TC0700003695.mm.1	-0.273248	4.74167	-3.69354	0.00639001	0.154326	-2.19096	Olfr303
TC1900000040.mm.1	-0.200184	10.3033	-3.69309	0.00639413	0.154326	-2.19161	Pcx
TC0100001938.mm.1	-0.185792	6.69667	-3.69294	0.00639546	0.154326	-2.19182	Gm6152
TC0200004266.mm.1	0.19595	12.2533	3.69254	0.00639904	0.154326	-2.19238	Rpl10-ps1
TC1500000419.mm.1	-0.325532	5.375	-3.69064	0.00641631	0.154622	-2.19508	Gm23789
TC0100003751.mm.1	0.201627	6.32667	3.68917	0.00642969	0.154622	-2.19717	Lyplal1
TC1900001395.mm.1	0.283193	9.905	3.68873	0.0064337	0.154622	-2.19779	Rpl9-ps6
TC0600003365.mm.1	0.332119	11.1933	3.68855	0.00643531	0.154622	-2.19804	Slco1a1
TC0600001852.mm.1	0.18146	5.82667	3.68854	0.00643537	0.154622	-2.19805	Ica1
TC1700001822.mm.1	-0.194996	10.8767	-3.68766	0.00644339	0.154677	-2.1993	Cbs
TC0700000802.mm.1	-0.23831	6.195	-3.68724	0.00644728	0.154677	-2.19991	Syt3
TC1900000236.mm.1	-0.241893	5.91667	-3.68617	0.00645703	0.154795	-2.20142	Mir6994
TC0300002413.mm.1	-0.199965	5.49667	-3.68504	0.00646733	0.154826	-2.20302	Lce1l
TC1500001899.mm.1	0.176777	6.805	3.68469	0.00647059	0.154826	-2.20352	Snord43
TC0700004135.mm.1	0.229818	8.34	3.68445	0.00647277	0.154826	-2.20386	Psma1
TC0X00003060.mm.1	0.249481	6.44667	3.68363	0.00648026	0.15489	-2.20502	Gm15002
TC0100002921.mm.1	0.206971	4.97167	3.68252	0.00649054	0.15502	-2.20661	Dsel
TC0800001191.mm.1	0.252104	10.195	3.68054	0.00650876	0.15534	-2.20942	Ces2a
TC0500001629.mm.1	-0.189815	10.0867	-3.67823	0.00653007	0.155733	-2.21269	Tfr2
TC0100002175.mm.1	0.238457	8.68333	3.67764	0.00653555	0.155733	-2.21353	Uggt1
TC1100002417.mm.1	-0.226813	5.58833	-3.67718	0.00653977	0.155733	-2.21418	Gm12085
TC1200001768.mm.1	0.157035	8.98	3.67642	0.00654687	0.155786	-2.21527	Nfkbia
TC1100000349.mm.1	0.276191	8.635	3.67455	0.00656421	0.156012	-2.21792	C530030P08Rik
TC0900003334.mm.1	-0.179582	10.44	-3.67388	0.00657047	0.156012	-2.21888	Acad11
TC0100001653.mm.1	0.208497	10.3867	3.67348	0.0065742	0.156012	-2.21944	Kmo
TC1300000355.mm.1	0.177454	8.36833	3.67331	0.00657578	0.156012	-2.21968	Gm11380
TC0400000390.mm.1	-0.193891	7.67167	-3.67195	0.00658846	0.15613	-2.22162	Gm13308; Gm20878; Gm21586
TC0300002799.mm.1	-0.22419	6.64	-3.67127	0.00659481	0.15613	-2.22258	A930005H10Rik
TC1600001057.mm.1	0.200941	6.42167	3.67089	0.0065984	0.15613	-2.22313	Ttc3
TC0900000661.mm.1	-0.311113	5.45667	-3.66924	0.00661381	0.15613	-2.22546	Mir5710
TC0200002666.mm.1	-0.195631	9.01667	-3.66873	0.00661862	0.15613	-2.22619	Fam210b
TC0400003294.mm.1	0.23481	9.29	3.66856	0.00662019	0.15613	-2.22643	Gm12816
TC0X00001832.mm.1	0.231283	7.44333	3.66847	0.00662104	0.15613	-2.22656	Dynlt3
TC1100001587.mm.1	-0.19109	7.39	-3.66796	0.00662585	0.15613	-2.22729	Rara
TC1800000688.mm.1	-0.208349	5.12333	-3.66787	0.00662669	0.15613	-2.22741	Gm15958
TC0600001797.mm.1	0.27613	7.17333	3.66749	0.00663024	0.15613	-2.22795	Bet1
TC1100004064.mm.1	-0.182383	8.13	-3.66667	0.00663804	0.15613	-2.22913	Fads6
TC0400001714.mm.1	-0.183719	10.07	-3.66656	0.00663908	0.15613	-2.22929	Ece1
TC1000001084.mm.1	0.172523	8.67167	3.66512	0.00665262	0.156334	-2.23133	Arl1
TC0100002580.mm.1	-0.276839	6.37	-3.66406	0.00666267	0.156402	-2.23284	Cxcr1
TC1200002292.mm.1	-0.250402	11.265	-3.66374	0.00666568	0.156402	-2.23329	Gm20138
TC0400001751.mm.1	-0.170114	5.995	-3.66327	0.00667011	0.156402	-2.23396	Mir7020
TC1100000200.mm.1	-0.173592	7.26	-3.66118	0.00668992	0.156565	-2.23693	Sertad2
TC0200001371.mm.1	-0.19739	8.50833	-3.6611	0.00669069	0.156565	-2.23705	Acp2
TC1600000677.mm.1	0.289094	8.10667	3.661	0.00669168	0.156565	-2.23719	Gm5406
TC1200000797.mm.1	-0.330635	8.64333	-3.65904	0.00671027	0.156885	-2.23998	Acot2
TC0500002605.mm.1	0.497367	5.74667	3.65702	0.0067296	0.157223	-2.24286	Gm15982
TC0400000659.mm.1	-0.290997	9.23333	-3.65643	0.00673521	0.15724	-2.24369	Hsdl2
TC0400004198.mm.1	0.222767	5.64667	3.65519	0.00674707	0.157402	-2.24546	Gm13139; Znf41-ps
TC0100001870.mm.1	-0.264314	5.29	-3.65348	0.00676349	0.157575	-2.24789	4930570N18Rik; AL365322.3
TC1100002660.mm.1	0.259338	10.5383	3.65294	0.00676868	0.157575	-2.24866	Gm12191
TC1100002694.mm.1	0.160236	9.87	3.65279	0.00677007	0.157575	-2.24887	Hnrnpab
TC0100002061.mm.1	0.201548	4.52167	3.65238	0.00677409	0.157575	-2.24946	4933415F23Rik
TC0400002819.mm.1	0.203344	4.615	3.65105	0.00678689	0.157739	-2.25135	Gm11218
TC0700001317.mm.1	-0.601843	7.385	-3.65063	0.00679097	0.157739	-2.25196	Rab30
TC0400004193.mm.1	-0.172679	7.82667	-3.64865	0.00681011	0.157911	-2.25478	Emc1
TC1300001141.mm.1	0.20674	7.59333	3.6476	0.00682023	0.157911	-2.25626	Gm16335
TC0500003113.mm.1	-0.184979	5.28667	-3.64726	0.00682353	0.157911	-2.25675	Gm13838; RP24-79A6.2
TC1300001793.mm.1	-0.206942	5.87167	-3.64703	0.00682575	0.157911	-2.25707	Eci3
TC0100000329.mm.1	-0.175291	5.895	-3.64688	0.00682723	0.157911	-2.25729	1500015O10Rik
TC0700000061.mm.1	-0.271207	4.995	-3.64643	0.00683162	0.157911	-2.25794	Gm5065
TC0500001521.mm.1	-0.228714	7.61333	-3.64618	0.00683403	0.157911	-2.25829	Crcp
TC0X00000704.mm.1	0.187257	8.515	3.6458	0.00683769	0.157911	-2.25883	Rpl10; Snora70
TC1200000712.mm.1	0.196643	7.39667	3.64454	0.00684999	0.158014	-2.26063	Eif2s1
TC0X00000911.mm.1	0.20167	4.305	3.64433	0.00685201	0.158014	-2.26092	Gm9043
TC0400003749.mm.1	0.435606	9.16833	3.64262	0.00686874	0.158172	-2.26337	Tmem50a
TC1800000105.mm.1	0.322861	9.62833	3.64195	0.00687525	0.158172	-2.26432	Ttc39c
TC1400000371.mm.1	0.197786	9.75833	3.64185	0.0068762	0.158172	-2.26445	Gm8290
TC1800001165.mm.1	0.326483	4.615	3.64161	0.00687854	0.158172	-2.26479	Gm26109
TC1500000775.mm.1	-0.199485	7.105	-3.63985	0.00689583	0.158456	-2.26731	Bik
TC1300001061.mm.1	0.182185	8.765	3.63833	0.00691072	0.158667	-2.26947	Ap3b1
TC1100002103.mm.1	-0.224593	8.655	-3.63761	0.00691781	0.158667	-2.2705	Tcn2
TC0400000822.mm.1	-0.258652	5.38333	-3.63741	0.00691982	0.158667	-2.27079	n-R5s188
TC1600000763.mm.1	-0.237449	10.2283	-3.6364	0.00692971	0.15878	-2.27222	Cpox
TC1000000109.mm.1	0.188877	9.925	3.6332	0.00696141	0.159184	-2.2768	Gm10335
TC0700004628.mm.1	-0.181667	8.06667	-3.63319	0.00696149	0.159184	-2.27681	Prr14
TC1700002547.mm.1	-0.437614	5.43667	-3.63271	0.00696622	0.159184	-2.27749	Gm5229
TC0500001912.mm.1	-0.227241	6.16333	-3.63119	0.00698137	0.159184	-2.27966	Steap2
TC1900000107.mm.1	-0.185785	6.14	-3.63083	0.00698492	0.159184	-2.28017	LOC100862017
TC0600001741.mm.1	-0.30551	5.69333	-3.6307	0.0069862	0.159184	-2.28036	Rep15
TC0700003990.mm.1	-0.215367	9.65667	-3.62993	0.00699392	0.159184	-2.28146	Tpp1
TC1900000154.mm.1	0.252644	7.57833	3.6291	0.0070021	0.159184	-2.28263	Stx5a; Mir6992
TC0200000620.mm.1	0.525643	11.0683	3.62899	0.00700327	0.159184	-2.2828	Hspa5
TC1700000825.mm.1	-0.434712	4.23833	-3.62863	0.00700688	0.159184	-2.28332	Gm9753
TC0100002711.mm.1	0.266076	6.14833	3.62819	0.00701124	0.159184	-2.28394	Gm2619; Csprs
TC1100001793.mm.1	-0.339165	4.30333	-3.62776	0.00701554	0.159184	-2.28456	Gm11718
TC1700000340.mm.1	-0.2027	5.53	-3.62767	0.00701647	0.159184	-2.28469	Bricd5
TC0700002624.mm.1	0.173406	5.43	3.62758	0.00701732	0.159184	-2.28481	Gm19780
TC0100000825.mm.1	-0.326721	7.22333	-3.62715	0.00702165	0.159184	-2.28543	Gm25395
TC1000000903.mm.1	-0.202482	11.5133	-3.62634	0.00702977	0.159256	-2.28659	Aes
TC0200003113.mm.1	-0.2478	10.5383	-3.62545	0.00703869	0.159298	-2.28786	Gm24604
TC0900000205.mm.1	-0.913262	8.255	-3.6249	0.00704411	0.159298	-2.28863	Angptl8
TC1300001794.mm.1	-0.231091	10.1717	-3.62466	0.00704653	0.159298	-2.28897	Eci2
TC1000000815.mm.1	-0.211478	6.66833	-3.62368	0.0070564	0.159409	-2.29037	Fgf22
TC0200005013.mm.1	0.223827	7.74333	3.62263	0.00706699	0.159496	-2.29188	Samhd1
TC0100001446.mm.1	0.270465	5.45667	3.62231	0.00707017	0.159496	-2.29233	Scarna3a; Mir1843b
TC0900002209.mm.1	-0.161533	7.79333	-3.62015	0.00709198	0.159873	-2.29541	Rnf214
TC0700001886.mm.1	0.205761	8.305	3.61967	0.00709682	0.159873	-2.2961	Bag3
TC1100002243.mm.1	0.199704	7.81333	3.61885	0.00710513	0.159948	-2.29727	Gm24714
TC0200004734.mm.1	0.300971	10.245	3.61821	0.00711165	0.159982	-2.29819	Calr-ps
TC0500001401.mm.1	0.26864	8.89667	3.61691	0.00712487	0.160106	-2.30005	P2rx4
TC1700002790.mm.1	0.158414	10.2967	3.61667	0.00712729	0.160106	-2.30039	H2-L; H2-D1
TC1100001933.mm.1	-0.224332	5.97167	-3.61585	0.00713565	0.160106	-2.30156	Gm11739; RP23-193A16.2
TC1500001736.mm.1	-0.571616	7.52833	-3.61571	0.00713708	0.160106	-2.30177	9030619P08Rik
TC0100001105.mm.1	-0.203016	10.805	-3.61245	0.00717025	0.160637	-2.30641	Gm22610
TC1000001332.mm.1	-0.238298	5.91333	-3.61241	0.00717076	0.160637	-2.30648	A930009A15Rik
TC1100002421.mm.1	0.213551	7.89167	3.61077	0.00718752	0.160759	-2.30882	Rps27a
TC0900000306.mm.1	0.234794	10.3333	3.61068	0.00718847	0.160759	-2.30895	LOC100862175
TC0500000384.mm.1	-0.181117	4.32667	-3.61009	0.00719448	0.160759	-2.30979	Grk4
TC0700004638.mm.1	-0.184023	7.745	-3.60983	0.00719714	0.160759	-2.31016	Rab4b; Mir3101
TC1200000611.mm.1	0.194003	5.775	3.60943	0.00720125	0.160759	-2.31073	4930404H11Rik
TC0700002912.mm.1	0.215597	6.93333	3.60822	0.0072137	0.160926	-2.31246	Cd9-ps
TC0700001581.mm.1	-0.219497	7.48167	-3.60758	0.00722026	0.16096	-2.31338	Ppfibp2
TC0X00001511.mm.1	0.266771	6.92	3.60584	0.00723827	0.161061	-2.31587	Rps12-ps7
TC0900000895.mm.1	-0.198324	5.63333	-3.60577	0.00723893	0.161061	-2.31596	9530091C08Rik
TC0900001234.mm.1	-0.179321	6.3	-3.60529	0.00724398	0.161061	-2.31666	Rbp2
TC1700000622.mm.1	0.263386	6.715	3.6052	0.00724482	0.161061	-2.31678	Psmb8
TC0200002785.mm.1	0.202273	7.80667	3.60444	0.00725276	0.161113	-2.31787	Rps21
TC0200005497.mm.1	-0.192586	4.91833	-3.60355	0.00726199	0.161113	-2.31915	Dlx1as
TC0700001620.mm.1	0.256957	8.62167	3.60352	0.00726224	0.161113	-2.31918	Ipo7; Snora23
TC0900002993.mm.1	0.260232	8.75833	3.60214	0.00727653	0.161319	-2.32115	Gm5621
TC1100002906.mm.1	0.162057	7.80667	3.60003	0.00729855	0.161656	-2.32418	Rps13-ps5
TC1100003790.mm.1	-0.224474	8.83333	-3.59815	0.00731822	0.161656	-2.32688	Stat3
TC1900001455.mm.1	0.194439	12.2483	3.59805	0.00731924	0.161656	-2.32702	Rpl10-ps6
TC0500000378.mm.1	-0.234711	6.54667	-3.59791	0.00732062	0.161656	-2.32721	Sh3bp2
TC0100002202.mm.1	0.231199	4.57667	3.59736	0.00732645	0.161656	-2.328	4930439A04Rik; AC133096.2
TC0100001605.mm.1	0.188331	9.905	3.59688	0.00733142	0.161656	-2.32868	Copa
TC1100003322.mm.1	0.189966	6.83333	3.59622	0.00733839	0.161656	-2.32963	Gm11199
TC1100003980.mm.1	-0.232858	6.05667	-3.59611	0.00733948	0.161656	-2.32978	Gm11670; RP23-202G21.4
TC0900003269.mm.1	-0.164732	6.90167	-3.59592	0.00734148	0.161656	-2.33005	Sec22c
TC1000001966.mm.1	0.206894	7.45833	3.59587	0.00734203	0.161656	-2.33013	Gm7909
TC1500000963.mm.1	-0.156074	8.65	-3.59463	0.00735509	0.161832	-2.33191	Slc48a1
TC0200000908.mm.1	-0.321496	6.24333	-3.59337	0.00736835	0.161967	-2.33371	Ldha-ps
TC0100002312.mm.1	0.234588	10.0833	3.59309	0.00737131	0.161967	-2.33412	Gm8420
TC1100003334.mm.1	0.183233	7.505	3.59144	0.00738869	0.162028	-2.33648	Utp6
TC0200004269.mm.1	0.235109	7.48167	3.59131	0.00739008	0.162028	-2.33667	Elp4
TC1400001540.mm.1	0.181595	7.18667	3.59101	0.00739321	0.162028	-2.33709	Ppp3cb
TC0600001817.mm.1	0.380462	9.16667	3.5904	0.00739962	0.162028	-2.33796	Gm8649
TC0700000676.mm.1	-0.286351	11.7517	-3.58997	0.00740424	0.162028	-2.33858	Gm25247
TC1600001607.mm.1	-0.173605	5.935	-3.58992	0.00740478	0.162028	-2.33866	Poglut1
TC0800002177.mm.1	0.202947	10.2333	3.58948	0.00740941	0.162028	-2.33928	Gm8623
TC1000000446.mm.1	0.266033	8.11333	3.58854	0.00741932	0.162118	-2.34062	Ascc3
TC1300001615.mm.1	0.154482	4.36667	3.58809	0.00742419	0.162118	-2.34128	Vmn1r217
TC0900002678.mm.1	0.19175	7.32833	3.58648	0.0074412	0.162118	-2.34357	Tmod3
TC0100001740.mm.1	0.1656	7.74667	3.58629	0.00744331	0.162118	-2.34386	Srp9
TC0500002410.mm.1	0.271735	6.065	3.58604	0.00744594	0.162118	-2.34421	Ccdc149
TC0100000653.mm.1	-0.191322	7.76667	-3.58602	0.00744616	0.162118	-2.34424	Zfand2b
TC0200003097.mm.1	0.251687	7.52333	3.58577	0.00744883	0.162118	-2.3446	Gm14441
TC1600000138.mm.1	0.253826	6.85167	3.58425	0.00746498	0.162359	-2.34677	Snx29
TC0X00001305.mm.1	-0.27794	5.68333	-3.58361	0.00747187	0.162383	-2.34769	Gm15019
TC1500002079.mm.1	-0.21776	4.25667	-3.58321	0.00747617	0.162383	-2.34827	Gm15383
TC0400004050.mm.1	0.289314	7.54833	3.58131	0.00749643	0.16264	-2.35098	Slc25a33
TC0400003391.mm.1	0.218738	5.615	3.58076	0.00750234	0.16264	-2.35177	Gm12858
TC0600002970.mm.1	0.169509	9.53667	3.58068	0.00750319	0.16264	-2.35188	Gm8213
TC0400002959.mm.1	0.210047	4.49	3.5788	0.00752349	0.162833	-2.35459	Gm12414; RP23-471O23.3
TC0X00002613.mm.1	-0.399219	4.48333	-3.57874	0.00752407	0.162833	-2.35466	Gm8916
TC1100000709.mm.1	-0.168692	6.28	-3.57844	0.00752728	0.162833	-2.35509	Gm12256; RP23-419P16.11
TC1300000344.mm.1	-0.280647	4.49833	-3.57708	0.00754202	0.162892	-2.35705	Gm11376; RP23-235J20.5
TC1400002815.mm.1	-0.289878	7.49833	-3.57674	0.00754569	0.162892	-2.35754	Trav13n-2
TC0300000408.mm.1	0.25164	6.125	3.57647	0.00754853	0.162892	-2.35792	Postn
TC1800000757.mm.1	-0.34423	4.25333	-3.57631	0.00755029	0.162892	-2.35815	4930448D08Rik; AC108433.3
TC1100003545.mm.1	-0.202481	8.19167	-3.5751	0.00756338	0.163062	-2.35988	Gm11499; RP23-149O19.1
TC1400000770.mm.1	0.176965	6.95833	3.57464	0.00756835	0.163062	-2.36054	Ngdn
TC1600000260.mm.1	0.313887	4.60833	3.57345	0.00758132	0.163232	-2.36226	Gm25762
TC0100001872.mm.1	-0.174382	6.695	-3.572	0.00759704	0.163458	-2.36433	Gm19753
TC1100003904.mm.1	0.240636	4.82167	3.57093	0.00760869	0.163458	-2.36587	Gm11624
TC1800000845.mm.1	-0.268689	5.935	-3.57047	0.00761376	0.163458	-2.36653	LOC100861811
TC0500000675.mm.1	0.692553	6.845	3.5702	0.00761663	0.163458	-2.36691	Nipal1
TC1800000106.mm.1	0.685369	7.54833	3.56988	0.00762019	0.163458	-2.36738	Mir1948
TC0900002772.mm.1	0.286205	8.51167	3.56877	0.00763223	0.163458	-2.36896	Ibtk
TC0800002119.mm.1	0.262111	7.43333	3.56853	0.00763492	0.163458	-2.36931	Asah1
TC1300001378.mm.1	0.225715	8.465	3.56827	0.00763779	0.163458	-2.36969	Akr1c12
TC0400002474.mm.1	-0.422583	7.23333	-3.56796	0.00764116	0.163458	-2.37013	Enho
TC0800000128.mm.1	-0.19489	6.30667	-3.56782	0.00764271	0.163458	-2.37034	Tmem255b
TC1800001407.mm.1	0.210902	8.99333	3.56633	0.00765895	0.163697	-2.37246	Gm8731
TC0600001931.mm.1	0.237206	6.24	3.56344	0.00769081	0.164024	-2.37662	Cadps2
TC1100003817.mm.1	-0.21666	8.37	-3.56172	0.0077098	0.164024	-2.37909	Dusp3
TC1700001315.mm.1	0.175847	6.56	3.56141	0.00771324	0.164024	-2.37954	Msh6
TC0300002785.mm.1	-0.225758	4.59667	-3.56122	0.00771533	0.164024	-2.37981	Amy2a1
TC1500000782.mm.1	0.181216	5.92	3.56058	0.00772243	0.164024	-2.38073	Pnpla3
TC1900000170.mm.1	0.198949	9.21667	3.55968	0.00773239	0.164024	-2.38202	Eef1g
TC1700002802.mm.1	-0.175036	7.195	-3.55949	0.00773446	0.164024	-2.38229	Rhot2
TC1200001302.mm.1	0.23731	7.56333	3.55933	0.00773624	0.164024	-2.38252	Esyt2
TC1700000142.mm.1	-0.183168	4.755	-3.55905	0.00773938	0.164024	-2.38292	Mrgprh
TC0X00001612.mm.1	0.183462	6.395	3.559	0.00773992	0.164024	-2.38299	Rps6ka3
TC0400001673.mm.1	-0.229395	5.77167	-3.55839	0.00774667	0.164024	-2.38387	Gm13008; RP23-161N17.13
TC0900002180.mm.1	-0.17173	10.17	-3.5582	0.00774874	0.164024	-2.38414	Ttc36
TC1000002554.mm.1	0.203504	9.765	3.55778	0.00775347	0.164024	-2.38475	Gm8264
TC1000002555.mm.1	0.203504	9.765	3.55778	0.00775347	0.164024	-2.38475	Gm8137
TC1500001665.mm.1	-0.177273	5.46	-3.55761	0.00775533	0.164024	-2.38499	Mir30b
TC0400004115.mm.1	0.163955	6.69667	3.55755	0.00775603	0.164024	-2.38508	Gm13114
TC0500002043.mm.1	0.217819	9.55667	3.55689	0.00776339	0.164024	-2.38603	Gm6564
TC0900000191.mm.1	-0.162635	7.34167	-3.55663	0.00776619	0.164024	-2.38639	Atg4d
TC0700000620.mm.1	-0.243396	4.715	-3.55586	0.00777477	0.16408	-2.38749	Scgb1b24
TC0100000554.mm.1	-0.291454	4.73667	-3.55548	0.00777902	0.16408	-2.38804	Gm24729
TC0300000500.mm.1	0.599925	8.20167	3.55302	0.00780653	0.164552	-2.39158	Mme
TC0500003097.mm.1	-0.216808	11.31	-3.55206	0.00781737	0.164672	-2.39297	Cox6a1
TC0900002776.mm.1	-0.170795	6.00167	-3.55103	0.00782884	0.164785	-2.39444	Ube2cbp
TC0900002560.mm.1	-0.198237	5.27	-3.55066	0.00783298	0.164785	-2.39497	Mir7242
TC1700000474.mm.1	0.169941	7.40833	3.5478	0.00786528	0.16526	-2.39909	Ppard; 1810013A23Rik
TC1300000813.mm.1	0.266038	9.81333	3.54775	0.00786584	0.16526	-2.39916	Gm5451
TC0100000766.mm.1	0.222748	6.39667	3.54687	0.00787576	0.16536	-2.40042	Sp100
TC0200004983.mm.1	0.237266	8.38167	3.54513	0.00789544	0.165554	-2.40292	Rbm39
TC0300002783.mm.1	-0.175217	4.92667	-3.54381	0.0079104	0.165554	-2.40481	Amy2a5; Amy2a4; Amy2a3; Amy2a2
TC0300002784.mm.1	-0.175217	4.92667	-3.54381	0.0079104	0.165554	-2.40481	Amy2a5; Amy2a4; Amy2a3; Amy2a2
TC0X00001651.mm.1	0.182316	8.87333	3.54347	0.00791432	0.165554	-2.40531	Rbbp7
TC0600002326.mm.1	0.520766	9.92167	3.54321	0.00791721	0.165554	-2.40568	Inmt
TC0700004095.mm.1	0.195589	7.545	3.54318	0.00791762	0.165554	-2.40573	Sbf2
TC1100000093.mm.1	-0.174304	9.53667	-3.54259	0.00792436	0.165554	-2.40658	Ogdh
TC1700001194.mm.1	-0.16449	6.63167	-3.54242	0.00792621	0.165554	-2.40681	Qpct
TC1500000475.mm.1	-0.224592	6.61333	-3.54175	0.00793387	0.165606	-2.40778	Gm5046
TC1000002036.mm.1	-0.316901	9.74333	-3.54032	0.00795014	0.165751	-2.40983	Slc16a10
TC1200001116.mm.1	-0.212012	7.01833	-3.53972	0.00795702	0.165751	-2.4107	Gm19588
TC1300000273.mm.1	0.346226	10.1317	3.53953	0.00795921	0.165751	-2.41097	Cmah
TC0X00002731.mm.1	-0.357418	6.01833	-3.53905	0.00796465	0.165751	-2.41166	Gm14844; RP23-49C8.11
TC0700001893.mm.1	0.195504	7.955	3.53875	0.00796813	0.165751	-2.4121	Sec23ip
TC1800000805.mm.1	-0.16673	6.805	-3.53843	0.00797175	0.165751	-2.41255	Smad7
TC0900000509.mm.1	-0.211287	9.72333	-3.5376	0.00798126	0.165841	-2.41375	Slc37a4
TC0100002644.mm.1	-0.167124	7	-3.53688	0.00798951	0.165905	-2.41478	Wdfy1
TC0600002480.mm.1	-0.282565	7.97	-3.53546	0.00800591	0.166026	-2.41683	Atoh8
TC0300000994.mm.1	0.222277	8.41333	3.53526	0.00800822	0.166026	-2.41712	Gdap2
TC0700000459.mm.1	-0.170879	6.58667	-3.53503	0.00801085	0.166026	-2.41745	Sertad3
TC0100002905.mm.1	0.205287	5.26167	3.53399	0.00802287	0.166168	-2.41895	Gm15388
TC0400001800.mm.1	-0.222158	9.71667	-3.53275	0.00803711	0.166356	-2.42073	Agmat
TC0700004173.mm.1	0.183107	6.93	3.53187	0.00804726	0.166459	-2.42199	Coq7
TC1900001109.mm.1	0.34034	10.1517	3.53126	0.00805439	0.166477	-2.42288	Tkfc
TC1100000350.mm.1	0.214912	8.79167	3.5309	0.00805851	0.166477	-2.42339	Gm12112
TC0Y00000006.mm.1	0.200599	7.305	3.53025	0.0080661	0.166527	-2.42433	Eif2s3y
TC1900001749.mm.1	0.227165	9.95	3.52916	0.0080787	0.16668	-2.4259	Eif3a
TC0200003589.mm.1	-0.207705	10.8267	-3.52859	0.00808532	0.166709	-2.42672	Gm23842
TC0700004430.mm.1	0.202898	8.695	3.52651	0.00810958	0.166903	-2.42972	Gm15483
TC0400001728.mm.1	-0.16921	8.69333	-3.52635	0.00811144	0.166903	-2.42995	Camk2n1
TC0500000868.mm.1	0.290008	9.66667	3.52616	0.00811366	0.166903	-2.43022	Uso1
TC0800002142.mm.1	0.29853	9.9	3.526	0.0081155	0.166903	-2.43045	F11
TC0400002849.mm.1	-0.383844	8.38167	-3.52156	0.00816752	0.167812	-2.43684	Megf9
TC0700001748.mm.1	-0.171648	4.65333	-3.52134	0.00817016	0.167812	-2.43717	LOC100861771
TC0400001164.mm.1	0.213357	7.58667	3.52055	0.00817938	0.167894	-2.4383	Eps15
TC0900000664.mm.1	0.238455	8.425	3.51994	0.00818658	0.167935	-2.43918	Ireb2
TC0300003247.mm.1	-0.18271	10.3367	-3.51906	0.00819697	0.168	-2.44045	Amy1
TC1200000830.mm.1	-0.25365	6.41833	-3.51877	0.0082004	0.168	-2.44087	Zc2hc1c
TC1600001378.mm.1	0.273075	7.58	3.51816	0.00820757	0.168	-2.44174	Tra2b
TC0300000386.mm.1	0.358191	5.04667	3.5179	0.00821071	0.168	-2.44212	LOC100862096
TC1100001908.mm.1	-0.179511	7.69667	-3.51724	0.00821846	0.168052	-2.44307	Llgl2
TC1000001147.mm.1	0.188581	7.27667	3.51649	0.00822727	0.168102	-2.44414	Nr2c1
TC0800002843.mm.1	-0.189304	12.015	-3.51615	0.00823136	0.168102	-2.44464	Lcat
TC1500001819.mm.1	0.172498	8.57833	3.51535	0.00824088	0.168189	-2.4458	Myh9
TC0200005132.mm.1	-0.178337	7.72333	-3.51398	0.00825711	0.168403	-2.44777	Acot8
TC0500001732.mm.1	0.213597	10.585	3.51358	0.00826182	0.168403	-2.44834	Kdelr2
TC1400001557.mm.1	-0.205446	6.86333	-3.51104	0.0082922	0.168778	-2.45201	Dupd1
TC0800002608.mm.1	0.174122	9.2	3.51084	0.00829449	0.168778	-2.45229	Vps35
TC1800000534.mm.1	0.194912	8.165	3.51055	0.008298	0.168778	-2.45271	Snx2
TC0600002136.mm.1	-0.201998	5.31	-3.51028	0.00830124	0.168778	-2.4531	Gm26807; RP23-271G7.3
TC1000000881.mm.1	-0.191669	8.275	-3.5097	0.00830813	0.168811	-2.45393	Map2k2
TC0500003129.mm.1	0.170966	8.715	3.50652	0.00834627	0.169479	-2.45852	Gm15727
TC0300002561.mm.1	0.240276	6.42167	3.50388	0.00837815	0.169844	-2.46234	Hsd3b6
TC0500000308.mm.1	-0.187043	6.49167	-3.50384	0.00837867	0.169844	-2.4624	Abhd1
TC1600001457.mm.1	-0.224869	4.60833	-3.50372	0.00838009	0.169844	-2.46257	Gm26562
TC1000001221.mm.1	-0.166692	5.595	-3.50326	0.00838561	0.169848	-2.46323	Gm8701
TC1000000874.mm.1	-0.159939	7.46	-3.50218	0.00839872	0.170007	-2.46479	Sppl2b
TC1300002464.mm.1	0.234027	5.66333	3.50046	0.00841958	0.170199	-2.46727	Gm24032
TC1900000130.mm.1	-0.238839	6.95333	-3.50019	0.00842286	0.170199	-2.46766	5730409K12Rik
TC0300001979.mm.1	0.192905	7.74333	3.50008	0.00842412	0.170199	-2.46781	Cog6
TC1500000650.mm.1	-0.188513	7.00833	-3.49662	0.00846626	0.170842	-2.47281	1700041B01Rik
TC1500001516.mm.1	0.301084	6.81	3.49623	0.00847101	0.170842	-2.47337	Gm19551
TC0200002366.mm.1	-0.268643	8.59333	-3.49616	0.00847191	0.170842	-2.47348	Trp53inp2
TC0700003854.mm.1	0.182248	8.04	3.49387	0.00849996	0.1713	-2.47679	Nup98
TC1300000280.mm.1	0.30041	7.295	3.49266	0.00851477	0.171491	-2.47853	Tdp2
TC0700000880.mm.1	-0.236916	7.98	-3.49161	0.0085277	0.171558	-2.48005	Gm5331
TC1700001497.mm.1	-0.155523	6.24	-3.49153	0.00852875	0.171558	-2.48017	Dll1
TC0200003736.mm.1	0.275642	5.85333	3.48938	0.00855518	0.171982	-2.48327	Rapgef4os3; RP23-386I18.2
TC0500003651.mm.1	-0.275968	6.965	-3.48799	0.00857235	0.172219	-2.48527	Gm8615
TC0X00000655.mm.1	0.262387	10.4233	3.48753	0.00857802	0.172225	-2.48594	Rpl30-ps10
TC1300000904.mm.1	0.244702	8.535	3.48703	0.00858429	0.172243	-2.48667	Erap1
TC1400001436.mm.1	0.167284	10.1117	3.48619	0.00859474	0.172254	-2.48789	Pdhb
TC0500003389.mm.1	-0.268037	9.52167	-3.48612	0.00859554	0.172254	-2.48798	Gm25492
TC1400001146.mm.1	-0.244338	6.55167	-3.48548	0.00860344	0.172305	-2.4889	Gm25133
TC0800002115.mm.1	-0.516415	9.90167	-3.48499	0.00860952	0.172319	-2.48961	Fgl1
TC0100001257.mm.1	-0.22222	6.61	-3.48419	0.0086195	0.172412	-2.49077	Tnnt2
TC1400001054.mm.1	-0.157025	8.9	-3.48176	0.00864983	0.172777	-2.49428	Lcp1
TC1800000200.mm.1	0.175223	8.37833	3.48135	0.00865493	0.172777	-2.49487	Mocos
TC1000003164.mm.1	0.178549	7.65667	3.48099	0.00865946	0.172777	-2.49539	Ormdl2
TC1400001910.mm.1	0.283551	10.325	3.48064	0.00866382	0.172777	-2.4959	Gm15516
TC0600003000.mm.1	0.189522	7.57	3.48058	0.00866464	0.172777	-2.49599	Bms1
TC1100003300.mm.1	0.23676	9.45167	3.4799	0.00867314	0.172839	-2.49697	Tmem97
TC1800001069.mm.1	-0.187823	5.515	-3.47728	0.00870599	0.173386	-2.50076	Mir6360
TC0X00000216.mm.1	0.156193	8.17833	3.47601	0.00872198	0.173597	-2.50259	Araf
TC0600002342.mm.1	0.214745	6.43333	3.47403	0.00874693	0.173985	-2.50545	Nt5c3
TC0300002135.mm.1	0.199234	9.93	3.47264	0.00876456	0.174124	-2.50747	Gm17212
TC1900001425.mm.1	-0.350474	8.57	-3.47261	0.00876494	0.174124	-2.50751	Slc16a12
TC0300001236.mm.1	-0.216816	5.41667	-3.4722	0.00877017	0.174124	-2.50811	F3
TC0600002783.mm.1	0.211693	9.64	3.47115	0.00878347	0.174281	-2.50963	Suclg2
TC0300000874.mm.1	0.359524	5.415	3.47024	0.00879497	0.174401	-2.51094	Gm15234; AC127252.4
TC0100000936.mm.1	0.19848	8.04833	3.46899	0.0088109	0.174418	-2.51275	2002-09-01
TC1400002214.mm.1	-0.187123	5.51667	-3.46898	0.00881111	0.174418	-2.51277	Defb30
TC1100002649.mm.1	0.465957	5.64667	3.46848	0.00881738	0.174418	-2.51348	Tgtp2
TC0700001119.mm.1	-0.308063	9.17667	-3.46847	0.00881756	0.174418	-2.5135	Abhd2
TC0900002403.mm.1	0.243013	10.4267	3.46742	0.00883091	0.174418	-2.51502	Gm7589
TC0600001250.mm.1	-0.165257	7.575	-3.46692	0.0088374	0.174418	-2.51575	Jagn1
TC0400003776.mm.1	-0.173713	6.97333	-3.4668	0.00883885	0.174418	-2.51592	Pithd1
TC0700003577.mm.1	-0.161763	5.38	-3.46677	0.00883924	0.174418	-2.51596	Gm21057
TC0100001238.mm.1	-0.199714	8.5	-3.46602	0.00884885	0.1745	-2.51705	Gm22232
TC0300002301.mm.1	-0.163246	6.74167	-3.46522	0.00885906	0.174579	-2.5182	1700113A16Rik
TC0800000191.mm.1	0.372057	6.06333	3.46455	0.00886771	0.174579	-2.51918	Gm15359
TC1000000852.mm.1	-0.172171	11.9483	-3.46444	0.00886917	0.174579	-2.51934	Reep6
TC1000002495.mm.1	-0.219991	7.10667	-3.46362	0.00887969	0.174679	-2.52053	2310011J03Rik
TC0600003239.mm.1	-0.166478	4.70833	-3.46214	0.00889869	0.174946	-2.52267	1700101I11Rik
TC1100002783.mm.1	0.18492	8.705	3.46129	0.00890966	0.175054	-2.5239	Sparc
TC0400003284.mm.1	0.208046	9.11333	3.45893	0.00894005	0.175544	-2.52731	Gm12960
TC1300000271.mm.1	0.21474	7.85833	3.45798	0.00895245	0.17564	-2.5287	Gm11343
TC1600001818.mm.1	-0.332216	7.14667	-3.45759	0.0089575	0.17564	-2.52926	Gm4660
TC0200002492.mm.1	-0.294031	6.695	-3.45729	0.00896131	0.17564	-2.52969	LOC100862033
TC0500002118.mm.1	-0.274963	4.96333	-3.45547	0.00898496	0.175996	-2.53232	Gm21698
TC0700004202.mm.1	0.192175	10.77	3.45407	0.0090032	0.176246	-2.53435	Gm9234
TC0400003759.mm.1	0.145501	6.19333	3.45349	0.00901085	0.176288	-2.5352	Gm12982
TC0200000350.mm.1	0.151072	5.41333	3.45246	0.0090243	0.176443	-2.53669	Gm13338
TC0200002136.mm.1	0.207491	9.95833	3.45145	0.00903741	0.176551	-2.53815	Dstn
TC0700001680.mm.1	-0.251216	6.605	-3.45119	0.0090408	0.176551	-2.53852	Sox6os; RP24-112I14.1
TC1400001906.mm.1	0.220697	7.23667	3.44958	0.00906194	0.176779	-2.54086	Ddhd1; Mir5131
TC1200000604.mm.1	0.229452	7.52833	3.4489	0.00907095	0.176779	-2.54185	Arid4a
TC0800002962.mm.1	0.201901	8.58167	3.44869	0.00907369	0.176779	-2.54216	Gm6793
TC1500000501.mm.1	0.193005	7.31167	3.44863	0.00907447	0.176779	-2.54224	Gm7125
TC0900002311.mm.1	0.171794	11.2117	3.44756	0.00908854	0.176946	-2.54379	Rps6-ps3
TC1700000736.mm.1	0.349168	4.4	3.44699	0.00909602	0.176984	-2.54462	Gm8868
TC0900000511.mm.1	0.222034	7.26833	3.44605	0.00910844	0.177118	-2.54598	Rps25
TC0800001105.mm.1	0.334295	7.44833	3.44522	0.00911941	0.177124	-2.54718	Gm15889; AC128663.3
TC1800000904.mm.1	-0.312732	13.0483	-3.44519	0.00911975	0.177124	-2.54722	Gm5096
TC0700003061.mm.1	-0.187149	4.93167	-3.44438	0.0091305	0.177212	-2.5484	Mrgprx1
TC1000002505.mm.1	-0.255271	7.35333	-3.44402	0.00913531	0.177212	-2.54893	Klf16
TC0800001400.mm.1	-0.23761	8.34	-3.44305	0.00914813	0.177276	-2.55033	Cmip
TC1500000301.mm.1	0.188139	7.87667	3.44252	0.0091552	0.177276	-2.5511	Dcaf13
TC0600002466.mm.1	0.172074	8.835	3.44242	0.00915644	0.177276	-2.55124	Rmnd5a
TC0500001425.mm.1	-0.197163	5.185	-3.4421	0.00916068	0.177276	-2.5517	Gm24840
TC0800002408.mm.1	0.228008	7.43833	3.44097	0.00917571	0.177343	-2.55334	Arrdc2
TC0900001219.mm.1	0.185944	11.6483	3.44091	0.00917647	0.177343	-2.55343	Gm10123
TC0200000441.mm.1	-0.164773	6.18167	-3.43977	0.00919167	0.177343	-2.55508	1810012K08Rik; RP23-325E4.4
TC0X00003347.mm.1	-0.25831	4.985	-3.43972	0.00919239	0.177343	-2.55516	Gm15229
TC1100002550.mm.1	0.315041	8.15167	3.43961	0.00919379	0.177343	-2.55531	Ccng1
TC1000000752.mm.1	-0.165478	6.475	-3.43935	0.00919726	0.177343	-2.55569	Slc19a1
TC1700000211.mm.1	-0.178635	5.665	-3.4388	0.00920462	0.177378	-2.55649	Spaca6; Mir125a
TC0200001238.mm.1	-0.191105	8.385	-3.43775	0.00921863	0.177421	-2.55801	Gm23716
TC1100000623.mm.1	0.242386	8.03167	3.43724	0.00922543	0.177421	-2.55875	Gm12226
TC0700000075.mm.1	-0.193558	5.66167	-3.43645	0.00923603	0.177421	-2.5599	Zfp667
TC1500002324.mm.1	-0.177035	5.12667	-3.43628	0.00923837	0.177421	-2.56015	Glycam1
TC1400002441.mm.1	0.185869	9.91833	3.43615	0.00924006	0.177421	-2.56033	Rps2-ps6
TC1900000703.mm.1	-0.146142	7.72333	-3.43614	0.00924017	0.177421	-2.56035	Trim8
TC1100003113.mm.1	0.194036	7.91	3.43575	0.00924551	0.177421	-2.56092	Gm22760; Gm12318
TC0400000893.mm.1	-0.255205	6.17167	-3.43522	0.0092526	0.177451	-2.56169	Gm13285; Gm13290; Gm13289
TC1600001169.mm.1	0.21613	5.41333	3.43449	0.00926233	0.177532	-2.56274	Gm25782
TC0300003061.mm.1	-0.177141	4.40833	-3.43394	0.00926972	0.177567	-2.56354	Gm6260
TC1100000975.mm.1	0.226727	7.36667	3.4331	0.00928104	0.177619	-2.56476	Mis12
TC1300002661.mm.1	0.172103	7.71	3.43292	0.00928349	0.177619	-2.56503	Gpbp1
TC0700003968.mm.1	-0.196282	4.63167	-3.43184	0.00929806	0.177792	-2.56659	Olfr682-ps1
TC1100001183.mm.1	-0.144379	6.31333	-3.4312	0.00930665	0.177851	-2.56752	Rab11fip4
TC0800002385.mm.1	0.188509	8.13833	3.42982	0.00932531	0.178101	-2.56952	Rfxank
TC1400000452.mm.1	-0.201045	5.85667	-3.42867	0.00934096	0.178294	-2.5712	Ang-ps3
TC0500001370.mm.1	-0.209089	8.86667	-3.42773	0.00935363	0.17843	-2.57256	Atxn2
TC0800000488.mm.1	0.213399	7.13833	3.42526	0.00938726	0.17891	-2.57615	Pcm1
TC0200001484.mm.1	-0.228647	4.66167	-3.42506	0.00938993	0.17891	-2.57643	Gm17076
TC1300001556.mm.1	-0.203327	9.84	-3.4227	0.00942225	0.179358	-2.57987	Hist1h2aj
TC1100004118.mm.1	-0.224916	8.18667	-3.42253	0.00942459	0.179358	-2.58012	Prpsap1
TC0200004769.mm.1	0.234405	8.28333	3.42208	0.00943071	0.179368	-2.58077	Gm11759
TC1300001856.mm.1	-0.151711	5.625	-3.41991	0.00946041	0.179826	-2.58391	A730081D07Rik; RP24-386G2.2
TC0700004047.mm.1	0.987144	4.67333	3.41753	0.00949322	0.180343	-2.58737	Gm25424
TC0400001248.mm.1	-0.194118	6.32833	-3.41629	0.00951036	0.18051	-2.58918	1700042G07Rik
TC0200004587.mm.1	-0.159485	6.15333	-3.41452	0.00953487	0.18051	-2.59175	Gm14028
TC1500001379.mm.1	0.147929	10.5933	3.41385	0.00954408	0.18051	-2.59272	Pabpc1
TC0500003061.mm.1	0.243787	7.83167	3.41325	0.00955251	0.18051	-2.5936	Mmab
TC0500002270.mm.1	-0.246324	5.325	-3.41314	0.00955395	0.18051	-2.59375	Gm25551
TC1200000114.mm.1	0.865434	8.22	3.41301	0.00955581	0.18051	-2.59395	Gm9847
TC1700002017.mm.1	-0.182967	6.53667	-3.41297	0.00955629	0.18051	-2.594	Rpp21
TC0700000058.mm.1	-0.18808	8.44167	-3.4127	0.00956016	0.18051	-2.5944	Epn1
TC0900000586.mm.1	-0.362009	7.49833	-3.41235	0.00956493	0.18051	-2.5949	Gm5617
TC0X00001777.mm.1	-0.220549	5.06667	-3.41224	0.00956651	0.18051	-2.59507	Gm23082
TC0600001014.mm.1	-0.221462	10.78	-3.41159	0.00957557	0.18051	-2.59601	Gm23401
TC1400001432.mm.1	0.355929	8.35833	3.4113	0.00957959	0.18051	-2.59643	Dnase1l3
TC0200003698.mm.1	0.194494	11.5033	3.4111	0.00958229	0.18051	-2.59671	Abcb11
TC1100001495.mm.1	-0.180207	5.39833	-3.41101	0.00958354	0.18051	-2.59684	Hoxb6
TC0100003088.mm.1	-0.166693	7.07167	-3.41031	0.0095933	0.18051	-2.59786	Gm26616
TC1300002653.mm.1	0.211853	5.78	3.41007	0.00959672	0.18051	-2.59822	Gm5455
TC0600001425.mm.1	0.368361	8.955	3.4099	0.00959908	0.18051	-2.59846	Lpcat3
TC0400000960.mm.1	0.194247	4.61833	3.40961	0.00960317	0.18051	-2.59889	Gm25004
TC0100000027.mm.1	0.156062	9.05833	3.40778	0.00962877	0.180799	-2.60155	Pcmtd1
TSUnmapped00000053.mm.1	-0.170602	8.55667	-3.40734	0.00963492	0.180799	-2.60219	Sts
TC1500002070.mm.1	-0.186453	4.90333	-3.4073	0.00963539	0.180799	-2.60224	Spn-ps
TC0100002600.mm.1	-0.18221	8.02833	-3.40658	0.00964548	0.180812	-2.60329	Cnppd1
TC1400001627.mm.1	0.179428	7.10833	3.40595	0.0096544	0.180812	-2.60421	Appl1
TC0100002354.mm.1	0.236737	10.2533	3.40561	0.0096592	0.180812	-2.60471	Hspd1
TC1300001382.mm.1	0.182803	10.3633	3.40531	0.00966343	0.180812	-2.60515	Akr1c20
TC1500001630.mm.1	0.15353	7.17167	3.40525	0.00966422	0.180812	-2.60523	Asap1
TC0600000566.mm.1	0.252821	6.40333	3.40462	0.0096731	0.180834	-2.60615	Gimap4
TC1600001268.mm.1	0.230266	7.98167	3.40436	0.00967668	0.180834	-2.60652	Rpl31-ps12
TC0700001853.mm.1	-0.317442	8.18833	-3.40369	0.00968619	0.180906	-2.6075	Snora30
TC0800001511.mm.1	-0.245914	5.91833	-3.40286	0.00969793	0.18095	-2.60871	Dpep1
TC1000000246.mm.1	0.202335	8.715	3.40272	0.00969979	0.18095	-2.6089	Ptprk
TC0X00002831.mm.1	-0.194875	4.51833	-3.40192	0.00971111	0.180966	-2.61007	Gm14876
TC1500002069.mm.1	0.270813	10.09	3.40187	0.00971189	0.180966	-2.61015	Rpl31-ps8
TC1300002760.mm.1	0.188818	10.0333	3.40115	0.00972205	0.18105	-2.6112	Gm20900
TC0900001414.mm.1	0.178879	7.99333	3.40008	0.00973715	0.1812	-2.61275	Impdh2
TC0500001422.mm.1	-0.205911	5.35333	-3.39978	0.00974139	0.1812	-2.61318	Gm15751; AC157931.3
TC0X00000793.mm.1	0.21754	10.535	3.3983	0.0097624	0.181421	-2.61534	Rps24-ps3
TC1800000655.mm.1	-0.151647	8.05333	-3.39815	0.00976456	0.181421	-2.61556	Wdr7
TC0800002917.mm.1	-0.222411	6.14833	-3.39743	0.00977474	0.181479	-2.6166	Marveld3
TC0200004621.mm.1	0.169852	10.5583	3.39714	0.00977897	0.181479	-2.61703	Gm14044
TC1000003035.mm.1	0.184518	6.02	3.39518	0.0098068	0.181867	-2.61987	Lemd3
TC0500000363.mm.1	0.151506	6.38	3.39466	0.00981428	0.181867	-2.62064	Whsc1
TC1300002093.mm.1	0.206202	7.82333	3.39448	0.00981688	0.181867	-2.6209	Hnrnpa0
TC0400000047.mm.1	-0.195852	4.69667	-3.39396	0.00982426	0.181892	-2.62165	Gm11795; RP23-222A18.2
TC1000001755.mm.1	0.20623	7.88333	3.39359	0.00982957	0.181892	-2.62219	Utrn
TC0500002623.mm.1	0.286224	8.45167	3.39121	0.00986366	0.182418	-2.62566	Kdr
TC0500001353.mm.1	0.143543	6.99167	3.38959	0.00988695	0.182744	-2.62801	Rpl6
TC0600001285.mm.1	-0.153614	7.29333	-3.38911	0.00989389	0.182767	-2.62872	D830050J10Rik
TC0600000340.mm.1	0.169924	7.01167	3.38853	0.00990231	0.182817	-2.62957	Tmem140
TC1200002174.mm.1	-0.224639	10.0117	-3.388	0.00990993	0.182853	-2.63033	Gm22230
TC0700003708.mm.1	0.250071	7.99833	3.38746	0.00991772	0.182891	-2.63112	Rps13-ps2
TC0100001124.mm.1	0.182186	7.19833	3.38623	0.00993548	0.183038	-2.63291	Ccnt2
TC1400001179.mm.1	-0.226494	9.76	-3.38612	0.00993708	0.183038	-2.63307	Gm23764
TC0100001141.mm.1	-0.393325	4.75	-3.38545	0.00994679	0.183112	-2.63405	Gm23902
TC1000000729.mm.1	-0.170204	9.445	-3.38419	0.00996511	0.183344	-2.63589	Chchd10
TC1200001830.mm.1	0.19959	6.02833	3.38306	0.00998147	0.183504	-2.63753	Klhl28
TC1400000737.mm.1	0.282338	6.22333	3.3828	0.00998523	0.183504	-2.6379	Traj8
TC1700002004.mm.1	0.140836	7.39667	3.38185	0.00999911	0.183538	-2.63929	Gm8909
TC0400003101.mm.1	0.162936	11.7767	3.38107	0.0100104	0.183538	-2.64043	Cyp2j5
TC0200001374.mm.1	-0.160944	7.555	-3.38095	0.0100123	0.183538	-2.64061	Pacsin3
TC0500001684.mm.1	0.316716	5.98167	3.38057	0.0100179	0.183538	-2.64117	Gm16121; AC145748.2
TC0100000674.mm.1	-0.198941	6.22667	-3.3799	0.0100276	0.183538	-2.64214	Gm25974
TC0X00002472.mm.1	0.284493	7.57333	3.3798	0.0100291	0.183538	-2.64228	F8
TC0500002529.mm.1	-0.178624	6.32167	-3.3797	0.0100305	0.183538	-2.64243	Gm23617
TC1800001227.mm.1	-0.234079	8.37	-3.37914	0.0100386	0.183538	-2.64324	Pcdh1
TC1100001724.mm.1	-0.23203	5.46833	-3.37884	0.0100431	0.183538	-2.64368	Sppl2c
TC1100001515.mm.1	0.157747	6.50667	3.37874	0.0100446	0.183538	-2.64383	Cbx1
TC1500001356.mm.1	0.192453	7.29667	3.37834	0.0100504	0.183538	-2.64441	Stk3
TC1500001144.mm.1	0.248047	5.87833	3.37763	0.0100609	0.183538	-2.64545	Fbxo4
TC0100003742.mm.1	-0.181283	8.05333	-3.37726	0.0100663	0.183538	-2.64598	C130074G19Rik
TC0600001235.mm.1	0.2486	7.62667	3.37721	0.010067	0.183538	-2.64606	Gm5578
TC1900000028.mm.1	-0.148181	8.50333	-3.37628	0.0100807	0.1836	-2.64742	Tmem134
TC0500000968.mm.1	-0.24127	6.68833	-3.37603	0.0100843	0.1836	-2.64778	Gm17092; RP23-57P23.2
TC0200002048.mm.1	0.2611	8.45333	3.37581	0.0100876	0.1836	-2.6481	Gm14094
TC1400001911.mm.1	0.2497	9.56333	3.37482	0.0101021	0.183616	-2.64954	Gm8317
TC0400002610.mm.1	0.3053	7.455	3.37437	0.0101088	0.183616	-2.6502	Gm12422
TC1900000372.mm.1	-0.196914	7.56833	-3.37402	0.010114	0.183616	-2.65071	2410080I02Rik; AC121973.1
TC1700002674.mm.1	0.227108	6.01333	3.37381	0.010117	0.183616	-2.65101	Gm22235
TC0100001526.mm.1	-0.158904	11.0633	-3.37381	0.0101171	0.183616	-2.65102	Creg1
TC0900003021.mm.1	0.238601	7.29	3.37296	0.0101296	0.18374	-2.65226	Manf; Rbm15b
TC0200000507.mm.1	-0.158289	7.875	-3.37209	0.0101425	0.183744	-2.65353	Rapgef1
TC1100000271.mm.1	-0.266104	8.71333	-3.37186	0.0101458	0.183744	-2.65385	n-R5s68
TC0800000011.mm.1	-0.160942	7.95667	-3.37178	0.010147	0.183744	-2.65397	Pnpla6
TC0800003193.mm.1	0.189556	9.53667	3.37048	0.0101663	0.183947	-2.65587	Irf2bp2
TC0800003172.mm.1	-0.189936	6.97833	-3.37025	0.0101696	0.183947	-2.6562	2310022B05Rik
TC0400002332.mm.1	-0.348471	12.6567	-3.36781	0.010206	0.184445	-2.65977	Bhmt-ps1
TC0500001447.mm.1	0.156045	10.3917	3.36763	0.0102087	0.184445	-2.66003	Tmed2
TC0400003233.mm.1	0.549232	5.78333	3.36571	0.0102373	0.184858	-2.66283	Gm23354
TC0200002928.mm.1	-0.22759	4.755	-3.36512	0.0102461	0.184913	-2.66369	Gm13217
TC0400003342.mm.1	-0.162081	4.80333	-3.36457	0.0102544	0.184959	-2.66449	C530005A16Rik
TC0700001056.mm.1	-0.183465	7.90167	-3.3639	0.0102644	0.185036	-2.66547	Kansl2-ps
TC1400002273.mm.1	-0.192115	5.46333	-3.3628	0.0102808	0.185228	-2.66707	Gm4583
TC0100002667.mm.1	-0.290542	7.335	-3.36218	0.0102901	0.185292	-2.66797	Irs1
TC0200003530.mm.1	0.354832	4.64167	3.3602	0.01032	0.185429	-2.67087	Gm13521
TC1800000944.mm.1	0.183978	7.09167	3.36011	0.0103213	0.185429	-2.67099	Arhgap12
TC0500003084.mm.1	-0.257167	8.08167	-3.35895	0.0103388	0.185429	-2.67269	Hnf1a
TC1200002101.mm.1	0.279262	8.20833	3.35814	0.010351	0.185429	-2.67387	0610007P14Rik
TC0500000987.mm.1	-0.206654	6.005	-3.35814	0.0103511	0.185429	-2.67388	Agpat9
TC0300001469.mm.1	0.16365	9.74167	3.35783	0.0103558	0.185429	-2.67433	2015-09-01
TC0X00002185.mm.1	0.168792	7.42	3.35752	0.0103604	0.185429	-2.67478	Firre
TC0600000328.mm.1	-0.172424	6.22	-3.35654	0.0103754	0.185429	-2.67622	Bpgm
TC0400001974.mm.1	0.168025	9.87333	3.35617	0.0103809	0.185429	-2.67675	Eno1; Eno1b
TC1700002322.mm.1	-0.164928	5.25833	-3.35616	0.010381	0.185429	-2.67676	Arrdc5
TC0400003441.mm.1	-0.218447	5.04333	-3.35598	0.0103838	0.185429	-2.67703	Mir30c-1
TC1400000170.mm.1	0.171459	9.16667	3.35551	0.0103909	0.185429	-2.67772	Sec24c
TC1200001460.mm.1	0.714464	10.9767	3.35497	0.0103991	0.185429	-2.6785	Lpin1
TC1100000605.mm.1	-0.172286	7.69	-3.35481	0.0104015	0.185429	-2.67873	Shroom1
TC0800002089.mm.1	-0.171845	6.49833	-3.35462	0.0104044	0.185429	-2.67901	Gm16205
TC0800001012.mm.1	0.182574	8.89167	3.35402	0.0104136	0.185429	-2.6799	Rps13-ps1
TC0700000707.mm.1	0.238545	9.45333	3.35382	0.0104166	0.185429	-2.68018	Gm2058
TC0200003080.mm.1	0.174764	7.46167	3.35319	0.0104262	0.185429	-2.6811	Arhgap21
TC0M00000012.mm.1	0.755484	8.24833	3.3529	0.0104306	0.185429	-2.68153	mt-Tr
TC0900002292.mm.1	0.388045	7.53167	3.3526	0.0104352	0.185429	-2.68196	Fdx1
TC0X00000395.mm.1	0.15903	4.69	3.35224	0.0104406	0.185429	-2.68248	Gm7657
TC1000002879.mm.1	0.192467	6.87333	3.35215	0.0104421	0.185429	-2.68263	Gm6808
TC1900001709.mm.1	0.191367	6.84	3.35067	0.0104647	0.185429	-2.68479	Ccdc186
TC0Y00000127.mm.1	-0.20031	4.44333	-3.3505	0.0104672	0.185429	-2.68503	Gm21787
TC0600003079.mm.1	-0.331673	5.66833	-3.35035	0.0104696	0.185429	-2.68525	C3ar1
TC1100001643.mm.1	-0.151552	7.3	-3.35024	0.0104712	0.185429	-2.6854	Tubg2
TC1000000589.mm.1	-0.253262	5.15167	-3.35015	0.0104726	0.185429	-2.68554	Gm22803
TC1000000825.mm.1	-0.166716	7.19333	-3.35011	0.0104732	0.185429	-2.6856	Gm26602; LOC100862144
TC0200003007.mm.1	-0.157149	7.85667	-3.34895	0.0104909	0.185429	-2.68729	Gm13319
TC0600001818.mm.1	0.215726	8.95	3.34879	0.0104934	0.185429	-2.68752	Gm27018
TC0Y00000133.mm.1	0.220271	4.60667	3.3481	0.0105041	0.185429	-2.68854	Gm21800
TC0200004196.mm.1	0.189648	11.1083	3.3477	0.0105102	0.185429	-2.68912	Gm10800
TC1600000853.mm.1	-0.19182	4.33833	-3.34735	0.0105156	0.185429	-2.68963	Gm15555; RP24-361I15.1
TC0600001600.mm.1	-0.149033	5.63833	-3.34712	0.0105191	0.185429	-2.68997	Apold1
TC1500002304.mm.1	-0.195439	5.41833	-3.34708	0.0105197	0.185429	-2.69002	Hotair
TC0Y00000067.mm.1	-0.184189	4.37667	-3.34612	0.0105344	0.185429	-2.69142	Gm20840
TC0Y00000117.mm.1	-0.184189	4.37667	-3.34612	0.0105344	0.185429	-2.69142	Gm20898
TC0Y00000371.mm.1	-0.184189	4.37667	-3.34612	0.0105344	0.185429	-2.69142	Gm21275
TC0Y00000430.mm.1	-0.184189	4.37667	-3.34612	0.0105344	0.185429	-2.69142	Gm20934
TC0Y00000456.mm.1	-0.184189	4.37667	-3.34612	0.0105344	0.185429	-2.69142	Gm20847
TC0Y00000457.mm.1	-0.184189	4.37667	-3.34612	0.0105344	0.185429	-2.69142	Gm20848
TC0600000935.mm.1	-0.183242	6.505	-3.34523	0.0105482	0.185571	-2.69273	Vax2
TC0800002000.mm.1	-0.235338	4.32667	-3.34454	0.0105589	0.185656	-2.69374	Gm3985
TC1000000386.mm.1	0.167845	9.59833	3.34401	0.010567	0.185663	-2.69451	Sec63
TC1300002544.mm.1	0.279973	8.28833	3.34376	0.0105709	0.185663	-2.69487	Slc30a5
TC0X00001718.mm.1	-0.222091	4.635	-3.34067	0.0106187	0.186313	-2.69939	Gm14333
TC0500001239.mm.1	0.1784	5.62667	3.34034	0.0106238	0.186313	-2.69987	Oasl2
TC0700003940.mm.1	0.22168	6.565	3.34019	0.0106262	0.186313	-2.70009	Trim12c
TC0300003243.mm.1	-0.150739	6.43833	-3.33988	0.010631	0.186313	-2.70055	Bcl9
TC0100000491.mm.1	0.159412	9.17	3.33951	0.0106369	0.186313	-2.70109	Rpl17-ps1
TC0800002707.mm.1	0.153055	5.90833	3.33887	0.0106467	0.186352	-2.70202	Ces1h
TC0X00002380.mm.1	0.183226	11.4217	3.33813	0.0106583	0.186352	-2.70311	Gm8172
TC0400004009.mm.1	0.212461	6.675	3.33812	0.0106585	0.186352	-2.70313	Clcn6
TC0X00002216.mm.1	-0.21302	4.49	-3.33788	0.0106623	0.186352	-2.70348	Mir6384
TC0X00000377.mm.1	0.214992	7.16833	3.33606	0.0106907	0.186725	-2.70614	Gm14567
TC0700002618.mm.1	-0.321317	7.66833	-3.33576	0.0106953	0.186725	-2.70656	Mir7047
TC0600001374.mm.1	0.145518	12.865	3.33484	0.0107097	0.186763	-2.70791	Mug2
TC0600001762.mm.1	-0.218523	4.87167	-3.33464	0.0107129	0.186763	-2.70821	Gm25539
TC0200005314.mm.1	-0.151363	9.82833	-3.33451	0.0107149	0.186763	-2.7084	Ctsz
TC1800001081.mm.1	0.196282	7.89833	3.33387	0.010725	0.186801	-2.70934	Rprd1a
TC0300001260.mm.1	-0.197093	4.27333	-3.33357	0.0107297	0.186801	-2.70978	Tram1l1
TC1700000556.mm.1	-0.224668	4.86	-3.33284	0.0107412	0.186801	-2.71085	Gm26858
TC1300001185.mm.1	-0.216036	5.40167	-3.33256	0.0107455	0.186801	-2.71125	Htr1a
TC1700001067.mm.1	-0.190022	4.59167	-3.33252	0.0107461	0.186801	-2.71131	Dreh
TC1900001123.mm.1	0.450281	8.65	3.33171	0.0107589	0.186879	-2.7125	AW112010
TC0400004226.mm.1	-0.212223	6.04	-3.3315	0.0107623	0.186879	-2.7128	Cela2a
TC1100000558.mm.1	-0.363164	5.31333	-3.33067	0.0107753	0.18697	-2.71401	Olfr54
TC1600001338.mm.1	0.220544	9.73833	3.33018	0.010783	0.18697	-2.71473	Mir684-1; Gm10241
TC0800000591.mm.1	-0.221979	8.285	-3.32973	0.0107902	0.18697	-2.71539	Gm15758; AC109200.1
TC1000001066.mm.1	0.365287	10.27	3.32935	0.0107961	0.18697	-2.71594	Igf1
TC0400000915.mm.1	-0.24962	6	-3.32932	0.0107966	0.18697	-2.71598	Tgif2-ps1
TC1400000357.mm.1	0.229768	6.28833	3.32812	0.0108156	0.187198	-2.71774	Gm6340
TC1800000134.mm.1	0.228135	11.0667	3.32755	0.0108246	0.187206	-2.71857	Gm10036
TC1200001132.mm.1	-0.439808	6.06833	-3.32736	0.0108277	0.187206	-2.71886	Mir665
TC1700002492.mm.1	0.188426	6.635	3.32483	0.0108678	0.187711	-2.72256	Smchd1
TC0700002119.mm.1	-0.24892	6.49667	-3.32444	0.010874	0.187711	-2.72312	Gm7353
TC0100003254.mm.1	0.207474	7.57	3.32345	0.0108898	0.187711	-2.72457	Rnf2
TC0X00003038.mm.1	0.218231	7.84833	3.32336	0.0108913	0.187711	-2.72471	Morf4l2
TC1000000655.mm.1	-0.178633	4.63	-3.32327	0.0108927	0.187711	-2.72484	Gm24172
TC0700001666.mm.1	0.152294	5.15333	3.32266	0.0109025	0.187711	-2.72574	Far1
TC1000000175.mm.1	-0.221985	5.735	-3.32244	0.010906	0.187711	-2.72606	H60b; Raet1a; Raet1b; Raet1c; Raet1d; Raet1e
TC0X00001077.mm.1	-0.167433	4.55833	-3.32229	0.0109083	0.187711	-2.72627	Gm14878
TC1300000691.mm.1	0.226296	8.27333	3.32222	0.0109095	0.187711	-2.72638	Tgfbi
TC0100001468.mm.1	-0.167675	4.54333	-3.32159	0.0109196	0.187784	-2.7273	Tnfsf4
TC1300000884.mm.1	0.201781	9.26667	3.32083	0.0109317	0.187893	-2.72842	Clptm1l
TC0700001951.mm.1	0.213468	7.23333	3.32036	0.0109392	0.18792	-2.7291	Dock1
TC0X00003078.mm.1	-0.199551	7.22667	-3.3189	0.0109626	0.188222	-2.73123	Gm22025
TC0100002151.mm.1	-0.160622	7.37	-3.31781	0.0109802	0.188424	-2.73284	Ccdc115
TC1200001012.mm.1	-0.148182	7.21	-3.3167	0.010998	0.188467	-2.73446	Rin3
TC1900000258.mm.1	0.228818	4.625	3.31642	0.0110026	0.188467	-2.73487	Olfr1445
TC1800000019.mm.1	0.142753	7.065	3.31635	0.0110038	0.188467	-2.73498	Svil
TC0400000353.mm.1	0.201157	7.99	3.31581	0.0110124	0.188467	-2.73576	Chmp5
TC1200001097.mm.1	-0.329172	5.01167	-3.31549	0.0110176	0.188467	-2.73623	Gm17052
TC1700000917.mm.1	-0.161335	7.35	-3.31547	0.0110179	0.188467	-2.73626	Ccnd3
TC0800002900.mm.1	-0.2064	6.25	-3.31466	0.0110309	0.18849	-2.73744	Gm23163
TC0600001895.mm.1	-0.157207	4.28667	-3.31466	0.011031	0.18849	-2.73745	Gm15581; RP23-274E24.2
TC1700001034.mm.1	0.240178	6.62167	3.31322	0.0110542	0.188682	-2.73955	Adgre1
TC1100003747.mm.1	-0.194384	7.38667	-3.31282	0.0110609	0.188682	-2.74014	Krtap17-1
TC0400002918.mm.1	0.15666	6.20167	3.3127	0.0110627	0.188682	-2.74031	Mpdz
TC0300001667.mm.1	0.378693	6.05	3.31251	0.0110658	0.188682	-2.74059	Car1
TC0500000732.mm.1	-0.19021	10.2683	-3.31146	0.0110829	0.188801	-2.74214	Paics
TC1400000061.mm.1	0.170665	5.17167	3.31136	0.0110845	0.188801	-2.74228	Gm8340
TC1100001569.mm.1	-0.155836	6.59333	-3.3106	0.0110968	0.18891	-2.74339	Gm12352; RP23-355L10.10
TC0500002892.mm.1	0.185053	5.38667	3.31016	0.0111041	0.188934	-2.74404	Zfp951
TC0400001402.mm.1	0.209427	5.265	3.30941	0.0111162	0.188967	-2.74513	Gm12926
TC1000000715.mm.1	0.191595	5.03833	3.30932	0.0111178	0.188967	-2.74527	4933407G14Rik
TC1100003288.mm.1	0.14577	8.51667	3.30741	0.011149	0.189397	-2.74807	Rpl23a; Snord42b
TC0600003364.mm.1	-0.817586	8.63167	-3.30672	0.0111601	0.189486	-2.74907	Slco1a4
TC1300001265.mm.1	0.180677	9.84333	3.30484	0.011191	0.18962	-2.75183	Il6st
TC1200000719.mm.1	-0.287161	5.27667	-3.30465	0.0111942	0.18962	-2.75211	Rad51b
TC0300002906.mm.1	0.18696	6.55333	3.30434	0.0111992	0.18962	-2.75256	Larp7
TC1100004214.mm.1	-0.245715	5.58333	-3.30433	0.0111994	0.18962	-2.75258	Ppp1r27
TC0800002160.mm.1	0.259277	5.79	3.30398	0.0112051	0.18962	-2.75309	Primpol
TC0300000809.mm.1	0.186989	4.76833	3.3035	0.0112131	0.18962	-2.7538	S100a6
TC1100002847.mm.1	0.149866	7.9	3.30336	0.0112154	0.18962	-2.754	Arf1
TC1800001425.mm.1	0.615702	5.205	3.30302	0.0112209	0.18962	-2.7545	Mir145a
TC1900001542.mm.1	-0.211158	7.425	-3.30301	0.0112212	0.18962	-2.75452	Gm20467; RP23-292H23.1
TC4_JH584294_random00000001.mm.1	-0.238894	7.42167	-3.30253	0.011229	0.189653	-2.75521	Gm13306; Ccl27b; Gm2506; Ccl27a
TC0600003601.mm.1	0.174786	7.355	3.30176	0.0112417	0.189677	-2.75634	Foxp1
TC1200001128.mm.1	-0.187681	7.03	-3.30173	0.0112422	0.189677	-2.75639	Mir673
TC0800002039.mm.1	0.156002	7.77667	3.30083	0.0112571	0.189729	-2.75771	Tnks
TC0500001974.mm.1	-0.207915	4.80167	-3.3005	0.0112625	0.189729	-2.75819	Gm10354
TC0200000727.mm.1	0.190175	4.41333	3.30013	0.0112687	0.189729	-2.75874	Gm13457
TC1900001551.mm.1	0.172624	7.45833	3.30002	0.0112705	0.189729	-2.7589	Erlin1
TC0200002853.mm.1	-0.209684	5.895	-3.29929	0.0112825	0.189729	-2.75996	Gm13185; RP23-248L2.2
TC0200005066.mm.1	0.169733	6.63	3.29798	0.0113043	0.189729	-2.76188	Chd6
TC0600002000.mm.1	-0.160379	5.27833	-3.29735	0.0113148	0.189729	-2.76281	Gm13781; RP24-67I3.3
TC0600000012.mm.1	0.14368	8.05	3.29733	0.011315	0.189729	-2.76284	Casd1
TC0300000443.mm.1	-0.263276	5.71167	-3.29712	0.0113186	0.189729	-2.76315	LOC100861809
TC1100001642.mm.1	-0.148925	9.08667	-3.29674	0.0113248	0.189729	-2.7637	Tubg1
TC1500001875.mm.1	-0.194994	4.47333	-3.29667	0.011326	0.189729	-2.76381	Kcnj4
TC0200004898.mm.1	-0.181946	6.14	-3.29665	0.0113264	0.189729	-2.76384	Sox12
TC1600000430.mm.1	0.144631	6.48	3.29645	0.0113296	0.189729	-2.76412	Gm15729; RP23-342H15.2
TC1300002292.mm.1	0.269082	10.9667	3.29615	0.0113347	0.189729	-2.76457	Rpl9-ps4
TC1300000264.mm.1	-0.305206	9.355	-3.29611	0.0113354	0.189729	-2.76463	Slc17a2
TC0500002083.mm.1	-0.158875	5.57333	-3.29554	0.0113448	0.189729	-2.76546	Asb10
TC0400002683.mm.1	-0.260629	7.81667	-3.29509	0.0113524	0.189729	-2.76613	Gm25419
TC0500000438.mm.1	-0.159377	5.515	-3.29484	0.0113566	0.189729	-2.7665	4930487D11Rik
TC0700001974.mm.1	0.205454	7.79333	3.29478	0.0113575	0.189729	-2.76658	Mgmt
TC0600000788.mm.1	0.164113	8.06	3.29166	0.0114097	0.190333	-2.77116	Serbp1
TC1400001220.mm.1	-0.200956	6.19333	-3.29147	0.0114128	0.190333	-2.77143	Gm6232
TC0400001364.mm.1	-0.156142	8.03	-3.29139	0.0114142	0.190333	-2.77155	Gm22982
TC0600002589.mm.1	-0.208915	6.30667	-3.2912	0.0114174	0.190333	-2.77183	Gm15475; RP23-100I21.1
TC1000002524.mm.1	-0.170501	8.985	-3.29052	0.0114288	0.190424	-2.77283	Sgta
TC1900001206.mm.1	0.217204	10.9883	3.29014	0.0114351	0.190431	-2.77338	E030024N20Rik
TC1700001932.mm.1	-0.279901	6.97167	-3.28934	0.0114485	0.190556	-2.77455	Mir6972
TC0900000443.mm.1	-0.342661	4.91667	-3.28842	0.0114641	0.190716	-2.77591	Olfr978
TC0700001860.mm.1	-0.208368	8.40667	-3.288	0.0114712	0.190735	-2.77652	Ctf1
TC0900002599.mm.1	0.205381	7.01833	3.28678	0.0114918	0.19098	-2.77832	Fam63b
TC0600000855.mm.1	-0.264509	7.32667	-3.28631	0.0114997	0.191011	-2.779	Gm20536; RP23-335C3.6
TC0X00000684.mm.1	-0.198901	5.28333	-3.28555	0.0115125	0.191125	-2.78011	Zfp92
TC1600000849.mm.1	-0.361175	4.435	-3.28455	0.0115295	0.191309	-2.78159	Gm26937
TC0400001890.mm.1	0.341809	6.04833	3.28386	0.0115413	0.191405	-2.7826	Gm13248
TC0200000304.mm.1	0.186171	5.84833	3.28315	0.0115533	0.191506	-2.78364	Gm13333
TC1900001677.mm.1	0.161255	9.545	3.28273	0.0115603	0.191524	-2.78425	Nutf2-ps2; Nutf2-ps1
TC0700001781.mm.1	-0.167897	7.92333	-3.28198	0.0115731	0.191636	-2.78535	Gm23168
TC0800001540.mm.1	-0.174479	5.165	-3.2812	0.0115864	0.19166	-2.7865	LOC100861938
TC0300001757.mm.1	0.196973	4.645	3.2812	0.0115865	0.19166	-2.78651	Ect2
TC1800001719.mm.1	0.230515	7.955	3.28002	0.0116066	0.191894	-2.78824	Timm21
TC1000002066.mm.1	-0.247378	5.43667	-3.27828	0.0116362	0.192285	-2.79079	Gm25277
TC0500003314.mm.1	-0.400615	10.7933	-3.27733	0.0116525	0.192455	-2.79218	Asl
TC1600000459.mm.1	-0.21489	11.415	-3.27614	0.011673	0.192695	-2.79394	n-R5s33
TC0200003270.mm.1	-0.229257	10.45	-3.27558	0.0116826	0.192754	-2.79476	Gm23489
TC0900000285.mm.1	0.168647	6.56667	3.27396	0.0117104	0.193114	-2.79713	Arhgap32
TC0700002482.mm.1	-0.164848	5.325	-3.27305	0.0117261	0.193125	-2.79847	A930016O22Rik
TC1100000917.mm.1	-0.259445	7.36333	-3.27261	0.0117338	0.193125	-2.79912	Sat2
TC0800001208.mm.1	-0.154502	6.57667	-3.27258	0.0117342	0.193125	-2.79915	Fbxl8
TC1000000541.mm.1	0.148469	6.67833	3.27252	0.0117352	0.193125	-2.79924	Ascc1
TC1100000965.mm.1	-0.168761	8.49667	-3.27175	0.0117485	0.19317	-2.80037	Kif1c; Mir6925
TC0100001500.mm.1	0.252069	9.9	3.27167	0.0117499	0.19317	-2.80049	Slc19a2
TC0600002420.mm.1	0.14678	10.9267	3.27111	0.0117596	0.193222	-2.80132	Gm9794
TC0800001766.mm.1	-0.217091	7.29333	-3.27079	0.0117651	0.193222	-2.80178	Gm24231
TC0400001818.mm.1	-0.163524	4.80167	-3.27044	0.0117712	0.193223	-2.8023	Gm22039
TC0600001906.mm.1	-0.22457	4.72667	-3.26896	0.0117969	0.193395	-2.80448	Gm15592; RP23-16J8.3
TC1100004201.mm.1	-0.218962	5.99333	-3.26873	0.0118009	0.193395	-2.80481	Gm11772
TC0800002533.mm.1	0.258755	5.24833	3.26823	0.0118097	0.193395	-2.80555	Gm27048; RP24-335D17.2
TC0200000522.mm.1	0.13581	8.23333	3.26749	0.0118224	0.193395	-2.80664	Set
TC0600003307.mm.1	0.19931	8.03	3.26741	0.0118238	0.193395	-2.80675	Dusp16
TC0500001409.mm.1	-0.17152	5.63	-3.2671	0.0118293	0.193395	-2.80722	4932422M17Rik
TC1100002329.mm.1	0.182802	10.7767	3.26709	0.0118295	0.193395	-2.80723	Mdh1
TC1100003906.mm.1	-0.208221	6.63167	-3.26707	0.0118298	0.193395	-2.80726	1700052K11Rik
TC0900001624.mm.1	0.255325	7.715	3.26546	0.0118578	0.193753	-2.80961	Nktr
TC0600002813.mm.1	-0.229974	10.2733	-3.26485	0.0118686	0.19382	-2.81052	Gm24387
TC1100003276.mm.1	-0.154685	10.7567	-3.26417	0.0118804	0.19382	-2.81151	Pipox
TC0X00001248.mm.1	0.271669	4.52	3.26397	0.0118839	0.19382	-2.81181	Mdm4-ps
TC0800001715.mm.1	-0.226051	4.87	-3.26385	0.011886	0.19382	-2.81199	D630011A20Rik
TC0800001757.mm.1	0.177082	4.625	3.26287	0.0119031	0.193975	-2.81342	C030037F17Rik
TC0900001013.mm.1	-0.26448	4.535	-3.26245	0.0119104	0.193975	-2.81403	Bcl2l10
TC0300002390.mm.1	-0.196519	9.09667	-3.262	0.0119183	0.193975	-2.8147	Gm9774
TC0100003505.mm.1	0.215603	8.72167	3.26165	0.0119244	0.193975	-2.81521	Hsd17b7
TC0700003466.mm.1	-0.279462	6.55333	-3.26147	0.0119276	0.193975	-2.81548	Gm23795
TC0300002123.mm.1	0.267664	6.25667	3.26124	0.0119317	0.193975	-2.81582	Gm20689
TC0X00001544.mm.1	-0.190522	4.23833	-3.26055	0.0119438	0.194	-2.81683	n-R5s15
TC0500001327.mm.1	-0.390825	7.56833	-3.26	0.0119536	0.194	-2.81764	Tbx3
TC0100000666.mm.1	0.192045	4.98667	3.25978	0.0119574	0.194	-2.81797	Gm15180
TC0300001345.mm.1	0.166784	4.99833	3.25966	0.0119595	0.194	-2.81814	Gimd1
TC0400003055.mm.1	-0.153921	4.90333	-3.25861	0.011978	0.194	-2.81968	Gm12642
TC0100001640.mm.1	-0.209961	4.59667	-3.25845	0.0119808	0.194	-2.81992	Olfr426; Olfr427
TC0600003366.mm.1	0.530316	6.80833	3.25836	0.0119825	0.194	-2.82006	Gm22036
TC0200003131.mm.1	-0.190014	4.69667	-3.25818	0.0119856	0.194	-2.82032	Gm13387; RP23-132N23.1
TC1900001773.mm.1	0.145185	4.64333	3.25802	0.0119885	0.194	-2.82056	Lipo4
TC1500000048.mm.1	-0.218668	5.89833	-3.25709	0.0120049	0.194	-2.82192	Gm16029; AC109195.1
TC0700000917.mm.1	-0.212807	6.95167	-3.25709	0.0120049	0.194	-2.82192	Gas2
TC0100003722.mm.1	0.257333	6.21833	3.25704	0.0120057	0.194	-2.82199	BC085271
TC1400000317.mm.1	-0.164262	12.2283	-3.2567	0.0120117	0.194	-2.82249	Itih4
TC1100000308.mm.1	-0.213435	4.855	-3.25326	0.0120728	0.194546	-2.82755	Gm12095
TC0600000215.mm.1	0.163534	8.98	3.25285	0.0120801	0.194546	-2.82815	Snd1
TC0600003114.mm.1	-0.144913	7.56667	-3.25273	0.0120823	0.194546	-2.82833	Ptpn6
TC0200001006.mm.1	0.431853	6.20333	3.25266	0.0120835	0.194546	-2.82843	Dhrs9
TC1100003285.mm.1	-0.176952	8.17333	-3.25225	0.0120908	0.194546	-2.82904	Traf4
TC1700000638.mm.1	-0.238131	8.79	-3.25184	0.0120981	0.194546	-2.82964	Gm20463; RP23-24A13.20
TC0100001798.mm.1	-0.202009	4.87	-3.25181	0.0120987	0.194546	-2.82969	A430105J06Rik
TC0700001083.mm.1	-0.228544	4.4	-3.25179	0.012099	0.194546	-2.82971	Gm24858
TC1100002643.mm.1	0.32729	6.12	3.25142	0.0121056	0.194546	-2.83026	Gm12185; Tgtp1
TC1400001230.mm.1	-0.241723	9.16	-3.25139	0.0121061	0.194546	-2.8303	Gm24369
[truncated: 30,125 more rows]
