# Supplementary material for: Tetracycline-induced mitohormesis mediates disease tolerance against influenza
Source: J Clin Invest. 2022 Sep 1;132(17):e151540. doi: 10.1172/JCI151540 (PMC9433105; doi:10.1172/JCI151540)
Supplement: Supplemental table 2 [file jci-132-151540-s010.xlsx]

## Sheet: liver GO GSEA
	ID	Description	setSize	enrichmentScore	NES	pvalue	p.adjust	qvalues	rank	leading_edge	core_enrichment
GO_ESTABLISHMENT_OF_PROTEIN_LOCALIZATION_TO_ENDOPLASMIC_RETICULUM	GO_ESTABLISHMENT_OF_PROTEIN_LOCALIZATION_TO_ENDOPLASMIC_RETICULUM	GO_ESTABLISHMENT_OF_PROTEIN_LOCALIZATION_TO_ENDOPLASMIC_RETICULUM	82	0.728273	2.74817	0.000189179	0.00921904	0.00828771	6888	tags=75%, list=21%, signal=59%	RPL3/SPCS2/RAB3GAP1/SSR3/SEC61G/RPS15A/RPL17/RPS7/RPSA/RPL9/RPS4X/RPS25/SRP68/SRPRB/RPS27A/RPS13/RPL36A/RPS21/RPL4/RPL5/RPS16/RPLP1/RPS17/RPL7/SEC63/RPL8/SRP9/RPS26/RPL39/RPL31/RAB3GAP2/SEC61A1/RPS9/RPL15/RPL6/RPS24/RPS11/SRP72/RPL31/RPL23/RPS6/RPL22/RPL11/SRP19/RPL19/RPL35/RPL32/RPL37/RPS5/RPS20/RPS29/RPL36/RPL37A/RPS23/RPS18/RPL10A/SRP14/SRPR/RPS14/RAB10/RPS15/RPS10/RPS19
GO_PROTEIN_LOCALIZATION_TO_ENDOPLASMIC_RETICULUM	GO_PROTEIN_LOCALIZATION_TO_ENDOPLASMIC_RETICULUM	GO_PROTEIN_LOCALIZATION_TO_ENDOPLASMIC_RETICULUM	101	0.693172	2.71146	0.000183857	0.00921904	0.00828771	6888	tags=68%, list=21%, signal=54%	HSPA5/RPL3/SPCS2/PDIA3/RAB3GAP1/SSR3/SEC61G/RPS15A/RPL17/RPS7/RPSA/RPL9/RPS4X/RPS25/SRP68/SRPRB/KDELR2/RPS27A/RPS13/RPL36A/RPS21/RPL4/RPL5/RPS16/RPLP1/RPS17/VAPA/RPL7/SEC63/RPL8/GBF1/SRP9/RPS26/RPL39/RPL31/RAB3GAP2/SEC61A1/RPS9/RPL15/RPL6/RPS24/RPS11/ANKRD13C/SRP72/RPL31/RPL23/RPS6/RPL22/RPL11/SRP19/RPL19/RPL35/RPL32/RPL37/RPS5/RPS20/RPS29/RPL36/RPL37A/RPS23/RPS18/KDELR1/RPL10A/SRP14/SRPR/RPS14/R…
GO_ALCOHOL_BIOSYNTHETIC_PROCESS	GO_ALCOHOL_BIOSYNTHETIC_PROCESS	GO_ALCOHOL_BIOSYNTHETIC_PROCESS	96	0.686797	2.66912	0.000184672	0.00921904	0.00828771	1535	tags=29%, list=5%, signal=27%	ACLY/FDPS/PMVK/LSS/HMGCS1/SQLE/IDI1/HMGCR/NSDHL/FABP5/DHCR7/LPIN1/MSMO1/INSIG1/FDFT1/MVD/LPIN2/SLC44A1/CHKA/CYP2R1/GOT1/INSIG2/SLC44A3/MVK/DPAGT1/EBP/HSD17B7/ACER2/LBR
GO_TRANSLATIONAL_INITIATION	GO_TRANSLATIONAL_INITIATION	GO_TRANSLATIONAL_INITIATION	117	0.646774	2.59117	0.000182648	0.00921904	0.00828771	6983	tags=57%, list=22%, signal=44%	RPL3/RPS15A/RPL17/RPS7/RPSA/RPL9/RPS4X/DDX3Y/EIF3A/RPS25/RPS27A/RPS13/RPL36A/RPS21/RPL4/RPL5/EIF2S1/EIF2S2/RBM4/RPS16/RPLP1/RPS17/RPL7/RPL8/EIF3M/RPS26/RPL39/RPL31/EIF5B/RPS9/PABPC1/RPL15/RPL6/RPS24/EIF4H/RPS11/RPL31/MTIF2/RPL23/RPS6/RPL22/RPL11/EIF3H/SSB/EIF3E/RPL19/RPL35/RPL32/EIF2A/EIF3F/RPL37/RPS5/RPS20/RPS29/RPL36/RPL37A/RPS23/RPS18/EIF1B/EIF3I/EIF4A1/EIF4E3/DENR/RPL10A/RPS14/RPS15/RPS10/RPS…
GO_ACETYL_COA_METABOLIC_PROCESS	GO_ACETYL_COA_METABOLIC_PROCESS	GO_ACETYL_COA_METABOLIC_PROCESS	23	0.877625	2.54652	0.000202922	0.00921904	0.00828771	680	tags=48%, list=2%, signal=47%	ACACB/ACSS2/ACLY/NUDT7/NUDT7/FASN/PMVK/NUDT7/NUDT7/ACACA/MVD/DLAT/MVK
GO_THIOESTER_METABOLIC_PROCESS	GO_THIOESTER_METABOLIC_PROCESS	GO_THIOESTER_METABOLIC_PROCESS	70	0.684459	2.51568	0.000190114	0.00921904	0.00828771	969	tags=28%, list=3%, signal=28%	ACACB/ACSS2/ACLY/NUDT7/NUDT7/FASN/PMVK/NUDT7/ACSL5/ELOVL5/NUDT7/ACACA/MVD/ELOVL6/ACSL4/ELOVL3/GPAM/HSD17B12/DLAT/MVK/SLC25A1
GO_STEROL_BIOSYNTHETIC_PROCESS	GO_STEROL_BIOSYNTHETIC_PROCESS	GO_STEROL_BIOSYNTHETIC_PROCESS	36	0.777999	2.50546	0.000198768	0.00921904	0.00828771	1535	tags=53%, list=5%, signal=50%	ACLY/FDPS/PMVK/LSS/HMGCS1/SQLE/IDI1/HMGCR/NSDHL/DHCR7/MSMO1/INSIG1/FDFT1/MVD/INSIG2/MVK/EBP/HSD17B7/LBR
GO_ISOPRENOID_BIOSYNTHETIC_PROCESS	GO_ISOPRENOID_BIOSYNTHETIC_PROCESS	GO_ISOPRENOID_BIOSYNTHETIC_PROCESS	23	0.860104	2.49568	0.000202922	0.00921904	0.00828771	1059	tags=48%, list=3%, signal=46%	FDPS/PMVK/HMGCS1/IDI1/HMGCR/FDFT1/MVD/DHRS9/RBP1/MVK/DPAGT1
GO_CELLULAR_RESPONSE_TO_TOPOLOGICALLY_INCORRECT_PROTEIN	GO_CELLULAR_RESPONSE_TO_TOPOLOGICALLY_INCORRECT_PROTEIN	GO_CELLULAR_RESPONSE_TO_TOPOLOGICALLY_INCORRECT_PROTEIN	109	0.624098	2.4731	0.000182482	0.00921904	0.00828771	3284	tags=40%, list=10%, signal=36%	TSPYL2/GFPT1/DNAJB9/HSPA5/SDF2L1/EIF2AK3/DERL3/SYVN1/IGFBP1/HSP90B1/PDIA6/HERPUD1/EDEM1/HYOU1/CREB3L2/DERL2/SEC61G/SSR1/CALR/EDEM2/DDIT3/SERP1/DNAJB11/SRPRB/EDEM3/DERL1/EIF2S1/PDIA5/DNAJC3/YOD1/SEC61B/YIF1A/SEC63/ERO1L/CDK5RAP3/DDIT3/SEC61A1/MBTPS1/FKBP14/PREB/EIF2AK2/ATF4/SEC31A/WIPI1
GO_FATTY_ACID_BIOSYNTHETIC_PROCESS	GO_FATTY_ACID_BIOSYNTHETIC_PROCESS	GO_FATTY_ACID_BIOSYNTHETIC_PROCESS	88	0.646365	2.47277	0.000187126	0.00921904	0.00828771	1199	tags=18%, list=4%, signal=17%	ACACB/ACSS2/ACLY/FASN/ELOVL5/MSMO1/ACACA/ELOVL6/ELOVL3/LPL/HSD17B12/FADS2/FADS1/ABCD3/ACSM1/THNSL2
GO_MULTI_ORGANISM_METABOLIC_PROCESS	GO_MULTI_ORGANISM_METABOLIC_PROCESS	GO_MULTI_ORGANISM_METABOLIC_PROCESS	111	0.620531	2.46371	0.000182849	0.00921904	0.00828771	5629	tags=52%, list=18%, signal=43%	RPL3/ATG16L2/RPS15A/RPL17/RPS7/RPSA/RPL9/RPS4X/EIF3A/RPS25/RPS27A/RPS13/RPL36A/RPS21/RPL4/RPL5/RPS16/NUP155/NUP98/CCNT2/RPLP1/RPS17/RPL7/RPL8/RPS26/RPL39/RPL31/EIF2AK4/RPS9/RPL15/RPL6/RPS24/RPS11/NUP88/RPL31/NUP160/RPL23/RPS6/RPL22/RPL11/SSB/NUP107/RPL19/RPL35/RPL32/EIF3F/RPL37/RPS5/RPS20/RPS29/NUP133/NUP210/NUP205/RPL36/RPL37A/SMARCB1/RPS23/RPS18/NUP43
GO_SMALL_MOLECULE_BIOSYNTHETIC_PROCESS	GO_SMALL_MOLECULE_BIOSYNTHETIC_PROCESS	GO_SMALL_MOLECULE_BIOSYNTHETIC_PROCESS	382	0.52434	2.4413	0.000164853	0.00921904	0.00828771	1841	tags=19%, list=6%, signal=18%	ACACB/ACSS2/ACLY/FDPS/FASN/PMVK/LSS/HMGCS1/PKLR/SQLE/IDI1/HMGCR/ELOVL5/NSDHL/FABP5/DHCR7/LPIN1/MSMO1/AACS/INSIG1/FDFT1/ACACA/MVD/ELOVL6/LPIN2/PLTP/ELOVL3/SLC44A1/GAMT/CHKA/PGD/ALDOC/CYP2R1/LPL/DHRS9/TMLHE/GOT1/CYP7B1/INSIG2/HSD17B12/RBP1/SLC44A3/FADS2/FADS1/GATM/PFKFB1/AGXT2/RGN/MVK/ABCD3/AASDHPPT/ACSM1/ADCK3/SLC25A1/MMAB/ALDH4A1/DPAGT1/EBP/THNSL2/GPD2/HAAO/HSD17B7/APIP/BDH2/ACER2/KMO/DSEL/LBR/UG…
GO_NUCLEAR_TRANSCRIBED_MRNA_CATABOLIC_PROCESS_NONSENSE_MEDIATED_DECAY	GO_NUCLEAR_TRANSCRIBED_MRNA_CATABOLIC_PROCESS_NONSENSE_MEDIATED_DECAY	GO_NUCLEAR_TRANSCRIBED_MRNA_CATABOLIC_PROCESS_NONSENSE_MEDIATED_DECAY	95	0.624946	2.42296	0.000185048	0.00921904	0.00828771	5621	tags=52%, list=17%, signal=43%	RPL3/MAGOH/RPS15A/RPL17/RPS7/RPSA/RPL9/RPS4X/RPS25/RPS27A/RPS13/RPL36A/RPS21/RPL4/RPL5/PARN/RPS16/SMG1/RPLP1/RPS17/RPL7/RPL8/RPS26/RPL39/RPL31/GSPT1/RPS9/PABPC1/RPL15/RPL6/RPS24/RPS11/RPL31/RPL23/RPS6/RPL22/RPL11/GSPT2/EIF3E/RPL19/RPL35/RPL32/RPL37/RPS5/RPS20/RPS29/RPL36/RPL37A/RPS23/RPS18
GO_RESPONSE_TO_TOPOLOGICALLY_INCORRECT_PROTEIN	GO_RESPONSE_TO_TOPOLOGICALLY_INCORRECT_PROTEIN	GO_RESPONSE_TO_TOPOLOGICALLY_INCORRECT_PROTEIN	144	0.586099	2.42148	0.000180115	0.00921904	0.00828771	3284	tags=36%, list=10%, signal=32%	TSPYL2/GFPT1/DNAJB9/HSPA5/SDF2L1/EIF2AK3/DERL3/SYVN1/IGFBP1/HSP90B1/PDIA6/HERPUD1/EDEM1/HYOU1/CREB3L2/HSPH1/DERL2/SEC61G/SSR1/CALR/EDEM2/ERP44/DDIT3/SERP1/DNAJB11/HSPD1/SERPINH1/HSPE1/SRPRB/EDEM3/DERL1/EIF2S1/PDIA5/DNAJC3/DNAJC4/YOD1/SEC61B/YIF1A/SEC63/ERO1L/HSP90AA1/CDK5RAP3/DDIT3/SEC61A1/TMBIM6/MBTPS1/FKBP14/PREB/EIF2AK2/ATF4/SEC31A/WIPI1
GO_THIOESTER_BIOSYNTHETIC_PROCESS	GO_THIOESTER_BIOSYNTHETIC_PROCESS	GO_THIOESTER_BIOSYNTHETIC_PROCESS	43	0.724674	2.41716	0.000197394	0.00921904	0.00828771	333	tags=27%, list=1%, signal=27%	ACACB/ACSS2/ACLY/FASN/ACSL5/ELOVL5/ACACA/ELOVL6/ACSL4/ELOVL3/HSD17B12/DLAT
GO_RESPONSE_TO_ENDOPLASMIC_RETICULUM_STRESS	GO_RESPONSE_TO_ENDOPLASMIC_RETICULUM_STRESS	GO_RESPONSE_TO_ENDOPLASMIC_RETICULUM_STRESS	210	0.554272	2.4101	0.000174703	0.00921904	0.00828771	5314	tags=40%, list=17%, signal=33%	TSPYL2/GFPT1/DNAJB9/HSPA5/SDF2L1/EIF2AK3/DERL3/SYVN1/IGFBP1/JUN/HSP90B1/PDIA6/HERPUD1/UBA5/UFL1/EDEM1/HYOU1/CREB3L2/PDIA3/DERL2/TXNDC11/SEC61G/ATP2A2/SSR1/CALR/EDEM2/SELK/ERP44/SEL1L/DDIT3/SERP1/DNAJB11/SRPRB/EDEM3/TMX3/DERL1/EIF2S1/TXNDC5/DNAJC10/PDIA5/DNAJC3/NRBF2/YOD1/ERLIN1/UFM1/P4HB/ATG10/SEC61B/YIF1A/SEC63/ERO1L/CDK5RAP3/EIF2AK4/DDIT3/SEC61A1/TMBIM6/MBTPS1/FKBP14/AIFM1/PREB/EIF2AK2/ATF4/RNF…
GO_ORGANIC_HYDROXY_COMPOUND_BIOSYNTHETIC_PROCESS	GO_ORGANIC_HYDROXY_COMPOUND_BIOSYNTHETIC_PROCESS	GO_ORGANIC_HYDROXY_COMPOUND_BIOSYNTHETIC_PROCESS	155	0.576507	2.40756	0.000179372	0.00921904	0.00828771	1626	tags=21%, list=5%, signal=20%	ACLY/FDPS/PMVK/LSS/HMGCS1/SQLE/IDI1/HMGCR/NSDHL/FABP5/DHCR7/LPIN1/MSMO1/INSIG1/FDFT1/MVD/LPIN2/PLTP/SLC44A1/CHKA/CYP2R1/TMLHE/GOT1/CYP7B1/INSIG2/SLC44A3/MVK/DDC/DPAGT1/EBP/HSD17B7/ACER2/LBR/ABCB11
GO_IRE1_MEDIATED_UNFOLDED_PROTEIN_RESPONSE	GO_IRE1_MEDIATED_UNFOLDED_PROTEIN_RESPONSE	GO_IRE1_MEDIATED_UNFOLDED_PROTEIN_RESPONSE	51	0.688928	2.38327	0.000195963	0.00921904	0.00828771	3664	tags=47%, list=11%, signal=42%	TSPYL2/GFPT1/DNAJB9/HSPA5/SYVN1/PDIA6/EDEM1/HYOU1/SEC61G/SSR1/SERP1/DNAJB11/SRPRB/PDIA5/DNAJC3/SEC61B/YIF1A/SEC63/SEC61A1/FKBP14/PREB/SEC31A/WIPI1/XBP1
GO_ER_NUCLEUS_SIGNALING_PATHWAY	GO_ER_NUCLEUS_SIGNALING_PATHWAY	GO_ER_NUCLEUS_SIGNALING_PATHWAY	30	0.75829	2.34727	0.00019984	0.00921904	0.00828771	4462	tags=65%, list=14%, signal=56%	INSIG1/HSPA5/EIF2AK3/IGFBP1/HSP90B1/HERPUD1/INSIG2/ATP2A2/CALR/DDIT3/EIF2S1/ERLIN1/ATG10/SCAP/DDIT3/MBTPS1/ATF4/XBP1/EIF2A/WFS1
GO_COENZYME_METABOLIC_PROCESS	GO_COENZYME_METABOLIC_PROCESS	GO_COENZYME_METABOLIC_PROCESS	227	0.528693	2.32092	0.000174277	0.00921904	0.00828771	2840	tags=22%, list=9%, signal=20%	ACACB/ACSS2/ACLY/NUDT7/NUDT7/FASN/PMVK/NUDT7/ME1/PKLR/HMGCR/ACSL5/PFKFB3/ELOVL5/NUDT7/ACACA/MVD/ELOVL6/ACSL4/ELOVL3/GPAM/GAMT/PGD/ALDOC/HSD17B12/DLAT/QDPR/PFKFB1/SLC25A32/MVK/AASDHPPT/IDH1/ADCK3/SLC25A1/HAAO/APIP/SUCLG2/KMO/PANK3/MCCC2/COQ7/MDH1/MOCOS/PDHB/TPK1/ACOT9/ALDH1L1/FAR1/TECR/PCBD1/VNN3/ACOT13
GO_STEROID_BIOSYNTHETIC_PROCESS	GO_STEROID_BIOSYNTHETIC_PROCESS	GO_STEROID_BIOSYNTHETIC_PROCESS	95	0.593113	2.29954	0.000185048	0.00921904	0.00828771	1626	tags=29%, list=5%, signal=28%	ACLY/FDPS/PMVK/LSS/HMGCS1/SQLE/IDI1/HMGCR/NSDHL/DHCR7/MSMO1/INSIG1/FDFT1/MVD/HSD17B2/CYP2R1/CYP7B1/INSIG2/HSD17B12/FDX1/SRD5A2/MVK/HSD3B2/EBP/HSD17B7/ACBD3/LBR/ABCB11
GO_COENZYME_BIOSYNTHETIC_PROCESS	GO_COENZYME_BIOSYNTHETIC_PROCESS	GO_COENZYME_BIOSYNTHETIC_PROCESS	108	0.580333	2.29697	0.000182882	0.00921904	0.00828771	2840	tags=25%, list=9%, signal=23%	ACACB/ACSS2/ACLY/FASN/ME1/ACSL5/ELOVL5/ACACA/ELOVL6/ACSL4/ELOVL3/HSD17B12/DLAT/QDPR/ADCK3/SLC25A1/HAAO/KMO/PANK3/COQ7/MOCOS/PDHB/TPK1/ACOT9/TECR/PCBD1/ACOT13
GO_RESPONSE_TO_TYPE_I_INTERFERON	GO_RESPONSE_TO_TYPE_I_INTERFERON	GO_RESPONSE_TO_TYPE_I_INTERFERON	50	0.655906	2.26052	0.000196117	0.00921904	0.00828771	1660	tags=34%, list=5%, signal=32%	EGR1/IRF7/IFIT3/IFITM3/GBP2/BST2/RSAD2/STAT1/ISG15/XAF1/IFIT1/PSMB8/IP6K2/SAMHD1/SP100/IFI27/IFIT2
GO_ER_ASSOCIATED_UBIQUITIN_DEPENDENT_PROTEIN_CATABOLIC_PROCESS	GO_ER_ASSOCIATED_UBIQUITIN_DEPENDENT_PROTEIN_CATABOLIC_PROCESS	GO_ER_ASSOCIATED_UBIQUITIN_DEPENDENT_PROTEIN_CATABOLIC_PROCESS	56	0.637148	2.25037	0.000192456	0.00921904	0.00828771	2134	tags=28%, list=7%, signal=26%	DNAJB9/HSPA5/SDF2L1/DERL3/SYVN1/HSP90B1/EDEM1/DERL2/EDEM2/SEL1L/EDEM3/DERL1/DNAJC10/YOD1/ERLIN1/SEC61B
GO_FATTY_ACYL_COA_METABOLIC_PROCESS	GO_FATTY_ACYL_COA_METABOLIC_PROCESS	GO_FATTY_ACYL_COA_METABOLIC_PROCESS	42	0.67437	2.23985	0.000197941	0.00921904	0.00828771	319	tags=23%, list=1%, signal=23%	ACACB/ACLY/FASN/ACSL5/ELOVL5/ACACA/ELOVL6/ACSL4/ELOVL3/HSD17B12
GO_PROTEIN_DEGLYCOSYLATION	GO_PROTEIN_DEGLYCOSYLATION	GO_PROTEIN_DEGLYCOSYLATION	19	0.804138	2.23376	0.000204834	0.00921904	0.00828771	1338	tags=42%, list=4%, signal=40%	SYVN1/EDEM1/DERL2/EDEM2/MGEA5/SEL1L/UGGT1/EDEM3
GO_VIRAL_LIFE_CYCLE	GO_VIRAL_LIFE_CYCLE	GO_VIRAL_LIFE_CYCLE	237	0.503765	2.22361	0.000173974	0.00921904	0.00828771	5269	tags=37%, list=16%, signal=31%	CXADR/TFRC/HSPA1A/XPO1/RPL3/ATG16L2/RPS15A/MRC1/IFIT1/RPL17/PPID/RPS7/RPSA/RPL9/DPP4/RPS4X/PVR/EIF3A/RPS25/RPS27A/EPS15/CAV1/CHMP7/RPS13/RPL36A/RPS21/RPL4/CHMP5/RPL5/GAS6/DERL1/CAV2/RPS16/RAB1A/NUP155/NUP98/CCNT2/RPLP1/RPS17/RPL7/RPL8/CLEC4G/RPS26/RPL39/RPL31/THOC2/EIF2AK4/LDLR/RPS9/RPL15/RPL6/RPS24/RPS11/DDX6/CD4/NEDD4L/NUP88/CLDN1/RPL31/PPIA/NUP160/RPL23/RPS6/RPL22/RPL11/SSB/NUP107/RPL19/DEK/RP…
GO_RNA_CATABOLIC_PROCESS	GO_RNA_CATABOLIC_PROCESS	GO_RNA_CATABOLIC_PROCESS	185	0.51837	2.21769	0.000177399	0.00921904	0.00828771	7963	tags=53%, list=25%, signal=40%	RPL3/MAGOH/EXOSC8/RPS15A/PNPT1/RPL17/RPS7/NBAS/RPSA/RPL9/MLH1/RPS4X/RPS25/RPS27A/RPS13/RPL36A/RPS21/RPL4/RPL5/PARN/RPS16/ZCCHC11/CNOT6/SMG1/RPLP1/RPS17/RPL7/RPL8/RPS26/SKIV2L2/RPL39/RPL31/GSPT1/RPS9/PABPC1/RPL15/OAS2/RPL6/RPS24/CNOT6L/RPS11/DDX6/RPL31/PAPD4/SLFN14/RPL23/RPS6/RPL22/RPL11/GSPT2/CSDE1/EIF3E/RPL19/RPL35/RPL32/ABCE1/RPL37/RPS5/RPS20/FEN1/LSM4/EXOSC3/ATM/RPS29/PAN2/RPL36/RPL37A/DCPS/DI…
GO_ERAD_PATHWAY	GO_ERAD_PATHWAY	GO_ERAD_PATHWAY	66	0.607788	2.21372	0.000189825	0.00921904	0.00828771	2134	tags=25%, list=7%, signal=24%	DNAJB9/HSPA5/SDF2L1/DERL3/SYVN1/HSP90B1/HERPUD1/EDEM1/DERL2/EDEM2/SEL1L/EDEM3/DERL1/DNAJC10/YOD1/ERLIN1/SEC61B
GO_NEGATIVE_REGULATION_OF_RESPONSE_TO_ENDOPLASMIC_RETICULUM_STRESS	GO_NEGATIVE_REGULATION_OF_RESPONSE_TO_ENDOPLASMIC_RETICULUM_STRESS	GO_NEGATIVE_REGULATION_OF_RESPONSE_TO_ENDOPLASMIC_RETICULUM_STRESS	34	0.694244	2.21137	0.000197941	0.00921904	0.00828771	4462	tags=38%, list=14%, signal=33%	DERL3/SYVN1/HSPA1A/HERPUD1/HYOU1/DERL2/DNAJC3/USP14/YOD1/TMBIM6/XBP1/NCK1/WFS1
GO_STEROID_METABOLIC_PROCESS	GO_STEROID_METABOLIC_PROCESS	GO_STEROID_METABOLIC_PROCESS	184	0.516798	2.20994	0.000177242	0.00921904	0.00828771	2953	tags=28%, list=9%, signal=25%	ACLY/FDPS/PMVK/LSS/HMGCS1/SQLE/IDI1/HMGCR/NSDHL/DHCR7/MSMO1/INSIG1/FDFT1/MVD/HSD17B2/CYP2R1/PCSK9/DHRS9/CYP7B1/INSIG2/HSD17B12/FDX1/SRD5A2/EBPL/COMT/TIPARP/SERPINA6/MVK/HSD3B2/ABCA1/ATP8B1/EBP/HSD17B7/ACBD3/HDLBP/LBR/ABCB11/SULT1B1/SRD5A1/ERLIN1/LIPA/CYB5R3/SCAP/CLN8/LDLR/G6PC/MBTPS1/SCP2/SOAT2/LIPC/PRKAA1
GO_COFACTOR_METABOLIC_PROCESS	GO_COFACTOR_METABOLIC_PROCESS	GO_COFACTOR_METABOLIC_PROCESS	286	0.48881	2.20958	0.000170068	0.00921904	0.00828771	2643	tags=19%, list=8%, signal=18%	ACACB/ACSS2/ACLY/NUDT7/NUDT7/FASN/PMVK/NUDT7/ME1/PKLR/HMGCR/ACSL5/PFKFB3/ELOVL5/NUDT7/ACACA/MVD/ELOVL6/ACSL4/ELOVL3/GPAM/GAMT/PGD/ALDOC/HSD17B12/DLAT/QDPR/PFKFB1/SLC25A32/MVK/AASDHPPT/IDH1/ADCK3/SLC25A1/ALAS1/ALAS2/HAAO/APIP/BDH2/SUCLG2/KMO/PANK3/MCCC2/COQ7/MDH1/MOCOS/PDHB/PCCA/TPK1/ALAD/ACOT9/CBR4/ALDH1L1/FAR1/TMEM14C/TECR/PCBD1
GO_LIPID_BIOSYNTHETIC_PROCESS	GO_LIPID_BIOSYNTHETIC_PROCESS	GO_LIPID_BIOSYNTHETIC_PROCESS	461	0.464276	2.19887	0.000162787	0.00921904	0.00828771	3363	tags=20%, list=10%, signal=18%	ACACB/ACSS2/ACLY/FDPS/FASN/PMVK/LSS/HMGCS1/SQLE/IDI1/HMGCR/ELOVL5/NSDHL/FABP5/DHCR7/LPIN1/MSMO1/INSIG1/FDFT1/ACACA/MVD/ELOVL6/LPIN2/ACSL4/ELOVL3/GPAM/HSD17B2/SLC44A1/PIGA/CHKA/CYP2R1/LPL/DHRS9/CYP7B1/INSIG2/HSD17B12/RBP1/SLC44A3/FDX1/SRD5A2/FADS2/FADS1/LPCAT3/FITM1/IRS2/MVK/ABCD3/ACSM1/HSD3B2/PLCE1/PIK3C2A/PIKFYVE/DPAGT1/EBP/THNSL2/SACM1L/HSD17B7/ACBD3/ACER2/NANS/LBR/ABCB11/MIF/PNPLA3/SRD5A1/VAPA…
GO_COFACTOR_BIOSYNTHETIC_PROCESS	GO_COFACTOR_BIOSYNTHETIC_PROCESS	GO_COFACTOR_BIOSYNTHETIC_PROCESS	146	0.530009	2.19379	0.000180018	0.00921904	0.00828771	2643	tags=21%, list=8%, signal=19%	ACACB/ACSS2/ACLY/FASN/ME1/ACSL5/ELOVL5/ACACA/ELOVL6/ACSL4/ELOVL3/HSD17B12/DLAT/QDPR/ADCK3/SLC25A1/ALAS1/ALAS2/HAAO/BDH2/KMO/PANK3/COQ7/MOCOS/PDHB/TPK1/ALAD/ACOT9/TMEM14C/TECR/PCBD1
GO_PROTEIN_FOLDING	GO_PROTEIN_FOLDING	GO_PROTEIN_FOLDING	195	0.50668	2.18289	0.000174917	0.00921904	0.00828771	6825	tags=41%, list=21%, signal=32%	HSPA5/HSPA1A/HSP90B1/PDIA6/ERO1LB/PDIA3/HSPH1/TXNL1/PPWD1/FKBP11/TXNDC11/CDC37L1/PPID/CHORDC1/CALR/NKTR/ERP44/SIL1/UGGT1/DNAJB11/HSPD1/HSPE1/ALG12/TMX3/BAG3/CANX/TBCE/TXNDC5/DNAJC10/PDIA5/PPIB/DNAJC4/CCT4/PDCL3/VAPA/P4HB/ERO1L/SEP15/BAG2/HSP90AA1/HSPA9/FKBP3/FKBP14/LMAN1/RP2/CCT7/GNAI3/DNAJC7/ST13/PTGES3/PPIA/LTBP4/HSPA4L/CCT2/TRAP1/CCT8/TTC9C/PDCL/WFS1/HSPA2/GRPEL1/CCT5/LMAN2L/PPIE/GNB1/DNAJC1/M…
GO_DEFENSE_RESPONSE_TO_VIRUS	GO_DEFENSE_RESPONSE_TO_VIRUS	GO_DEFENSE_RESPONSE_TO_VIRUS	122	0.540765	2.18241	0.000181719	0.00921904	0.00828771	3238	tags=29%, list=10%, signal=26%	DDIT4/CXCL9/IRF7/GPAM/IFIT3/CXADR/GBP3/IFIH1/IFITM3/DDX60/APOBEC1/BST2/RSAD2/STAT1/ISG15/IFIT1/DHX58/CXCL10/POLR3K/SAMHD1/PTPRC/IFIT2/DNAJC3/DDX58/ZC3HAV1/PLSCR1/IFNK/EIF2AK4/OAS2/SERINC5/ELMOD2/TLR7/EIF2AK2/IFNAR1/IFITM1
GO_STEROL_METABOLIC_PROCESS	GO_STEROL_METABOLIC_PROCESS	GO_STEROL_METABOLIC_PROCESS	104	0.553967	2.18182	0.000182448	0.00921904	0.00828771	2953	tags=34%, list=9%, signal=31%	ACLY/FDPS/PMVK/LSS/HMGCS1/SQLE/IDI1/HMGCR/NSDHL/DHCR7/MSMO1/INSIG1/FDFT1/MVD/PCSK9/CYP7B1/INSIG2/FDX1/EBPL/MVK/ABCA1/EBP/HSD17B7/HDLBP/LBR/ERLIN1/LIPA/CYB5R3/SCAP/CLN8/LDLR/MBTPS1/SOAT2/LIPC/PRKAA1
GO_CYTOPLASMIC_TRANSLATION	GO_CYTOPLASMIC_TRANSLATION	GO_CYTOPLASMIC_TRANSLATION	36	0.677164	2.18073	0.000198768	0.00921904	0.00828771	4208	tags=48%, list=13%, signal=41%	RPL22L1/RPL9/EIF3A/RPL36A/RBM4/RPLP1/RPL7/RPL8/EIF3M/RPL31/GSPT1/RPL15/RPL6/EIF4H/RPL31/RPL22/GSPT2/SSB/EIF3F
GO_PROTEIN_DEMANNOSYLATION	GO_PROTEIN_DEMANNOSYLATION	GO_PROTEIN_DEMANNOSYLATION	11	0.89678	2.16687	0.000206868	0.00921904	0.00828771	1338	tags=64%, list=4%, signal=61%	SYVN1/EDEM1/DERL2/EDEM2/SEL1L/UGGT1/EDEM3
GO_ALCOHOL_METABOLIC_PROCESS	GO_ALCOHOL_METABOLIC_PROCESS	GO_ALCOHOL_METABOLIC_PROCESS	304	0.475074	2.16083	0.000168976	0.00921904	0.00828771	1535	tags=15%, list=5%, signal=14%	ACSS2/ACLY/FDPS/RDH11/PMVK/LSS/HMGCS1/SQLE/IDI1/HMGCR/NSDHL/FABP5/DHCR7/LPIN1/MSMO1/INSIG1/FDFT1/MVD/LPIN2/SLC44A1/CHKA/CYP2R1/PCSK9/DHRS9/GOT1/CYP7B1/INSIG2/SLC44A3/FDX1/EBPL/LPCAT3/IGF1/PPIP5K2/MVK/PLCE1/ABCA1/IP6K2/DPAGT1/EBP/CALM1/GPD2/HSD17B7/ACER2/HDLBP/LBR
GO_COENZYME_A_METABOLIC_PROCESS	GO_COENZYME_A_METABOLIC_PROCESS	GO_COENZYME_A_METABOLIC_PROCESS	17	0.80197	2.16044	0.000206782	0.00921904	0.00828771	1430	tags=43%, list=4%, signal=41%	ACACB/NUDT7/NUDT7/NUDT7/HMGCR/NUDT7/ACACA/PANK3/MCCC2
GO_POSITIVE_REGULATION_OF_METANEPHROS_DEVELOPMENT	GO_POSITIVE_REGULATION_OF_METANEPHROS_DEVELOPMENT	GO_POSITIVE_REGULATION_OF_METANEPHROS_DEVELOPMENT	13	0.847453	2.12867	0.000207727	0.00921904	0.00828771	171	tags=15%, list=1%, signal=15%	EGR1/MYC
GO_RRNA_METABOLIC_PROCESS	GO_RRNA_METABOLIC_PROCESS	GO_RRNA_METABOLIC_PROCESS	224	0.484896	2.12783	0.000173702	0.00921904	0.00828771	7789	tags=46%, list=24%, signal=35%	RPL3/EXOSC8/NPM3/RPS15A/NOP58/RPL17/RPS7/RPSA/RPL9/RPS4X/RPP40/RPS25/RPS27A/RPS13/RPL36A/RPS21/RPL4/RPL5/BMS1/RPS16/DCAF13/MAK16/UTP6/RPLP1/DDX52/NGDN/RPS17/MPHOSPH6/RPL7/RPL8/RPS26/WDR3/SKIV2L2/RPL39/RPL31/NOLC1/C1D/KRR1/RPS9/RPL15/RPL6/RPS24/TFB1M/RPS11/NSA2/NOP14/LAS1L/RIOK1/RPL31/SLFN14/RPL23/RPS6/NOL8/RPL22/RPL11/UTP23/FRG1/RPL19/RPL35/RPL32/UTP11L/UTP20/WDR43/RPL37/RPS5/RPS20/RIOK2/DDX21/MR…
GO_RESPONSE_TO_STEROL	GO_RESPONSE_TO_STEROL	GO_RESPONSE_TO_STEROL	23	0.733313	2.12778	0.000202922	0.00921904	0.00828771	3570	tags=36%, list=11%, signal=32%	PMVK/HMGCS1/AACS/RORA/ABCA1/RORA/INHBA/SMO/RORC
GO_REGULATION_OF_RETROGRADE_PROTEIN_TRANSPORT_ER_TO_CYTOSOL	GO_REGULATION_OF_RETROGRADE_PROTEIN_TRANSPORT_ER_TO_CYTOSOL	GO_REGULATION_OF_RETROGRADE_PROTEIN_TRANSPORT_ER_TO_CYTOSOL	11	0.87719	2.11953	0.000206868	0.00921904	0.00828771	1939	tags=45%, list=6%, signal=43%	DERL3/EDEM1/DERL2/EDEM2/YOD1
GO_MONOCARBOXYLIC_ACID_BIOSYNTHETIC_PROCESS	GO_MONOCARBOXYLIC_ACID_BIOSYNTHETIC_PROCESS	GO_MONOCARBOXYLIC_ACID_BIOSYNTHETIC_PROCESS	143	0.513362	2.11925	0.000180083	0.00921904	0.00828771	782	tags=14%, list=2%, signal=14%	ACACB/ACSS2/ACLY/FASN/PKLR/ELOVL5/MSMO1/ACACA/ELOVL6/ELOVL3/LPL/DHRS9/TMLHE/CYP7B1/HSD17B12/RBP1/FADS2/FADS1/ABCD3/ACSM1
GO_WATER_SOLUBLE_VITAMIN_METABOLIC_PROCESS	GO_WATER_SOLUBLE_VITAMIN_METABOLIC_PROCESS	GO_WATER_SOLUBLE_VITAMIN_METABOLIC_PROCESS	77	0.565588	2.11631	0.000189	0.00921904	0.00828771	2817	tags=23%, list=9%, signal=21%	ACACB/FASN/ACACA/SLC23A1/SLC25A32/RGN/AASDHPPT/SLC19A2/MMAB/MCCC2/CYB5R3/APOA1BP/PCCA/TPK1/ALDH1L1/MTR/VNN3/MUT
GO_RETROGRADE_VESICLE_MEDIATED_TRANSPORT_GOLGI_TO_ER	GO_RETROGRADE_VESICLE_MEDIATED_TRANSPORT_GOLGI_TO_ER	GO_RETROGRADE_VESICLE_MEDIATED_TRANSPORT_GOLGI_TO_ER	68	0.577174	2.11206	0.000190186	0.00921904	0.00828771	4365	tags=40%, list=14%, signal=34%	ARFGAP3/SCFD1/TMED3/SEC22B/RINT1/COPZ1/NBAS/KDELR2/TMED9/ARCN1/ARF4/COPB1/COPA/RAB1A/COG3/TMED7/GBF1/TMED2/TMED10/HTT/COPB2/STX18/COPE/ERGIC2/RAB6A/COPG2/BNIP1
GO_PROTEIN_TARGETING_TO_MEMBRANE	GO_PROTEIN_TARGETING_TO_MEMBRANE	GO_PROTEIN_TARGETING_TO_MEMBRANE	133	0.513738	2.09442	0.000181258	0.00921904	0.00828771	6888	tags=56%, list=21%, signal=44%	RPL3/SSR3/TRAM1/RPS15A/RPL17/SSR1/RPS7/RPSA/RPL9/EHD3/RPS4X/RPS25/SRP68/SRPRB/RPS27A/RPS13/RPL36A/RPS21/RPL4/RPL5/GAS6/RPS16/NUP155/RPLP1/SPTBN1/RPS17/RPL7/SSR2/SEC63/RPL8/SRP9/ANXA2/CHM/RPS26/RPL39/RPL31/TMED2/SEC61A1/RPS9/RPL15/RPL6/RPS24/RABGEF1/RPS11/SRP72/RPL31/RPL23/RPS6/RPL22/RPL11/SRP19/RPL19/RPL35/RPL32/RPL37/RPS5/RPS20/RPS29/RPL36/RPL37A/ARL6IP1/RPS23/RPS18/ATG4B/RPL10A/RAB8B/MYADM/SRP1…
GO_VITAMIN_METABOLIC_PROCESS	GO_VITAMIN_METABOLIC_PROCESS	GO_VITAMIN_METABOLIC_PROCESS	102	0.531541	2.08093	0.000184332	0.00921904	0.00828771	2817	tags=23%, list=9%, signal=21%	ACACB/FASN/ACACA/PLTP/SLC23A1/CYP2R1/RBP1/SLC25A32/RGN/AASDHPPT/SLC19A2/MMAB/MCCC2/CYP26B1/LRAT/CYB5R3/APOA1BP/PCCA/TPK1/ALDH1L1/MTR/VNN3/MUT
GO_RIBOSOME_BIOGENESIS	GO_RIBOSOME_BIOGENESIS	GO_RIBOSOME_BIOGENESIS	270	0.461952	2.07297	0.000171409	0.00921904	0.00828771	5621	tags=33%, list=17%, signal=28%	XPO1/RPL3/EXOSC8/NPM3/RPS15A/NOP58/RPL17/RPS7/RPSA/RPL9/NPM1/C1QBP/RPS4X/GTPBP4/RPP40/RPS25/RPS27A/RPS13/RPL36A/RPS21/RPL4/RPL5/BMS1/RPS16/DCAF13/MAK16/UTP6/RPLP1/DDX52/NGDN/RPS17/MPHOSPH6/RPL7/RPL8/RPS26/WDR3/SKIV2L2/RPL39/RPL31/NOLC1/C1D/KRR1/RPS9/RPL15/RPL6/RPS24/TFB1M/BRIX1/RPS11/ZNHIT6/NSA2/NOP14/NUP88/LAS1L/RIOK1/RPL31/RPL23/RPS6/NOL8/RPL22/RPL11/UTP23/FRG1/RPL19/RPL35/RPL32/UTP11L/UTP20/EI…
GO_RIBONUCLEOPROTEIN_COMPLEX_BIOGENESIS	GO_RIBONUCLEOPROTEIN_COMPLEX_BIOGENESIS	GO_RIBONUCLEOPROTEIN_COMPLEX_BIOGENESIS	385	0.443138	2.0634	0.000165508	0.00921904	0.00828771	8031	tags=43%, list=25%, signal=33%	XPO1/RPL3/EXOSC8/NPM3/RPS15A/NOP58/RPL17/RPS7/PRPF6/RPSA/RPL9/NPM1/C1QBP/RPS4X/GTPBP4/RPP40/EIF3A/RPS25/RPS27A/RPS13/RPL36A/RPS21/RPL4/RPL5/SRPK2/BMS1/RPS16/DCAF13/MAK16/UTP6/SF3B1/SETX/RPLP1/DDX52/NGDN/RPS17/MPHOSPH6/RPL7/RPL8/SRSF5/EIF3M/RPS26/WDR3/SKIV2L2/RPL39/RPL31/NOLC1/YTHDC1/C1D/KRR1/LUC7L2/RPS9/RPL15/RPL6/RPS24/EIF4H/TFB1M/BRIX1/RPS11/DDX6/ZNHIT6/NSA2/NOP14/NUP88/LAS1L/RIOK1/RPL31/SF3A3/…
GO_CELLULAR_RESPONSE_TO_INTERLEUKIN_4	GO_CELLULAR_RESPONSE_TO_INTERLEUKIN_4	GO_CELLULAR_RESPONSE_TO_INTERLEUKIN_4	22	0.715217	2.0534	0.000203542	0.00921904	0.00828771	3664	tags=41%, list=11%, signal=36%	FASN/HSPA5/RPL3/MRC1/IMPDH2/ALAD/TUBA1B/NFIL3/XBP1
GO_PROTEIN_N_LINKED_GLYCOSYLATION	GO_PROTEIN_N_LINKED_GLYCOSYLATION	GO_PROTEIN_N_LINKED_GLYCOSYLATION	63	0.564351	2.04159	0.000189107	0.00921904	0.00828771	4794	tags=35%, list=15%, signal=30%	DERL3/SYVN1/STT3A/EDEM1/DDOST/OSTC/ST6GAL1/MAGT1/TUSC3/RPN1/EDEM2/DPAGT1/ALG12/EDEM3/LMAN1/ALG8/RPN2/ALG5/STT3B/MGAT2/ALG6/VCP
GO_PHOSPHATIDYLCHOLINE_BIOSYNTHETIC_PROCESS	GO_PHOSPHATIDYLCHOLINE_BIOSYNTHETIC_PROCESS	GO_PHOSPHATIDYLCHOLINE_BIOSYNTHETIC_PROCESS	22	0.710749	2.04057	0.000203542	0.00921904	0.00828771	340	tags=22%, list=1%, signal=22%	FABP5/LPIN1/LPIN2/SLC44A1/CHKA/SLC44A3
GO_SULFUR_COMPOUND_METABOLIC_PROCESS	GO_SULFUR_COMPOUND_METABOLIC_PROCESS	GO_SULFUR_COMPOUND_METABOLIC_PROCESS	311	0.446185	2.03302	0.000169062	0.00921904	0.00828771	3629	tags=22%, list=11%, signal=20%	ACACB/ACSS2/ACLY/NUDT7/NUDT7/FASN/PMVK/NUDT7/ACSL5/ELOVL5/NUDT7/ACACA/MVD/ELOVL6/ACSL4/ELOVL3/GPAM/GAMT/NAT8/HSD17B12/PAPSS1/DLAT/GSTA2/GSTM3/HS3ST3B1/NOX4/TXNL1/GSTA4/MVK/PAPSS2/IDH1/SLC19A2/SLC25A1/ETHE1/GHR/APIP/GSTM4/SUCLG2/DSEL/MCCC2/CLIC4/EEF1G/SULT1C2/SULT1B1/SLC35D2/PDHB/TPST2/PCCA/TPK1/GSTT1/HEXA/ACOT9/GSTM2/FAR1/TECR/CHST4/MTR/VNN3/MUT/ACOT13/LIPC/EXT1/PEMT/SQRDL/DGAT2/DLD/ACPP/MPST/PEM…
GO_ER_TO_GOLGI_VESICLE_MEDIATED_TRANSPORT	GO_ER_TO_GOLGI_VESICLE_MEDIATED_TRANSPORT	GO_ER_TO_GOLGI_VESICLE_MEDIATED_TRANSPORT	155	0.486206	2.03045	0.000179372	0.00921904	0.00828771	4303	tags=33%, list=13%, signal=29%	ARFGAP3/SCFD1/HYOU1/CREB3L2/SEC23B/TMED3/SEC22B/COPZ1/USO1/F8/BET1/TMED9/ARCN1/ARF4/GAS6/SEC23IP/COPB1/COG6/VAMP7/COPA/SEC24D/RAB1A/TRAPPC8/COG3/TMED7/SPTBN1/ATL3/SEC24C/VAPA/GBF1/GOPC/TMED2/SEC22A/TMED10/TFG/COPB2/LMAN1/PREB/TRAPPC2/COPE/GOLGB1/TRAPPC6B/SEC31A/PPP6R3/PROS1/SEC24B/LMF1/COPG2/SEC16A/DYNLL2/TRAPPC2L
GO_RESPONSE_TO_INSULIN	GO_RESPONSE_TO_INSULIN	GO_RESPONSE_TO_INSULIN	190	0.469237	2.01407	0.00017646	0.00921904	0.00828771	4017	tags=22%, list=13%, signal=19%	EGR1/PKLR/LPIN1/CPEB2/GFPT1/GPAM/IGFBP1/KHK/PCSK9/GOT1/INSIG2/IGF1/PDK4/APOBEC1/ATP6V0D2/PFKFB1/SORT1/IRS2/SLC25A33/PIK3C2A/PTPRA/CAV2/APPL1/SRD5A1/AP3S1/LYN/SRSF5/SCAP/STXBP3/PTPN2/PIK3CA/HNRNPK/FOXC2/KAT2B/MTOR/FER/XBP1/NAMPT/PLN/DENND4C/ADM
GO_ORGANIC_ACID_BIOSYNTHETIC_PROCESS	GO_ORGANIC_ACID_BIOSYNTHETIC_PROCESS	GO_ORGANIC_ACID_BIOSYNTHETIC_PROCESS	229	0.456446	2.0084	0.000173491	0.00921904	0.00828771	1636	tags=15%, list=5%, signal=15%	ACACB/ACSS2/ACLY/FASN/PKLR/ELOVL5/MSMO1/ACACA/ELOVL6/ELOVL3/GAMT/LPL/DHRS9/TMLHE/GOT1/CYP7B1/HSD17B12/RBP1/FADS2/FADS1/GATM/AGXT2/RGN/ABCD3/AASDHPPT/ACSM1/ALDH4A1/THNSL2/HAAO/APIP/KMO/DSEL/UGDH/ABCB11/ASPG
GO_LINOLEIC_ACID_METABOLIC_PROCESS	GO_LINOLEIC_ACID_METABOLIC_PROCESS	GO_LINOLEIC_ACID_METABOLIC_PROCESS	11	0.826755	1.99767	0.000206868	0.00921904	0.00828771	401	tags=36%, list=1%, signal=36%	ELOVL5/ELOVL3/FADS2/FADS1
GO_CELLULAR_RESPONSE_TO_INSULIN_STIMULUS	GO_CELLULAR_RESPONSE_TO_INSULIN_STIMULUS	GO_CELLULAR_RESPONSE_TO_INSULIN_STIMULUS	134	0.486337	1.9844	0.000181258	0.00921904	0.00828771	5165	tags=28%, list=16%, signal=23%	PKLR/LPIN1/CPEB2/GFPT1/GPAM/IGFBP1/PCSK9/GOT1/IGF1/PDK4/APOBEC1/ATP6V0D2/IRS2/SLC25A33/PIK3C2A/PTPRA/CAV2/APPL1/SRD5A1/AP3S1/SRSF5/PTPN2/PIK3CA/HNRNPK/FOXC2/KAT2B/FER/XBP1/NAMPT/DENND4C/TRIB3/CPEB1/HIF1A/IDE/ATP6V0D1/ATP6V1D/ATP6V1H
GO_GOLGI_VESICLE_TRANSPORT	GO_GOLGI_VESICLE_TRANSPORT	GO_GOLGI_VESICLE_TRANSPORT	286	0.434498	1.96407	0.000170068	0.00921904	0.00828771	4365	tags=28%, list=14%, signal=25%	GOLPH3L/ARFGAP3/SCFD1/HYOU1/CREB3L2/SEC23B/SORT1/TMED3/SEC22B/RINT1/COPZ1/USO1/F8/BET1/NBAS/EHD3/KRT18/KDELR2/EPS15/TMED9/ARCN1/TRIP11/CHIC2/ARF4/GAS6/GOLGA4/SEC23IP/SNX2/COPB1/COG6/VAMP7/COPA/SEC24D/RAB1A/TRAPPC8/COG3/TMED7/SPTBN1/ARL1/ATL3/SEC24C/VAPA/GBF1/GOPC/TMED2/SEC22A/TMED10/TFG/ARF1/HTT/COPB2/LMAN1/RP2/STX18/SCAMP1/PREB/TRAPPC2/COPE/GOLGB1/TRAPPC6B/MYO1B/SEC31A/WIPI1/GOLGA1/GOLGA3/PPP6R3…
GO_FATTY_ACID_METABOLIC_PROCESS	GO_FATTY_ACID_METABOLIC_PROCESS	GO_FATTY_ACID_METABOLIC_PROCESS	236	0.444254	1.95988	0.000174186	0.00921904	0.00828771	2954	tags=18%, list=9%, signal=17%	ACACB/ACSS2/ACLY/FASN/ACSL5/ELOVL5/LPIN1/MSMO1/AACS/ACACA/ELOVL6/LPIN2/ACSL4/ELOVL3/GPAM/LPL/HSD17B12/FADS2/FADS1/ADIPOR2/ABCD3/CREM/ACSM1/HACL1/THNSL2/GHR/BDH2/MIF/SLC25A17/ACSM5/LIPA/PCCA/ACOX1/CBR4/TECR/ECHDC2/SCP2/ETFA/MUT/PEX2/LIPC/PRKAA1/ECHS1
GO_ISOPRENOID_METABOLIC_PROCESS	GO_ISOPRENOID_METABOLIC_PROCESS	GO_ISOPRENOID_METABOLIC_PROCESS	101	0.5002	1.95662	0.000183857	0.00921904	0.00828771	2076	tags=18%, list=6%, signal=17%	FDPS/RDH11/PMVK/HMGCS1/IDI1/HMGCR/FDFT1/MVD/LPL/DHRS9/RBP1/MVK/DPAGT1/BCO2/SRD5A1/CYP26B1/RARRES2/LRAT
GO_SULFUR_COMPOUND_BIOSYNTHETIC_PROCESS	GO_SULFUR_COMPOUND_BIOSYNTHETIC_PROCESS	GO_SULFUR_COMPOUND_BIOSYNTHETIC_PROCESS	178	0.456462	1.94606	0.000176367	0.00921904	0.00828771	2922	tags=18%, list=9%, signal=16%	ACACB/ACSS2/ACLY/FASN/ACSL5/ELOVL5/ACACA/ELOVL6/ACSL4/ELOVL3/HSD17B12/PAPSS1/DLAT/GSTA2/GSTM3/HS3ST3B1/GSTA4/PAPSS2/SLC25A1/APIP/GSTM4/DSEL/SLC35D2/PDHB/TPK1/GSTT1/ACOT9/GSTM2/TECR/MTR/ACOT13/LIPC
GO_MEMBRANE_BUDDING	GO_MEMBRANE_BUDDING	GO_MEMBRANE_BUDDING	104	0.493471	1.94355	0.000182448	0.00921904	0.00828771	4453	tags=32%, list=14%, signal=27%	SCFD1/SEC22B/USO1/F8/BET1/PIK3C2A/EPS15/TMED9/S100A10/CHMP7/CHMP5/SEC23IP/SEC24D/RAB1A/SEC24C/VAPA/GBF1/ANXA2/TMED2/TMED10/TFG/ARF1/LMAN1/PREB/TRAPPC2/TRAPPC6B/SEC31A/P2RX7/PPP6R3/SEC24B/SEC16A/TRAPPC2L/VPS4B
GO_ESTABLISHMENT_OF_PROTEIN_LOCALIZATION_TO_ORGANELLE	GO_ESTABLISHMENT_OF_PROTEIN_LOCALIZATION_TO_ORGANELLE	GO_ESTABLISHMENT_OF_PROTEIN_LOCALIZATION_TO_ORGANELLE	300	0.426055	1.93595	0.000168833	0.00921904	0.00828771	5621	tags=33%, list=17%, signal=28%	TXNIP/JUN/RPL3/SPCS2/PDIA3/RAB3GAP1/SSR3/SEC61G/RPS15A/NOP58/RPL17/RPS7/RPSA/RPL9/F2R/RPS4X/SAMM50/IMMP2L/RPS25/SRP68/SRPRB/RPS27A/MIPEP/TRIP11/CSE1L/RPS13/RPL36A/RPS21/RPL4/RPL5/IMMP1L/GOLGA4/IPO11/RPS16/TRAPPC8/NUP155/NUP98/AP3B1/RPLP1/SPTBN1/RPS17/TRNT1/RPL7/SEC61B/SEC63/RPL8/SRP9/ARNTL/RPS26/HSP90AA1/RPL39/RPL31/NFKBIA/RAB3GAP2/SEC61A1/RPS9/RPL15/RPL6/RPS24/GCKR/PEX2/IPO5/NEDD4/RPS11/FYB/SRP7…
GO_PEPTIDE_METABOLIC_PROCESS	GO_PEPTIDE_METABOLIC_PROCESS	GO_PEPTIDE_METABOLIC_PROCESS	490	0.40467	1.92658	0.000161655	0.00921904	0.00828771	5930	tags=33%, list=18%, signal=27%	CPEB2/MME/NAT8/RPL3/ERO1LB/TARS/CARS/SPCS3/SPCS2/GSTA2/FARSB/RRBP1/GSTM3/SLC25A30/NARS/SLC25A32/RPL22L1/GSTA4/SLC25A25/SLC25A33/RPS15A/SEC11A/NARS2/RPL17/RPS7/RPSA/IDH1/RPL9/TRHDE/SLC25A1/IARS/ERAP1/RPS4X/ETHE1/DDX3Y/EIF3A/IMMP2L/RPS25/ENPEP/GSTM4/RPS27A/BDH2/MIPEP/NAT8B/RPS13/RPL36A/CPD/RPS21/RPL4/CLIC4/RPL5/EEF1G/GARS/GAS6/IMMP1L/EIF2S1/EIF2S2/MRPL1/RBM4/RPS16/KARS/SLC25A17/RPLP1/RPS17/RPL7/RPL…
GO_ORGANIC_HYDROXY_COMPOUND_METABOLIC_PROCESS	GO_ORGANIC_HYDROXY_COMPOUND_METABOLIC_PROCESS	GO_ORGANIC_HYDROXY_COMPOUND_METABOLIC_PROCESS	415	0.404209	1.89511	0.000164312	0.00921904	0.00828771	2224	tags=14%, list=7%, signal=13%	ACSS2/ACLY/FDPS/RDH11/PMVK/LSS/HMGCS1/SQLE/IDI1/HMGCR/NSDHL/FABP5/DHCR7/LPIN1/MSMO1/INSIG1/FDFT1/MVD/LPIN2/PLTP/SLC44A1/CHKA/CYP2R1/PCSK9/DHRS9/TMLHE/GOT1/CYP7B1/INSIG2/SLC44A3/FDX1/EBPL/COMT/LPCAT3/IGF1/PPIP5K2/MVK/PLCE1/DDC/ABCA1/IP6K2/ATP8B1/DPAGT1/EBP/CALM1/GPD2/HSD17B7/ACER2/HDLBP/LBR/ABCB11/ITPKB/SULT1B1/SRD5A1/ERLIN1/LRAT/LIPA/PLCB1/CYB5R3
GO_MONOCARBOXYLIC_ACID_METABOLIC_PROCESS	GO_MONOCARBOXYLIC_ACID_METABOLIC_PROCESS	GO_MONOCARBOXYLIC_ACID_METABOLIC_PROCESS	408	0.403571	1.88846	0.000164745	0.00921904	0.00828771	2954	tags=18%, list=9%, signal=16%	ACACB/ACSS2/ACLY/FASN/PKLR/ACSL5/PFKFB3/ELOVL5/LPIN1/MSMO1/AACS/ACACA/ELOVL6/LPIN2/ACSL4/ELOVL3/GPAM/PGD/ALDOC/LPL/DHRS9/TMLHE/ERO1LB/CYP7B1/HSD17B12/RBP1/DLAT/P4HA1/FADS2/FADS1/IGF1/PFKFB1/AGXT2/ADIPOR2/ABCD3/CREM/AASDHPPT/ACSM1/IDH1/ATP8B1/HACL1/ALDH4A1/THNSL2/GHR/HAAO/BDH2/KMO/DSEL/MCCC2/BCO2/ABCB11/MIF/SLC25A17/CYP26B1/LRAT/P4HB/ACSM5/PDHB/LIPA/ERO1L/PCCA/ACOX1/CBR4/TECR/ECHDC2/SCP2/ETFA/VNN3…
GO_NCRNA_PROCESSING	GO_NCRNA_PROCESSING	GO_NCRNA_PROCESSING	327	0.409123	1.87602	0.000167476	0.00921904	0.00828771	5621	tags=31%, list=17%, signal=25%	RPL3/UBA5/EXOSC8/NPM3/RPS15A/NOP58/RPL17/RPS7/RPSA/RPL9/RPS4X/RPP40/RPS25/RPS27A/RPS13/RPL36A/RPS21/RPL4/RPL5/ELP3/BMS1/RPS16/KARS/DCAF13/MAK16/ZCCHC11/YRDC/UTP6/RPLP1/DDX52/NGDN/RPS17/TRNT1/MPHOSPH6/RPL7/RPL8/OSGEP/RPS26/WDR3/SKIV2L2/RPL39/RPL31/NOLC1/HNRNPA2B1/C1D/KRR1/RPS9/NSUN2/RPL15/FAM98B/INTS8/RPL6/RPS24/TFB1M/RPS11/FARS2/NSA2/INTS3/METTL1/NOP14/LAS1L/RIOK1/RPL31/RPL23/RPS6/NOL8/RPL22/RPL1…
GO_PROTEIN_LOCALIZATION_TO_ORGANELLE	GO_PROTEIN_LOCALIZATION_TO_ORGANELLE	GO_PROTEIN_LOCALIZATION_TO_ORGANELLE	470	0.394732	1.87186	0.000162893	0.00921904	0.00828771	5560	tags=29%, list=17%, signal=25%	HSPA5/TXNIP/JUN/XPO1/RPL3/SPCS2/MID1/PDIA3/RAB3GAP1/SSR3/SEC61G/RPS15A/NOP58/RPL17/RPS7/RPSA/CALR/RPL9/PIKFYVE/F2R/RPS4X/SAMM50/FAM178A/MIS12/IMMP2L/RPS25/CSRP3/SRP68/SRPRB/KDELR2/RPS27A/PCM1/MIPEP/DNM1L/TRIP11/CSE1L/RPS13/RPL36A/RPS21/ARF4/RPL4/RPL5/IMMP1L/GOLGA4/IPO11/RPS16/TRAPPC8/NUP155/NUP98/AP3B1/COG3/RPLP1/ATRX/SPTBN1/RPS17/TRNT1/MORC3/ARL1/VAPA/TMEM30A/RPL7/SEC61B/SEC63/RPL8/GBF1/SRP9/ARN…
GO_ESTABLISHMENT_OF_PROTEIN_LOCALIZATION_TO_MEMBRANE	GO_ESTABLISHMENT_OF_PROTEIN_LOCALIZATION_TO_MEMBRANE	GO_ESTABLISHMENT_OF_PROTEIN_LOCALIZATION_TO_MEMBRANE	235	0.420319	1.85434	0.000173792	0.00921904	0.00828771	4002	tags=30%, list=12%, signal=26%	EGFR/RPL3/RAB3GAP1/SSR3/TRAM1/RPS15A/RPL17/SSR1/RPS7/RPSA/RPL9/EHD3/RPS4X/SAMM50/TMEM150A/RPS25/KRT18/PKP2/SRP68/SRPRB/RPS27A/S100A10/RPS13/RPL36A/RPS21/RPL4/RPL5/GAS6/GOLGA4/VAMP7/RPS16/NUP155/RPLP1/SPTBN1/RPS17/RPL7/SSR2/SEC63/RPL8/SRP9/ANXA2/CHM/RPS26/HSP90AA1/RPL39/RPL31/TMED2/RAB3GAP2/SEC61A1/CDH1/RPS9/RPL15/RPL6/RPS24/RABGEF1/RPS11/SRP72/ROCK2/RPL31/PMAIP1/RPL23/RPS6/RPL22/RPL11/VAMP3/SRP19…
GO_RESPONSE_TO_VIRUS	GO_RESPONSE_TO_VIRUS	GO_RESPONSE_TO_VIRUS	195	0.425578	1.83349	0.000174917	0.00921904	0.00828771	3238	tags=20%, list=10%, signal=18%	DDIT4/IFI44/CXCL9/IRF7/GPAM/IFIT3/CXADR/GBP3/IFIH1/IFITM3/DDX60/APOBEC1/BST2/RSAD2/STAT1/ISG15/RPS15A/IFIT1/DHX58/CXCL10/POLR3K/SAMHD1/EEF1G/PTPRC/IFIT2/DNAJC3/DDX58/ZC3HAV1/PLSCR1/IFNK/EIF2AK4/OAS2/SERINC5/BCL2L1/ELMOD2/TLR7/EIF2AK2/IFNAR1/IFITM1
GO_NCRNA_METABOLIC_PROCESS	GO_NCRNA_METABOLIC_PROCESS	GO_NCRNA_METABOLIC_PROCESS	454	0.387144	1.83058	0.000163479	0.00921904	0.00828771	5691	tags=28%, list=18%, signal=24%	RPL3/TARS/CARS/UBA5/FARSB/EXOSC8/NARS/NPM3/RPS15A/NOP58/NARS2/RPL17/RPS7/RPSA/GTF2B/RPL9/IARS/RPS4X/ELL2/RPP40/RPS25/RPS27A/RPS13/RPL36A/RPS21/RPL4/RPL5/GARS/RPRD1A/ELP3/BMS1/RPS16/KARS/DCAF13/MAK16/ZCCHC11/YRDC/UTP6/TDRKH/CCNT2/RPLP1/DDX52/NGDN/RPS17/TRNT1/MPHOSPH6/RPL7/RPL8/OSGEP/POLR2K/CARS2/RPS26/GTF3C3/WDR3/SKIV2L2/RPL39/RPL31/PPA2/NOLC1/HNRNPA2B1/EPRS/C1D/KRR1/RPS9/NSUN2/RPL15/FAM98B/MARS2/…
GO_PHOSPHOLIPID_BIOSYNTHETIC_PROCESS	GO_PHOSPHOLIPID_BIOSYNTHETIC_PROCESS	GO_PHOSPHOLIPID_BIOSYNTHETIC_PROCESS	215	0.411419	1.79527	0.000174216	0.00921904	0.00828771	4973	tags=22%, list=15%, signal=19%	FDPS/PMVK/IDI1/FABP5/LPIN1/MVD/LPIN2/GPAM/SLC44A1/PIGA/CHKA/SLC44A3/FADS1/LPCAT3/FITM1/IRS2/MVK/PIK3C2A/PIKFYVE/SACM1L/PLSCR1/FAR1/ARF1/PIGN/PIK3C2G/SERINC5/DHDDS/AGPAT5/PI4K2A/PIK3CA/FGFR2/PEMT/PLA2G16/PIGM/PTPMT1/PEMT/SPTLC2/NUS1/PEMT/ALG5/ABHD5/PI4K2B/PEMT/PEMT/IMPA1/MTMR2/MTMR1/ATM/PTEN
GO_PROTEIN_TARGETING	GO_PROTEIN_TARGETING	GO_PROTEIN_TARGETING	347	0.38452	1.77342	0.000166861	0.00921904	0.00828771	5621	tags=31%, list=17%, signal=26%	TXNIP/JUN/RPL3/SPCS2/PDIA3/SSR3/TRAM1/SEC61G/RPS15A/NOP58/RPL17/SSR1/RPS7/RPSA/RPL9/F2R/EHD3/RPS4X/SAMM50/IMMP2L/RPS25/SRP68/SRPRB/RPS27A/MIPEP/TRIP11/CSE1L/RPS13/RPL36A/RPS21/RPL4/RPL5/GAS6/IMMP1L/GOLGA4/IPO11/RPS16/TRAPPC8/NUP155/NUP98/AP3B1/RPLP1/SPTBN1/RPS17/TRNT1/RPL7/SSR2/SEC61B/SEC63/RPL8/SRP9/ANXA2/ARNTL/CHM/RPS26/HSP90AA1/RPL39/RPL31/NFKBIA/TMED2/SEC61A1/RPS9/RPL15/RPL6/RPS24/RABGEF1/GCK…
GO_ORGANOPHOSPHATE_BIOSYNTHETIC_PROCESS	GO_ORGANOPHOSPHATE_BIOSYNTHETIC_PROCESS	GO_ORGANOPHOSPHATE_BIOSYNTHETIC_PROCESS	400	0.37904	1.77115	0.000164339	0.00921904	0.00828771	4982	tags=21%, list=16%, signal=18%	ACACB/FDPS/PMVK/ME1/PKLR/IDI1/FABP5/LPIN1/ACACA/MVD/LPIN2/UPP2/NME6/GPAM/SLC44A1/PIGA/CHKA/PAPSS1/SLC44A3/FADS1/LPCAT3/PYGL/FITM1/IRS2/MVK/PAPSS2/CALCRL/PIK3C2A/PIKFYVE/SACM1L/HAAO/KMO/PANK3/GARS/KARS/IMPDH2/MOCOS/TPK1/PRPS2/PLSCR1/CMPK2/FAR1/ARF1/SCP2/PIGN/OAS2/PIK3C2G/SERINC5/DHDDS/AGPAT5/PI4K2A/PIK3CA/FGFR2/AQP1/PEMT/GMPS/PLA2G16/CTPS2/PIGM/PTPMT1/ATP5F1/GUCY1A2/PEMT/DCK/SPTLC2/NUS1/NAMPT/ADSS…
GO_RESPONSE_TO_OXYGEN_LEVELS	GO_RESPONSE_TO_OXYGEN_LEVELS	GO_RESPONSE_TO_OXYGEN_LEVELS	285	0.388318	1.75481	0.000170213	0.00921904	0.00828771	4982	tags=22%, list=16%, signal=19%	EGR1/DDIT4/PKLR/CPEB2/CHRNA4/TFRC/HSP90B1/FABP1/PDK1/SCFD1/CDKN1A/CASP3/IGF1/HYOU1/FUNDC1/PLK3/NOX4/RORA/VCAM1/DPP4/POSTN/BIRC2/ALAS2/CD38/RPS27A/CAV1/HDAC2/P4HB/ERO1L/CAPN2/ALAD/SCAP/RORA/LIPC/PRKAA1/AIFM1/NF1/AQP1/SLC29A1/POLB/GPR182/SLC8A1/PMAIP1/MTOR/TEK/FAS/PDLIM1/PRKCE/ADM/CYB5R4/THBS1/BNIP3/PTK2B/MDM4/CPEB1/CDKN1B/ADRB2/APAF1/HIF1A/CASP1/FLT1/ATM/PTEN/NPPA
GO_IMMUNE_EFFECTOR_PROCESS	GO_IMMUNE_EFFECTOR_PROCESS	GO_IMMUNE_EFFECTOR_PROCESS	359	0.37835	1.75192	0.000166113	0.00921904	0.00828771	4360	tags=23%, list=14%, signal=20%	DDIT4/CXCL9/IRF7/GPAM/IFIT3/CXADR/GBP3/IFIH1/IFITM3/C6/LGALS1/DDX60/APOBEC1/BST2/RSAD2/STAT1/SERPINB9/ISG15/IFIT1/SUSD4/RORA/COLEC10/DHX58/MLH1/C1QBP/CXCL10/HSPD1/POLR3K/SAMHD1/DOCK1/C8A/PTPRC/PPBP/IFIT2/VAMP7/DNAJC3/IGHM/DDX58/MSH6/FOXP1/LYN/GBF1/ZC3HAV1/PLSCR1/HSP90AA1/IFNK/C2/EIF2AK4/FYN/RORA/GPR183/STXBP3/C8B/OAS2/SERINC5/VSIG4/ELMOD2/PI4K2A/PIK3CA/MBL2/TLR7/EIF2AK2/NCKAP1/IFNAR1/IFITM1/CD47/…
GO_POSTTRANSCRIPTIONAL_REGULATION_OF_GENE_EXPRESSION	GO_POSTTRANSCRIPTIONAL_REGULATION_OF_GENE_EXPRESSION	GO_POSTTRANSCRIPTIONAL_REGULATION_OF_GENE_EXPRESSION	386	0.37469	1.74561	0.000164962	0.00921904	0.00828771	6802	tags=31%, list=21%, signal=24%	CPEB2/BTG2/EIF2AK3/HSPA1A/XPO1/DAPK1/MAGOH/IGF1/TNFRSF1B/APOBEC1/EXOSC8/FOXO3/RGS2/PSMB8/CALR/NPM1/C1QBP/IARS/RPS4X/SERP1/IREB2/PSMA1/EIF3A/PSMB10/RPS27A/CAV1/HNRNPA0/EIF2S1/RBM4/PARN/DNAJC3/ZCCHC11/CNOT6/YRDC/RPS6KA3/ACO1/NGDN/PSMA3/RBM3/MKNK2/SRP9/PSME1/SERBP1/MOV10/EIF3M/YTHDF1/HNRNPA2B1/EIF2AK4/EPRS/MATR3/EIF5B/RPS9/PABPC1/HNRNPC/DHX9/SARNP/EIF4H/CNOT6L/SET/EIF2AK2/DDX6/FXR1/ATF4/SELT/TARDBP/…
GO_PROTEASOMAL_PROTEIN_CATABOLIC_PROCESS	GO_PROTEASOMAL_PROTEIN_CATABOLIC_PROCESS	GO_PROTEASOMAL_PROTEIN_CATABOLIC_PROCESS	246	0.386574	1.71287	0.000173551	0.00921904	0.00828771	7798	tags=36%, list=24%, signal=27%	DNAJB9/HSPA5/SDF2L1/DERL3/SYVN1/HSP90B1/EDEM1/DERL2/PSMB8/EDEM2/FBXO4/BIRC2/SEL1L/DDIT3/PSMA1/PSMB10/RPS27A/EDEM3/DERL1/DNAJC10/YOD1/UBE2H/PSMA3/ERLIN1/SEC61B/PSME1/ARNTL/DDIT3/CDC27/RNF103/NEDD4L/UBR2/PMAIP1/SIAH2/ANAPC1/TBL1XR1/PRPF19/PSMA5/FBXL3/STT3B/FBXL5/WFS1/PSMA4/PSMC6/RNF4/PSMD10/VCP/DZIP3/UBE2E1/UBXN4/TMEM67/UBE2B/BUB3/PPP2CB/RLIM/MTA1/PSMB1/RNF181/SIAH3/UBXN8/CSNK1A1/FBXW7/FAF2/ANAPC10…
GO_AMIDE_BIOSYNTHETIC_PROCESS	GO_AMIDE_BIOSYNTHETIC_PROCESS	GO_AMIDE_BIOSYNTHETIC_PROCESS	436	0.362726	1.70871	0.000163908	0.00921904	0.00828771	5930	tags=30%, list=18%, signal=25%	CPEB2/RPL3/TARS/CARS/FARSB/RRBP1/SLC25A30/NARS/SLC25A32/RPL22L1/SLC25A25/SLC25A33/RPS15A/NARS2/RPL17/RPS7/RPSA/RPL9/SLC25A1/IARS/RPS4X/DDX3Y/EIF3A/RPS25/RPS27A/BDH2/RPS13/RPL36A/RPS21/RPL4/RPL5/EEF1G/GARS/EIF2S1/EIF2S2/MRPL1/RBM4/RPS16/KARS/SLC25A17/RPLP1/RPS17/RPL7/RPL8/CARS2/EIF3M/RPS26/RPL39/RPL31/GSPT1/PPA2/CLN8/EIF2AK4/EPRS/EIF5B/RPS9/PABPC1/RPL15/MARS2/RPL6/RPS24/MRPS27/EIF4H/MTRF1L/DAP3/RP…
GO_PROTEIN_LOCALIZATION_TO_MEMBRANE	GO_PROTEIN_LOCALIZATION_TO_MEMBRANE	GO_PROTEIN_LOCALIZATION_TO_MEMBRANE	341	0.368799	1.69819	0.000167392	0.00921904	0.00828771	4002	tags=24%, list=12%, signal=21%	EGFR/RPL3/RAB3GAP1/SSR3/TRAM1/RPS15A/RPL17/SSR1/RPS7/RPSA/RPL9/EHD3/RPS4X/SAMM50/RAPGEF2/TMEM150A/RPS25/KRT18/PKP2/SRP68/SRPRB/RPS27A/CAV1/S100A10/RPS13/RPL36A/RPS21/RPL4/RPL5/GAS6/GOLGA4/VAMP7/RPS16/RAPGEF6/NUP155/RPLP1/SPTBN1/RPS17/RELN/RPL7/SSR2/SEC63/RPL8/SRP9/ANXA2/CHM/RPS26/HSP90AA1/RPL39/RPL31/TMED2/SUMO1/RAB3GAP2/FERMT2/SEC61A1/CDH1/RPS9/RPL15/SCP2/RPL6/RPS24/RABGEF1/RPS11/FYB/LIN7A/BBIP1…
GO_PHOSPHOLIPID_METABOLIC_PROCESS	GO_PHOSPHOLIPID_METABOLIC_PROCESS	GO_PHOSPHOLIPID_METABOLIC_PROCESS	320	0.365025	1.66769	0.000169319	0.00921904	0.00828771	3350	tags=15%, list=10%, signal=14%	FDPS/PMVK/IDI1/FABP5/EGFR/LPIN1/FDFT1/MVD/LPIN2/GPCPD1/GPAM/SLC44A1/PIGA/CHKA/LPL/PCSK9/SLC44A3/FADS1/LPCAT3/FITM1/IRS2/MVK/PLCE1/PIK3C2A/PIKFYVE/IP6K2/TMEM150A/SACM1L/SMG1/NRG4/PLCB1/LIPG/PLSCR1/CLN8/FAR1/FYN/ARF1/PIGN/PIK3C2G/SERINC5/DHDDS/AGPAT5/PI4K2A/PIK3CA/LIPC/FGFR2/PEMT/PLA2G16/PIGM/PTPMT1
GO_ORGANIC_CYCLIC_COMPOUND_CATABOLIC_PROCESS	GO_ORGANIC_CYCLIC_COMPOUND_CATABOLIC_PROCESS	GO_ORGANIC_CYCLIC_COMPOUND_CATABOLIC_PROCESS	360	0.352541	1.63285	0.000166085	0.00921904	0.00828771	5432	tags=28%, list=17%, signal=23%	NUDT7/NUDT7/NUDT7/NUDT7/UPP2/HNMT/RPL3/SRD5A2/COMT/CASP3/MAGOH/DNASE1L3/APOBEC1/QDPR/EXOSC8/RPS15A/PNPT1/RPL17/RPS7/NBAS/RPSA/RPL9/MLH1/RPS4X/ALDH4A1/SAMHD1/RPS25/HAAO/NT5C3/RPS27A/KMO/RPS13/RPL36A/RPS21/RPL4/RPL5/PARN/RPS16/ZCCHC11/CNOT6/SMG1/RPLP1/RPS17/RPL7/RPL8/RPS26/SKIV2L2/RPL39/RPL31/GSPT1/ALDH1L1/RPS9/PCBD1/PABPC1/RPL15/OAS2/RPL6/RPS24/CNOT6L/AIFM1/RPS11/DDX6/PDE7B/RPL31/PAPD4/PDE9A/SLFN1…
GO_RESPONSE_TO_PEPTIDE	GO_RESPONSE_TO_PEPTIDE	GO_RESPONSE_TO_PEPTIDE	366	0.347247	1.6103	0.000165893	0.00921904	0.00828771	4018	tags=16%, list=13%, signal=15%	EGR1/PKLR/LPIN1/NR4A1/CPEB2/GFPT1/BTG2/GPAM/IGFBP1/KHK/PCSK9/GOT1/INSIG2/SRD5A2/IGF1/PDK4/ANXA5/APOBEC1/ATP6V0D2/QDPR/SOCS2/PFKFB1/STAT1/SORT1/IRS2/SLC25A33/ATP2A2/PIK3C2A/KLF3/GHR/PTPRA/CAV1/CAV2/SPARC/APPL1/SRD5A1/AP3S1/LYN/SRSF5/NFKBIA/SCAP/FYN/STXBP3/PTPN2/PIK3CA/LIPC/HNRNPK/FOXC2/KAT2B/MTOR/FER/XBP1/TEK/FAS/PTPN22/NAMPT/PLN/DENND4C/ADM/ANXA1
GO_CELLULAR_RESPONSE_TO_NITROGEN_COMPOUND	GO_CELLULAR_RESPONSE_TO_NITROGEN_COMPOUND	GO_CELLULAR_RESPONSE_TO_NITROGEN_COMPOUND	442	0.338063	1.59484	0.000163372	0.00921904	0.00828771	3037	tags=13%, list=9%, signal=12%	EGR1/AQP8/PKLR/EGFR/LPIN1/NR4A1/CPEB2/GFPT1/GPAM/IGFBP1/HSP90B1/PCSK9/GOT1/FOLR2/IGF1/PDK4/ANXA5/APOBEC1/ATP6V0D2/SOCS2/NOX4/IRS2/SLC25A33/IFIT1/P2RX4/PIK3C2A/KLF3/DDC/NPM1/RAPGEF2/GHR/PTPRA/CAV1/CAV2/ZCCHC11/APPL1/ATRX/SRD5A1/HDAC2/AP3S1/LYN/PLCB1/SRSF5/CAPN2/ZC3HAV1/HNRNPA2B1/GSTM2/FYN/CDH1/MTR/PTPN2/BCL2L1/PIK3CA/IPO5/PRKAA1/AIFM1/HNRNPK/FOXC2/AQP1
GO_PROTEIN_CATABOLIC_PROCESS	GO_PROTEIN_CATABOLIC_PROCESS	GO_PROTEIN_CATABOLIC_PROCESS	500	0.333829	1.59325	0.000160953	0.00921904	0.00828771	7800	tags=33%, list=24%, signal=26%	DNAJB9/HSPA5/SDF2L1/DERL3/SYVN1/HERC6/HSP90B1/PCSK9/HERPUD1/EDEM1/RNF213/ISG15/DERL2/UBE2L6/CTSS/PSMB8/EDEM2/MGEA5/FBXO4/HERC4/BIRC2/SEL1L/DDIT3/PSMA1/PSMB10/ENPEP/RPS27A/EDEM3/LYPLAL1/TTC3/KLHL28/DERL1/UBA7/DNAJC10/YME1L1/DNAJC3/ADAMTS9/USP14/YOD1/UBE2H/PSMA3/ERLIN1/SEC61B/CELA1/PSME1/CAPN2/ARNTL/UBE3A/USP33/CLN8/DDIT3/USP37/UCHL3/CUL4B/LDLR/CDC27/USP1/NEDD4/CTSO/UBA6/CUL5/RNF103/NEDD4L/P2RX7/UB…
GO_RESPONSE_TO_EXTRACELLULAR_STIMULUS	GO_RESPONSE_TO_EXTRACELLULAR_STIMULUS	GO_RESPONSE_TO_EXTRACELLULAR_STIMULUS	402	0.334166	1.56266	0.000164069	0.00921904	0.00828771	4623	tags=20%, list=14%, signal=17%	ACACB/HMGCS1/PKLR/HMGCR/MBD1/AACS/ACSL4/GPAM/HSPA5/EIF2AK3/TFRC/JUN/PCSK9/FOLR2/CDKN1A/SRD5A2/FOS/COMT/ABCG2/FADS1/IGF1/PDK4/SLC38A2/PFKFB1/ADIPOR2/SLC25A25/SPP1/VCAM1/HAT1/POSTN/ABCA1/DDIT3/CXCL10/CADPS2/CAV1/MGMT/GAS6/EIF2S1/SPARC/SRD5A1/LYN/LIPG/ALAD/C2/USP33/EIF2AK4/DDIT3/G6PC/LIPC/PRKAA1/AIFM1/EIF2AK2/SLC38A3/CD4/PEMT/ATF4/TBC1D5/P2RX7/CD3E/SLC8A1/PMAIP1/PEMT/MTOR/CHSY1/XBP1/ABCG5/ADSSL1/ADM…
GO_REGULATION_OF_HEAT_GENERATION	GO_REGULATION_OF_HEAT_GENERATION	GO_REGULATION_OF_HEAT_GENERATION	12	-0.843256	-2.14617	0.000193461	0.00921904	0.00828771	1511	tags=42%, list=5%, signal=40%	ABAT/IL1B/EDNRB/ARRDC3
GO_POSITIVE_REGULATION_OF_STEROID_METABOLIC_PROCESS	GO_POSITIVE_REGULATION_OF_STEROID_METABOLIC_PROCESS	GO_POSITIVE_REGULATION_OF_STEROID_METABOLIC_PROCESS	20	-0.793529	-2.30163	0.00019516	0.00921904	0.00828771	900	tags=35%, list=3%, signal=34%	IL1B/PPARGC1A/POR/AGT/APOA4/CYP17A1
GO_REGULATION_OF_CELLULAR_AMIDE_METABOLIC_PROCESS	GO_REGULATION_OF_CELLULAR_AMIDE_METABOLIC_PROCESS	GO_REGULATION_OF_CELLULAR_AMIDE_METABOLIC_PROCESS	295	0.350122	1.58723	0.000338811	0.0144541	0.0129939	4399	tags=21%, list=14%, signal=18%	CPEB2/BTG2/EIF2AK3/DAPK1/MAGOH/IGF1/FOXO3/RGS2/CALR/NPM1/C1QBP/IARS/RPS4X/SERP1/IREB2/EIF3A/EIF2S1/RBM4/DNAJC3/ZCCHC11/CNOT6/YRDC/RPS6KA3/ACO1/NGDN/RBM3/MKNK2/SRP9/MOV10/EIF3M/YTHDF1/HNRNPA2B1/EIF2AK4/EPRS/TMED10/EIF5B/RPS9/PABPC1/SARNP/EIF4H/CNOT6L/PRKAA1/EIF2AK2/DDX6/FXR1/ATF4/SELT/MTIF2/MTOR/CYR61/SOX4/EIF3H/PPP1CA/EIF3E/THBS1/TRAP1/EIF2A/PSTK/EIF3F/PTK2B/NCK1/CPEB1/RPS5
GO_PURINE_CONTAINING_COMPOUND_METABOLIC_PROCESS	GO_PURINE_CONTAINING_COMPOUND_METABOLIC_PROCESS	GO_PURINE_CONTAINING_COMPOUND_METABOLIC_PROCESS	348	0.337249	1.55556	0.000334392	0.0144541	0.0129939	4077	tags=16%, list=13%, signal=14%	ACACB/NUDT7/NUDT7/NUDT7/PKLR/HMGCR/PFKFB3/NUDT7/ACACA/NME6/GAMT/LRRC16A/ALDOC/HSPA1A/PAPSS1/ABCG2/PFKFB1/SLC25A25/PAPSS2/RORA/CALCRL/SAMHD1/APIP/NT5C3/PANK3/MCCC2/SULT1C2/IMPDH2/SULT1B1/MOCOS/RORA/G6PC/UQCRC2/OAS2/NDUFC2/GCKR/GNAI3/AQP1/NDUFB3/PEMT/PDE7B/GMPS/ATP5F1/DLD/PDE9A/ACPP/OLA1/GUCY1A2/PGK1/PEMT/DCK/FHIT/DLG1/ADSSL1/ADM/PEMT/NDUFS1
GO_GLYCOSYL_COMPOUND_METABOLIC_PROCESS	GO_GLYCOSYL_COMPOUND_METABOLIC_PROCESS	GO_GLYCOSYL_COMPOUND_METABOLIC_PROCESS	313	0.340987	1.55309	0.000339847	0.0144541	0.0129939	4459	tags=16%, list=14%, signal=14%	ACACB/NUDT7/NUDT7/NUDT7/PKLR/HMGCR/PFKFB3/NUDT7/ACACA/UPP2/NME6/GAMT/ALDOC/HSPA1A/PAPSS1/APOBEC1/PFKFB1/SLC25A25/PAPSS2/APIP/NT5C3/PANK3/MCCC2/SULT1C2/IMPDH2/PDCL3/SULT1B1/MOCOS/CBR4/FUCA2/UQCRC2/NDUFC2/GNAI3/NDUFB3/PEMT/GMPS/CTPS2/ATP5F1/DLD/ACPP/OLA1/PGK1/PEMT/DCK/DLG1/ADSSL1/DERA/PEMT/NDUFS1/CROT/PEMT/PEMT/PDCL
GO_MRNA_PROCESSING	GO_MRNA_PROCESSING	GO_MRNA_PROCESSING	366	0.326416	1.5137	0.000331785	0.0144541	0.0129939	7767	tags=32%, list=24%, signal=25%	CSTF3/MAGOH/APOBEC1/TRA2A/PPWD1/PNPT1/TRA2B/PRPF6/C1QBP/RBM39/HNRNPA0/SRSF7/SRPK2/RBM4/SF3B1/SETX/SRSF3/POLR2K/SRSF5/SKIV2L2/SFPQ/YTHDC1/THOC2/HNRNPA2B1/LUC7L2/PABPC1/HNRNPH2/HNRNPC/DHX9/PRPF4B/SARNP/CNOT6L/HNRNPK/DHX15/H2AFB1/PAPD4/TARDBP/SF3A3/SREK1/PLRG1/HNRNPH1/MBNL2/CDC40/RSRC1/FIP1L1/SON/MNAT1/RBM10/FRG1/GTF2F2/HNRNPM/SRSF6/CPSF3/RNGTT/CDK7/PRPF19/IWS1/ISY1/CPEB1/LEO1/LSM4/CDC5L/DNAJC8/PRPF…
GO_CELLULAR_RESPONSE_TO_RADIATION	GO_CELLULAR_RESPONSE_TO_RADIATION	GO_CELLULAR_RESPONSE_TO_RADIATION	119	0.466873	1.87292	0.000366099	0.0152529	0.013712	5939	tags=29%, list=18%, signal=23%	EGR1/RDH11/MME/MYC/CDKN1A/NOX4/PPID/XRCC5/MGMT/PTPRK/ECT2/EIF2S1/CHEK1/NIPBL/EIF2AK4/CUL4B/BCL2L1/NEDD4/AQP1/ATF4/RAD1/SNAI2/ITGB1/ATR/KDM1A/HIF1A/WRN/ATM/EEF1D/BLM/GNB1/SWI5/OPN1MW/FBXW7
GO_HEXOSE_METABOLIC_PROCESS	GO_HEXOSE_METABOLIC_PROCESS	GO_HEXOSE_METABOLIC_PROCESS	132	0.449709	1.83114	0.000363108	0.0152529	0.013712	3739	tags=23%, list=12%, signal=20%	PKLR/ONECUT1/PFKFB3/FABP5/SERPINA12/ALDOC/KHK/GOT1/PDK1/DLAT/PDK4/PFKFB1/IRS2/CREM/SLC25A1/SERP1/GPD2/MDH1/PDHB/FPGT/FUCA2/G6PC/GALE/PIK3CA/PRKAA1/ATF4/SDS/FUT4/PGK1/AIMP1
GO_SINGLE_ORGANISM_MEMBRANE_BUDDING	GO_SINGLE_ORGANISM_MEMBRANE_BUDDING	GO_SINGLE_ORGANISM_MEMBRANE_BUDDING	67	0.533487	1.94921	0.000379363	0.0155033	0.0139371	4303	tags=36%, list=13%, signal=31%	SCFD1/SEC22B/USO1/F8/BET1/TMED9/SEC23IP/SEC24D/RAB1A/SEC24C/VAPA/GBF1/TMED2/TMED10/TFG/LMAN1/PREB/TRAPPC2/TRAPPC6B/SEC31A/PPP6R3/SEC24B/SEC16A/TRAPPC2L
GO_VESICLE_COATING	GO_VESICLE_COATING	GO_VESICLE_COATING	68	0.528643	1.93447	0.000380373	0.0155033	0.0139371	4303	tags=37%, list=13%, signal=32%	SCFD1/SEC22B/USO1/F8/BET1/PIK3C2A/EPS15/TMED9/SEC23IP/SEC24D/RAB1A/SEC24C/GBF1/TMED2/TMED10/TFG/LMAN1/PREB/TRAPPC2/TRAPPC6B/SEC31A/PPP6R3/SEC24B/SEC16A/TRAPPC2L
GO_POSITIVE_REGULATION_OF_HORMONE_METABOLIC_PROCESS	GO_POSITIVE_REGULATION_OF_HORMONE_METABOLIC_PROCESS	GO_POSITIVE_REGULATION_OF_HORMONE_METABOLIC_PROCESS	10	-0.825799	-1.99314	0.000387297	0.0155033	0.0139371	344	tags=30%, list=1%, signal=30%	POR/CYP17A1
GO_REGULATION_OF_HORMONE_BIOSYNTHETIC_PROCESS	GO_REGULATION_OF_HORMONE_BIOSYNTHETIC_PROCESS	GO_REGULATION_OF_HORMONE_BIOSYNTHETIC_PROCESS	17	-0.741405	-2.06541	0.000387147	0.0155033	0.0139371	344	tags=24%, list=1%, signal=23%	ATP1A1/POR/CYP17A1
GO_NUCLEOSIDE_BISPHOSPHATE_METABOLIC_PROCESS	GO_NUCLEOSIDE_BISPHOSPHATE_METABOLIC_PROCESS	GO_NUCLEOSIDE_BISPHOSPHATE_METABOLIC_PROCESS	32	0.692586	2.17168	0.00040032	0.015869	0.0142659	1979	tags=36%, list=6%, signal=34%	ACACB/NUDT7/NUDT7/NUDT7/HMGCR/NUDT7/ACACA/PAPSS1/PAPSS2/PANK3/MCCC2/SULT1C2/SULT1B1
GO_ENDOPLASMIC_RETICULUM_TO_CYTOSOL_TRANSPORT	GO_ENDOPLASMIC_RETICULUM_TO_CYTOSOL_TRANSPORT	GO_ENDOPLASMIC_RETICULUM_TO_CYTOSOL_TRANSPORT	21	0.711101	2.01551	0.000411015	0.0160295	0.0144102	2134	tags=33%, list=7%, signal=31%	SYVN1/HSP90B1/HERPUD1/DERL2/SEL1L/DERL1/SEC61B
GO_OXALOACETATE_METABOLIC_PROCESS	GO_OXALOACETATE_METABOLIC_PROCESS	GO_OXALOACETATE_METABOLIC_PROCESS	10	0.831455	1.96009	0.000413394	0.0160295	0.0144102	1868	tags=50%, list=6%, signal=47%	ACLY/GOT1/GHR/MDH1/NIT2
GO_POSITIVE_REGULATION_OF_LIPID_BIOSYNTHETIC_PROCESS	GO_POSITIVE_REGULATION_OF_LIPID_BIOSYNTHETIC_PROCESS	GO_POSITIVE_REGULATION_OF_LIPID_BIOSYNTHETIC_PROCESS	56	-0.504294	-1.84323	0.000416146	0.0160295	0.0144102	3566	tags=27%, list=11%, signal=24%	NR1H3/SCARB1/APOC3/FGF1/SMPD2/AVPR1A/APOA5/IL1B/PLIN5/PPARGC1A/POR/ABHD6/APOA4/CYP17A1
GO_CELLULAR_RESPONSE_TO_CYTOKINE_STIMULUS	GO_CELLULAR_RESPONSE_TO_CYTOKINE_STIMULUS	GO_CELLULAR_RESPONSE_TO_CYTOKINE_STIMULUS	482	0.309125	1.46921	0.000486776	0.0185748	0.0166984	2867	tags=13%, list=9%, signal=12%	EGR1/FASN/CXCL9/MME/IRF7/LIFR/HSPA5/IFIT3/IL13RA1/IFITM3/GBP2/RPL3/DAPK1/MID1/TNFRSF1B/BST2/RSAD2/SOCS2/STAT1/ADIPOR2/ISG15/XAF1/MRC1/IFIT1/PNPT1/FOXO3/RORA/PSMB8/VCAM1/POSTN/IP6K2/BIRC2/CXCL10/PSMA1/GHR/SAMHD1/SP100/PSMB10/KRT18/IFI27/RPS27A/GAS6/PPBP/IFIT2/IL6ST/IMPDH2/PSMA3/CXCL13/BIRC3/PLCB1/PSME1/CXCR5/ALAD/IFNK/NFKBIA/TUBA1B/EPRS/RORA/HSPA9/OAS2/IL18BP/TNFRSF21/EDA2R
GO_DNA_REPAIR	GO_DNA_REPAIR	GO_DNA_REPAIR	402	0.314708	1.47167	0.000492207	0.0186081	0.0167283	8189	tags=34%, list=25%, signal=26%	CHRNA4/BTG2/HSPA1A/HLTF/ISG15/UBE2L6/TDP2/ASCC3/SMC3/MLH1/NPM1/XRCC5/FAM178A/MORF4L2/RPS27A/MGMT/UBA7/SMG1/SETX/ATRX/SMC5/MSH6/FTO/SHFM1/RFWD3/POLR2K/UBE2NL/CHEK1/SFPQ/SMC6/JMY/SUMO1/WHSC1/CUL4B/ASCC1/TCEA1/FANCL/USP1/NSMCE2/PMS1/INTS3/EPC2/POLB/FANCM/NSMCE1/RAD1/NHEJ1/CHD1L/MTOR/COPS2/MNAT1/SMC1A/MORF4L1/RAD17/CDK7/PRPF19/ISY1/SMARCA5/ERCC5/HMGN1/ATR/FEN1/RAD21/HMGB2/WRN/RFC1/CETN2/CDC5L/VCP/TOP…
GO_PROTEIN_POLYUBIQUITINATION	GO_PROTEIN_POLYUBIQUITINATION	GO_PROTEIN_POLYUBIQUITINATION	223	0.371812	1.63144	0.00051966	0.0192889	0.0173402	8189	tags=36%, list=25%, signal=27%	WSB1/SYVN1/HERC6/RNF125/HLTF/RNF213/TPP2/PSMB8/FBXO4/BIRC2/PSMA1/PSMB10/SASH1/RPS27A/TTC3/FBXO3/UBE2H/PSMA3/PSME1/UBE2NL/TNKS/UBE2Q2/UBE3A/TNKS2/CDC27/NEDD4/NEDD4L/BLMH/UBE3C/UBR2/SIAH2/HACE1/ANAPC1/CBFB/PRPF19/PSMA5/PSMA4/TRIM5/PSMC6/RNF4/PSMD10/SHPRH/ARIH1/DZIP3/UBE2E1/UBE2B/BCL2/RLIM/PSMB1/RNF181/FBXW7/ANAPC10/LONRF1/CDC16/PSMB9/PSMD2/LNPEP/FBXO6/FBXL4/UBE2N/PSMA2/PSMB2/UBE2S/ANKIB1/NPEPPS/CDC…
GO_RNA_SPLICING_VIA_TRANSESTERIFICATION_REACTIONS	GO_RNA_SPLICING_VIA_TRANSESTERIFICATION_REACTIONS	GO_RNA_SPLICING_VIA_TRANSESTERIFICATION_REACTIONS	241	0.355623	1.57355	0.000518314	0.0192889	0.0173402	8102	tags=36%, list=25%, signal=27%	CSTF3/MAGOH/TRA2A/PPWD1/TRA2B/PRPF6/HNRNPA0/SRSF7/SRPK2/SF3B1/SETX/SRSF3/POLR2K/SRSF5/SKIV2L2/SFPQ/YTHDC1/HNRNPA2B1/LUC7L2/PABPC1/HNRNPH2/HNRNPC/DHX9/PRPF4B/HNRNPK/DHX15/SF3A3/PLRG1/HNRNPH1/CDC40/RSRC1/FIP1L1/FRG1/GTF2F2/HNRNPM/SRSF6/CPSF3/PRPF19/ISY1/LSM4/CDC5L/DNAJC8/PRPF40A/SF1/CCAR1/DCPS/SNRNP48/CRNKL1/PPIE/DDX1/SRSF11/RBM41/CDK13/SNRPD3/RBM17/SRSF9/SRSF1/SNRPD1/USP4/HNRNPF/HELB/CWC27/KHSRP/L…
GO_MONOSACCHARIDE_METABOLIC_PROCESS	GO_MONOSACCHARIDE_METABOLIC_PROCESS	GO_MONOSACCHARIDE_METABOLIC_PROCESS	156	0.441458	1.84527	0.00053802	0.0196137	0.0176323	3739	tags=22%, list=12%, signal=19%	PKLR/ONECUT1/PFKFB3/FABP5/SERPINA12/SLC23A1/PGD/ALDOC/KHK/GOT1/PDK1/DLAT/PDK4/PFKFB1/IRS2/RGN/CREM/SLC25A1/SERP1/GPD2/MDH1/PDHB/FPGT/CYB5R3/FUCA2/G6PC/GALE/PIK3CA/PRKAA1/ATF4/SDS/FUT4/PGK1/AIMP1
GO_RIBONUCLEOPROTEIN_COMPLEX_SUBUNIT_ORGANIZATION	GO_RIBONUCLEOPROTEIN_COMPLEX_SUBUNIT_ORGANIZATION	GO_RIBONUCLEOPROTEIN_COMPLEX_SUBUNIT_ORGANIZATION	172	0.411869	1.74284	0.000536769	0.0196137	0.0176323	8667	tags=45%, list=27%, signal=33%	RPL3/PRPF6/RPSA/NPM1/C1QBP/EIF3A/RPL5/SRPK2/BMS1/SF3B1/SETX/RPS17/SRSF5/EIF3M/YTHDC1/LUC7L2/RPL6/EIF4H/BRIX1/DDX6/ZNHIT6/MTIF2/SF3A3/RPL11/CDC40/EIF3H/MRRF/EIF3E/SRSF6/PRPF19/EIF2A/EIF3F/ISY1/RPS5/LSM4/SF1/MDN1/PUM2/CRNKL1/DDX1/EIF3I/SNRPD3/CNOT7/ATXN2L/RPF2/SRSF9/SRSF1/DENR/SNRPD1/USP4/KIF5B/RPS14/LUC7L/RPS15/RPS10/WDR77/RPS19/PRPF18/RPF1/NUFIP1/EIF4B/SNRPD2/POLR2D/EIF3D/OGFOD1/PRPF3/CLNS1A/RSL2…
GO_REGULATION_OF_VIRAL_GENOME_REPLICATION	GO_REGULATION_OF_VIRAL_GENOME_REPLICATION	GO_REGULATION_OF_VIRAL_GENOME_REPLICATION	57	0.560465	1.98452	0.000577478	0.0208659	0.018758	3375	tags=28%, list=11%, signal=25%	IFITM3/BST2/RSAD2/ISG15/IFIT1/PPID/SRPK2/PPIB/VAPA/ZC3HAV1/PLSCR1/EIF2AK4/PABPC1/EIF2AK2/IFITM1/PPIA
GO_REGULATION_OF_ERAD_PATHWAY	GO_REGULATION_OF_ERAD_PATHWAY	GO_REGULATION_OF_ERAD_PATHWAY	25	0.694087	2.06038	0.000600841	0.0213453	0.0191889	1939	tags=32%, list=6%, signal=30%	DERL3/HERPUD1/EDEM1/DERL2/EDEM2/CAV1/USP14/YOD1
GO_REGULATION_OF_ENDOPLASMIC_RETICULUM_STRESS_INDUCED_INTRINSIC_APOPTOTIC_SIGNALING_PATHWAY	GO_REGULATION_OF_ENDOPLASMIC_RETICULUM_STRESS_INDUCED_INTRINSIC_APOPTOTIC_SIGNALING_PATHWAY	GO_REGULATION_OF_ENDOPLASMIC_RETICULUM_STRESS_INDUCED_INTRINSIC_APOPTOTIC_SIGNALING_PATHWAY	29	0.661816	2.03257	0.000601202	0.0213453	0.0191889	4462	tags=43%, list=14%, signal=37%	EIF2AK3/SYVN1/HSPA1A/HERPUD1/HYOU1/DDIT3/DDIT3/TMBIM6/PTPN2/PMAIP1/XBP1/NCK1/WFS1
GO_OLIGOSACCHARIDE_LIPID_INTERMEDIATE_BIOSYNTHETIC_PROCESS	GO_OLIGOSACCHARIDE_LIPID_INTERMEDIATE_BIOSYNTHETIC_PROCESS	GO_OLIGOSACCHARIDE_LIPID_INTERMEDIATE_BIOSYNTHETIC_PROCESS	18	0.757922	2.07812	0.000614754	0.0214533	0.0192861	5980	tags=67%, list=19%, signal=54%	MVD/DPAGT1/ALG12/DHDDS/ALG8/ALG14/NUS1/ALG6/ALG9/ALG13/ALG2/DOLK
GO_PROTEIN_EXIT_FROM_ENDOPLASMIC_RETICULUM	GO_PROTEIN_EXIT_FROM_ENDOPLASMIC_RETICULUM	GO_PROTEIN_EXIT_FROM_ENDOPLASMIC_RETICULUM	18	0.746149	2.04584	0.000614754	0.0214533	0.0192861	2924	tags=50%, list=9%, signal=45%	SYVN1/HSP90B1/HERPUD1/DERL2/SEL1L/TMED9/DERL1/SEC61B/LMAN1
GO_GLYCOSYLATION	GO_GLYCOSYLATION	GO_GLYCOSYLATION	213	0.372863	1.62438	0.000698568	0.0241716	0.0217298	4894	tags=23%, list=15%, signal=19%	DPY19L3/SDF2L1/DERL3/SYVN1/STT3A/TIPARP/EDEM1/DDOST/OSTC/ST6GAL1/MAGT1/TUSC3/RPN1/EDEM2/SERP1/UGGT1/DPAGT1/ALG12/EDEM3/GALNT11/ARF4/COG6/COG3/VEGFB/TNKS/TNKS2/DPY19L4/OAS2/CHST4/DHDDS/LMAN1/EXT1/ALG8/FUT4/FKRP/NUS1/RPN2/LMF1/GCNT3/ALG5/THBS1/STT3B/MGAT2/ALG6/ALG9/ALG11/VCP/B3GNT9
GO_GLUCOSE_METABOLIC_PROCESS	GO_GLUCOSE_METABOLIC_PROCESS	GO_GLUCOSE_METABOLIC_PROCESS	102	0.465845	1.82374	0.000737327	0.0252984	0.0227427	3739	tags=25%, list=12%, signal=22%	PKLR/ONECUT1/PFKFB3/FABP5/SERPINA12/ALDOC/GOT1/PDK1/DLAT/PDK4/PFKFB1/IRS2/CREM/SLC25A1/SERP1/GPD2/MDH1/PDHB/G6PC/PIK3CA/PRKAA1/ATF4/SDS/PGK1/AIMP1
GO_NUCLEOSIDE_DIPHOSPHATE_METABOLIC_PROCESS	GO_NUCLEOSIDE_DIPHOSPHATE_METABOLIC_PROCESS	GO_NUCLEOSIDE_DIPHOSPHATE_METABOLIC_PROCESS	74	0.501733	1.86566	0.00075358	0.0256405	0.0230503	499	tags=12%, list=2%, signal=12%	NUDT7/NUDT7/NUDT7/PKLR/PFKFB3/NUDT7/NME6/ALDOC/PFKFB1
GO_POSITIVE_REGULATION_OF_MACROPHAGE_DIFFERENTIATION	GO_POSITIVE_REGULATION_OF_MACROPHAGE_DIFFERENTIATION	GO_POSITIVE_REGULATION_OF_MACROPHAGE_DIFFERENTIATION	13	-0.748667	-1.9488	0.00077101	0.0260168	0.0233885	9	tags=14%, list=0%, signal=14%	ID2
GO_PEPTIDYL_ASPARAGINE_MODIFICATION	GO_PEPTIDYL_ASPARAGINE_MODIFICATION	GO_PEPTIDYL_ASPARAGINE_MODIFICATION	33	0.667672	2.10552	0.000801925	0.0268382	0.0241269	5170	tags=48%, list=16%, signal=41%	DERL3/SYVN1/STT3A/DDOST/OSTC/ST6GAL1/MAGT1/TUSC3/RPN1/LMAN1/RPN2/ALG5/STT3B/MGAT2/VCP/ST3GAL3
GO_RETROGRADE_PROTEIN_TRANSPORT_ER_TO_CYTOSOL	GO_RETROGRADE_PROTEIN_TRANSPORT_ER_TO_CYTOSOL	GO_RETROGRADE_PROTEIN_TRANSPORT_ER_TO_CYTOSOL	14	0.782833	2.01453	0.000818666	0.0269254	0.0242054	2134	tags=50%, list=7%, signal=47%	SYVN1/HSP90B1/HERPUD1/DERL2/SEL1L/DERL1/SEC61B
GO_VITAMIN_BIOSYNTHETIC_PROCESS	GO_VITAMIN_BIOSYNTHETIC_PROCESS	GO_VITAMIN_BIOSYNTHETIC_PROCESS	13	0.798996	2.00695	0.00083091	0.0269254	0.0242054	995	tags=31%, list=3%, signal=30%	PLTP/CYP2R1/RGN/MMAB
GO_PERK_MEDIATED_UNFOLDED_PROTEIN_RESPONSE	GO_PERK_MEDIATED_UNFOLDED_PROTEIN_RESPONSE	GO_PERK_MEDIATED_UNFOLDED_PROTEIN_RESPONSE	11	0.822277	1.98685	0.000827472	0.0269254	0.0242054	3194	tags=67%, list=10%, signal=60%	HSPA5/EIF2AK3/IGFBP1/HERPUD1/DDIT3/EIF2S1/DDIT3/ATF4
GO_FRUCTOSE_METABOLIC_PROCESS	GO_FRUCTOSE_METABOLIC_PROCESS	GO_FRUCTOSE_METABOLIC_PROCESS	12	0.80348	1.9768	0.000827643	0.0269254	0.0242054	499	tags=33%, list=2%, signal=33%	PFKFB3/ALDOC/KHK/PFKFB1
GO_RESPONSE_TO_ALCOHOL	GO_RESPONSE_TO_ALCOHOL	GO_RESPONSE_TO_ALCOHOL	328	0.335762	1.54001	0.000838082	0.026944	0.0242221	4706	tags=21%, list=15%, signal=18%	PMVK/HMGCS1/HMGCR/EGFR/MBD1/AACS/TXNIP/CDKN1A/SRD5A2/FOS/ABCG2/CASP3/IGF1/APOBEC1/SOCS2/ST6GAL1/SPP1/RORA/VCAM1/CALR/POSTN/ABCA1/BIRC2/CXCL10/CD38/GHR/CALM1/MGMT/MSN/PRDM2/STRN3/SPARC/SRD5A1/HDAC2/ALAD/FYN/RORA/CDH1/BCL2L1/PRKAA1/AIFM1/HNRNPK/FGA/AQP1/CD4/PEMT/POLB/INHBA/ROCK2/SMO/RORC/PEMT/CALM3/FAS/PTGS1/PRKCE/PLN/ANXA1/PEMT/CCL7/ITGB1/PTK2B/PEMT/PEMT/CDKN1B/CBX3/ADRB2/NCOA3/CTNNA1/HIF1A
GO_NITROGEN_CYCLE_METABOLIC_PROCESS	GO_NITROGEN_CYCLE_METABOLIC_PROCESS	GO_NITROGEN_CYCLE_METABOLIC_PROCESS	12	-0.761706	-1.93861	0.000967305	0.0306223	0.0275287	788	tags=42%, list=2%, signal=41%	CEBPA/NAGS/SUOX/ASL
GO_POSITIVE_REGULATION_OF_STEROID_BIOSYNTHETIC_PROCESS	GO_POSITIVE_REGULATION_OF_STEROID_BIOSYNTHETIC_PROCESS	GO_POSITIVE_REGULATION_OF_STEROID_BIOSYNTHETIC_PROCESS	11	-0.783362	-1.94482	0.000967492	0.0306223	0.0275287	785	tags=45%, list=2%, signal=44%	IL1B/PPARGC1A/POR/CYP17A1
GO_NUCLEOBASE_CONTAINING_SMALL_MOLECULE_METABOLIC_PROCESS	GO_NUCLEOBASE_CONTAINING_SMALL_MOLECULE_METABOLIC_PROCESS	GO_NUCLEOBASE_CONTAINING_SMALL_MOLECULE_METABOLIC_PROCESS	458	0.306863	1.45291	0.00097704	0.0306866	0.0275865	5029	tags=19%, list=16%, signal=16%	ACACB/NUDT7/NUDT7/NUDT7/ME1/PKLR/HMGCR/PFKFB3/NUDT7/ACACA/UPP2/NME6/GAMT/PGD/ALDOC/HSPA1A/PAPSS1/APOBEC1/PFKFB1/SLC25A25/PAPSS2/RORA/CALCRL/IDH1/SAMHD1/HAAO/APIP/NT5C3/KMO/PANK3/MCCC2/GARS/KARS/SULT1C2/MDH1/IMPDH2/PDCL3/SULT1B1/MOCOS/PDHB/PRPS2/CMPK2/RORA/UQCRC2/OAS2/NDUFC2/GNAI3/AQP1/NDUFB3/PEMT/PDE7B/GMPS/CTPS2/ATP5F1/DLD/PDE9A/ACPP/OLA1/GUCY1A2/PGK1/PEMT/MTOR/DCK/FHIT/DLG1/NAMPT/ADSSL1/TALDO1/…
GO_NEGATIVE_REGULATION_OF_VIRAL_GENOME_REPLICATION	GO_NEGATIVE_REGULATION_OF_VIRAL_GENOME_REPLICATION	GO_NEGATIVE_REGULATION_OF_VIRAL_GENOME_REPLICATION	36	0.620419	1.99799	0.000993838	0.0307115	0.027609	3238	tags=33%, list=10%, signal=30%	IFITM3/BST2/RSAD2/ISG15/IFIT1/SRPK2/VAPA/ZC3HAV1/PLSCR1/EIF2AK4/EIF2AK2/IFITM1
GO_REGULATION_OF_MULTI_ORGANISM_PROCESS	GO_REGULATION_OF_MULTI_ORGANISM_PROCESS	GO_REGULATION_OF_MULTI_ORGANISM_PROCESS	376	0.314919	1.46563	0.000988957	0.0307115	0.027609	3450	tags=16%, list=11%, signal=14%	JUN/IFITM3/TMEM39A/FABP1/IGF1/LGALS1/PDK4/DDX60/ANXA5/BST2/RSAD2/STAT1/ISG15/LENG9/OSBP/IFIT1/PPID/DHX58/C1QBP/PM20D1/BIRC2/SP100/SASH1/CAV1/DERL1/SRPK2/EIF2S1/LY86/CAV2/MDH1/MTSS1/MIF/PPIB/DDX58/FOXP1/VAPA/P4HB/RFWD3/BIRC3/CD36/POLR2K/PLCB1/ZC3HAV1/PLSCR1/EIF2AK4/FYN/FUCA2/ARF1/PABPC1/ELMOD2/FANCL/MBL2/EIF2AK2/CD4/IFITM1/INHBA/P2RX7/PPIA/TARDBP
GO_REGULATION_OF_DIGESTIVE_SYSTEM_PROCESS	GO_REGULATION_OF_DIGESTIVE_SYSTEM_PROCESS	GO_REGULATION_OF_DIGESTIVE_SYSTEM_PROCESS	30	-0.617117	-1.97396	0.0010004	0.0307115	0.027609	900	tags=17%, list=3%, signal=16%	APOA5/SLC22A5/APOA4/HAMP
GO_POSITIVE_REGULATION_OF_PATHWAY_RESTRICTED_SMAD_PROTEIN_PHOSPHORYLATION	GO_POSITIVE_REGULATION_OF_PATHWAY_RESTRICTED_SMAD_PROTEIN_PHOSPHORYLATION	GO_POSITIVE_REGULATION_OF_PATHWAY_RESTRICTED_SMAD_PROTEIN_PHOSPHORYLATION	45	-0.524943	-1.83653	0.00101833	0.0310287	0.0278941	3407	tags=18%, list=11%, signal=16%	GDF2/BMP1/INHA/GDF6/GDF10/INHBC/INHBE
GO_NEGATIVE_REGULATION_OF_ERAD_PATHWAY	GO_NEGATIVE_REGULATION_OF_ERAD_PATHWAY	GO_NEGATIVE_REGULATION_OF_ERAD_PATHWAY	11	0.813138	1.96476	0.00103434	0.031283	0.0281228	1939	tags=36%, list=6%, signal=34%	DERL3/DERL2/USP14/YOD1
GO_RESPONSE_TO_CARBOHYDRATE	GO_RESPONSE_TO_CARBOHYDRATE	GO_RESPONSE_TO_CARBOHYDRATE	151	0.411159	1.71219	0.00107662	0.0323223	0.0290571	3857	tags=19%, list=12%, signal=17%	EGR1/ME1/PKLR/AACS/GFPT1/GPAM/TXNIP/KHK/LPL/CASP3/LGALS1/NOX4/IRS2/CALCRL/CPB2/GAS6/SPARC/MLXIPL/LYN/GYS2/GCKR/PIK3CA/LIPC/HNRNPK/SLC29A1/SLC8A1/XBP1/SOX4/FAS
GO_POSITIVE_REGULATION_OF_NEURON_DEATH	GO_POSITIVE_REGULATION_OF_NEURON_DEATH	GO_POSITIVE_REGULATION_OF_NEURON_DEATH	59	0.523223	1.86147	0.00115429	0.0344012	0.0309259	3993	tags=26%, list=12%, signal=23%	DDIT4/JUN/PCSK9/CASP3/FOXO3/DDIT3/SRPK2/EIF2S1/DDIT3/AIFM1/NF1/ATF4/ATF2/PMAIP1/MTOR/CDC42
GO_DRUG_METABOLIC_PROCESS	GO_DRUG_METABOLIC_PROCESS	GO_DRUG_METABOLIC_PROCESS	18	-0.701211	-1.98346	0.00117142	0.0346587	0.0311574	2567	tags=33%, list=8%, signal=31%	DPEP1/FMO1/FMO2/FMO3/CBR1
GO_RESPONSE_TO_INTERLEUKIN_4	GO_RESPONSE_TO_INTERLEUKIN_4	GO_RESPONSE_TO_INTERLEUKIN_4	27	0.658311	1.9879	0.00119617	0.0351365	0.0315869	3664	tags=33%, list=11%, signal=30%	FASN/HSPA5/RPL3/MRC1/IMPDH2/ALAD/TUBA1B/NFIL3/XBP1
GO_NEGATIVE_REGULATION_OF_OSTEOBLAST_DIFFERENTIATION	GO_NEGATIVE_REGULATION_OF_OSTEOBLAST_DIFFERENTIATION	GO_NEGATIVE_REGULATION_OF_OSTEOBLAST_DIFFERENTIATION	37	-0.559494	-1.8746	0.00121704	0.0354941	0.0319084	2025	tags=16%, list=6%, signal=15%	HAND2/ID1/ID3/GDF10/ID2
GO_NEURON_FATE_COMMITMENT	GO_NEURON_FATE_COMMITMENT	GO_NEURON_FATE_COMMITMENT	64	-0.469419	-1.75689	0.00127768	0.0369984	0.0332608	13200	tags=69%, list=41%, signal=41%	PAX7/FOXA1/LBX1/LHX3/NOTCH3/NOTCH1/TBR1/SATB2/ISL2/AXIN1/FOXN4/NTRK3/DMRT3/GATA2/JAG2/GLI3/GSX2/ATOH1/MNX1/HES5/FEZF2/BMP4/ASCL1/SIX1/NKX2-2/GLI2/NKX6-1/FEV/DLX2/NKX2-1/HES1/SHH/DLX1/NKX6-2/SOX1/HOXD10/SMARCC2/GSX1/POU4F1/WNT1/DLL1/OLIG3/ID2
GO_VESICLE_TARGETING	GO_VESICLE_TARGETING	GO_VESICLE_TARGETING	71	0.506779	1.87028	0.00132475	0.037825	0.0340038	4303	tags=34%, list=13%, signal=29%	SCFD1/SEC22B/USO1/F8/BET1/TMED9/SEC23IP/SEC24D/RAB1A/SEC24C/GBF1/TMED2/TMED10/TFG/LMAN1/PREB/TRAPPC2/TRAPPC6B/SEC31A/WIPI1/PPP6R3/SEC24B/SEC16A/TRAPPC2L
GO_RESPONSE_TO_DRUG	GO_RESPONSE_TO_DRUG	GO_RESPONSE_TO_DRUG	380	0.311549	1.45014	0.00132013	0.037825	0.0340038	4474	tags=20%, list=14%, signal=18%	HMGCS1/MBD1/AACS/MYC/TXNIP/TFRC/JUN/LPL/NAT8/XPO1/CDKN1A/SRD5A2/FOS/COMT/ABCG2/CASP3/LGALS1/APOBEC1/QDPR/ABCD3/SLC15A2/DUSP6/GRK5/CALR/DDC/ABCA1/ATP8B1/DDIT3/EBP/CD38/CPB2/SRP68/CAV1/ACER2/MYO6/MGMT/GAS6/BCAR3/COQ7/PPP3CB/ADD3/SRD5A1/VEGFB/HDAC2/LYN/TMEM30A/DPYSL2/ALAD/DDIT3/FYN/CDH1/LIPC/AQP1/PEMT/BLOC1S3/INHBA/SRP72/BLMH/P2RX7/SLC8A1/PEMT/SRP19/ABCG5/FAS/RPN2/ADSSL1/ANXA1/PEMT/THBS1/PRKAA2/CROT…
GO_INNATE_IMMUNE_RESPONSE_IN_MUCOSA	GO_INNATE_IMMUNE_RESPONSE_IN_MUCOSA	GO_INNATE_IMMUNE_RESPONSE_IN_MUCOSA	18	-0.695116	-1.96621	0.00136665	0.0387503	0.0348357	5046	tags=39%, list=16%, signal=33%	HIST1H2BF/DEFA1/HIST1H2BJ/HIST1H2BG/DEFB1/APOA4
GO_NEGATIVE_REGULATION_OF_ENDOPLASMIC_RETICULUM_STRESS_INDUCED_INTRINSIC_APOPTOTIC_SIGNALING_PATHWAY	GO_NEGATIVE_REGULATION_OF_ENDOPLASMIC_RETICULUM_STRESS_INDUCED_INTRINSIC_APOPTOTIC_SIGNALING_PATHWAY	GO_NEGATIVE_REGULATION_OF_ENDOPLASMIC_RETICULUM_STRESS_INDUCED_INTRINSIC_APOPTOTIC_SIGNALING_PATHWAY	18	0.719363	1.9724	0.00143443	0.0403915	0.036311	4462	tags=39%, list=14%, signal=34%	SYVN1/HSPA1A/HERPUD1/HYOU1/TMBIM6/XBP1/WFS1
GO_REGULATION_OF_PROTEIN_EXIT_FROM_ENDOPLASMIC_RETICULUM	GO_REGULATION_OF_PROTEIN_EXIT_FROM_ENDOPLASMIC_RETICULUM	GO_REGULATION_OF_PROTEIN_EXIT_FROM_ENDOPLASMIC_RETICULUM	16	0.740005	1.9598	0.00145228	0.0406142	0.0365112	2104	tags=38%, list=7%, signal=35%	DERL3/EDEM1/DERL2/EDEM2/YOD1/TMEM30A
GO_GLYCOPROTEIN_METABOLIC_PROCESS	GO_GLYCOPROTEIN_METABOLIC_PROCESS	GO_GLYCOPROTEIN_METABOLIC_PROCESS	293	0.329981	1.49451	0.00152594	0.0423838	0.0381021	4894	tags=20%, list=15%, signal=18%	DPY19L3/SDF2L1/DERL3/SYVN1/STT3A/TIPARP/IGF1/EDEM1/DDOST/OSTC/ST6GAL1/MAGT1/HS3ST3B1/TUSC3/RPN1/EDEM2/MGEA5/ERP44/SERP1/UGGT1/DPAGT1/ALG12/EDEM3/GALNT11/DSEL/ARF4/COG3/ADAMTS9/VEGFB/CELA1/ASGR2/HEXA/TNKS/TNKS2/DPY19L4/OAS2/CHST4/DHDDS/LIPC/LMAN1/EXT1/ALG8/FUT4/CHSY1/FKRP/LECT1/NUS1/RPN2/LMF1/GCNT3/ALG5/THBS1/ATP7A/STT3B/MGAT2/ALG6/ALG9/HIF1A/VCP/B3GNT9
GO_GLUCOSE_CATABOLIC_PROCESS	GO_GLUCOSE_CATABOLIC_PROCESS	GO_GLUCOSE_CATABOLIC_PROCESS	25	0.671479	1.99326	0.00160224	0.0433242	0.0389475	499	tags=16%, list=2%, signal=16%	PKLR/PFKFB3/ALDOC/PFKFB1
GO_HEXOSE_CATABOLIC_PROCESS	GO_HEXOSE_CATABOLIC_PROCESS	GO_HEXOSE_CATABOLIC_PROCESS	40	0.585103	1.92653	0.00157916	0.0433242	0.0389475	499	tags=12%, list=2%, signal=12%	PKLR/PFKFB3/ALDOC/KHK/PFKFB1
GO_REGULATION_OF_SYMBIOSIS_ENCOMPASSING_MUTUALISM_THROUGH_PARASITISM	GO_REGULATION_OF_SYMBIOSIS_ENCOMPASSING_MUTUALISM_THROUGH_PARASITISM	GO_REGULATION_OF_SYMBIOSIS_ENCOMPASSING_MUTUALISM_THROUGH_PARASITISM	167	0.384562	1.62358	0.00160085	0.0433242	0.0389475	6024	tags=27%, list=19%, signal=22%	JUN/IFITM3/LGALS1/BST2/RSAD2/STAT1/ISG15/OSBP/IFIT1/PPID/PM20D1/SP100/CAV1/DERL1/SRPK2/CAV2/PPIB/VAPA/P4HB/CD36/POLR2K/ZC3HAV1/PLSCR1/EIF2AK4/FUCA2/PABPC1/MBL2/EIF2AK2/IFITM1/PPIA/TARDBP/RSF1/GTF2F2/VPS4B/PKN2/EXOC2/TRIM5/IFNA2/HDAC1/SMARCB1/BCL2/PPIE/MDFIC/TAP2/ELANE/MID2
GO_RESPONSE_TO_NUTRIENT	GO_RESPONSE_TO_NUTRIENT	GO_RESPONSE_TO_NUTRIENT	176	0.372351	1.5845	0.00159236	0.0433242	0.0389475	4432	tags=21%, list=14%, signal=18%	HMGCS1/PKLR/HMGCR/AACS/ACSL4/TFRC/FOLR2/ABCG2/IGF1/ADIPOR2/SPP1/VCAM1/HAT1/POSTN/ABCA1/DDIT3/CXCL10/CAV1/MGMT/GAS6/SPARC/LIPG/ALAD/C2/DDIT3/EIF2AK2/CD4/PEMT/CD3E/SLC8A1/PEMT/MTOR/XBP1/ABCG5/PEMT/ITGB1/ABCG8/PEMT/PEMT
GO_PLATELET_DEGRANULATION	GO_PLATELET_DEGRANULATION	GO_PLATELET_DEGRANULATION	100	0.441747	1.72581	0.00165047	0.0443346	0.0398558	6161	tags=32%, list=19%, signal=26%	TMSB4X/IGF1/ORM1/F8/CDC37L1/ORM2/CALM1/TMX3/HABP4/GAS6/PPBP/SPARC/VEGFB/LYN/RARRES2/CD36/FGA/FAM3C/PROS1/CD9/CALM3/CFD/FGG/THBS1/PECAM1/KNG1/FGB/FLNA/SOD1/QSOX1/SRGN/CALM2
GO_NEGATIVE_REGULATION_OF_BEHAVIOR	GO_NEGATIVE_REGULATION_OF_BEHAVIOR	GO_NEGATIVE_REGULATION_OF_BEHAVIOR	15	-0.715638	-1.92127	0.001752	0.0467542	0.042031	4477	tags=40%, list=14%, signal=34%	DRD2/MC4R/UCN/ADORA1/ARRDC3
GO_PRIMARY_ALCOHOL_METABOLIC_PROCESS	GO_PRIMARY_ALCOHOL_METABOLIC_PROCESS	GO_PRIMARY_ALCOHOL_METABOLIC_PROCESS	37	0.599392	1.94268	0.00177445	0.0470459	0.0422932	417	tags=14%, list=1%, signal=13%	ACSS2/RDH11/CHKA/DHRS9/IGF1
GO_NUCLEOSIDE_PHOSPHATE_BIOSYNTHETIC_PROCESS	GO_NUCLEOSIDE_PHOSPHATE_BIOSYNTHETIC_PROCESS	GO_NUCLEOSIDE_PHOSPHATE_BIOSYNTHETIC_PROCESS	160	0.384762	1.61472	0.00196815	0.0518449	0.0466074	4982	tags=20%, list=16%, signal=17%	ACACB/ME1/PKLR/ACACA/UPP2/NME6/PAPSS1/PAPSS2/CALCRL/HAAO/KMO/PANK3/GARS/KARS/IMPDH2/PRPS2/CMPK2/OAS2/AQP1/GMPS/CTPS2/ATP5F1/GUCY1A2/DCK/NAMPT/ADSSL1/ADM/QPRT/ATP5A1/ADSL/ATP5G3/GUCY1B3/NPPA
GO_AMINO_ACID_ACTIVATION	GO_AMINO_ACID_ACTIVATION	GO_AMINO_ACID_ACTIVATION	49	0.537411	1.84844	0.00215138	0.0561128	0.0504441	3739	tags=33%, list=12%, signal=29%	TARS/CARS/FARSB/NARS/NARS2/IARS/GARS/KARS/CARS2/PPA2/EPRS/MARS2/FARS2/RARS/SARS/AIMP1
GO_DEFENSE_RESPONSE_TO_OTHER_ORGANISM	GO_DEFENSE_RESPONSE_TO_OTHER_ORGANISM	GO_DEFENSE_RESPONSE_TO_OTHER_ORGANISM	336	0.315065	1.44813	0.00217537	0.0561128	0.0504441	3298	tags=17%, list=10%, signal=15%	DDIT4/CXCL9/IRF7/GPAM/IFIT3/CXADR/GBP3/IFIH1/IFITM3/TMEM39A/FABP1/PDK4/DDX60/ANXA5/APOBEC1/BST2/RSAD2/STAT1/ISG15/LENG9/IFIT1/DHX58/CXCL10/POLR3K/SAMHD1/EIF2S1/PTPRC/MR1/PPBP/IFIT2/DNAJC3/RAB1A/IGHM/MDH1/MTSS1/DDX58/RFWD3/CXCL13/CD36/ZC3HAV1/PLSCR1/IFNK/RPL39/EIF2AK4/OAS2/SERINC5/ELMOD2/FANCL/MBL2/FGA/TLR7/EIF2AK2/CD4/IFNAR1/IFITM1/P2RX7
GO_ORGAN_OR_TISSUE_SPECIFIC_IMMUNE_RESPONSE	GO_ORGAN_OR_TISSUE_SPECIFIC_IMMUNE_RESPONSE	GO_ORGAN_OR_TISSUE_SPECIFIC_IMMUNE_RESPONSE	24	-0.633453	-1.91932	0.00218514	0.0561128	0.0504441	5046	tags=33%, list=16%, signal=28%	RAB17/HIST1H2BF/DEFA1/HIST1H2BJ/HIST1H2BG/DEFB1/APOA4
GO_REGULATION_OF_HORMONE_METABOLIC_PROCESS	GO_REGULATION_OF_HORMONE_METABOLIC_PROCESS	GO_REGULATION_OF_HORMONE_METABOLIC_PROCESS	23	-0.645434	-1.94078	0.00216791	0.0561128	0.0504441	344	tags=22%, list=1%, signal=22%	PPARGC1A/ATP1A1/POR/CYP17A1
GO_POSITIVE_REGULATION_OF_LIPID_METABOLIC_PROCESS	GO_POSITIVE_REGULATION_OF_LIPID_METABOLIC_PROCESS	GO_POSITIVE_REGULATION_OF_LIPID_METABOLIC_PROCESS	114	-0.395108	-1.64054	0.0022168	0.0565701	0.0508552	3566	tags=19%, list=11%, signal=17%	TNFAIP8L3/NR1H3/SCARB1/CPT1A/APOC3/FGF1/PNPLA2/SMPD2/AVPR1A/APOA5/IL1B/PLIN5/IRS1/PPARGC1A/POR/ABHD6/ERBB4/ABCD2/AGT/APOA4/CYP17A1
GO_CELLULAR_RESPONSE_TO_STEROL	GO_CELLULAR_RESPONSE_TO_STEROL	GO_CELLULAR_RESPONSE_TO_STEROL	14	0.755972	1.94541	0.00225133	0.0570943	0.0513265	3570	tags=50%, list=11%, signal=44%	HMGCS1/AACS/RORA/ABCA1/RORA/INHBA/SMO/RORC
GO_NUCLEOSIDE_BISPHOSPHATE_BIOSYNTHETIC_PROCESS	GO_NUCLEOSIDE_BISPHOSPHATE_BIOSYNTHETIC_PROCESS	GO_NUCLEOSIDE_BISPHOSPHATE_BIOSYNTHETIC_PROCESS	17	0.723253	1.94838	0.00227461	0.0573285	0.0515371	1409	tags=29%, list=4%, signal=28%	ACACB/ACACA/PAPSS1/PAPSS2/PANK3
GO_REGULATION_OF_TRIGLYCERIDE_CATABOLIC_PROCESS	GO_REGULATION_OF_TRIGLYCERIDE_CATABOLIC_PROCESS	GO_REGULATION_OF_TRIGLYCERIDE_CATABOLIC_PROCESS	11	-0.75411	-1.8722	0.00232198	0.0581635	0.0522877	3285	tags=55%, list=10%, signal=49%	APOC3/PNPLA2/APOA5/PLIN5/APOA4
GO_RESPONSE_TO_GAMMA_RADIATION	GO_RESPONSE_TO_GAMMA_RADIATION	GO_RESPONSE_TO_GAMMA_RADIATION	44	0.550795	1.84999	0.00235479	0.0582703	0.0523837	5304	tags=36%, list=17%, signal=30%	EGR1/MYC/APOBEC1/NOX4/XRCC5/CXCL10/CAV1/BCL2L1/PRKAA1/POLB/CCL7/ATR/KDM1A/WRN/ATM/BCL2
GO_RESPONSE_TO_STARVATION	GO_RESPONSE_TO_STARVATION	GO_RESPONSE_TO_STARVATION	135	0.398532	1.62888	0.00235081	0.0582703	0.0523837	6834	tags=34%, list=21%, signal=27%	AACS/HSPA5/EIF2AK3/JUN/PCSK9/CDKN1A/COMT/FADS1/PDK4/SLC38A2/PFKFB1/DDIT3/CADPS2/CAV1/GAS6/EIF2S1/SRD5A1/USP33/EIF2AK4/DDIT3/PRKAA1/EIF2AK2/SLC38A3/ATF4/TBC1D5/PMAIP1/XBP1/ADSSL1/ADM/PRKAA2/DSC2/WRN/SLC39A4/ATF3/BCL2/BDH1/PPARG/SREBF2/PIK3C3/RALB/RRAGA/ULK2/BHLHA15/UPP1/BMPR2/SEH1L
GO_NEGATIVE_REGULATION_OF_CELLULAR_AMIDE_METABOLIC_PROCESS	GO_NEGATIVE_REGULATION_OF_CELLULAR_AMIDE_METABOLIC_PROCESS	GO_NEGATIVE_REGULATION_OF_CELLULAR_AMIDE_METABOLIC_PROCESS	110	0.42178	1.67314	0.00237747	0.0584771	0.0525697	3194	tags=18%, list=10%, signal=16%	CPEB2/BTG2/EIF2AK3/DAPK1/CALR/IREB2/EIF2S1/RBM4/ZCCHC11/CNOT6/SRP9/MOV10/HNRNPA2B1/EIF2AK4/EPRS/CNOT6L/PRKAA1/EIF2AK2/FXR1/ATF4
GO_CELLULAR_RESPONSE_TO_PEPTIDE	GO_CELLULAR_RESPONSE_TO_PEPTIDE	GO_CELLULAR_RESPONSE_TO_PEPTIDE	242	0.340431	1.50619	0.00242803	0.0593631	0.0533661	3010	tags=14%, list=9%, signal=12%	PKLR/LPIN1/NR4A1/CPEB2/GFPT1/GPAM/IGFBP1/PCSK9/GOT1/IGF1/PDK4/ANXA5/APOBEC1/ATP6V0D2/SOCS2/IRS2/SLC25A33/PIK3C2A/KLF3/GHR/PTPRA/CAV1/CAV2/APPL1/SRD5A1/AP3S1/LYN/SRSF5/FYN/PTPN2/PIK3CA/HNRNPK/FOXC2
GO_MAMMARY_GLAND_LOBULE_DEVELOPMENT	GO_MAMMARY_GLAND_LOBULE_DEVELOPMENT	GO_MAMMARY_GLAND_LOBULE_DEVELOPMENT	16	-0.691497	-1.89681	0.00250868	0.06097	0.0548107	713	tags=19%, list=2%, signal=18%	ERBB4/ID2
GO_INTRA_GOLGI_VESICLE_MEDIATED_TRANSPORT	GO_INTRA_GOLGI_VESICLE_MEDIATED_TRANSPORT	GO_INTRA_GOLGI_VESICLE_MEDIATED_TRANSPORT	37	0.586569	1.90112	0.00256309	0.0619237	0.055668	4051	tags=35%, list=13%, signal=31%	COPZ1/TRIP11/GOLGA4/COPB1/COG6/COPA/COG3/COPB2/COPE/GOLGA1/GOLGA3/RAB6A/COPG2
GO_POSITIVE_REGULATION_OF_FIBROBLAST_PROLIFERATION	GO_POSITIVE_REGULATION_OF_FIBROBLAST_PROLIFERATION	GO_POSITIVE_REGULATION_OF_FIBROBLAST_PROLIFERATION	47	0.533765	1.81641	0.00275536	0.0661773	0.059492	2231	tags=19%, list=7%, signal=18%	EGFR/MYC/JUN/CDKN1A/IGF1/GAS6/S100A6/MIF/ANXA2
GO_VESICLE_ORGANIZATION	GO_VESICLE_ORGANIZATION	GO_VESICLE_ORGANIZATION	253	0.332797	1.48068	0.00277489	0.066243	0.059551	5987	tags=28%, list=19%, signal=23%	SCFD1/ALS2/SYTL5/SORT1/SEC22B/USO1/F8/BET1/PIK3C2A/ABCA1/F2R/EPS15/TMED9/CAV1/S100A10/CHMP7/CHMP5/SEC23IP/SNX2/VAMP7/CAV2/SEC24D/RAB1A/SNX6/AP3B1/SEC24C/VAPA/GBF1/ANXA2/TMED2/SEC22A/TMED10/TFG/ARF1/LMAN1/PREB/GNAI3/TRAPPC2/RAB32/TRAPPC6B/BLOC1S3/SEC31A/P2RX7/PPP6R3/EEA1/VAMP3/SEC24B/ANKFY1/VPS41/TC2N/SEC16A/SNX4/TRAPPC2L/VPS4B/STX7/SYT1/VPS8/SNX5/SNX10/AGFG1/UVRAG/STX19/BCL2/SNX30/SYT16/TBPL1/SNX…
GO_REGULATION_OF_CYTOPLASMIC_TRANSPORT	GO_REGULATION_OF_CYTOPLASMIC_TRANSPORT	GO_REGULATION_OF_CYTOPLASMIC_TRANSPORT	437	0.29698	1.39883	0.00279054	0.066243	0.059551	4432	tags=17%, list=14%, signal=15%	CXCL9/EGFR/INSIG1/HNMT/DERL3/XPO1/ABLIM3/SCFD1/CDKN1A/IGF1/EDEM1/RAB3GAP1/DERL2/RINT1/ATP2A2/P2RX4/EDEM2/F2R/RHOU/CXCL10/CALM1/SP100/ATG13/IFI27/CAV1/YIPF5/MSN/SRI/GAS6/ECT2/VAMP7/RBM4/PPP3CB/DDX58/YOD1/VPS35/LYN/TMEM30A/CD36/GOPC/HSP90AA1/NFKBIA/GSTM2/ARF1/CDH1/HTT/MBTPS1/DNAJC13/IPO5/STX18/NEDD4/NF1/TLR7/CD4/PEMT/NKAP/P2RX7/SLC8A1/SMO/PEMT/MTOR/XBP1/SOX4/CALM3/PPP3R1/SEC24B/PRKCE/PLN/NLRP12/SNA…
GO_ANTIGEN_PROCESSING_AND_PRESENTATION_OF_PEPTIDE_ANTIGEN_VIA_MHC_CLASS_I	GO_ANTIGEN_PROCESSING_AND_PRESENTATION_OF_PEPTIDE_ANTIGEN_VIA_MHC_CLASS_I	GO_ANTIGEN_PROCESSING_AND_PRESENTATION_OF_PEPTIDE_ANTIGEN_VIA_MHC_CLASS_I	78	0.464704	1.74232	0.00283661	0.0669473	0.0601841	7798	tags=46%, list=24%, signal=35%	PDIA3/PSMB8/CALR/ERAP1/PSMA1/PSMB10/CANX/MR1/SEC24D/PSMA3/SEC24C/CD36/PSME1/CYBB/SEC31A/SEC24B/PSMA5/PSMA4/PSMC6/PSMD10/TAPBP/PSMB1/TAP2/B2M/PSMB9/PSMD2/LNPEP/PSMA2/PSMB2/TAP1/IFI30/PSMD5/PSME2/PSMA7/PSMD12/PSMD14
GO_REGULATION_OF_CARBOHYDRATE_METABOLIC_PROCESS	GO_REGULATION_OF_CARBOHYDRATE_METABOLIC_PROCESS	GO_REGULATION_OF_CARBOHYDRATE_METABOLIC_PROCESS	142	0.392633	1.61939	0.00288392	0.0674246	0.0606132	4753	tags=24%, list=15%, signal=20%	ACACB/DDIT4/GFPT1/SIK1/SERPINA12/PDK1/IGF1/PDK4/PFKFB1/IRS2/RGN/PPP1R3G/RORA/MST1/ACER2/MLXIPL/RORA/GCKR/PTPN2/PRKAA1/CLTC/P2RX7/DGAT2/PMAIP1/KAT2B/RORC/MTOR/PPP1CA/PRKCE/PRKAA2/PTK2B/COX11/TINF2/HIF1A/PPP1CB
GO_REGULATION_OF_PATHWAY_RESTRICTED_SMAD_PROTEIN_PHOSPHORYLATION	GO_REGULATION_OF_PATHWAY_RESTRICTED_SMAD_PROTEIN_PHOSPHORYLATION	GO_REGULATION_OF_PATHWAY_RESTRICTED_SMAD_PROTEIN_PHOSPHORYLATION	55	-0.475977	-1.7333	0.00290637	0.0674246	0.0606132	3407	tags=16%, list=11%, signal=15%	GDF2/BMP1/INHA/GDF6/SMAD7/GDF10/INHBC/INHBE
GO_POSITIVE_REGULATION_OF_ASTROCYTE_DIFFERENTIATION	GO_POSITIVE_REGULATION_OF_ASTROCYTE_DIFFERENTIATION	GO_POSITIVE_REGULATION_OF_ASTROCYTE_DIFFERENTIATION	12	-0.739103	-1.88109	0.00290192	0.0674246	0.0606132	785	tags=25%, list=2%, signal=24%	SERPINE2/ID2
GO_CELLULAR_RESPONSE_TO_IONIZING_RADIATION	GO_CELLULAR_RESPONSE_TO_IONIZING_RADIATION	GO_CELLULAR_RESPONSE_TO_IONIZING_RADIATION	46	0.533171	1.80629	0.00294002	0.0678199	0.0609686	5746	tags=39%, list=18%, signal=32%	EGR1/CDKN1A/NOX4/XRCC5/MGMT/ECT2/NIPBL/BCL2L1/RAD1/SNAI2/ITGB1/ATR/KDM1A/WRN/ATM/EEF1D/BLM/SWI5
GO_NEGATIVE_REGULATION_OF_VIRAL_PROCESS	GO_NEGATIVE_REGULATION_OF_VIRAL_PROCESS	GO_NEGATIVE_REGULATION_OF_VIRAL_PROCESS	73	0.474248	1.7581	0.003024	0.0693652	0.0623578	3450	tags=23%, list=11%, signal=21%	JUN/IFITM3/BST2/RSAD2/STAT1/ISG15/IFIT1/SP100/SRPK2/VAPA/ZC3HAV1/PLSCR1/EIF2AK4/MBL2/EIF2AK2/IFITM1/TARDBP
GO_PHOSPHATIDYLETHANOLAMINE_BIOSYNTHETIC_PROCESS	GO_PHOSPHATIDYLETHANOLAMINE_BIOSYNTHETIC_PROCESS	GO_PHOSPHATIDYLETHANOLAMINE_BIOSYNTHETIC_PROCESS	12	0.774946	1.90659	0.00310366	0.0707947	0.0636429	196	tags=25%, list=1%, signal=25%	LPIN1/LPIN2/CHKA
GO_MONOSACCHARIDE_CATABOLIC_PROCESS	GO_MONOSACCHARIDE_CATABOLIC_PROCESS	GO_MONOSACCHARIDE_CATABOLIC_PROCESS	49	0.515757	1.77395	0.00312928	0.0709825	0.0638117	499	tags=10%, list=2%, signal=10%	PKLR/PFKFB3/ALDOC/KHK/PFKFB1
GO_INNATE_IMMUNE_RESPONSE	GO_INNATE_IMMUNE_RESPONSE	GO_INNATE_IMMUNE_RESPONSE	405	0.298726	1.39766	0.00328623	0.0729941	0.0656201	3238	tags=15%, list=10%, signal=13%	EGR1/IRF7/IFIT3/IFIH1/IFITM3/GBP2/ZBP1/DAPK1/C6/MID1/DDX60/BST2/RSAD2/STAT1/ISG15/XAF1/MRC1/IFIT1/SUSD4/PSMB8/VCAM1/DHX58/IP6K2/C1QBP/POLR3K/SAMHD1/SP100/CHID1/IFI27/RPS27A/C8A/SRPK2/MR1/IFIT2/LY86/VAMP7/IGHM/MIF/DDX58/LYN/ZC3HAV1/CD300E/FRK/RPL39/C2/EPRS/FYN/CYBB/SEC61A1/C8B/OAS2/SERINC5/VSIG4/SAA1/MBL2/FGA/TLR7/EIF2AK2/IFNAR1/IFITM1
GO_POSITIVE_REGULATION_OF_TRANSMEMBRANE_RECEPTOR_PROTEIN_SERINE_THREONINE_KINASE_SIGNALING_PATHWAY	GO_POSITIVE_REGULATION_OF_TRANSMEMBRANE_RECEPTOR_PROTEIN_SERINE_THREONINE_KINASE_SIGNALING_PATHWAY	GO_POSITIVE_REGULATION_OF_TRANSMEMBRANE_RECEPTOR_PROTEIN_SERINE_THREONINE_KINASE_SIGNALING_PATHWAY	93	-0.4093	-1.64259	0.00324957	0.0729941	0.0656201	5595	tags=23%, list=17%, signal=19%	POU5F1/ZC3H3/MSX1/ING2/HES1/CDKN1C/FBXL15/FGF9/BMP8A/GDF2/BMP1/INHA/HIPK2/GATA4/GDF6/FOXD1/LRG1/GDF10/INHBC/INHBE
GO_CARDIAC_CONDUCTION_SYSTEM_DEVELOPMENT	GO_CARDIAC_CONDUCTION_SYSTEM_DEVELOPMENT	GO_CARDIAC_CONDUCTION_SYSTEM_DEVELOPMENT	12	-0.725334	-1.84604	0.00328884	0.0729941	0.0656201	151	tags=17%, list=0%, signal=17%	ID2
GO_STEROL_CATABOLIC_PROCESS	GO_STEROL_CATABOLIC_PROCESS	GO_STEROL_CATABOLIC_PROCESS	11	-0.745443	-1.85068	0.00328947	0.0729941	0.0656201	2	tags=18%, list=0%, signal=18%	CYP39A1
GO_MULTI_ORGANISM_LOCALIZATION	GO_MULTI_ORGANISM_LOCALIZATION	GO_MULTI_ORGANISM_LOCALIZATION	55	0.503789	1.77147	0.00347155	0.0766181	0.068878	8816	tags=56%, list=27%, signal=41%	XPO1/IFIT1/RPS27A/EPS15/CAV1/DERL1/CAV2/NUP155/NUP98/THOC2/NUP88/NUP160/NUP107/NUP133/NUP210/NUP205/KPNB1/NUP43/TAP2/THOC1/TAP1/SEH1L/KPNA3/NUP54/NMT2/VPS28/THOC5/TCP1/VPS37C/NUP37/RANBP2
GO_MYOBLAST_DIFFERENTIATION	GO_MYOBLAST_DIFFERENTIATION	GO_MYOBLAST_DIFFERENTIATION	35	0.564536	1.80974	0.00356789	0.0779021	0.0700322	429	tags=11%, list=1%, signal=11%	HMGCR/IFRD1/IGF1/LGALS1
GO_CELLULAR_RESPONSE_TO_HORMONE_STIMULUS	GO_CELLULAR_RESPONSE_TO_HORMONE_STIMULUS	GO_CELLULAR_RESPONSE_TO_HORMONE_STIMULUS	487	0.291823	1.38852	0.00356275	0.0779021	0.0700322	3037	tags=12%, list=9%, signal=11%	HMGCS1/PKLR/EGFR/LPIN1/NR4A1/AACS/CPEB2/GFPT1/ACACA/GPAM/SIK1/IGFBP1/JUN/PCSK9/GOT1/AR/FOS/ABCG2/IGF1/PDK4/ANXA5/APOBEC1/ATP6V0D2/SOCS2/SERPINB9/ADIPOR2/IRS2/CTSS/SLC25A33/RORA/CALR/PIK3C2A/GHR/PTPRA/CAV1/MED30/MSN/PAQR9/CAV2/NR2C1/RORB/APPL1/SRD5A1/AP3S1/LYN/SRSF5/UBE3A/FYN/RORA/PTPN2/PIK3CA/LIPC/PRKAA1/AIFM1/HNRNPK/FOXC2/NEDD4/AQP1
GO_PROTEIN_SUMOYLATION	GO_PROTEIN_SUMOYLATION	GO_PROTEIN_SUMOYLATION	101	0.423781	1.65769	0.00367715	0.079438	0.071413	7312	tags=43%, list=23%, signal=33%	IFIH1/NOP58/SMC3/SP100/RNF2/NUP155/NUP98/SMC5/STAG2/SMC6/SUMO1/HNRNPC/STAG1/HNRNPK/NSMCE2/NUP88/NSMCE1/NUP160/NUP107/SMC1A/RAD21/WRN/CETN2/NUP133/NUP210/NUP205/XRCC4/TOP2B/BLM/MTA1/HERC2/NUP43/PIAS1/SENP2/MITF/SENP5/PHC3/RPA1/PCNA/SEH1L/NSMCE4A/UBA2/NUP54
GO_CYTOKINE_MEDIATED_SIGNALING_PATHWAY	GO_CYTOKINE_MEDIATED_SIGNALING_PATHWAY	GO_CYTOKINE_MEDIATED_SIGNALING_PATHWAY	347	0.306994	1.41587	0.00367095	0.079438	0.071413	2362	tags=12%, list=7%, signal=11%	EGR1/CXCL9/IRF7/LIFR/IFIT3/IL13RA1/IFITM3/GBP2/MID1/TNFRSF1B/BST2/RSAD2/SOCS2/STAT1/ADIPOR2/ISG15/XAF1/IFIT1/FOXO3/PSMB8/VCAM1/IP6K2/BIRC2/CXCL10/PSMA1/GHR/SAMHD1/SP100/PSMB10/KRT18/IFI27/RPS27A/PPBP/IFIT2/IL6ST/PSMA3/CXCL13/BIRC3/PLCB1/PSME1/CXCR5/IFNK
GO_REGULATION_OF_METANEPHROS_DEVELOPMENT	GO_REGULATION_OF_METANEPHROS_DEVELOPMENT	GO_REGULATION_OF_METANEPHROS_DEVELOPMENT	21	0.666295	1.88851	0.00369914	0.0794925	0.071462	507	tags=14%, list=2%, signal=14%	EGR1/MYC/STAT1
GO_DEFENSE_RESPONSE_TO_FUNGUS	GO_DEFENSE_RESPONSE_TO_FUNGUS	GO_DEFENSE_RESPONSE_TO_FUNGUS	25	-0.606184	-1.85396	0.00379317	0.0810865	0.072895	6621	tags=40%, list=21%, signal=32%	TAC1/NPY/IL17RC/S100A9/CTSG/DEFA1/SPON2/JAGN1/HAMP
GO_RESPONSE_TO_PHENYLPROPANOID	GO_RESPONSE_TO_PHENYLPROPANOID	GO_RESPONSE_TO_PHENYLPROPANOID	12	-0.72257	-1.83901	0.00386922	0.0822814	0.0739691	785	tags=25%, list=2%, signal=24%	PPARGC1A/APOA4
GO_FATTY_ACID_HOMEOSTASIS	GO_FATTY_ACID_HOMEOSTASIS	GO_FATTY_ACID_HOMEOSTASIS	11	0.785303	1.89751	0.00393049	0.0827398	0.0743812	4194	tags=64%, list=13%, signal=55%	GPAM/GOT1/MLXIPL/PRKAA1/DGAT2/XBP1/PRKAA2
GO_REGULATION_OF_MONOCYTE_DIFFERENTIATION	GO_REGULATION_OF_MONOCYTE_DIFFERENTIATION	GO_REGULATION_OF_MONOCYTE_DIFFERENTIATION	12	0.768299	1.89024	0.00393131	0.0827398	0.0743812	1997	tags=33%, list=6%, signal=31%	IRF7/MYC/JUN/FOXP1
GO_CELLULAR_RESPONSE_TO_STARVATION	GO_CELLULAR_RESPONSE_TO_STARVATION	GO_CELLULAR_RESPONSE_TO_STARVATION	101	0.42056	1.64509	0.00404486	0.0829908	0.0746069	6834	tags=36%, list=21%, signal=28%	HSPA5/EIF2AK3/JUN/PCSK9/CDKN1A/COMT/FADS1/PDK4/SLC38A2/CADPS2/CAV1/GAS6/EIF2S1/SRD5A1/USP33/EIF2AK4/PRKAA1/EIF2AK2/SLC38A3/ATF4/PMAIP1/XBP1/PRKAA2/DSC2/WRN/SLC39A4/ATF3/BCL2/SREBF2/PIK3C3/RALB/RRAGA/BHLHA15/UPP1/BMPR2/SEH1L
GO_RESPONSE_TO_IONIZING_RADIATION	GO_RESPONSE_TO_IONIZING_RADIATION	GO_RESPONSE_TO_IONIZING_RADIATION	127	0.391156	1.58329	0.00402414	0.0829908	0.0746069	5517	tags=32%, list=17%, signal=27%	EGR1/MYC/CYP2R1/CDKN1A/CASP3/APOBEC1/NOX4/VCAM1/XRCC5/CXCL10/CAV1/MGMT/ECT2/RFWD3/ALAD/NIPBL/BCL2L1/PRKAA1/INTS3/POLB/RAD1/IKBIP/NHEJ1/PMAIP1/ABCG5/ANXA1/SNAI2/CCL7/ITGB1/ATR/KDM1A/HIF1A/WRN/TOPBP1/ATM/MSH2/XRCC4/BCL2/EEF1D/BLM/MTA1
GO_NUCLEAR_EXPORT	GO_NUCLEAR_EXPORT	GO_NUCLEAR_EXPORT	126	0.388712	1.57273	0.004019	0.0829908	0.0746069	7767	tags=37%, list=24%, signal=28%	XPO1/MAGOH/RPSA/CALR/NEMF/CSE1L/DUSP16/SRSF7/NUP155/NUP98/SMG1/ATXN1/SHFM1/SRSF3/SRSF5/THOC2/HNRNPA2B1/HSPA9/SARNP/NUP88/NUP160/CDC40/FIP1L1/NUP107/SRSF6/CPSF3/SDAD1/NUP133/NUP210/NUP205/AGFG1/SRSF11/NUP43/SLBP/SRSF9/SRSF1/THOC1/SEH1L/RPS15/RANBP1/NUP54/POLR2D/XPO4/LSG1/EIF4A3/SRSF2
GO_CELLULAR_MODIFIED_AMINO_ACID_METABOLIC_PROCESS	GO_CELLULAR_MODIFIED_AMINO_ACID_METABOLIC_PROCESS	GO_CELLULAR_MODIFIED_AMINO_ACID_METABOLIC_PROCESS	194	0.350423	1.50778	0.00403367	0.0829908	0.0746069	3626	tags=20%, list=11%, signal=18%	FASN/GAMT/CCBL2/NAT8/ERO1LB/GSTA2/P4HA1/DDAH1/LPCAT3/GATM/GSTM3/NOX4/SLC25A32/GSTA4/AASDHPPT/IDH1/ALDH4A1/ETHE1/GHR/APIP/GSTM4/KMO/CLIC4/EEF1G/SULT1B1/P4HB/ERO1L/PLSCR1/GSTT1/GSTM2/ALDH1L1/VNN3/MUT/SERINC5/LIPC/PEMT/PLA2G16/SARS/MPST/PEMT
GO_REGULATION_OF_PROTEIN_CATABOLIC_PROCESS	GO_REGULATION_OF_PROTEIN_CATABOLIC_PROCESS	GO_REGULATION_OF_PROTEIN_CATABOLIC_PROCESS	354	0.30561	1.41274	0.003996	0.0829908	0.0746069	6823	tags=25%, list=21%, signal=20%	EGFR/DERL3/RNF125/XPO1/PCSK9/HERPUD1/UFL1/TIPARP/EDEM1/TNFRSF1B/PLK3/SEC22B/DERL2/TAF1/RGN/PSMB8/EDEM2/PSMA1/PSMB10/RPS27A/CAV1/MSN/RAB1A/USP14/YOD1/SMC5/PDCL3/PSMA3/PSME1/ANXA2/ARNTL/ARAF/UBE3A/SUMO1/CDK5RAP3/FYN/CUL4B/CDC27/NEDD4/NSMCE2/AZIN1/NEDD4L/PSMG2/XBP1/FHIT/CDC42/ANAPC1/PSMA5/TRIB3/PTK2B/FBXL5/MDM4/CDKN1B/PSMA4/PSMC6/PSMD10/VCP/ATM/PTEN/ARIH1/UBE2E1/FAM83D/GCLC/BUB3/RDX/FLNA/PSMB1/BANP/…
GO_NEUROTROPHIN_TRK_RECEPTOR_SIGNALING_PATHWAY	GO_NEUROTROPHIN_TRK_RECEPTOR_SIGNALING_PATHWAY	GO_NEUROTROPHIN_TRK_RECEPTOR_SIGNALING_PATHWAY	14	0.736918	1.89638	0.00409333	0.0835653	0.0751233	1400	tags=29%, list=4%, signal=27%	DDIT4/CASP3/SORT1/NDN
GO_CEREBRAL_CORTEX_GABAERGIC_INTERNEURON_DIFFERENTIATION	GO_CEREBRAL_CORTEX_GABAERGIC_INTERNEURON_DIFFERENTIATION	GO_CEREBRAL_CORTEX_GABAERGIC_INTERNEURON_DIFFERENTIATION	12	-0.712986	-1.81462	0.00425614	0.0864569	0.0777228	8081	tags=83%, list=25%, signal=62%	FEZF2/RAC3/ASCL1/DLX2/NKX2-1/DRD1/DLX1/LHX6/DRD2
GO_RNA_3_END_PROCESSING	GO_RNA_3_END_PROCESSING	GO_RNA_3_END_PROCESSING	88	0.441512	1.68907	0.00430389	0.086994	0.0782057	6237	tags=34%, list=19%, signal=28%	CSTF3/MAGOH/EXOSC8/PNPT1/RPSA/RPS21/SRSF7/ZCCHC11/TRNT1/SRSF3/SRSF5/THOC2/PABPC1/SARNP/CDC40/FIP1L1/SRSF6/CPSF3/LEO1/EXOSC3/SRSF11/EXOSC9/CDC73/MTPAP/CSTF2T/SLBP/SRSF9/SRSF1/PAPOLG/THOC1
GO_RESPONSE_TO_INTERFERON_ALPHA	GO_RESPONSE_TO_INTERFERON_ALPHA	GO_RESPONSE_TO_INTERFERON_ALPHA	17	0.697002	1.87767	0.00434243	0.0870534	0.078259	3238	tags=47%, list=10%, signal=42%	IFIT3/IFITM3/BST2/GAS6/IFIT2/EIF2AK2/IFNAR1/IFITM1
GO_CELLULAR_RESPONSE_TO_LIGHT_STIMULUS	GO_CELLULAR_RESPONSE_TO_LIGHT_STIMULUS	GO_CELLULAR_RESPONSE_TO_LIGHT_STIMULUS	78	0.457818	1.7165	0.00434947	0.0870534	0.078259	3194	tags=17%, list=10%, signal=15%	RDH11/MME/MYC/CDKN1A/PPID/PTPRK/EIF2S1/CHEK1/EIF2AK4/CUL4B/NEDD4/AQP1/ATF4
GO_CHAPERONE_MEDIATED_PROTEIN_FOLDING	GO_CHAPERONE_MEDIATED_PROTEIN_FOLDING	GO_CHAPERONE_MEDIATED_PROTEIN_FOLDING	43	0.529632	1.7666	0.00454007	0.089986	0.0808954	4267	tags=40%, list=13%, signal=34%	HSPH1/FKBP11/PPID/CHORDC1/CALR/HSPE1/CANX/PPIB/ERO1L/FKBP3/FKBP14/DNAJC7/ST13/PTGES3/CCT2/TRAP1/TTC9C
GO_NEUTRAL_LIPID_METABOLIC_PROCESS	GO_NEUTRAL_LIPID_METABOLIC_PROCESS	GO_NEUTRAL_LIPID_METABOLIC_PROCESS	79	0.45357	1.70348	0.00453343	0.089986	0.0808954	2922	tags=22%, list=9%, signal=20%	FABP5/LPIN1/INSIG1/LPIN2/ACSL4/GPAM/LPL/PCSK9/FABP1/INSIG2/PLCE1/CAV1/PNPLA3/FABP4/G6PC/AGPAT5/LIPC
GO_GLYCOSYL_COMPOUND_BIOSYNTHETIC_PROCESS	GO_GLYCOSYL_COMPOUND_BIOSYNTHETIC_PROCESS	GO_GLYCOSYL_COMPOUND_BIOSYNTHETIC_PROCESS	99	0.421481	1.64517	0.00458716	0.09048	0.0813395	1962	tags=10%, list=6%, signal=9%	ACACB/PKLR/ACACA/UPP2/NME6/PAPSS1/PAPSS2/PANK3/IMPDH2/PDCL3
GO_REGULATION_OF_MUSCLE_CELL_APOPTOTIC_PROCESS	GO_REGULATION_OF_MUSCLE_CELL_APOPTOTIC_PROCESS	GO_REGULATION_OF_MUSCLE_CELL_APOPTOTIC_PROCESS	39	0.545311	1.7846	0.00474777	0.0920858	0.0827831	1443	tags=15%, list=4%, signal=15%	HMGCR/LIFR/PDCD4/IGF1/CAV1/BAG3
GO_REGULATION_OF_RNA_SPLICING	GO_REGULATION_OF_RNA_SPLICING	GO_REGULATION_OF_RNA_SPLICING	82	0.447595	1.68902	0.00472947	0.0920858	0.0827831	4162	tags=26%, list=13%, signal=23%	HSPA1A/MAGOH/TRA2B/C1QBP/CLK1/CLK4/RPS13/SRSF7/SRPK2/RBM4/SETX/SRSF3/RPS26/YTHDC1/HNRNPA2B1/TMBIM6/HNRNPK/HNRNPH1/MBNL2/SON/RBM10/SRSF6/PRPF19
GO_CELLULAR_CARBOHYDRATE_METABOLIC_PROCESS	GO_CELLULAR_CARBOHYDRATE_METABOLIC_PROCESS	GO_CELLULAR_CARBOHYDRATE_METABOLIC_PROCESS	124	0.38936	1.57243	0.00474279	0.0920858	0.0827831	4973	tags=24%, list=15%, signal=20%	PFKFB3/PGD/KHK/GOT1/GBE1/PYGL/PPIP5K2/MGAM/PFKFB1/IDH1/CALM1/GPD2/RPS27A/NANS/PHKB/IL6ST/GYS2/G6PC/EXT1/DGAT2/GNE/CALM3/PPP1CA/PCDH12/RPE/IMPA1/PPP1CB/COQ2/MTMR2/PTEN
GO_ENDOMEMBRANE_SYSTEM_ORGANIZATION	GO_ENDOMEMBRANE_SYSTEM_ORGANIZATION	GO_ENDOMEMBRANE_SYSTEM_ORGANIZATION	426	0.293132	1.37776	0.00475878	0.0920858	0.0827831	6664	tags=27%, list=21%, signal=22%	LPIN1/GOLPH3L/EIF2AK3/ALS2/PLK3/RTN4/ATP2A2/ABCA1/F2R/ATP8B1/EHD3/SERP1/RAPGEF2/TMEM150A/KRT18/PKP2/TMED9/CAV1/S100A10/CHMP7/CHMP5/GAS6/GOLGA4/SEC23IP/VAMP7/CAV2/RAPGEF6/RAB1A/NUP155/MTSS1/NUP98/COG3/SPTBN1/ARHGAP21/ARL1/ATL3/VAPA/GBF1/ANXA2/PLSCR1/TMED2/SUMO1/TMED10/SEC61A1/CDH1/HTT/SCP2/DNAJC13/SYNE1/LMAN1/STX18/GOLGB1/FYB/LIN7A/BLOC1S3/BBIP1/NUP88/P2RX7/ROCK2/VCPIP1/TMEM88/TARDBP/NUP160/HACE1/…
GO_GLYCEROLIPID_METABOLIC_PROCESS	GO_GLYCEROLIPID_METABOLIC_PROCESS	GO_GLYCEROLIPID_METABOLIC_PROCESS	322	0.309316	1.4155	0.00488051	0.0939959	0.0845002	3363	tags=15%, list=10%, signal=13%	FABP5/EGFR/LPIN1/INSIG1/LPIN2/ACSL4/GPCPD1/GPAM/SLC44A1/PIGA/CHKA/LPL/PCSK9/FABP1/INSIG2/SLC44A3/LPCAT3/IRS2/PLCE1/PIK3C2A/PIKFYVE/IP6K2/TMEM150A/SACM1L/CAV1/PNPLA3/SMG1/NRG4/PLCB1/PLSCR1/FABP4/FAR1/FYN/ARF1/G6PC/PIGN/PIK3C2G/SERINC5/AGPAT5/PI4K2A/PIK3CA/LIPC/FGFR2/PEMT/PLA2G16/PIGM/PTPMT1/DGAT2
GO_PROTEIN_OLIGOMERIZATION	GO_PROTEIN_OLIGOMERIZATION	GO_PROTEIN_OLIGOMERIZATION	364	0.300726	1.39454	0.00497018	0.0952734	0.0856487	3341	tags=14%, list=10%, signal=13%	ACACB/ME1/HMGCR/GFPT1/ACACA/EIF2AK3/AR/ANXA5/SEPT11/RNF213/SKIL/PNPT1/P2RX4/NPM1/EHD3/BIRC2/HACL1/DPAGT1/SPAG9/SAMHD1/CAV1/S100A10/DNM1L/KCNA2/CRYZ/DERL1/ECT2/SBF2/SEPT7/SNX2/CAV2/SCARA5/MIF/IMPDH2/ATL3/BIRC3/APOA1BP/ANXA2/OAT/ALAD/GOPC/CBR4/TMED10/MLKL/STXBP3/PCBD1/ACOT13/LIPC/PRKAA1/ZNHIT6/ST13/P2RX7/CLDN1
GO_ETHANOL_METABOLIC_PROCESS	GO_ETHANOL_METABOLIC_PROCESS	GO_ETHANOL_METABOLIC_PROCESS	10	0.789458	1.86109	0.00516742	0.0985916	0.0886316	7	tags=10%, list=0%, signal=10%	ACSS2
GO_RNA_LOCALIZATION	GO_RNA_LOCALIZATION	GO_RNA_LOCALIZATION	150	0.373847	1.55556	0.00520273	0.0988034	0.0888221	6237	tags=33%, list=19%, signal=26%	XPO1/MAGOH/NOP58/PNPT1/PRPF6/RPSA/SRSF7/NUP155/NUP98/SMG1/CCT4/SHFM1/SRSF3/SRSF5/TST/TNKS/THOC2/HNRNPA2B1/HTT/SARNP/AHCTF1/ZNHIT6/NUP88/NUP160/CDC40/CCT2/FIP1L1/NUP107/SRSF6/NXT2/CPSF3/IWS1/CPEB1/ATR/PARP11/EXOSC3/ATM/NUP133/NUP210/NUP205/AGFG1/SRSF11/NUP43/SENP2/MVP/SLBP/SRSF9/SRSF1/THOC1
GO_NEUROTROPHIN_SIGNALING_PATHWAY	GO_NEUROTROPHIN_SIGNALING_PATHWAY	GO_NEUROTROPHIN_SIGNALING_PATHWAY	22	0.639751	1.83674	0.00529208	0.100035	0.0899293	1400	tags=22%, list=4%, signal=21%	DDIT4/CASP3/SORT1/RAPGEF2/NDN
GO_OXIDOREDUCTION_COENZYME_METABOLIC_PROCESS	GO_OXIDOREDUCTION_COENZYME_METABOLIC_PROCESS	GO_OXIDOREDUCTION_COENZYME_METABOLIC_PROCESS	91	0.431909	1.66157	0.00539736	0.101089	0.0908768	4798	tags=26%, list=15%, signal=22%	ME1/PKLR/HMGCR/PFKFB3/PGD/ALDOC/PFKFB1/IDH1/ADCK3/HAAO/KMO/COQ7/MDH1/PDHB/DLD/PGK1/NAMPT/TALDO1/DERA/CYB5R4/QPRT/RPE/VCP/COQ2
GO_POTASSIUM_ION_TRANSPORT	GO_POTASSIUM_ION_TRANSPORT	GO_POTASSIUM_ION_TRANSPORT	136	-0.361239	-1.54585	0.00538479	0.101089	0.0908768	12842	tags=53%, list=40%, signal=32%	KCNH2/ATP1A2/KCNK1/KCNK13/KCNK3/KCNH3/KCNAB2/KCNS1/KCNQ4/KCNN1/KCNA6/SCN4A/SLC24A2/KCNJ14/KCNS3/SLC24A4/KCNMB4/KCNK2/HTR3A/ATP1A4/KCNC1/TMEM175/KCNAB3/GJA5/HCN4/TMEM38A/KCNG2/KCNE3/KCNA5/HPN/KCNC4/ATP4B/KCNJ12/KCND2/P2RY12/ATP1A3/KCNG1/PKD2L1/KCNF1/KCNJ9/KCNE2/KCNMB1/KCNG4/KCNJ11/KCNK10/KCND3/KCNK7/SLC24A5/KCNV1/KCNK12/KCNIP3/KCNT1/HCN2/KCNJ13/KCNK15/CNGA4/KCNN4/SLC12A7/KCNJ3/ATP12A/KCNC3/KCNK9/A…
GO_REGULATION_OF_CELLULAR_RESPONSE_TO_HEAT	GO_REGULATION_OF_CELLULAR_RESPONSE_TO_HEAT	GO_REGULATION_OF_CELLULAR_RESPONSE_TO_HEAT	66	0.466414	1.6988	0.00550494	0.102167	0.0918455	6834	tags=38%, list=21%, signal=30%	HSPA1A/HSPH1/CHORDC1/BAG3/NUP155/NUP98/BAG2/HSP90AA1/DNAJC7/PTGES3/NUP88/NUP160/MTOR/NUP107/ATR/ATM/NUP133/NUP210/NUP205/NUP43/MAPK1/RPA1/RPA2/DNAJB6/SEH1L
GO_PHOSPHOLIPASE_C_ACTIVATING_G_PROTEIN_COUPLED_RECEPTOR_SIGNALING_PATHWAY	GO_PHOSPHOLIPASE_C_ACTIVATING_G_PROTEIN_COUPLED_RECEPTOR_SIGNALING_PATHWAY	GO_PHOSPHOLIPASE_C_ACTIVATING_G_PROTEIN_COUPLED_RECEPTOR_SIGNALING_PATHWAY	66	-0.432949	-1.63463	0.00549218	0.102167	0.0918455	5642	tags=48%, list=18%, signal=40%	SLC9A3R1/GNA11/CCKBR/NMBR/LPAR3/GALR1/OPRD1/ADRA1D/P2RY4/GNG13/ACTN2/GPR84/DRD1/CHRM4/KISS1R/EDN1/CHRM1/GRM1/RXFP4/GPR139/GPR52/DRD2/F2RL3/NMUR1/HCRT/ADRA1A/RXFP3/DRD5/EDNRB/P2RY2/AGT
GO_REGULATION_OF_VIRAL_INDUCED_CYTOPLASMIC_PATTERN_RECOGNITION_RECEPTOR_SIGNALING_PATHWAY	GO_REGULATION_OF_VIRAL_INDUCED_CYTOPLASMIC_PATTERN_RECOGNITION_RECEPTOR_SIGNALING_PATHWAY	GO_REGULATION_OF_VIRAL_INDUCED_CYTOPLASMIC_PATTERN_RECOGNITION_RECEPTOR_SIGNALING_PATHWAY	12	0.752244	1.85074	0.00558659	0.102465	0.0921137	2271	tags=46%, list=7%, signal=43%	DDX60/DHX58/C1QBP/BIRC2/BIRC3/ZC3HAV1
GO_CELLULAR_AMINO_ACID_METABOLIC_PROCESS	GO_CELLULAR_AMINO_ACID_METABOLIC_PROCESS	GO_CELLULAR_AMINO_ACID_METABOLIC_PROCESS	303	0.309599	1.40812	0.00556774	0.102465	0.0921137	4432	tags=22%, list=14%, signal=19%	GFPT1/GAMT/CCBL2/HNMT/ERO1LB/GOT1/TARS/CARS/P4HA1/DDAH1/FARSB/GATM/QDPR/BPHL/AGXT2/NARS/NOX4/SLC25A32/AASDHPPT/NARS2/DDC/IARS/ALDH4A1/THNSL2/GHR/SLC3A1/HAAO/APIP/KMO/MCCC2/GARS/ASPG/KARS/NIT2/P4HB/ERO1L/CARS2/OAT/HIBADH/PPA2/ALDH1L1/EPRS/PCBD1/MARS2/MTR/MUT/FARS2/AZIN1/PEMT/ATF4/SDS/GMPS/CTPS2/DLD/DCT/RARS/SARS/MPST/PEMT/AIMP1/SLC6A6/ADSSL1/PEMT/HIBCH/ATP7A/MCCC1/PEMT/PEMT
GO_RHYTHMIC_BEHAVIOR	GO_RHYTHMIC_BEHAVIOR	GO_RHYTHMIC_BEHAVIOR	16	-0.662122	-1.81624	0.00559629	0.102465	0.0921137	64	tags=12%, list=0%, signal=12%	ID2
GO_REGULATION_OF_EXTRINSIC_APOPTOTIC_SIGNALING_PATHWAY_VIA_DEATH_DOMAIN_RECEPTORS	GO_REGULATION_OF_EXTRINSIC_APOPTOTIC_SIGNALING_PATHWAY_VIA_DEATH_DOMAIN_RECEPTORS	GO_REGULATION_OF_EXTRINSIC_APOPTOTIC_SIGNALING_PATHWAY_VIA_DEATH_DOMAIN_RECEPTORS	49	0.497391	1.71078	0.00567182	0.102925	0.0925269	6886	tags=38%, list=21%, signal=30%	DAPK1/SKIL/CFLAR/SP100/STK3/FGA/NF1/PMAIP1/FAS/FGG/THBS1/TNFRSF10B/HMGB2/PTEN/FGB/ATF3/TNFSF10/RAF1/BMP5
GO_PURINE_NUCLEOSIDE_BIOSYNTHETIC_PROCESS	GO_PURINE_NUCLEOSIDE_BIOSYNTHETIC_PROCESS	GO_PURINE_NUCLEOSIDE_BIOSYNTHETIC_PROCESS	74	0.459819	1.70981	0.00565185	0.102925	0.0925269	1899	tags=11%, list=6%, signal=10%	ACACB/PKLR/ACACA/NME6/PAPSS1/PAPSS2/PANK3/IMPDH2
GO_MAGNESIUM_ION_TRANSMEMBRANE_TRANSPORT	GO_MAGNESIUM_ION_TRANSMEMBRANE_TRANSPORT	GO_MAGNESIUM_ION_TRANSMEMBRANE_TRANSPORT	14	0.721213	1.85596	0.00573066	0.103532	0.0930732	2552	tags=36%, list=8%, signal=33%	NIPAL1/MAGT1/TUSC3/SLC41A2/ZDHHC17
GO_OLFACTORY_LOBE_DEVELOPMENT	GO_OLFACTORY_LOBE_DEVELOPMENT	GO_OLFACTORY_LOBE_DEVELOPMENT	35	-0.527958	-1.74537	0.00585031	0.105228	0.0945979	5767	tags=29%, list=18%, signal=23%	DLX2/FEZF1/SALL3/ATF5/WNT5A/OGDH/SALL1/ERBB4/ID2
GO_POSITIVE_REGULATION_OF_BLOOD_PRESSURE	GO_POSITIVE_REGULATION_OF_BLOOD_PRESSURE	GO_POSITIVE_REGULATION_OF_BLOOD_PRESSURE	30	-0.553924	-1.77182	0.0060024	0.10749	0.0966315	2331	tags=20%, list=7%, signal=19%	DRD5/AVPR1A/ADORA1/AGT/ID2
GO_RESPONSE_TO_METHYLMERCURY	GO_RESPONSE_TO_METHYLMERCURY	GO_RESPONSE_TO_METHYLMERCURY	12	-0.704492	-1.793	0.00619075	0.110379	0.0992285	733	tags=17%, list=2%, signal=16%	CYP17A1
GO_CELLULAR_RESPONSE_TO_UV	GO_CELLULAR_RESPONSE_TO_UV	GO_CELLULAR_RESPONSE_TO_UV	56	0.481607	1.70101	0.00635104	0.112075	0.100753	3194	tags=21%, list=10%, signal=19%	MME/MYC/CDKN1A/PPID/PTPRK/EIF2S1/CHEK1/EIF2AK4/CUL4B/NEDD4/AQP1/ATF4
GO_HYDROGEN_PEROXIDE_CATABOLIC_PROCESS	GO_HYDROGEN_PEROXIDE_CATABOLIC_PROCESS	GO_HYDROGEN_PEROXIDE_CATABOLIC_PROCESS	16	-0.65764	-1.80394	0.0063682	0.112075	0.100753	244	tags=12%, list=1%, signal=12%	APOA4
GO_OVULATION	GO_OVULATION	GO_OVULATION	16	-0.657963	-1.80483	0.0063682	0.112075	0.100753	785	tags=25%, list=2%, signal=24%	IL1R1/MMP19/CYP17A1
GO_RESPONSE_TO_PURINE_CONTAINING_COMPOUND	GO_RESPONSE_TO_PURINE_CONTAINING_COMPOUND	GO_RESPONSE_TO_PURINE_CONTAINING_COMPOUND	143	0.371599	1.53403	0.00648298	0.113417	0.101959	1988	tags=12%, list=6%, signal=12%	AQP8/HMGCS1/PKLR/AACS/JUN/HSP90B1/FOS/IGF1/PFKFB1/STAT1/NOX4/CREM/P2RX4/BIRC2/RAPGEF2/SPARC/SRD5A1/HDAC2
GO_NEGATIVE_REGULATION_OF_CELL_CYCLE	GO_NEGATIVE_REGULATION_OF_CELL_CYCLE	GO_NEGATIVE_REGULATION_OF_CELL_CYCLE	355	0.298691	1.38092	0.0065	0.113417	0.101959	6821	tags=28%, list=21%, signal=23%	TSPYL2/NR4A1/BTG2/NME6/MYC/PDCD4/CDKN1A/CASP3/PLK3/SKIL/PNPT1/CALR/SMC3/NPM1/DDIT3/RPS27A/PTPRK/GAS6/CNOT6/MIF/SESN1/ATRX/MLXIPL/STAG2/RFWD3/CAB39L/CHEK1/TNKS/JMY/CDK5RAP3/EIF2AK4/DDIT3/BCL2L1/CNOT6L/PRKAA1/CUL5/INTS3/PSMG2/ATF2/INHBA/PLA2G16/RAD1/RPS6/KAT2B/FOXE3/MTOR/SOX4/DLG1/RHEB/SMC1A/GAS7/RAD17/CDK7/PRPF19/THBS1/PRKAA2/GAS2L3/MDM4/CDKN1B/CDC5L/ATM/NAE1/PTEN/MSH2/TMEM67/BUB3/PRKAR1A/HBP1/BCL…
GO_CELLULAR_RESPONSE_TO_ABIOTIC_STIMULUS	GO_CELLULAR_RESPONSE_TO_ABIOTIC_STIMULUS	GO_CELLULAR_RESPONSE_TO_ABIOTIC_STIMULUS	227	0.330708	1.45178	0.00662252	0.115063	0.103439	6152	tags=25%, list=19%, signal=20%	EGR1/RDH11/MME/MYC/CDKN1A/IGF1/SLC38A2/NOX4/PPID/XRCC5/CAV1/BAG3/MGMT/HABP4/PTPRK/ECT2/EIF2S1/CHEK1/NIPBL/EIF2AK4/CUL4B/BCL2L1/NEDD4/AQP1/TLR7/SLC38A3/ATF4/RAD1/FAS/ADSSL1/SNAI2/BNIP3/TNFRSF10B/ITGB1/ATR/KDM1A/HIF1A/WRN/CASP1/KCNK18/ATM/MYLK/NPPA/MAPK8/EEF1D/BLM/GNB1/NFKB1/CNN2/SWI5/ADSS/OPN1MW/FBXW7/OXSR1/MMP7/PSMB9
GO_ACTIVATION_OF_IMMUNE_RESPONSE	GO_ACTIVATION_OF_IMMUNE_RESPONSE	GO_ACTIVATION_OF_IMMUNE_RESPONSE	333	0.303969	1.39628	0.00669568	0.115841	0.104138	6484	tags=25%, list=20%, signal=20%	IRF7/IFIH1/HSP90B1/C6/CTSS/MNDA/SUSD4/PSMB8/COLEC10/C1QBP/BIRC2/HSPD1/CD38/PSMA1/PSMB10/RPS27A/DOCK1/C8A/PTPRC/IGHM/RPS6KA3/DDX58/PSMA3/LYN/BIRC3/CD36/PSME1/HSP90AA1/NFKBIA/C2/FYN/PTPRJ/C8B/TNFRSF21/VSIG4/PIK3CA/MBL2/TLR7/FYB/CD4/NCKAP1/CD3E/CFH/SKAP2/CFD/PRKCE/CDC42/ACTR3/PSMA5/TEC/NCK1/PSMA4/IKBKE/TRIM5/PSMC6/C4B/KRAS/PSMD10/ACTR2/PTEN/MASP2/BCL2/MYO10/NFKB1/PSMB1/PAK2/PDE4B/C4A/C9/PTK2/ARPC3/M…
GO_MRNA_3_END_PROCESSING	GO_MRNA_3_END_PROCESSING	GO_MRNA_3_END_PROCESSING	65	0.46407	1.688	0.00680401	0.116726	0.104934	6237	tags=35%, list=19%, signal=29%	CSTF3/MAGOH/PNPT1/SRSF7/SRSF3/SRSF5/THOC2/PABPC1/SARNP/CDC40/FIP1L1/SRSF6/CPSF3/LEO1/SRSF11/CDC73/MTPAP/CSTF2T/SLBP/SRSF9/SRSF1/PAPOLG/THOC1
GO_CELL_KILLING	GO_CELL_KILLING	GO_CELL_KILLING	33	-0.530747	-1.73833	0.00678101	0.116726	0.104934	6621	tags=39%, list=21%, signal=31%	BAD/STXBP2/CADM1/CTSG/CTSC/LYST/DEFA1/PTPN6/TUSC2/CTSH/VAMP2/HAMP
GO_RNA_SPLICING	GO_RNA_SPLICING	GO_RNA_SPLICING	311	0.305796	1.39334	0.00693153	0.118416	0.106453	8772	tags=37%, list=27%, signal=27%	CSTF3/MAGOH/TRA2A/PPWD1/TRA2B/PRPF6/C1QBP/RBM39/HNRNPA0/SRSF7/SRPK2/RBM4/SF3B1/SETX/SRSF3/POLR2K/SRSF5/SKIV2L2/SFPQ/YTHDC1/THOC2/HNRNPA2B1/LUC7L2/PABPC1/HNRNPH2/HNRNPC/FAM98B/DHX9/PRPF4B/HNRNPK/DHX15/TARDBP/SF3A3/SREK1/PLRG1/HNRNPH1/MBNL2/CDC40/RSRC1/FIP1L1/SON/RBM10/FRG1/GTF2F2/HNRNPM/SRSF6/CPSF3/PRPF19/IWS1/ISY1/LSM4/CDC5L/DNAJC8/PRPF40A/SF1/SRRM4/CCAR1/DCPS/SNRNP48/CRNKL1/PPP4R2/PPIE/DDX1/SRSF…
GO_NUCLEOTIDE_EXCISION_REPAIR_PREINCISION_COMPLEX_ASSEMBLY	GO_NUCLEOTIDE_EXCISION_REPAIR_PREINCISION_COMPLEX_ASSEMBLY	GO_NUCLEOTIDE_EXCISION_REPAIR_PREINCISION_COMPLEX_ASSEMBLY	25	0.60846	1.80619	0.00700981	0.1185	0.106529	7757	tags=52%, list=24%, signal=39%	RPS27A/CUL4B/CHD1L/MNAT1/CDK7/ERCC5/CETN2/CCNH/RPA1/RPA2/GTF2H1/RAD23B/ERCC3
GO_RIBOSOMAL_SMALL_SUBUNIT_BIOGENESIS	GO_RIBOSOMAL_SMALL_SUBUNIT_BIOGENESIS	GO_RIBOSOMAL_SMALL_SUBUNIT_BIOGENESIS	53	0.485607	1.69507	0.00696594	0.1185	0.106529	7214	tags=49%, list=22%, signal=38%	RPS7/RPSA/RPS21/RPS16/DCAF13/UTP6/NGDN/RPS17/WDR3/KRR1/RPS24/NOP14/RPS6/UTP23/UTP11L/UTP20/RPS5/MRPS9/HEATR1/NOL11/RCL1/RPS14/RPS15/RPS10/RPS19/FCF1
GO_DNA_GEOMETRIC_CHANGE	GO_DNA_GEOMETRIC_CHANGE	GO_DNA_GEOMETRIC_CHANGE	66	0.457159	1.6651	0.00702354	0.1185	0.106529	7197	tags=41%, list=22%, signal=32%	ASCC3/XRCC5/RPS27A/SETX/ATRX/CUL4B/DHX9/CHD1L/ANXA1/HMGB2/WRN/CETN2/FBXO18/TOP2B/BLM/DDX1/MCM2/MCM3/CHD8/NBN/HELB/MRE11A/G3BP1/INO80/GTF2H1/RAD23B/GINS4
GO_COENZYME_A_BIOSYNTHETIC_PROCESS	GO_COENZYME_A_BIOSYNTHETIC_PROCESS	GO_COENZYME_A_BIOSYNTHETIC_PROCESS	11	0.757598	1.83057	0.00724038	0.121106	0.108871	1409	tags=27%, list=4%, signal=26%	ACACB/ACACA/PANK3
GO_REGULATION_OF_RESPONSE_TO_BIOTIC_STIMULUS	GO_REGULATION_OF_RESPONSE_TO_BIOTIC_STIMULUS	GO_REGULATION_OF_RESPONSE_TO_BIOTIC_STIMULUS	184	0.347727	1.48695	0.00726693	0.121106	0.108871	3093	tags=17%, list=10%, signal=15%	TMEM39A/FABP1/PDK4/DDX60/ANXA5/LENG9/IFIT1/DHX58/C1QBP/PM20D1/BIRC2/HSPD1/PVR/SASH1/EIF2S1/LY86/MDH1/MTSS1/MIF/DDX58/FOXP1/RFWD3/BIRC3/ZC3HAV1/EIF2AK4/FYN/ARF1/ELMOD2/FANCL/EIF2AK2/CD4
GO_SOMATIC_STEM_CELL_POPULATION_MAINTENANCE	GO_SOMATIC_STEM_CELL_POPULATION_MAINTENANCE	GO_SOMATIC_STEM_CELL_POPULATION_MAINTENANCE	65	-0.430716	-1.61901	0.00721715	0.121106	0.108871	5414	tags=29%, list=17%, signal=24%	WNT9B/SALL4/PBX1/HES1/EPHA1/POLR2I/VPS72/DPPA4/KLF4/LDB1/BCL9/SALL1/PRDM14/SIX2/STAT3/BCL9L/KLF10/ZFP36L2
GO_RESPONSE_TO_UV	GO_RESPONSE_TO_UV	GO_RESPONSE_TO_UV	107	0.397396	1.57078	0.00731663	0.121438	0.10917	5304	tags=26%, list=17%, signal=22%	EGFR/MME/MYC/CDKN1A/CASP3/PPID/PTPRK/EIF2S1/MSH6/CHEK1/EIF2AK4/CUL4B/PRKAA1/USP1/NEDD4/AQP1/ATF4/PMAIP1/MAP3K4/ERCC5/ATR/FEN1/KDM1A/WRN/MAPK8/MSH2/UBE2B/BCL2
GO_MAGNESIUM_ION_TRANSPORT	GO_MAGNESIUM_ION_TRANSPORT	GO_MAGNESIUM_ION_TRANSPORT	10	0.776093	1.82958	0.00744109	0.121528	0.109251	582	tags=30%, list=2%, signal=29%	NIPAL1/MAGT1/TUSC3
GO_REGULATION_OF_NECROPTOTIC_PROCESS	GO_REGULATION_OF_NECROPTOTIC_PROCESS	GO_REGULATION_OF_NECROPTOTIC_PROCESS	10	0.775651	1.82854	0.00744109	0.121528	0.109251	2150	tags=36%, list=7%, signal=34%	CFLAR/BIRC2/CAV1/BIRC3
GO_REGULATION_OF_INTERFERON_ALPHA_PRODUCTION	GO_REGULATION_OF_INTERFERON_ALPHA_PRODUCTION	GO_REGULATION_OF_INTERFERON_ALPHA_PRODUCTION	18	0.666415	1.82722	0.00737705	0.121528	0.109251	3053	tags=39%, list=10%, signal=35%	IRF7/IFIH1/HSPD1/DDX58/ZC3HAV1/NMI/TLR7
GO_CELLULAR_RESPONSE_TO_HEAT	GO_CELLULAR_RESPONSE_TO_HEAT	GO_CELLULAR_RESPONSE_TO_HEAT	29	0.587051	1.80295	0.00741483	0.121528	0.109251	3014	tags=31%, list=9%, signal=28%	HSPA1A/CDKN1A/CXCL10/EIF2S1/SCARA5/RBBP7/HDAC2/LYN/NF1
GO_NEGATIVE_REGULATION_OF_OSSIFICATION	GO_NEGATIVE_REGULATION_OF_OSSIFICATION	GO_NEGATIVE_REGULATION_OF_OSSIFICATION	60	-0.444168	-1.64347	0.0075662	0.123079	0.110645	2025	tags=13%, list=6%, signal=12%	HAND2/LRP4/P2RY2/ID1/ID3/GDF10/ID2
GO_CARBOHYDRATE_PHOSPHORYLATION	GO_CARBOHYDRATE_PHOSPHORYLATION	GO_CARBOHYDRATE_PHOSPHORYLATION	19	0.66206	1.83909	0.0077837	0.123861	0.111349	499	tags=16%, list=2%, signal=16%	PFKFB3/KHK/PFKFB1
GO_UBIQUINONE_METABOLIC_PROCESS	GO_UBIQUINONE_METABOLIC_PROCESS	GO_UBIQUINONE_METABOLIC_PROCESS	13	0.72686	1.82576	0.00789364	0.123861	0.111349	5348	tags=38%, list=17%, signal=32%	HMGCR/ADCK3/COQ7/COQ2/NDUFA9
GO_REGULATION_OF_CELL_PROLIFERATION_INVOLVED_IN_KIDNEY_DEVELOPMENT	GO_REGULATION_OF_CELL_PROLIFERATION_INVOLVED_IN_KIDNEY_DEVELOPMENT	GO_REGULATION_OF_CELL_PROLIFERATION_INVOLVED_IN_KIDNEY_DEVELOPMENT	11	0.753966	1.82179	0.00786098	0.123861	0.111349	171	tags=18%, list=1%, signal=18%	EGR1/MYC
GO_PROTEIN_REFOLDING	GO_PROTEIN_REFOLDING	GO_PROTEIN_REFOLDING	17	0.674901	1.81813	0.00785773	0.123861	0.111349	6060	tags=47%, list=19%, signal=38%	HSPA1A/HSPD1/HSP90AA1/DNAJC7/ST13/PTGES3/HSPA2/B2M
GO_CELLULAR_RESPONSE_TO_CHOLESTEROL	GO_CELLULAR_RESPONSE_TO_CHOLESTEROL	GO_CELLULAR_RESPONSE_TO_CHOLESTEROL	12	0.738861	1.81781	0.0076557	0.123861	0.111349	3483	tags=42%, list=11%, signal=37%	HMGCS1/AACS/ABCA1/INHBA/SMO
GO_POSITIVE_REGULATION_OF_NEURON_APOPTOTIC_PROCESS	GO_POSITIVE_REGULATION_OF_NEURON_APOPTOTIC_PROCESS	GO_POSITIVE_REGULATION_OF_NEURON_APOPTOTIC_PROCESS	42	0.517864	1.72003	0.00791766	0.123861	0.111349	3993	tags=30%, list=12%, signal=26%	JUN/PCSK9/CASP3/FOXO3/DDIT3/SRPK2/DDIT3/AIFM1/NF1/ATF4/ATF2/PMAIP1/CDC42
GO_PROTEIN_ACTIVATION_CASCADE	GO_PROTEIN_ACTIVATION_CASCADE	GO_PROTEIN_ACTIVATION_CASCADE	59	0.470813	1.67501	0.00788765	0.123861	0.111349	6138	tags=42%, list=19%, signal=34%	C6/F11/F8/SUSD4/COLEC10/C1QBP/C8A/IGHM/C2/C8B/VSIG4/MBL2/FGA/TFPI/CFH/CFD/FGG/C4B/KNG1/FGB/MASP2/F10/C4A/C9/CD46
GO_REGULATION_OF_GLUCOSE_METABOLIC_PROCESS	GO_REGULATION_OF_GLUCOSE_METABOLIC_PROCESS	GO_REGULATION_OF_GLUCOSE_METABOLIC_PROCESS	93	0.420168	1.62234	0.00779799	0.123861	0.111349	3800	tags=23%, list=12%, signal=20%	ACACB/GFPT1/SIK1/SERPINA12/PDK1/IGF1/PDK4/PFKFB1/IRS2/RGN/PPP1R3G/RORA/MST1/RORA/GCKR/PTPN2/DGAT2/PMAIP1/KAT2B/RORC/MTOR/PPP1CA
GO_CELLULAR_RESPONSE_TO_ALCOHOL	GO_CELLULAR_RESPONSE_TO_ALCOHOL	GO_CELLULAR_RESPONSE_TO_ALCOHOL	101	0.406475	1.59	0.00790587	0.123861	0.111349	4643	tags=24%, list=14%, signal=21%	HMGCS1/EGFR/AACS/ABCG2/IGF1/RORA/ABCA1/MSN/SRD5A1/RORA/CDH1/PRKAA1/AIFM1/HNRNPK/AQP1/INHBA/ROCK2/SMO/RORC/PRKCE/CCL7/ITGB1/CBX3/NCOA3/CTNNA1
GO_POSITIVE_REGULATION_OF_GROWTH	GO_POSITIVE_REGULATION_OF_GROWTH	GO_POSITIVE_REGULATION_OF_GROWTH	210	0.331441	1.44118	0.00786164	0.123861	0.111349	7174	tags=27%, list=22%, signal=21%	ACACB/EGFR/ACSL4/GPAM/IGFBP1/IGF1/VIL1/DERL2/SLC25A33/OSBP/BMP10/SERP1/CD38/GHR/GOLGA4/RPS6KA3/PPIB/H3F3B/PLCB1/NIPBL/FGFR2/HNRNPK/NEDD4L/SMO/NOL8/CDKL5/MTOR/ITSN2/CDC42/PTK2B/WFS1/ADRB2/PSMD10/SYT1/ADNP2/ADAM17/BCL2/ADAM10/SGK1/NDEL1/EXOSC9/CSNK2A1/MTM1/RBPJ/NACA/SYT4/SDCBP/PRKDC/USP47/BMPR2/INO80/PAFAH1B1/YAP1/VEGFA/IL9/BBS4
GO_REGULATION_OF_TRANSCRIPTION_INVOLVED_IN_G1_S_TRANSITION_OF_MITOTIC_CELL_CYCLE	GO_REGULATION_OF_TRANSCRIPTION_INVOLVED_IN_G1_S_TRANSITION_OF_MITOTIC_CELL_CYCLE	GO_REGULATION_OF_TRANSCRIPTION_INVOLVED_IN_G1_S_TRANSITION_OF_MITOTIC_CELL_CYCLE	25	-0.566949	-1.73396	0.00798563	0.124448	0.111876	4199	tags=15%, list=13%, signal=13%	RB1/DHFR/ID2
GO_MOVEMENT_IN_ENVIRONMENT_OF_OTHER_ORGANISM_INVOLVED_IN_SYMBIOTIC_INTERACTION	GO_MOVEMENT_IN_ENVIRONMENT_OF_OTHER_ORGANISM_INVOLVED_IN_SYMBIOTIC_INTERACTION	GO_MOVEMENT_IN_ENVIRONMENT_OF_OTHER_ORGANISM_INVOLVED_IN_SYMBIOTIC_INTERACTION	72	0.44939	1.6624	0.0081178	0.126027	0.113295	3375	tags=22%, list=11%, signal=20%	CXADR/TFRC/HSPA1A/MRC1/RPSA/DPP4/PVR/EPS15/CAV1/GAS6/CAV2/CLEC4G/LDLR/CD4/CLDN1/PPIA
GO_REGULATION_OF_TRIGLYCERIDE_BIOSYNTHETIC_PROCESS	GO_REGULATION_OF_TRIGLYCERIDE_BIOSYNTHETIC_PROCESS	GO_REGULATION_OF_TRIGLYCERIDE_BIOSYNTHETIC_PROCESS	16	0.689143	1.8251	0.00850622	0.13106	0.11782	638	tags=25%, list=2%, signal=25%	THRSP/GPAM/SIK1/RGN
GO_REGULATION_OF_TYPE_I_INTERFERON_PRODUCTION	GO_REGULATION_OF_TYPE_I_INTERFERON_PRODUCTION	GO_REGULATION_OF_TYPE_I_INTERFERON_PRODUCTION	97	0.410668	1.59763	0.0085012	0.13106	0.11782	6794	tags=33%, list=21%, signal=26%	IRF7/IFIH1/ZBP1/ISG15/UBE2L6/DHX58/XRCC5/HSPD1/POLR3K/RPS27A/UBA7/DDX58/POLR2K/ZC3HAV1/DHX9/NMI/TLR7/IFNAR1/PTPN22/IKBKE/HMGB2/DHX36/POLR3B/NFKB1/PPM1B/REL/OTUD5/TMEM173/MRE11A/PRKDC/POLR3D/NFKB2
GO_POTASSIUM_ION_IMPORT	GO_POTASSIUM_ION_IMPORT	GO_POTASSIUM_ION_IMPORT	26	-0.562011	-1.73406	0.00859656	0.131954	0.118624	8303	tags=50%, list=26%, signal=37%	ATP1A3/KCNJ9/KCNE2/KCNJ11/KCNJ13/KCNJ3/ATP12A/ATP1B1/KCNJ10/KCNJ4/ATP1A1/KCNJ1
GO_COMPLEMENT_ACTIVATION	GO_COMPLEMENT_ACTIVATION	GO_COMPLEMENT_ACTIVATION	38	0.524829	1.71114	0.00865631	0.132373	0.119001	6138	tags=44%, list=19%, signal=35%	C6/SUSD4/COLEC10/C1QBP/C8A/IGHM/C2/C8B/VSIG4/MBL2/CFH/CFD/C4B/MASP2/C4A/C9/CD46
GO_TEMPERATURE_HOMEOSTASIS	GO_TEMPERATURE_HOMEOSTASIS	GO_TEMPERATURE_HOMEOSTASIS	24	-0.579275	-1.75517	0.00874056	0.133163	0.119711	4967	tags=46%, list=15%, signal=39%	ACADL/NR1D1/DRD1/ACADVL/DRD2/STAT3/IL1B/PPARGC1A/ADORA1/ARRDC3
GO_RESPONSE_TO_RADIATION	GO_RESPONSE_TO_RADIATION	GO_RESPONSE_TO_RADIATION	358	0.295411	1.36725	0.00880838	0.133697	0.120191	5570	tags=21%, list=17%, signal=18%	EGR1/RDH11/HMGCS1/HMGCR/EGFR/MME/MYC/SIK1/JUN/CYP2R1/CDKN1A/FOS/CASP3/APOBEC1/PLK3/NOX4/PPID/VCAM1/XRCC5/CXCL10/CAV1/MGMT/PTPRK/ECT2/EIF2S1/RBM4/MSH6/BHLHE40/RFWD3/ALAD/CHEK1/NIPBL/EIF2AK4/CUL4B/BCL2L1/PRKAA1/USP1/NEDD4/NF1/AQP1/INTS3/ATF4/POLB/RAD1/IKBIP/NHEJ1/PMAIP1/MTOR/PPP1CA/ABCG5/MAP3K4/SMC1A/ANXA1/SNAI2/CCL7/ITGB1/FBXL3/ERCC5/ATR/FEN1/KDM1A/HIF1A/WRN/KRAS/PPP1CB/TOPBP1/ATM/MAPK8/MSH2/UBE2B…
GO_RESPONSE_TO_FUNGUS	GO_RESPONSE_TO_FUNGUS	GO_RESPONSE_TO_FUNGUS	36	-0.506795	-1.68647	0.00925367	0.139936	0.125799	6621	tags=28%, list=21%, signal=22%	TAC1/NPY/IL17RC/S100A9/CTSG/DEFA1/SPON2/JAGN1/HAMP
GO_CARBOHYDRATE_TRANSPORT	GO_CARBOHYDRATE_TRANSPORT	GO_CARBOHYDRATE_TRANSPORT	84	0.427335	1.62169	0.00940557	0.141187	0.126924	3037	tags=15%, list=9%, signal=14%	AQP8/FABP5/SLC23A1/VIL1/SORT1/SLC35B1/PPBP/SLC35D2/M6PR/G6PC/STXBP3/SLC35A1/AQP1
GO_REGULATION_OF_MRNA_METABOLIC_PROCESS	GO_REGULATION_OF_MRNA_METABOLIC_PROCESS	GO_REGULATION_OF_MRNA_METABOLIC_PROCESS	101	0.402596	1.57482	0.00937672	0.141187	0.126924	4186	tags=22%, list=13%, signal=19%	BTG2/HSPA1A/MAGOH/APOBEC1/PNPT1/TRA2B/NBAS/C1QBP/SRSF7/SRPK2/RBM4/SRSF3/ZC3HAV1/YTHDC1/HNRNPA2B1/TMBIM6/PABPC1/HNRNPK/MBNL2/RBM10/SRSF6/PRPF19/IWS1
GO_RESPONSE_TO_MANGANESE_ION	GO_RESPONSE_TO_MANGANESE_ION	GO_RESPONSE_TO_MANGANESE_ION	17	0.667842	1.79911	0.00951199	0.142262	0.12789	3498	tags=35%, list=11%, signal=31%	HSPA5/EIF2AK3/TFRC/EIF2S1/ATF4/SLFN14
GO_REGULATION_OF_TRANSLATION_IN_RESPONSE_TO_STRESS	GO_REGULATION_OF_TRANSLATION_IN_RESPONSE_TO_STRESS	GO_REGULATION_OF_TRANSLATION_IN_RESPONSE_TO_STRESS	19	0.648428	1.80122	0.0096272	0.142938	0.128498	4360	tags=45%, list=14%, signal=39%	EIF2AK3/EIF2S1/RBM4/DNAJC3/RPS6KA3/EIF2AK4/EIF2AK2/ATF4/PPP1CA/NCK1
GO_CELLULAR_RESPONSE_TO_GAMMA_RADIATION	GO_CELLULAR_RESPONSE_TO_GAMMA_RADIATION	GO_CELLULAR_RESPONSE_TO_GAMMA_RADIATION	19	0.648366	1.80105	0.0096272	0.142938	0.128498	4915	tags=42%, list=15%, signal=36%	EGR1/NOX4/XRCC5/BCL2L1/ATR/KDM1A/WRN/ATM
GO_BIOTIN_METABOLIC_PROCESS	GO_BIOTIN_METABOLIC_PROCESS	GO_BIOTIN_METABOLIC_PROCESS	12	0.727197	1.78912	0.00972481	0.143864	0.12933	2797	tags=42%, list=9%, signal=38%	ACACB/ACACA/MCCC2/PCCA/VNN3
GO_LEYDIG_CELL_DIFFERENTIATION	GO_LEYDIG_CELL_DIFFERENTIATION	GO_LEYDIG_CELL_DIFFERENTIATION	10	-0.730863	-1.764	0.00987607	0.145574	0.130868	4	tags=30%, list=0%, signal=30%	NKX2-1/CYP17A1
GO_DEFENSE_RESPONSE_TO_BACTERIUM	GO_DEFENSE_RESPONSE_TO_BACTERIUM	GO_DEFENSE_RESPONSE_TO_BACTERIUM	135	-0.349704	-1.49536	0.0100626	0.14779	0.13286	1153	tags=12%, list=4%, signal=11%	IGHE/RIPK2/SPON2/TUSC2/HIST1H2BJ/REG3G/HIST1H2BG/LEAP2/LALBA/HP/BCL3/DEFB1/LBP/IL22RA1/HAMP
GO_NEGATIVE_REGULATION_OF_MYELOID_CELL_APOPTOTIC_PROCESS	GO_NEGATIVE_REGULATION_OF_MYELOID_CELL_APOPTOTIC_PROCESS	GO_NEGATIVE_REGULATION_OF_MYELOID_CELL_APOPTOTIC_PROCESS	11	0.735852	1.77802	0.0103434	0.149975	0.134824	3005	tags=45%, list=9%, signal=41%	IRF7/ST6GAL1/ITPKB/MIF/MAEA
GO_NEGATIVE_REGULATION_OF_MUSCLE_CELL_APOPTOTIC_PROCESS	GO_NEGATIVE_REGULATION_OF_MUSCLE_CELL_APOPTOTIC_PROCESS	GO_NEGATIVE_REGULATION_OF_MUSCLE_CELL_APOPTOTIC_PROCESS	28	0.578847	1.76997	0.010295	0.149975	0.134824	1443	tags=18%, list=4%, signal=17%	HMGCR/LIFR/IGF1/CAV1/BAG3
GO_POSITIVE_REGULATION_OF_VIRAL_GENOME_REPLICATION	GO_POSITIVE_REGULATION_OF_VIRAL_GENOME_REPLICATION	GO_POSITIVE_REGULATION_OF_VIRAL_GENOME_REPLICATION	27	0.580354	1.75249	0.0103668	0.149975	0.134824	5516	tags=33%, list=17%, signal=28%	IFIT1/PPID/SRPK2/PPIB/VAPA/PABPC1/PPIA/PKN2/PPIE
GO_REGULATION_OF_FIBROBLAST_PROLIFERATION	GO_REGULATION_OF_FIBROBLAST_PROLIFERATION	GO_REGULATION_OF_FIBROBLAST_PROLIFERATION	73	0.437705	1.62263	0.010395	0.149975	0.134824	3502	tags=19%, list=11%, signal=17%	EGFR/MYC/JUN/CDKN1A/IGF1/GAS6/S100A6/MIF/MORC3/ANXA2/PEX2/NF1/AQP1/PMAIP1
GO_POSITIVE_REGULATION_OF_RENAL_SODIUM_EXCRETION	GO_POSITIVE_REGULATION_OF_RENAL_SODIUM_EXCRETION	GO_POSITIVE_REGULATION_OF_RENAL_SODIUM_EXCRETION	14	-0.659034	-1.74014	0.0103597	0.149975	0.134824	3772	tags=43%, list=12%, signal=38%	NPPB/DRD2/AVPR1A/EDNRB/AGT
GO_INTRINSIC_APOPTOTIC_SIGNALING_PATHWAY_IN_RESPONSE_TO_ENDOPLASMIC_RETICULUM_STRESS	GO_INTRINSIC_APOPTOTIC_SIGNALING_PATHWAY_IN_RESPONSE_TO_ENDOPLASMIC_RETICULUM_STRESS	GO_INTRINSIC_APOPTOTIC_SIGNALING_PATHWAY_IN_RESPONSE_TO_ENDOPLASMIC_RETICULUM_STRESS	31	0.560168	1.74675	0.0105683	0.151938	0.136589	5469	tags=47%, list=17%, signal=39%	SELK/DDIT3/DNAJC10/ERO1L/DDIT3/TMBIM6/AIFM1/ATF4/PMAIP1/XBP1/TNFRSF10B/TRIB3/APAF1/BCL2/CHAC1
GO_NUCLEOTIDE_PHOSPHORYLATION	GO_NUCLEOTIDE_PHOSPHORYLATION	GO_NUCLEOTIDE_PHOSPHORYLATION	51	0.479073	1.6573	0.010778	0.153869	0.138325	499	tags=10%, list=2%, signal=10%	PKLR/PFKFB3/NME6/ALDOC/PFKFB1
GO_INTERACTION_WITH_HOST	GO_INTERACTION_WITH_HOST	GO_INTERACTION_WITH_HOST	115	0.382829	1.52974	0.0107723	0.153869	0.138325	3375	tags=22%, list=11%, signal=20%	CXADR/TFRC/HSPA1A/SERPINB9/MRC1/IFIT1/RPSA/DPP4/PVR/EPS15/CAV1/GAS6/DERL1/CAV2/VAPA/ZC3HAV1/CLEC4G/EIF2AK4/LDLR/BCL2L1/NEDD4/EIF2AK2/CD4/CLDN1/PPIA
GO_MANNOSYLATION	GO_MANNOSYLATION	GO_MANNOSYLATION	26	0.583148	1.74532	0.0112	0.159337	0.14324	4703	tags=38%, list=15%, signal=33%	DPY19L3/SDF2L1/ALG12/DPY19L4/ALG8/FKRP/NUS1/ALG5/ALG9/ALG11
GO_NUCLEAR_TRANSCRIBED_MRNA_POLY_A_TAIL_SHORTENING	GO_NUCLEAR_TRANSCRIBED_MRNA_POLY_A_TAIL_SHORTENING	GO_NUCLEAR_TRANSCRIBED_MRNA_POLY_A_TAIL_SHORTENING	22	0.610855	1.75378	0.0113983	0.160481	0.144269	7718	tags=55%, list=24%, signal=41%	MLH1/PARN/CNOT6/PABPC1/CNOT6L/PAN2/CNOT7/EIF4A1/CNOT8/EIF4B/CNOT2/EIF4A3
GO_NADH_METABOLIC_PROCESS	GO_NADH_METABOLIC_PROCESS	GO_NADH_METABOLIC_PROCESS	31	0.558179	1.74055	0.0113659	0.160481	0.144269	499	tags=13%, list=2%, signal=13%	PKLR/PFKFB3/ALDOC/PFKFB1
GO_REGULATION_OF_COFACTOR_METABOLIC_PROCESS	GO_REGULATION_OF_COFACTOR_METABOLIC_PROCESS	GO_REGULATION_OF_COFACTOR_METABOLIC_PROCESS	45	0.49273	1.66015	0.0113904	0.160481	0.144269	4706	tags=30%, list=15%, signal=26%	DDIT4/ME1/PDK1/DLAT/IGF1/PDK4/MLXIPL/PDHB/PRKAA1/P2RX7/DLD/PRKAA2/ME2/HIF1A
GO_ANTERIOR_POSTERIOR_PATTERN_SPECIFICATION	GO_ANTERIOR_POSTERIOR_PATTERN_SPECIFICATION	GO_ANTERIOR_POSTERIOR_PATTERN_SPECIFICATION	177	-0.318759	-1.41945	0.01146	0.160794	0.144551	8050	tags=36%, list=25%, signal=27%	OSR1/EN1/FEZF2/BMP4/HOXC4/SFRP2/HOXB2/HIPK1/SIX3/NLE1/HOXD9/XRCC2/PBX3/CRB2/PLD6/GLI2/MYF6/HOXC9/CDON/HES3/FOXF1/CELSR2/MSX1/PBX1/KAT2A/HES1/FEZF1/LHX1/AURKA/NKX3-1/HOXB5/PCSK5/RIPPLY1/WNT5A/SHH/PLD6/HOXC13/HOXD8/LDB1/FOXC1/ROR2/HOXD10/CELSR1/OTX2/PLD6/PCGF2/BARX1/HIPK2/WNT1/DLL1/GATA4/NRARP/AXIN2/MSGN1/HOXB6/SIX2/HNF1B/HHEX/PCSK6/FOXB1/NR2F2/FOXA2/TBX3
GO_CELLULAR_RESPONSE_TO_OXYGEN_LEVELS	GO_CELLULAR_RESPONSE_TO_OXYGEN_LEVELS	GO_CELLULAR_RESPONSE_TO_OXYGEN_LEVELS	127	0.369989	1.49762	0.0115237	0.161134	0.144856	4706	tags=20%, list=15%, signal=17%	EGR1/CPEB2/FABP1/PDK1/HYOU1/PLK3/RORA/RPS27A/CAV1/P4HB/ERO1L/RORA/PRKAA1/AIFM1/AQP1/SLC29A1/SLC8A1/PMAIP1/MTOR/FAS/PRKCE/BNIP3/MDM4/CPEB1/ADRB2/HIF1A
GO_NATURAL_KILLER_CELL_DIFFERENTIATION	GO_NATURAL_KILLER_CELL_DIFFERENTIATION	GO_NATURAL_KILLER_CELL_DIFFERENTIATION	10	-0.720992	-1.74018	0.0116189	0.161911	0.145555	3303	tags=30%, list=10%, signal=27%	TUSC2/ID2
GO_PROTEIN_AUTOPHOSPHORYLATION	GO_PROTEIN_AUTOPHOSPHORYLATION	GO_PROTEIN_AUTOPHOSPHORYLATION	174	0.344544	1.4609	0.0117668	0.163414	0.146906	5955	tags=25%, list=19%, signal=20%	EGFR/SIK1/EIF2AK3/MAP3K13/DAPK1/TAF1/KDR/GRK5/CLK1/CLK4/EIF2S1/SMG1/WNK1/CAMKK2/LYN/MKNK2/FRK/EIF2AK4/FYN/FGFR2/EIF2AK2/SLK/CDKL5/STK25/MTOR/FER/TEK/MAP3K3/PEAK1/TEC/PTK2B/ATR/VRK1/FLT1/ATM/TYK2/PHKA1/JAK1/PAK2/CSNK2A1/PTK2/FLT4/PIM3
GO_UDP_N_ACETYLGLUCOSAMINE_METABOLIC_PROCESS	GO_UDP_N_ACETYLGLUCOSAMINE_METABOLIC_PROCESS	GO_UDP_N_ACETYLGLUCOSAMINE_METABOLIC_PROCESS	14	0.691659	1.77991	0.0118707	0.163421	0.146911	4249	tags=36%, list=13%, signal=31%	GFPT1/UAP1/DPAGT1/GNE/GNPNAT1
GO_REGULATION_OF_DEFENSE_RESPONSE_TO_VIRUS	GO_REGULATION_OF_DEFENSE_RESPONSE_TO_VIRUS	GO_REGULATION_OF_DEFENSE_RESPONSE_TO_VIRUS	147	0.357939	1.48323	0.0118748	0.163421	0.146911	3093	tags=17%, list=10%, signal=15%	TMEM39A/FABP1/PDK4/DDX60/ANXA5/LENG9/IFIT1/DHX58/C1QBP/PM20D1/BIRC2/EIF2S1/MDH1/MTSS1/DDX58/RFWD3/BIRC3/ZC3HAV1/EIF2AK4/FYN/ARF1/ELMOD2/FANCL/EIF2AK2/CD4
GO_TRANSMEMBRANE_RECEPTOR_PROTEIN_TYROSINE_KINASE_SIGNALING_PATHWAY	GO_TRANSMEMBRANE_RECEPTOR_PROTEIN_TYROSINE_KINASE_SIGNALING_PATHWAY	GO_TRANSMEMBRANE_RECEPTOR_PROTEIN_TYROSINE_KINASE_SIGNALING_PATHWAY	458	0.279209	1.32198	0.0118873	0.163421	0.146911	6132	tags=20%, list=19%, signal=17%	DDIT4/EGFR/EIF2AK3/IGFBP1/TXNIP/TIPARP/CASP3/IGF1/PDK4/ATP6V0D2/SOCS2/VIL1/NGEF/SORT1/IRS2/KDR/PTPRG/PLCE1/PIK3C2A/RAPGEF2/MST1/GHR/PTPRA/RPS27A/DOCK1/EPS15/NDN/ARF4/CAV2/MTSS1/APPL1/SETX/VEGFB/AP3S1/LYN/MYO1E/NRG4/POLR2K/PLCB1/HSP90AA1/FRK/FYN/CYBB/PTPRJ/PTPN2/PIK3CA/FGFR2/FOXC2/CD4/CUL5/NCKAP1/ROCK2/CD3E/HNRNPH1/FER/XBP1/TEK/SLC9A6/CRIM1/GTF2F2/NAMPT/HNRNPM/CDC42/PIGR/ACTR3/TEC/PTK2B/NCK1/ARID5…
GO_CARDIAC_SEPTUM_DEVELOPMENT	GO_CARDIAC_SEPTUM_DEVELOPMENT	GO_CARDIAC_SEPTUM_DEVELOPMENT	80	-0.394642	-1.54332	0.0119276	0.163424	0.146914	7525	tags=32%, list=23%, signal=25%	LUZP1/HEYL/PTK7/MAML1/NOTCH2/SOX11/NPRL3/HAND1/AP2B1/ADAMTS6/SALL4/HES1/PCSK5/SMAD6/WNT5A/TAB1/EGLN1/FZD1/GATA4/SMAD7/ZFPM1/SALL1/RARA/TBX3/ID2
GO_REGULATION_OF_ENDOPLASMIC_RETICULUM_UNFOLDED_PROTEIN_RESPONSE	GO_REGULATION_OF_ENDOPLASMIC_RETICULUM_UNFOLDED_PROTEIN_RESPONSE	GO_REGULATION_OF_ENDOPLASMIC_RETICULUM_UNFOLDED_PROTEIN_RESPONSE	25	0.587428	1.74376	0.0120168	0.164096	0.147519	4462	tags=32%, list=14%, signal=28%	HSPA5/SDF2L1/HSPA1A/TMBIM6/PTPN2/XBP1/NCK1/WFS1
GO_HORMONE_TRANSPORT	GO_HORMONE_TRANSPORT	GO_HORMONE_TRANSPORT	66	-0.413316	-1.56051	0.0122518	0.165643	0.148909	4052	tags=24%, list=13%, signal=21%	EDN3/CPLX1/LEP/EDN1/SNX19/MC4R/FOXD1/FAM3B/HNF1B/HNF1A/IL1RN/FZD4/SLC16A10/TBX3/SERPINA7
GO_VENTRICULAR_SEPTUM_DEVELOPMENT	GO_VENTRICULAR_SEPTUM_DEVELOPMENT	GO_VENTRICULAR_SEPTUM_DEVELOPMENT	50	-0.450488	-1.61482	0.0122374	0.165643	0.148909	7525	tags=36%, list=23%, signal=28%	HEYL/PTK7/SOX11/NPRL3/AP2B1/SALL4/HES1/SMAD6/WNT5A/EGLN1/FZD1/GATA4/SMAD7/ZFPM1/SALL1/TBX3/ID2
GO_NEGATIVE_REGULATION_OF_LYMPHOCYTE_DIFFERENTIATION	GO_NEGATIVE_REGULATION_OF_LYMPHOCYTE_DIFFERENTIATION	GO_NEGATIVE_REGULATION_OF_LYMPHOCYTE_DIFFERENTIATION	30	-0.525921	-1.68225	0.0122049	0.165643	0.148909	4218	tags=27%, list=13%, signal=23%	ZC3H8/INHA/NRARP/TNFSF4/IRF1/BCL6/ID2
GO_RIBOSOME_ASSEMBLY	GO_RIBOSOME_ASSEMBLY	GO_RIBOSOME_ASSEMBLY	45	0.489788	1.65024	0.0123723	0.16661	0.149779	8667	tags=53%, list=27%, signal=39%	RPL3/RPSA/NPM1/C1QBP/RPL5/BMS1/RPS17/RPL6/BRIX1/RPL11/EIF2A/RPS5/MDN1/RPF2/RPS14/RPS15/RPS10/RPS19/RPF1/RSL24D1/RPL10L/RPS27L/EFTUD1/FASTKD2
GO_NEURON_FATE_SPECIFICATION	GO_NEURON_FATE_SPECIFICATION	GO_NEURON_FATE_SPECIFICATION	30	-0.525617	-1.68128	0.012405	0.16661	0.149779	14410	tags=87%, list=45%, signal=48%	SUFU/EYA1/PAX6/FOXA1/LBX1/LHX3/ISL2/NTRK3/DMRT3/GLI3/GSX2/ATOH1/MNX1/ASCL1/SIX1/NKX2-2/GLI2/NKX6-1/FEV/NKX6-2/SOX1/HOXD10/POU4F1/DLL1/OLIG3
GO_POSITIVE_REGULATION_OF_VIRAL_PROCESS	GO_POSITIVE_REGULATION_OF_VIRAL_PROCESS	GO_POSITIVE_REGULATION_OF_VIRAL_PROCESS	75	0.429536	1.60003	0.0124599	0.166799	0.149949	5550	tags=25%, list=17%, signal=21%	JUN/LGALS1/IFIT1/PPID/SRPK2/CAV2/PPIB/VAPA/P4HB/POLR2K/PABPC1/PPIA/RSF1/GTF2F2/VPS4B/PKN2/SMARCB1/PPIE/MDFIC
GO_PURINE_NUCLEOSIDE_CATABOLIC_PROCESS	GO_PURINE_NUCLEOSIDE_CATABOLIC_PROCESS	GO_PURINE_NUCLEOSIDE_CATABOLIC_PROCESS	10	0.750784	1.76992	0.0126085	0.168237	0.151241	97	tags=29%, list=0%, signal=28%	NUDT7/NUDT7/NUDT7/NUDT7
GO_NEUROMUSCULAR_PROCESS	GO_NEUROMUSCULAR_PROCESS	GO_NEUROMUSCULAR_PROCESS	87	-0.380775	-1.51162	0.0126528	0.168278	0.151278	9055	tags=38%, list=28%, signal=27%	USH1G/DVL1/GRIN2D/GRIN1/HOXA1/CACNA1A/SLC6A3/RAC3/TNR/ABL1/DLG4/FOXS1/UCHL1/SLC1A3/GM2A/JPH4/CHRND/IGDCC3/ATP2B2/DRD1/NKX6-2/CNTNAP1/RBFOX2/HOXD10/DRD2/GAA/POU4F1/UCN/FABP7/NEFL/TPP1/PNKD
GO_MONOSACCHARIDE_TRANSPORT	GO_MONOSACCHARIDE_TRANSPORT	GO_MONOSACCHARIDE_TRANSPORT	48	0.479434	1.6408	0.0129159	0.171219	0.153922	2634	tags=17%, list=8%, signal=15%	FABP5/SLC23A1/VIL1/SORT1/PPBP/M6PR/G6PC/STXBP3
GO_RIBONUCLEOPROTEIN_COMPLEX_LOCALIZATION	GO_RIBONUCLEOPROTEIN_COMPLEX_LOCALIZATION	GO_RIBONUCLEOPROTEIN_COMPLEX_LOCALIZATION	102	0.390657	1.52939	0.0130876	0.172376	0.154962	6237	tags=31%, list=19%, signal=25%	XPO1/MAGOH/NOP58/RPSA/SRSF7/NUP155/NUP98/SMG1/SHFM1/SRSF3/SRSF5/THOC2/HNRNPA2B1/SARNP/NUP88/NUP160/CDC40/FIP1L1/NUP107/SRSF6/CPSF3/SDAD1/NUP133/NUP210/NUP205/AGFG1/SRSF11/NUP43/SLBP/SRSF9/SRSF1/THOC1
GO_NEGATIVE_REGULATION_OF_MULTI_ORGANISM_PROCESS	GO_NEGATIVE_REGULATION_OF_MULTI_ORGANISM_PROCESS	GO_NEGATIVE_REGULATION_OF_MULTI_ORGANISM_PROCESS	122	0.373293	1.50653	0.0130838	0.172376	0.154962	3450	tags=17%, list=11%, signal=15%	JUN/IFITM3/IGF1/BST2/RSAD2/STAT1/ISG15/IFIT1/DHX58/C1QBP/SP100/SRPK2/VAPA/CD36/ZC3HAV1/PLSCR1/EIF2AK4/MBL2/EIF2AK2/IFITM1/TARDBP
GO_GLYCOSYL_COMPOUND_CATABOLIC_PROCESS	GO_GLYCOSYL_COMPOUND_CATABOLIC_PROCESS	GO_GLYCOSYL_COMPOUND_CATABOLIC_PROCESS	31	0.549361	1.71305	0.0131605	0.172779	0.155325	1314	tags=20%, list=4%, signal=19%	NUDT7/NUDT7/NUDT7/NUDT7/UPP2/APOBEC1/NT5C3
GO_PROTEIN_MATURATION	GO_PROTEIN_MATURATION	GO_PROTEIN_MATURATION	236	0.317497	1.40068	0.0132381	0.173241	0.15574	5965	tags=27%, list=19%, signal=22%	MME/EIF2AK3/PCSK9/ERO1LB/SPCS3/SPCS2/CASP3/CTSS/F11/SEC11A/CALR/F2R/HSPD1/PITRM1/SERPINH1/HSPE1/IMMP2L/IFI27/ENPEP/MIPEP/ACER2/CPD/GAS6/IMMP1L/CASP7/ERO1L/CAPN2/UQCRC2/AIFM1/FGA/P2RX7/SEC11C/PMAIP1/PROS1/FKRP/ZMPSTE24/FAS/CPN1/LMF1/NLRP12/FGG/TNFRSF10B/ANP32B/SPPL2A/CDKN1B/WFS1/OMA1/APAF1/XDH/BACE2/IDE/CASP1/VCP/FGB/ASPH/ADAM10/KLK13/F10/TSPAN14/SLC11A2/EGLN3/ATG4B/SRGN/PPARG
GO_POSITIVE_REGULATION_OF_IMMUNE_RESPONSE	GO_POSITIVE_REGULATION_OF_IMMUNE_RESPONSE	GO_POSITIVE_REGULATION_OF_IMMUNE_RESPONSE	437	0.280411	1.32079	0.0132961	0.173444	0.155923	6484	tags=24%, list=20%, signal=19%	IRF7/IFIH1/HSP90B1/C6/RSAD2/CTSS/MNDA/SUSD4/PSMB8/COLEC10/C1QBP/BIRC2/HSPD1/PVR/CD38/PSMA1/PSMB10/RPS27A/DOCK1/C8A/PTPRC/VAMP7/IGHM/RPS6KA3/MIF/IL6ST/DDX58/PSMA3/MSH6/LYN/BIRC3/CD36/PSME1/PLSCR1/HSP90AA1/IFNK/NFKBIA/C2/EIF2AK4/FYN/WHSC1/PTPRJ/C8B/TNFRSF21/VSIG4/PIK3CA/MBL2/TLR7/FYB/CD4/NCKAP1/P2RX7/CD3E/CFH/XBP1/SKAP2/CFD/PRKCE/CDC42/ANXA1/SNX4/ACTR3/PSMA5/TEC/NCK1/PSMA4/IKBKE/TRIM5/PSMC6/HMGB2/C…
GO_PHOSPHATIDYLETHANOLAMINE_METABOLIC_PROCESS	GO_PHOSPHATIDYLETHANOLAMINE_METABOLIC_PROCESS	GO_PHOSPHATIDYLETHANOLAMINE_METABOLIC_PROCESS	15	0.677158	1.77719	0.0133607	0.173732	0.156181	196	tags=20%, list=1%, signal=20%	LPIN1/LPIN2/CHKA
GO_CYTOPLASMIC_TRANSLATIONAL_INITIATION	GO_CYTOPLASMIC_TRANSLATIONAL_INITIATION	GO_CYTOPLASMIC_TRANSLATIONAL_INITIATION	14	0.688559	1.77193	0.013508	0.174439	0.156817	9018	tags=59%, list=28%, signal=42%	EIF3A/RBM4/EIF3M/SSB/EIF3F/DENR/EIF3D/PTBP1/MCTS1/EIF2D
GO_TRICARBOXYLIC_ACID_METABOLIC_PROCESS	GO_TRICARBOXYLIC_ACID_METABOLIC_PROCESS	GO_TRICARBOXYLIC_ACID_METABOLIC_PROCESS	32	0.542263	1.70032	0.0136109	0.174439	0.156817	3460	tags=34%, list=11%, signal=31%	ACLY/DLAT/IDH1/CS/GHR/SUCLG2/MDH1/ACO1/PDHB/SDHA/DLD
GO_SPLICEOSOMAL_COMPLEX_ASSEMBLY	GO_SPLICEOSOMAL_COMPLEX_ASSEMBLY	GO_SPLICEOSOMAL_COMPLEX_ASSEMBLY	50	0.476022	1.64057	0.0135321	0.174439	0.156817	7983	tags=48%, list=25%, signal=36%	PRPF6/SRPK2/SF3B1/SETX/SRSF5/YTHDC1/LUC7L2/SF3A3/SRSF6/PRPF19/ISY1/LSM4/SF1/CRNKL1/DDX1/SNRPD3/SRSF9/SRSF1/SNRPD1/LUC7L/SNRPD2/PSIP1/CELF1/SNRNP200
GO_B_CELL_MEDIATED_IMMUNITY	GO_B_CELL_MEDIATED_IMMUNITY	GO_B_CELL_MEDIATED_IMMUNITY	53	0.464422	1.62113	0.0135449	0.174439	0.156817	6593	tags=43%, list=21%, signal=34%	IRF7/C6/SUSD4/MLH1/C1QBP/HSPD1/C8A/IGHM/MSH6/C2/C8B/MBL2/FAS/GCNT3/C4B/EXOSC3/MSH2/MASP2/C4A/C9/CD46/NBN/SWAP70
GO_EMBRYONIC_SKELETAL_SYSTEM_DEVELOPMENT	GO_EMBRYONIC_SKELETAL_SYSTEM_DEVELOPMENT	GO_EMBRYONIC_SKELETAL_SYSTEM_DEVELOPMENT	107	-0.362101	-1.48769	0.0136714	0.174439	0.156817	14448	tags=69%, list=45%, signal=38%	GNAS/COL1A1/HOXA2/TULP3/TGFBR1/SLC39A1/TBX1/EYA1/TFAP2A/MBTD1/SLC39A3/HOXA5/HOXC11/HOXB7/WDR19/PAX7/MTHFD1L/GRHL2/COL2A1/TBX15/MEF2C/MEGF8/SATB2/MKS1/WNT11/AXIN1/TWIST1/RUNX2/GSC/HOXA6/HOXA3/SMAD3/GLI3/COL11A1/ALX3/HOXB9/HOXB3/SIX4/MDFI/RDH10/SHOX2/PAX5/HOXA1/ALX4/OSR1/BMP4/HOXB2/FUZ/HOXD9/SIX1/SP3/SOX11/HOXC9/OSR2/DEAF1/DLX2/WNT9B/PBX1/MMP14/RBP4/LHX1/HOXB5/PCSK5/WNT5A/SHH/SLC35D1/DLX1/FGF9/HOXD…
GO_VENTRICULAR_SEPTUM_MORPHOGENESIS	GO_VENTRICULAR_SEPTUM_MORPHOGENESIS	GO_VENTRICULAR_SEPTUM_MORPHOGENESIS	27	-0.539451	-1.67934	0.0136382	0.174439	0.156817	4812	tags=30%, list=15%, signal=25%	WNT5A/EGLN1/FZD1/SMAD7/ZFPM1/TBX3/ID2
GO_2_OXOGLUTARATE_METABOLIC_PROCESS	GO_2_OXOGLUTARATE_METABOLIC_PROCESS	GO_2_OXOGLUTARATE_METABOLIC_PROCESS	20	0.623421	1.75246	0.0137351	0.174706	0.157057	3460	tags=35%, list=11%, signal=31%	CCBL2/GOT1/ADHFE1/IDH1/GHR/L2HGDH/DLD
GO_EMBRYONIC_ORGAN_MORPHOGENESIS	GO_EMBRYONIC_ORGAN_MORPHOGENESIS	GO_EMBRYONIC_ORGAN_MORPHOGENESIS	251	-0.289143	-1.34839	0.0139282	0.176612	0.15877	14166	tags=62%, list=44%, signal=35%	BBS7/EFNA1/CHRNA10/GLI1/TULP3/SPRY2/TGFBR1/SLC39A1/FOXH1/SUFU/SCRIB/TBX1/EYA1/TFAP2A/SLC39A3/HOXA5/DLX6/HOXC11/HOXB7/WDR19/PAX6/TSHZ1/MTHFD1L/TCF7/GRHL2/LBX1/LHFPL5/CTHRC1/POU3F4/COL2A1/TBX15/BCR/KCNQ4/NKX2-5/LRIG1/NOTCH1/MEF2C/MEGF8/FBN2/STRA6/GJA1/ATP8A2/PAX2/TH/SATB2/WNT11/FZD2/AXIN1/TWIST1/FOXN4/WNT3A/OTX1/FZD5/HLX/RUNX2/GSC/HOXA6/ZIC1/TCF21/TBX20/HOXA3/TBX2/ALDH1A3/FGF8/GATA2/GRHL3/SMAD3/GLI…
GO_CELL_DIFFERENTIATION_IN_SPINAL_CORD	GO_CELL_DIFFERENTIATION_IN_SPINAL_CORD	GO_CELL_DIFFERENTIATION_IN_SPINAL_CORD	50	-0.446956	-1.60216	0.014073	0.177895	0.159924	13200	tags=72%, list=41%, signal=42%	DYNC2H1/PAX7/LBX1/LHX3/NOTCH1/ISL2/FOXN4/WNT3A/TBX20/DMRT3/GATA2/PTCH1/GLI3/GDPD5/GSX2/MNX1/ZC4H2/CACNA1A/LHX5/ASCL1/NKX2-2/GLI2/NKX6-1/TCTN1/TAL1/LHX1/SHH/MDGA1/NKX6-2/SOX1/HOXD10/GSX1/PHOX2A/WNT1/OLIG3
GO_POSITIVE_REGULATION_OF_CALCIUM_ION_TRANSPORT_INTO_CYTOSOL	GO_POSITIVE_REGULATION_OF_CALCIUM_ION_TRANSPORT_INTO_CYTOSOL	GO_POSITIVE_REGULATION_OF_CALCIUM_ION_TRANSPORT_INTO_CYTOSOL	48	0.47453	1.62402	0.0144814	0.182493	0.164057	3724	tags=25%, list=12%, signal=22%	CXCL9/P2RX4/F2R/CXCL10/CALM1/CAV1/SRI/GSTM2/HTT/CD4/P2RX7/CALM3
GO_REGULATION_OF_LIPID_STORAGE	GO_REGULATION_OF_LIPID_STORAGE	GO_REGULATION_OF_LIPID_STORAGE	38	0.509334	1.66062	0.0145583	0.182897	0.164421	3320	tags=26%, list=10%, signal=24%	ACACB/LPL/FITM1/ABCA1/MEST/FTO/CD36/NFKBIA/PTPN2/MSR1
GO_POSITIVE_REGULATION_OF_CYCLIN_DEPENDENT_PROTEIN_KINASE_ACTIVITY	GO_POSITIVE_REGULATION_OF_CYCLIN_DEPENDENT_PROTEIN_KINASE_ACTIVITY	GO_POSITIVE_REGULATION_OF_CYCLIN_DEPENDENT_PROTEIN_KINASE_ACTIVITY	29	0.555263	1.70532	0.0148297	0.185735	0.166971	5871	tags=41%, list=18%, signal=34%	EGFR/CDKN1A/CCNL1/CCND2/CCNT2/CCNL2/CCNC/CDKN1B/PSMD10/HSPA2/ADAM17/CCNH
GO_CARDIAC_VENTRICLE_DEVELOPMENT	GO_CARDIAC_VENTRICLE_DEVELOPMENT	GO_CARDIAC_VENTRICLE_DEVELOPMENT	101	-0.365733	-1.48858	0.0149025	0.186076	0.167278	6792	tags=27%, list=21%, signal=21%	SOX11/NPRL3/HAND1/AP2B1/FOXF1/SALL4/GSK3A/HES1/SMAD6/WNT5A/SMARCD3/EGLN1/RXRA/FOXC1/NPY5R/FZD1/POU4F1/GATA4/SMAD7/ZFPM1/SALL1/HAND2/TNNT2/TBX3/DSP/ID2
GO_RESPONSE_TO_INSECTICIDE	GO_RESPONSE_TO_INSECTICIDE	GO_RESPONSE_TO_INSECTICIDE	10	-0.702758	-1.69617	0.0151046	0.188024	0.16903	733	tags=20%, list=2%, signal=20%	CYP17A1
GO_POSITIVE_REGULATION_OF_MUSCLE_CELL_APOPTOTIC_PROCESS	GO_POSITIVE_REGULATION_OF_MUSCLE_CELL_APOPTOTIC_PROCESS	GO_POSITIVE_REGULATION_OF_MUSCLE_CELL_APOPTOTIC_PROCESS	11	0.71794	1.73474	0.0153082	0.189405	0.170271	175	tags=18%, list=1%, signal=18%	HMGCR/PDCD4
GO_LACTATE_TRANSMEMBRANE_TRANSPORT	GO_LACTATE_TRANSMEMBRANE_TRANSPORT	GO_LACTATE_TRANSMEMBRANE_TRANSPORT	10	-0.702641	-1.69589	0.0152982	0.189405	0.170271	3695	tags=50%, list=12%, signal=44%	SLC16A8/SLC16A7/SLC16A12/SLC16A5
GO_PURINE_CONTAINING_COMPOUND_BIOSYNTHETIC_PROCESS	GO_PURINE_CONTAINING_COMPOUND_BIOSYNTHETIC_PROCESS	GO_PURINE_CONTAINING_COMPOUND_BIOSYNTHETIC_PROCESS	118	0.37171	1.49027	0.0153593	0.189462	0.170322	4982	tags=18%, list=16%, signal=16%	ACACB/PKLR/ACACA/NME6/PAPSS1/PAPSS2/CALCRL/PANK3/IMPDH2/OAS2/AQP1/GMPS/ATP5F1/GUCY1A2/DCK/ADSSL1/ADM/ATP5A1/ADSL/ATP5G3/GUCY1B3/NPPA
GO_CELL_FATE_SPECIFICATION	GO_CELL_FATE_SPECIFICATION	GO_CELL_FATE_SPECIFICATION	65	-0.410111	-1.54156	0.0154956	0.19034	0.171111	13200	tags=69%, list=41%, signal=41%	TBX1/EYA1/PAX6/NANOG/FOXA1/LBX1/LHX3/NOTCH1/PAX2/ISL2/EOMES/GSC/NTRK3/ETV2/DMRT3/PTCH2/PTCH1/GLI3/GSX2/EYA2/APC/ATOH1/MNX1/ASCL1/SIX1/NKX2-2/PPDPF/GLI2/CDON/NKX6-1/APC2/FEV/POU5F1/SHH/NKX6-2/SOX1/HOXD10/POU4F1/DLL1/PRDM14/SIX2/HNF1B/OLIG3/FOXA2
GO_NEGATIVE_REGULATION_OF_AMINE_TRANSPORT	GO_NEGATIVE_REGULATION_OF_AMINE_TRANSPORT	GO_NEGATIVE_REGULATION_OF_AMINE_TRANSPORT	22	-0.565472	-1.68105	0.0155237	0.19034	0.171111	8133	tags=50%, list=25%, signal=37%	GABBR1/CHGA/ADRA2C/LEP/NPY5R/DRD2/ABAT/IL1B/ADRA2B/ADORA1
GO_POSITIVE_REGULATION_OF_INTERFERON_ALPHA_PRODUCTION	GO_POSITIVE_REGULATION_OF_INTERFERON_ALPHA_PRODUCTION	GO_POSITIVE_REGULATION_OF_INTERFERON_ALPHA_PRODUCTION	16	0.660639	1.74961	0.0157676	0.191525	0.172177	3053	tags=38%, list=10%, signal=34%	IRF7/IFIH1/HSPD1/DDX58/ZC3HAV1/TLR7
GO_AMMONIUM_TRANSPORT	GO_AMMONIUM_TRANSPORT	GO_AMMONIUM_TRANSPORT	52	0.461442	1.60449	0.0159223	0.191525	0.172177	478	tags=9%, list=1%, signal=9%	ACACB/ACACA/SLC44A1/SLC44A3/SLC38A2
GO_REGULATION_OF_DNA_TEMPLATED_TRANSCRIPTION_IN_RESPONSE_TO_STRESS	GO_REGULATION_OF_DNA_TEMPLATED_TRANSCRIPTION_IN_RESPONSE_TO_STRESS	GO_REGULATION_OF_DNA_TEMPLATED_TRANSCRIPTION_IN_RESPONSE_TO_STRESS	59	0.447595	1.59241	0.0157753	0.191525	0.172177	3664	tags=21%, list=11%, signal=19%	EGR1/HSPA5/JUN/DDIT3/RPS27A/RPS6KA3/CHD6/CHEK1/DDIT3/TMBIM6/NEDD4/ATF4/XBP1
GO_RESPONSE_TO_AMINO_ACID	GO_RESPONSE_TO_AMINO_ACID	GO_RESPONSE_TO_AMINO_ACID	100	0.385673	1.50674	0.0157711	0.191525	0.172177	4455	tags=25%, list=14%, signal=22%	EGFR/FOLR2/UFL1/ABCG2/CASP3/MGMT/LYN/CAPN2/ALAD/TMBIM6/BCL2L1/LIPC/IPO5/AIFM1/HNRNPK/PEMT/UBR2/PEMT/MTOR/XBP1/FAS/PEMT/CPEB1/PEMT/PEMT/CDKN1B
GO_REGULATION_OF_INNATE_IMMUNE_RESPONSE	GO_REGULATION_OF_INNATE_IMMUNE_RESPONSE	GO_REGULATION_OF_INNATE_IMMUNE_RESPONSE	300	0.29561	1.34322	0.0158703	0.191525	0.172177	7798	tags=30%, list=24%, signal=23%	IRF7/IFIH1/HSPA1A/HSP90B1/DDX60/RSAD2/STAT1/SERPINB9/CTSS/SUSD4/PSMB8/DHX58/C1QBP/ERAP1/BIRC2/HSPD1/PVR/PSMA1/SAMHD1/PSMB10/RPS27A/CAV1/RPS6KA3/DDX58/PSMA3/LYN/BIRC3/CD36/PSME1/ZC3HAV1/PLSCR1/IFNK/NFKBIA/SUMO1/FYN/NMI/PTPN2/TLR7/IFNAR1/USP18/PTPN22/PRKCE/PSMA5/NLRP6/PSMA4/IKBKE/TRIM5/IFNA2/PSMC6/LGR4/HMGB2/KRAS/PSMD10/TYK2/PUM2/JAK1/POLR3B/NFKB1/PSMB1/PAK2/PIAS1/PPARG/PSMB9/PSMD2/LGALS9/PIK3C3/TM…
GO_CELLULAR_RESPONSE_TO_ORGANIC_CYCLIC_COMPOUND	GO_CELLULAR_RESPONSE_TO_ORGANIC_CYCLIC_COMPOUND	GO_CELLULAR_RESPONSE_TO_ORGANIC_CYCLIC_COMPOUND	416	0.280302	1.31421	0.0159487	0.191525	0.172177	3570	tags=13%, list=11%, signal=12%	EGR1/AQP8/HMGCS1/EGFR/NR4A1/AACS/HSP90B1/AR/FOLR2/TIPARP/ABCG2/CASP3/IGF1/LGALS1/STAT1/SERPINB9/NOX4/IFIT1/RORA/P2RX4/CALR/NPM1/ABCA1/RAPGEF2/CAV1/MGMT/MED30/MSN/PAQR9/NR2C1/ZCCHC11/RORB/SRD5A1/HDAC2/ZC3HAV1/NFKBIA/UBE3A/HNRNPA2B1/GSTM2/RORA/CDH1/AIFM1/HNRNPK/FGA/NEDD4/AQP1/INHBA/P2RX7/ROCK2/MSR1/SLC8A1/SMO/RAP1B/RORC
GO_ADRENAL_GLAND_DEVELOPMENT	GO_ADRENAL_GLAND_DEVELOPMENT	GO_ADRENAL_GLAND_DEVELOPMENT	22	-0.564186	-1.67723	0.0159167	0.191525	0.172177	7890	tags=45%, list=25%, signal=34%	ASCL1/THRA/MDK/NR5A1/PBX1/CDKN1C/INSM1/SALL1/CYP17A1
GO_REGULATION_OF_MULTICELLULAR_ORGANISM_GROWTH	GO_REGULATION_OF_MULTICELLULAR_ORGANISM_GROWTH	GO_REGULATION_OF_MULTICELLULAR_ORGANISM_GROWTH	60	0.443936	1.58975	0.0160183	0.191797	0.172421	3483	tags=22%, list=11%, signal=19%	GPAM/GAMT/IGF1/VIL1/GHR/PPIB/FTO/ATRN/NIPBL/TNKS2/PIK3CA/FGFR2/SMO
GO_CELL_REDOX_HOMEOSTASIS	GO_CELL_REDOX_HOMEOSTASIS	GO_CELL_REDOX_HOMEOSTASIS	59	0.447321	1.59143	0.0161601	0.192537	0.173086	3460	tags=28%, list=11%, signal=25%	PDIA6/ERO1LB/PDIA3/TXNL1/TXNDC11/ERP44/DDIT3/TMX3/TXNDC5/DNAJC10/PDIA5/P4HB/ERO1L/DDIT3/CYBB/AIFM1/DLD
GO_LIPID_CATABOLIC_PROCESS	GO_LIPID_CATABOLIC_PROCESS	GO_LIPID_CATABOLIC_PROCESS	211	-0.300911	-1.37084	0.0161744	0.192537	0.173086	4791	tags=23%, list=15%, signal=20%	NUDT19/PLCXD3/NEU1/ANGPTL3/CRABP1/ABHD4/SLC27A2/PLD6/ETFDH/SMPD3/PLA2G10/ACADVL/LEP/PLA2G15/SCARB1/CPT1A/PLD6/APOC3/GDE1/AMACR/HSD17B4/PNPLA6/STS/PNPLA2/FABP7/ACOT8/ACAD11/BSCL2/PLA2G12A/ALDH3A2/ACADM/LIPE/APOA5/ENPP2/ECI2/DDHD2/NAPEPLD/ECH1/ABHD2/CPT2/MGLL/PLA2G7/ABHD6/ADORA1/ABCD2/CRAT/APOA4/CYP39A1
GO_PROTEIN_MANNOSYLATION	GO_PROTEIN_MANNOSYLATION	GO_PROTEIN_MANNOSYLATION	16	0.655855	1.73694	0.01639	0.194536	0.174884	4088	tags=38%, list=13%, signal=33%	DPY19L3/SDF2L1/DPY19L4/FKRP/NUS1/ALG5
GO_APOPTOTIC_SIGNALING_PATHWAY	GO_APOPTOTIC_SIGNALING_PATHWAY	GO_APOPTOTIC_SIGNALING_PATHWAY	251	0.306913	1.36411	0.0168228	0.199094	0.178981	4273	tags=19%, list=13%, signal=17%	DDIT4/JUN/PDK1/CDKN1A/DAPK1/CASP3/TNFRSF1B/SORT1/FOXO3/P2RX4/MLH1/SELK/DDIT3/CD38/KRT18/IFI27/CAV1/DNM1L/BAG3/DNAJC10/APPL1/MSH6/MKNK2/ERO1L/DDIT3/TM2D1/TMBIM6/TNFRSF21/EDA2R/BCL2L1/DAP3/AIFM1/NF1/CUL5/ATF4/POLB/INHBA/P2RX7/CD3E/PMAIP1/STK25/XBP1/FHIT/FAS/BNIP3/TNFRSF10B/ZMAT1/TRIB3
GO_RIBONUCLEOSIDE_CATABOLIC_PROCESS	GO_RIBONUCLEOSIDE_CATABOLIC_PROCESS	GO_RIBONUCLEOSIDE_CATABOLIC_PROCESS	16	0.654892	1.73439	0.0170124	0.199502	0.179348	459	tags=25%, list=1%, signal=25%	NUDT7/NUDT7/NUDT7/NUDT7/APOBEC1
GO_SLEEP	GO_SLEEP	GO_SLEEP	11	0.715121	1.72793	0.0169632	0.199502	0.179348	4287	tags=45%, list=13%, signal=39%	DLAT/FOS/SRD5A1/SLC29A1/IL18
GO_REGULATION_OF_SYNCYTIUM_FORMATION_BY_PLASMA_MEMBRANE_FUSION	GO_REGULATION_OF_SYNCYTIUM_FORMATION_BY_PLASMA_MEMBRANE_FUSION	GO_REGULATION_OF_SYNCYTIUM_FORMATION_BY_PLASMA_MEMBRANE_FUSION	21	0.603934	1.71176	0.0170571	0.199502	0.179348	1253	tags=19%, list=4%, signal=18%	CXCL9/CFLAR/CXCL10/CD53
GO_NEGATIVE_REGULATION_OF_LEUKOCYTE_APOPTOTIC_PROCESS	GO_NEGATIVE_REGULATION_OF_LEUKOCYTE_APOPTOTIC_PROCESS	GO_NEGATIVE_REGULATION_OF_LEUKOCYTE_APOPTOTIC_PROCESS	34	0.526013	1.67551	0.0172209	0.199502	0.179348	1997	tags=26%, list=6%, signal=24%	IRF7/GPAM/ST6GAL1/IRS2/SLC39A10/GAS6/ITPKB/MIF/FOXP1
GO_POSTREPLICATION_REPAIR	GO_POSTREPLICATION_REPAIR	GO_POSTREPLICATION_REPAIR	46	0.472711	1.60146	0.0172481	0.199502	0.179348	8251	tags=47%, list=26%, signal=35%	HLTF/ISG15/UBE2L6/RPS27A/UBA7/UBE2NL/NSMCE1/RFC1/VCP/MSH2/UBE2B/UBE2N/RPA1/RPA2/PCNA/POLD2/UBE2F/POLD3/RCHY1/REV3L/UBE2A/POLK
GO_HEPATICOBILIARY_SYSTEM_DEVELOPMENT	GO_HEPATICOBILIARY_SYSTEM_DEVELOPMENT	GO_HEPATICOBILIARY_SYSTEM_DEVELOPMENT	117	0.37042	1.48401	0.0169863	0.199502	0.179348	4525	tags=22%, list=14%, signal=19%	HMGCS1/ONECUT1/AACS/JUN/PCSK9/QDPR/RGN/LSR/CPB2/SRD5A1/SEC63/SRSF5/NIPBL/NCL/PIK3CA/LIPC/HNRNPK/FGA/NF1/MPST/XBP1/FAS/ANXA1/GNPNAT1/ARID5B/ADRB2
GO_REGULATION_OF_PROTEIN_STABILITY	GO_REGULATION_OF_PROTEIN_STABILITY	GO_REGULATION_OF_PROTEIN_STABILITY	195	0.327688	1.41176	0.0171419	0.199502	0.179348	6137	tags=28%, list=19%, signal=22%	LSS/SYVN1/HSPA1A/CDKN1A/IGF1/CDC37L1/CALR/SEL1L/GTPBP4/HSPD1/BAG3/DERL1/STK3/PPIB/COG3/CCT4/MORC3/VPS35/ASGR2/HSP90AA1/SUMO1/USP33/PEX2/NAA15/CCT7/TMEM88/SMO/XBP1/CCT2/SOX4/CDC42/CCT8/FBXL3/MDM4/WFS1/KRAS/USP3/PTEN/UBE2B/ASPH/HPS4/FLNA/BCL2/A1CF/FBXO7/CCT5/CDC73/SENP2/TMEM147/SIAH3/FBXW7/STX12/MAPK1/TBRG1
GO_EPITHELIAL_CELL_PROLIFERATION	GO_EPITHELIAL_CELL_PROLIFERATION	GO_EPITHELIAL_CELL_PROLIFERATION	78	-0.386603	-1.50513	0.0171829	0.199502	0.179348	9780	tags=43%, list=30%, signal=30%	PRKX/ACVRL1/ESR2/NOV/ANGPT4/KLK8/RPS6KA1/BMP4/HMOX1/KIT/BTBD10/EPHA2/BAD/FOXN1/COL8A2/NKX6-1/FSHB/BMPER/MMP14/NKX3-1/WNT5A/SHH/IRF6/SCARB1/NRARP/WNT16/LGR5/FABP7/MAP2K2/HNF1B/SIDT2/IGFBP4/ID2
GO_PROTEIN_STABILIZATION	GO_PROTEIN_STABILIZATION	GO_PROTEIN_STABILIZATION	118	0.36764	1.47395	0.0177363	0.203993	0.183385	5489	tags=28%, list=17%, signal=23%	SYVN1/HSPA1A/CDKN1A/IGF1/CDC37L1/CALR/SEL1L/GTPBP4/HSPD1/BAG3/STK3/PPIB/COG3/CCT4/MORC3/HSP90AA1/SUMO1/USP33/NAA15/CCT7/TMEM88/SMO/CCT2/SOX4/CCT8/MDM4/WFS1/PTEN/UBE2B/HPS4/FLNA/A1CF/CCT5
GO_REVERSE_CHOLESTEROL_TRANSPORT	GO_REVERSE_CHOLESTEROL_TRANSPORT	GO_REVERSE_CHOLESTEROL_TRANSPORT	15	-0.623623	-1.67424	0.0177146	0.203993	0.183385	3223	tags=40%, list=10%, signal=36%	APOC3/LCAT/APOM/APOA5/APOA4
GO_NUCLEAR_PORE_ORGANIZATION	GO_NUCLEAR_PORE_ORGANIZATION	GO_NUCLEAR_PORE_ORGANIZATION	13	0.685654	1.72225	0.0178646	0.204728	0.184046	7312	tags=62%, list=23%, signal=48%	RTN4/NUP98/AHCTF1/NUP107/NUP133/NUP205/SEH1L/NUP54
GO_NEGATIVE_REGULATION_OF_ION_TRANSPORT	GO_NEGATIVE_REGULATION_OF_ION_TRANSPORT	GO_NEGATIVE_REGULATION_OF_ION_TRANSPORT	115	-0.347222	-1.44509	0.0179006	0.204728	0.184046	2944	tags=15%, list=9%, signal=13%	SPINK1/DRD2/STC1/GSTO1/HCRT/PACSIN3/KCNE1L/MAOB/ABAT/ANK3/IL1B/SLC30A1/ADORA1/AGT/SERPINE2/HAMP
GO__DE_NOVO_PROTEIN_FOLDING	GO__DE_NOVO_PROTEIN_FOLDING	GO__DE_NOVO_PROTEIN_FOLDING	17	0.637963	1.71862	0.0186104	0.209273	0.188132	3673	tags=41%, list=11%, signal=36%	HSPH1/UGGT1/HSPD1/HSPE1/ERO1L/SEP15/CCT2
GO_ALPHA_LINOLENIC_ACID_METABOLIC_PROCESS	GO_ALPHA_LINOLENIC_ACID_METABOLIC_PROCESS	GO_ALPHA_LINOLENIC_ACID_METABOLIC_PROCESS	12	0.698385	1.71823	0.018622	0.209273	0.188132	2704	tags=50%, list=8%, signal=46%	ELOVL5/ELOVL3/FADS2/FADS1/ACOX1/SCP2
GO_NEGATIVE_REGULATION_OF_TYPE_I_INTERFERON_PRODUCTION	GO_NEGATIVE_REGULATION_OF_TYPE_I_INTERFERON_PRODUCTION	GO_NEGATIVE_REGULATION_OF_TYPE_I_INTERFERON_PRODUCTION	33	0.525217	1.65628	0.0186447	0.209273	0.188132	2813	tags=24%, list=9%, signal=22%	IFIH1/ISG15/UBE2L6/DHX58/RPS27A/UBA7/DDX58/NMI
GO_ATP_GENERATION_FROM_ADP	GO_ATP_GENERATION_FROM_ADP	GO_ATP_GENERATION_FROM_ADP	33	0.525101	1.65592	0.0186447	0.209273	0.188132	499	tags=12%, list=2%, signal=12%	PKLR/PFKFB3/ALDOC/PFKFB1
GO_DNA_TEMPLATED_TRANSCRIPTION_TERMINATION	GO_DNA_TEMPLATED_TRANSCRIPTION_TERMINATION	GO_DNA_TEMPLATED_TRANSCRIPTION_TERMINATION	90	0.393231	1.50974	0.0186567	0.209273	0.188132	8878	tags=40%, list=28%, signal=29%	CSTF3/MAGOH/POLR3K/SRSF7/SETX/SRSF3/POLR2K/SRSF5/THOC2/SARNP/CDC40/FIP1L1/MNAT1/SRSF6/CPSF3/CDK7/TTF1/SRSF11/SNRPD3/TAF1A/CCNH/SLBP/SRSF9/SRSF1/THOC1/PAPOLA/GTF2H1/EIF4A3/ERCC3/SRSF2/THOC5/TWISTNB/CHTOP/CPSF1/POLR1C/NUDT21
GO_AGING	GO_AGING	GO_AGING	237	0.309329	1.36537	0.0186152	0.209273	0.188132	5029	tags=23%, list=16%, signal=20%	HMGCR/MBD1/MME/PDCD4/TFRC/JUN/CDKN1A/FOS/IGF1/TNFRSF1B/NOX4/RGN/VCAM1/CALR/DDC/NPM1/DDIT3/SERP1/CAV1/CANX/EIF2S1/PRDM2/MIF/SMC5/MSH6/MORC3/SEC63/ERO1L/ARNTL/CHEK1/SMC6/SCAP/CLN8/DDIT3/MTNR1A/HNRNPK/NSMCE2/POLB/LIMS1/DLD/MTOR/FAS/RPN2/PTGS1/ADM/ATR/ADRB2/APAF1/CTNNA1/WRN/IDE/ATP5G3/ATM/PTEN/MSH2
GO_AMINO_ACID_BETAINE_METABOLIC_PROCESS	GO_AMINO_ACID_BETAINE_METABOLIC_PROCESS	GO_AMINO_ACID_BETAINE_METABOLIC_PROCESS	18	-0.597329	-1.68961	0.0185474	0.209273	0.188132	3141	tags=44%, list=10%, signal=40%	SLC22A4/BHMT2/ACADM/BHMT/POR/SLC22A5/CRAT
GO_REGULATION_OF_ANOIKIS	GO_REGULATION_OF_ANOIKIS	GO_REGULATION_OF_ANOIKIS	21	0.599333	1.69872	0.0189067	0.209772	0.18858	5923	tags=57%, list=18%, signal=47%	SIK1/PDK4/CAV1/TLE1/BCL2L1/PIK3CA/ANKRD13C/SNAI2/ITGB1/PTRH2/BCL2/PTK2
GO_CARDIAC_CHAMBER_DEVELOPMENT	GO_CARDIAC_CHAMBER_DEVELOPMENT	GO_CARDIAC_CHAMBER_DEVELOPMENT	137	-0.330221	-1.41604	0.0188088	0.209772	0.18858	12214	tags=47%, list=38%, signal=30%	CAV3/NKX2-5/TNNI3/MDM2/NOTCH1/MEF2C/STRA6/WNT11/FZD2/FHL2/CRELD1/MED1/ADAMTS1/KCNK2/TBX20/TBX2/ANK2/FGF8/TPM1/GJA5/MYL3/SCN5A/COL11A1/DVL3/MYH6/SHOX2/BMP4/SFRP2/LUZP1/HEYL/PTK7/MAML1/NOTCH2/SOX11/NPRL3/HAND1/AP2B1/ADAMTS6/FOXF1/SALL4/GSK3A/HES1/RBP4/PCSK5/SMAD6/WNT5A/TAB1/SMARCD3/EGLN1/RXRA/FOXC1/NPY5R/FZD1/POU4F1/GATA4/SMAD7/ZFPM1/SALL1/HAND2/RARA/TNNT2/TBX3/DSP/ID2
GO_OLIGODENDROCYTE_DIFFERENTIATION	GO_OLIGODENDROCYTE_DIFFERENTIATION	GO_OLIGODENDROCYTE_DIFFERENTIATION	55	-0.427561	-1.55699	0.0188914	0.209772	0.18858	10191	tags=45%, list=32%, signal=31%	ERBB2/CLU/GLI3/CSK/EIF2B2/TRPC4/HES5/SOX10/VTN/ASCL1/NKX2-2/EIF2B4/ID4/GSTP1/SOX11/NKX6-1/EIF2B1/NKX2-1/SHH/HDAC11/NKX6-2/CDK5/KCNJ10/ID2
GO_VENTRICULAR_CARDIAC_MUSCLE_TISSUE_DEVELOPMENT	GO_VENTRICULAR_CARDIAC_MUSCLE_TISSUE_DEVELOPMENT	GO_VENTRICULAR_CARDIAC_MUSCLE_TISSUE_DEVELOPMENT	43	-0.457445	-1.58619	0.0188412	0.209772	0.18858	3845	tags=19%, list=12%, signal=16%	FOXC1/POU4F1/SMAD7/TNNT2/TBX3/DSP/ID2
GO_REGULATION_OF_RNA_STABILITY	GO_REGULATION_OF_RNA_STABILITY	GO_REGULATION_OF_RNA_STABILITY	126	0.361564	1.46289	0.0189989	0.210224	0.188986	7798	tags=38%, list=24%, signal=29%	HSPA1A/XPO1/TNFRSF1B/APOBEC1/EXOSC8/PSMB8/PSMA1/PSMB10/RPS27A/HNRNPA0/PARN/PSMA3/PSME1/SERBP1/PABPC1/HNRNPC/DHX9/CNOT6L/SET/TARDBP/MTOR/PSMA5/PSMA4/PSMC6/PSMD10/ANP32A/EXOSC3/PUM2/DIS3/TNPO1/EXOSC9/PSMB1/PSMB9/PSMD2/XRN1/PSMA2/PSMB2/KHSRP/DCP2/SYNCRIP/APEX1/PSMD5/EXOSC7/CPEB3/PSME2/PSMA7/PSMD12/PSMD14
GO_REGULATION_OF_TRANSLATIONAL_INITIATION	GO_REGULATION_OF_TRANSLATIONAL_INITIATION	GO_REGULATION_OF_TRANSLATIONAL_INITIATION	71	0.419734	1.54904	0.0191143	0.210929	0.18962	7446	tags=39%, list=23%, signal=30%	EIF2AK3/NPM1/EIF3A/EIF2S1/RBM4/DNAJC3/EIF3M/YTHDF1/EIF2AK4/EIF5B/EIF4H/EIF2AK2/ATF4/MTIF2/EIF3H/PPP1CA/EIF3E/EIF3F/NCK1/DDX1/EIF1B/EIF3I/EIF4A1/BANK1/POLR2G/EIF4G3/EIF4B/POLR2D/EIF3D
GO_ENDOCYTOSIS	GO_ENDOCYTOSIS	GO_ENDOCYTOSIS	435	0.275929	1.29934	0.0191961	0.21126	0.189918	6102	tags=24%, list=19%, signal=19%	LRRC16A/TFRC/HSP90B1/PDIA6/SCFD1/FOLR2/HYOU1/SORT1/HSPH1/MRC1/CD5L/CALCRL/CALR/PIK3C2A/ABCA1/PIKFYVE/HIP1R/ESYT2/GHR/DOCK1/EPS15/CAV1/DNM1L/MYO6/CANX/GAS6/SNX2/TXNDC5/VAMP7/CAV2/SCARA5/RAB1A/SPARC/IGHM/SNX6/MYH9/M6PR/LYN/MYO1E/DPYSL2/CD36/ASGR2/HSP90AA1/UBE3A/USP33/FYN/LDLR/CLEC9A/RABGEF1/NCL/SAA1/BCL2L1/PIK3CA/MBL2/MIB1/NEDD4/NCKAP1/CLTC/P2RX7/MSR1/CD47/ADRBK2/CD9/EEA1/ITSN2/PRKCE/CDC42/ANKFY1/A…
GO_FORMATION_OF_TRANSLATION_PREINITIATION_COMPLEX	GO_FORMATION_OF_TRANSLATION_PREINITIATION_COMPLEX	GO_FORMATION_OF_TRANSLATION_PREINITIATION_COMPLEX	17	0.636402	1.71441	0.0196443	0.214686	0.192998	9018	tags=71%, list=28%, signal=51%	EIF3A/EIF3M/EIF4H/EIF3H/EIF3E/EIF3F/EIF3I/DENR/EIF4B/EIF3D/MCTS1/EIF2D
GO_FC_EPSILON_RECEPTOR_SIGNALING_PATHWAY	GO_FC_EPSILON_RECEPTOR_SIGNALING_PATHWAY	GO_FC_EPSILON_RECEPTOR_SIGNALING_PATHWAY	119	0.36562	1.46673	0.0195863	0.214686	0.192998	6484	tags=28%, list=20%, signal=23%	JUN/FOS/PSMB8/PSMA1/CALM1/PSMB10/RPS27A/PPP3CB/PSMA3/LYN/PSME1/NFKBIA/PIK3CA/FER/CALM3/PPP3R1/PSMA5/TEC/PSMA4/PSMC6/KRAS/PSMD10/MAPK8/NFKB1/PSMB1/PAK2/MAPK1/PSMB9/PSMD2/CALM2/FCER1A/UBE2N/PSMA2/PSMB2
GO_REGULATION_OF_LONG_TERM_NEURONAL_SYNAPTIC_PLASTICITY	GO_REGULATION_OF_LONG_TERM_NEURONAL_SYNAPTIC_PLASTICITY	GO_REGULATION_OF_LONG_TERM_NEURONAL_SYNAPTIC_PLASTICITY	21	-0.559422	-1.64616	0.0196651	0.214686	0.192998	8280	tags=57%, list=26%, signal=42%	RAB8A/DLG4/KIT/HRAS/EPHB2/DRD1/SYP/DRD2/KCNJ10/CAMK2B/AGT
GO_POSITIVE_REGULATION_OF_FATTY_ACID_METABOLIC_PROCESS	GO_POSITIVE_REGULATION_OF_FATTY_ACID_METABOLIC_PROCESS	GO_POSITIVE_REGULATION_OF_FATTY_ACID_METABOLIC_PROCESS	31	-0.501115	-1.61609	0.0198516	0.216144	0.194309	1131	tags=31%, list=4%, signal=30%	NR1H3/CPT1A/AVPR1A/APOA5/PLIN5/IRS1/PPARGC1A/ABCD2/APOA4
GO_NEGATIVE_REGULATION_OF_RNA_SPLICING	GO_NEGATIVE_REGULATION_OF_RNA_SPLICING	GO_NEGATIVE_REGULATION_OF_RNA_SPLICING	22	0.585079	1.67977	0.0199471	0.216606	0.194724	4014	tags=35%, list=12%, signal=30%	C1QBP/RPS13/SRSF7/RPS26/HNRNPA2B1/TMBIM6/HNRNPK/SRSF6
GO_GLYCEROLIPID_BIOSYNTHETIC_PROCESS	GO_GLYCEROLIPID_BIOSYNTHETIC_PROCESS	GO_GLYCEROLIPID_BIOSYNTHETIC_PROCESS	191	0.324674	1.39534	0.0203723	0.220257	0.198006	4973	tags=20%, list=15%, signal=17%	FABP5/LPIN1/LPIN2/GPAM/SLC44A1/PIGA/CHKA/LPL/SLC44A3/IRS2/PLCE1/PIK3C2A/PIKFYVE/SACM1L/PNPLA3/PLSCR1/FAR1/ARF1/PIGN/PIK3C2G/AGPAT5/PI4K2A/PIK3CA/FGFR2/PEMT/PIGM/PTPMT1/DGAT2/PEMT/PEMT/ALG5/ABHD5/PI4K2B/PEMT/PEMT/IMPA1/MTMR2/MTMR1/ATM/PTEN
GO_ALCOHOL_CATABOLIC_PROCESS	GO_ALCOHOL_CATABOLIC_PROCESS	GO_ALCOHOL_CATABOLIC_PROCESS	56	-0.421598	-1.54097	0.0203912	0.220257	0.198006	870	tags=9%, list=3%, signal=9%	BHMT/TPI1/GK/CYP39A1
GO_GOLGI_ORGANIZATION	GO_GOLGI_ORGANIZATION	GO_GOLGI_ORGANIZATION	81	0.400929	1.5118	0.0205816	0.221727	0.199328	3993	tags=27%, list=12%, signal=24%	GOLPH3L/PLK3/ATP8B1/TMED9/SEC23IP/RAB1A/COG3/ARHGAP21/ARL1/ATL3/GBF1/TMED2/TMED10/HTT/SYNE1/LMAN1/GOLGB1/VCPIP1/HACE1/STK25/BLZF1/CDC42
GO_REGULATION_OF_BLOOD_PRESSURE	GO_REGULATION_OF_BLOOD_PRESSURE	GO_REGULATION_OF_BLOOD_PRESSURE	142	-0.327086	-1.41073	0.0206556	0.221939	0.199518	5827	tags=26%, list=18%, signal=21%	NPY/ADRA1D/P2RX2/CTSG/NOS2/NKX2-1/GSK3A/ACTA2/PCSK5/SCPEP1/EDN3/LEP/EDN1/NPR2/GCGR/NPPB/DRD2/CTSZ/EPHX2/DLL1/ADRA1A/UCN/SLC2A5/CYP11B1/GUCA2B/ECE1/ABAT/DRD5/AVPR1A/F2RL1/EDNRB/ATP1A1/C3AR1/ADORA1/AGT/ID2
GO_DISRUPTION_OF_CELLS_OF_OTHER_ORGANISM	GO_DISRUPTION_OF_CELLS_OF_OTHER_ORGANISM	GO_DISRUPTION_OF_CELLS_OF_OTHER_ORGANISM	15	-0.610935	-1.64017	0.0208293	0.223218	0.200668	2981	tags=40%, list=9%, signal=36%	BAD/CTSG/DEFA1/TUSC2/HAMP
GO_NEGATIVE_REGULATION_OF_FATTY_ACID_METABOLIC_PROCESS	GO_NEGATIVE_REGULATION_OF_FATTY_ACID_METABOLIC_PROCESS	GO_NEGATIVE_REGULATION_OF_FATTY_ACID_METABOLIC_PROCESS	19	0.608779	1.69108	0.0210979	0.225505	0.202724	310	tags=16%, list=1%, signal=16%	ACACB/INSIG1/INSIG2
GO_CARDIAC_CHAMBER_MORPHOGENESIS	GO_CARDIAC_CHAMBER_MORPHOGENESIS	GO_CARDIAC_CHAMBER_MORPHOGENESIS	101	-0.354789	-1.44404	0.0212579	0.226622	0.203728	4941	tags=20%, list=15%, signal=17%	HES1/RBP4/WNT5A/SMARCD3/EGLN1/RXRA/FOXC1/NPY5R/FZD1/POU4F1/GATA4/SMAD7/ZFPM1/HAND2/RARA/TNNT2/TBX3/DSP/ID2
GO_REGULATION_OF_B_CELL_PROLIFERATION	GO_REGULATION_OF_B_CELL_PROLIFERATION	GO_REGULATION_OF_B_CELL_PROLIFERATION	51	0.452048	1.56381	0.02136	0.227117	0.204173	2783	tags=22%, list=9%, signal=20%	CDKN1A/CASP3/IRS2/MNDA/CD38/SLC39A10/PTPRC/MIF/LYN/GPR183/TNFRSF21
GO_PROTEIN_TETRAMERIZATION	GO_PROTEIN_TETRAMERIZATION	GO_PROTEIN_TETRAMERIZATION	106	0.37254	1.47151	0.0215446	0.227304	0.204342	2840	tags=15%, list=9%, signal=14%	ACACB/ME1/HMGCR/GFPT1/ACACA/SAMHD1/S100A10/DNM1L/CRYZ/SBF2/IMPDH2/APOA1BP/ANXA2/CBR4/PCBD1/ACOT13
GO_POSITIVE_REGULATION_OF_LIPID_CATABOLIC_PROCESS	GO_POSITIVE_REGULATION_OF_LIPID_CATABOLIC_PROCESS	GO_POSITIVE_REGULATION_OF_LIPID_CATABOLIC_PROCESS	24	-0.534947	-1.62086	0.0214541	0.227304	0.204342	1922	tags=29%, list=6%, signal=27%	APOA5/IL1B/PLIN5/IRS1/ABCD2/APOA4
GO_CELLULAR_RESPONSE_TO_OXYGEN_RADICAL	GO_CELLULAR_RESPONSE_TO_OXYGEN_RADICAL	GO_CELLULAR_RESPONSE_TO_OXYGEN_RADICAL	14	-0.624998	-1.65027	0.0215012	0.227304	0.204342	8	tags=14%, list=0%, signal=14%	APOA4
GO_STEROID_CATABOLIC_PROCESS	GO_STEROID_CATABOLIC_PROCESS	GO_STEROID_CATABOLIC_PROCESS	21	-0.551459	-1.62273	0.0220016	0.231527	0.208137	3223	tags=14%, list=10%, signal=13%	STS/CYP39A1
GO_ADP_METABOLIC_PROCESS	GO_ADP_METABOLIC_PROCESS	GO_ADP_METABOLIC_PROCESS	41	0.484345	1.60308	0.0220994	0.231959	0.208526	499	tags=10%, list=2%, signal=10%	PKLR/PFKFB3/ALDOC/PFKFB1
GO_MAMMARY_GLAND_EPITHELIAL_CELL_PROLIFERATION	GO_MAMMARY_GLAND_EPITHELIAL_CELL_PROLIFERATION	GO_MAMMARY_GLAND_EPITHELIAL_CELL_PROLIFERATION	11	-0.665003	-1.65097	0.0222523	0.232965	0.20943	9	tags=18%, list=0%, signal=18%	ID2
GO_NEGATIVE_REGULATION_OF_ANOIKIS	GO_NEGATIVE_REGULATION_OF_ANOIKIS	GO_NEGATIVE_REGULATION_OF_ANOIKIS	15	0.650406	1.70698	0.0224049	0.233086	0.209539	5923	tags=67%, list=18%, signal=54%	PDK4/CAV1/TLE1/BCL2L1/PIK3CA/SNAI2/ITGB1/PTRH2/BCL2/PTK2
GO_PROTEIN_EXPORT_FROM_NUCLEUS	GO_PROTEIN_EXPORT_FROM_NUCLEUS	GO_PROTEIN_EXPORT_FROM_NUCLEUS	26	0.557038	1.66718	0.0224	0.233086	0.209539	3288	tags=23%, list=10%, signal=21%	XPO1/CALR/CSE1L/DUSP16/HSPA9/NUP88
GO_CELL_FATE_COMMITMENT	GO_CELL_FATE_COMMITMENT	GO_CELL_FATE_COMMITMENT	208	-0.2951	-1.34194	0.0224351	0.233086	0.209539	7070	tags=28%, list=22%, signal=22%	SIX1/NKX2-2/WNT5B/PPDPF/GLI2/MYF6/NOTCH2/FOXN1/CDON/TEAD3/NKX6-1/APC2/FEV/TAL1/POU5F1/DLX2/WNT9B/SOX5/TRIM15/NKX2-1/MYOG/HES1/GAP43/GATA1/WNT5A/SHH/DLX1/NEUROG1/NKX6-2/KLF4/SOX1/ROR2/HOXD10/BATF/SMARCC2/KDM6B/GSX1/TCF7L2/MYOD1/POU4F1/WNT1/DLL1/GATA4/WNT16/ZFPM1/SOX12/PRDM14/SIX2/RARA/HNF1B/OLIG3/NR2F2/GAS1/FOXA2/ERBB4/TBX3/ID2
GO_REGULATION_OF_ER_TO_GOLGI_VESICLE_MEDIATED_TRANSPORT	GO_REGULATION_OF_ER_TO_GOLGI_VESICLE_MEDIATED_TRANSPORT	GO_REGULATION_OF_ER_TO_GOLGI_VESICLE_MEDIATED_TRANSPORT	11	0.699594	1.69041	0.0229624	0.23744	0.213454	3958	tags=64%, list=12%, signal=56%	INSIG1/SCFD1/RINT1/YIPF5/ARF1/STX18/SEC24B
GO_MAMMARY_GLAND_EPITHELIAL_CELL_DIFFERENTIATION	GO_MAMMARY_GLAND_EPITHELIAL_CELL_DIFFERENTIATION	GO_MAMMARY_GLAND_EPITHELIAL_CELL_DIFFERENTIATION	15	-0.607836	-1.63186	0.0229706	0.23744	0.213454	713	tags=40%, list=2%, signal=39%	PRLR/IRF6/FOXB1/ERBB4/ID2
GO_RHODOPSIN_MEDIATED_SIGNALING_PATHWAY	GO_RHODOPSIN_MEDIATED_SIGNALING_PATHWAY	GO_RHODOPSIN_MEDIATED_SIGNALING_PATHWAY	13	0.674461	1.69414	0.0230577	0.237739	0.213722	14	tags=8%, list=0%, signal=8%	RDH11
GO_ORGANIC_ACID_CATABOLIC_PROCESS	GO_ORGANIC_ACID_CATABOLIC_PROCESS	GO_ORGANIC_ACID_CATABOLIC_PROCESS	184	-0.303715	-1.36135	0.0231651	0.238245	0.214177	6925	tags=34%, list=22%, signal=27%	AMT/GOT2/ABCD1/CEL/FTCD/BCKDK/ACADL/ADO/DAO/BCAT2/GPT/HADHB/HSD17B10/PRODH/BCKDHA/NOS2/ARG1/MCEE/PON3/NUDT19/CRABP1/SLC27A2/ETFDH/DCXR/ACADVL/LEP/PLA2G15/ASRGL1/PRODH2/HPD/CPT1A/PPM1K/AGXT/HAL/UROC1/XYLB/AMACR/HSD17B4/PIPOX/AFMID/OGDH/ACOT8/ACAD11/ALDH3A2/ABAT/ACADM/CBS/GLS2/LIPE/KYNU/ECI2/ECH1/ACMSD/CPT2/GLDC/ASL/ABCD2/ACOT4/CTH/CRAT/CYP39A1
GO_COGNITION	GO_COGNITION	GO_COGNITION	220	0.310385	1.35894	0.0233003	0.239033	0.214885	5580	tags=20%, list=17%, signal=17%	HMGCR/EGFR/CHRNA4/BTG2/JUN/FOS/COMT/CASP3/IGF1/MAGT1/TUSC3/PJA2/SHANK2/NQO2/ARF4/PPP3CB/ATAD1/RELN/VDAC1/PLCB1/NIPBL/CLN8/EIF2AK4/FYN/HTT/NF1/UBA6/ITGA8/KAT2B/MTOR/SLC1A4/PTGS1/ITGB1/FEN1/ADRB2/HIF1A/KRAS/PTEN/ARC/TACR1/TTC8/PPT1/SGK1/SLC11A2
GO_PHOSPHOLIPID_EFFLUX	GO_PHOSPHOLIPID_EFFLUX	GO_PHOSPHOLIPID_EFFLUX	13	-0.634145	-1.6507	0.0235158	0.240639	0.216329	2949	tags=23%, list=9%, signal=21%	APOA5/APOA4
GO_CELLULAR_RESPONSE_TO_AMINO_ACID_STIMULUS	GO_CELLULAR_RESPONSE_TO_AMINO_ACID_STIMULUS	GO_CELLULAR_RESPONSE_TO_AMINO_ACID_STIMULUS	46	0.463116	1.56895	0.0239122	0.243846	0.219212	4375	tags=22%, list=14%, signal=19%	EGFR/FOLR2/CAPN2/BCL2L1/IPO5/HNRNPK/UBR2/XBP1/FAS/CPEB1
GO_REGULATION_OF_B_CELL_DIFFERENTIATION	GO_REGULATION_OF_B_CELL_DIFFERENTIATION	GO_REGULATION_OF_B_CELL_DIFFERENTIATION	21	-0.547053	-1.60976	0.0239486	0.243846	0.219212	2888	tags=29%, list=9%, signal=26%	BAD/MMP14/PTPN6/INHA/ID2
GO_MACROMOLECULAR_COMPLEX_REMODELING	GO_MACROMOLECULAR_COMPLEX_REMODELING	GO_MACROMOLECULAR_COMPLEX_REMODELING	21	-0.546573	-1.60835	0.0241433	0.245217	0.220444	3223	tags=38%, list=10%, signal=34%	APOC3/LCAT/APOM/APOA5/PLA2G7/AGT/APOA4
GO_REGULATION_OF_SYSTEM_PROCESS	GO_REGULATION_OF_SYSTEM_PROCESS	GO_REGULATION_OF_SYSTEM_PROCESS	456	-0.251339	-1.24609	0.0245225	0.24845	0.223351	10327	tags=38%, list=32%, signal=26%	ATP2B1/ATP1A4/GTF2I/ATP2A1/TBX2/AKAP13/ANK2/CACNB4/CCL3/MYL9/CACNA2D2/BVES/PRKG1/CACNG8/HRH1/TPM1/CACNA1B/CACNA2D4/GJA5/GJC1/MYL3/SCN5A/HCN4/KCNG2/TAC4/CRHR2/DAPK3/KCNA5/SPTBN4/CACNB3/GSX2/ESR2/NOV/DMD/NLGN1/NPNT/GLRA1/MYH6/SCN2B/TRIM63/SLC1A1/PROL1/SLC9A3R1/GRIN2D/CACNA1H/MYL4/ACTN3/KLK8/OPRL1/KCNJ12/SCN10A/TNNT1/KCND2/MTG1/ATP1A3/TNNT3/GPD1L/SNTA1/TNNI3K/NOL3/SPHK1/KCNE2/CRHR1/TNR/CNN1/HMOX1/RN…
GO_POSITIVE_REGULATION_OF_PROTEIN_SECRETION	GO_POSITIVE_REGULATION_OF_PROTEIN_SECRETION	GO_POSITIVE_REGULATION_OF_PROTEIN_SECRETION	165	0.332034	1.39756	0.0247223	0.249238	0.224059	4301	tags=20%, list=13%, signal=17%	AACS/GOLPH3L/LPL/IGF1/IRS2/PPID/POSTN/F2R/SERP1/CD38/DNM1L/SRI/MIF/PPP3CB/SPTBN1/VPS35/ARF1/CLEC9A/NCL/SAA1/FGA/IFNAR1/P2RX7/PPIA/TARDBP/XBP1/SOX4/VAMP3/PTPN22/PRKCE/NLRP12/FGG/FFAR1
GO_RESPONSE_TO_OXIDATIVE_STRESS	GO_RESPONSE_TO_OXIDATIVE_STRESS	GO_RESPONSE_TO_OXIDATIVE_STRESS	311	0.287199	1.30861	0.024683	0.249238	0.224059	5648	tags=24%, list=18%, signal=20%	CPEB2/CHRNA4/TXNIP/JUN/HSPA1A/FABP1/PDK1/ALS2/FOS/CASP3/PLK3/NOX4/TXNL1/PNPT1/FOXO3/NUDT2/ATP2A2/IDH1/SELK/DDIT3/CD38/MGMT/PTPRK/ECT2/PRDX3/SETX/HDAC2/P4HB/CHD6/CD36/ERO1L/ALAD/ARNTL/ATRN/CLN8/DDIT3/CYBB/GPX6/IL18BP/MTR/PRKAA1/MBL2/AIFM1/AQP1/GPX8/ATF4/SLC8A1/KAT2B/STK25/FER/XBP1/CCS/FAS/PDLIM1/PTGS1/ANXA1/MSRB3/BNIP3/ATP7A/PTK2B/HIF1A/WRN/GSR/MGST1/GUCY1B3/PRKRA/ADNP2/TACR1/GCLC/VKORC1L1/BCL2/PP…
GO_RESPONSE_TO_ACID_CHEMICAL	GO_RESPONSE_TO_ACID_CHEMICAL	GO_RESPONSE_TO_ACID_CHEMICAL	285	0.289826	1.30972	0.0248511	0.249918	0.224671	4455	tags=19%, list=14%, signal=16%	EGR1/EGFR/AACS/ACACA/HSD17B2/TFRC/INSIG2/FOLR2/UFL1/ABCG2/CASP3/PDK4/ABCA1/CD38/SP100/GDAP2/ACER2/RNF2/MGMT/SPARC/RORB/SETX/HDAC2/CYP26B1/LYN/CD36/CAPN2/ALAD/TMBIM6/BCL2L1/LIPC/IPO5/PRKAA1/AIFM1/HNRNPK/AQP1/PEMT/ATF2/UBR2/DGAT2/PEMT/MTOR/XBP1/CD9/FAS/PTGS1/PRKCE/PEMT/PRKAA2/FFAR1/PTK2B/CPEB1/PEMT/PEMT/CDKN1B
GO_TRANSCRIPTION_ELONGATION_FROM_RNA_POLYMERASE_II_PROMOTER	GO_TRANSCRIPTION_ELONGATION_FROM_RNA_POLYMERASE_II_PROMOTER	GO_TRANSCRIPTION_ELONGATION_FROM_RNA_POLYMERASE_II_PROMOTER	66	0.415179	1.51219	0.0252468	0.251504	0.226097	8066	tags=39%, list=25%, signal=30%	TAF1/GTF2B/ELL2/ELP4/ELP3/CCNT2/POLR2K/TAF2/TCEA1/MNAT1/GTF2F2/CDK7/LEO1/GTF2A2/CDC73/GTF2A1/CCNH/POLR2G/GTF2H1/POLR2C/TAF5/POLR2D/SSRP1/ERCC3/GTF2E1/IKBKAP
GO_POSITIVE_REGULATION_OF_PROTEIN_CATABOLIC_PROCESS	GO_POSITIVE_REGULATION_OF_PROTEIN_CATABOLIC_PROCESS	GO_POSITIVE_REGULATION_OF_PROTEIN_CATABOLIC_PROCESS	240	0.301889	1.33509	0.0252551	0.251504	0.226097	6484	tags=25%, list=20%, signal=20%	RNF125/PCSK9/HERPUD1/TIPARP/EDEM1/TNFRSF1B/PLK3/SEC22B/TAF1/RGN/PSMB8/EDEM2/PSMA1/PSMB10/RPS27A/CAV1/MSN/RAB1A/SMC5/PSMA3/PSME1/SUMO1/CDK5RAP3/CUL4B/CDC27/NEDD4/NSMCE2/NEDD4L/XBP1/ANAPC1/PSMA5/TRIB3/PTK2B/FBXL5/CDKN1B/PSMA4/PSMC6/PSMD10/VCP/PTEN/ARIH1/UBE2E1/GCLC/BUB3/RDX/PSMB1/PIAS1/SNX9/CSNK1A1/CSNK2A1/ATG4B/PTK2/FBXW7/ANAPC10/CDC16/PSMB9/PSMD2/PSEN1/PSMA2/PSMB2
GO_REGULATION_OF_RENAL_SODIUM_EXCRETION	GO_REGULATION_OF_RENAL_SODIUM_EXCRETION	GO_REGULATION_OF_RENAL_SODIUM_EXCRETION	22	-0.54213	-1.61166	0.0251523	0.251504	0.226097	3772	tags=36%, list=12%, signal=32%	NPPB/DRD2/AVPR1A/ANPEP/EDNRB/ADORA1/AGT
GO_COPULATION	GO_COPULATION	GO_COPULATION	14	-0.614217	-1.6218	0.025215	0.251504	0.226097	1435	tags=36%, list=4%, signal=34%	AVP/ABAT/AVPR1A/SERPINE2
GO_ORGANELLE_ASSEMBLY	GO_ORGANELLE_ASSEMBLY	GO_ORGANELLE_ASSEMBLY	410	0.274266	1.28364	0.0257214	0.254904	0.229153	7034	tags=23%, list=22%, signal=18%	ONECUT1/NEK1/HAUS7/RPL3/ABLIM3/ATG16L2/VIL1/CFLAR/RPSA/MLH1/NPM1/BMP10/C1QBP/EHD3/BIRC2/MIS12/ARL13B/ICK/ATG13/CSRP3/PCM1/IQCB1/CHMP7/CHMP5/RPL5/SEPT2/TMOD3/BMS1/RAB1A/TRAPPC8/RPS17/BIRC3/PKHD1/TNKS/RPL6/BRIX1/RAB32/DDX6/BBIP1/FARP2/WIPI1/P2RX7/CENPC1/RPL11/EIF2A/ITGB1/RPS5/VPS4B/STAM/LSM4/STX7/CETN2/ACTR2/MDN1/SNX10/PTEN/KPNB1/TMEM67/UBE2B/ATP6V0D1/ATP6V1D/PUM2/AGFG1/TTC8/FLNA/PRKAR1A/KRT8/RP1L1…
GO_REGIONALIZATION	GO_REGIONALIZATION	GO_REGIONALIZATION	284	-0.269602	-1.27408	0.025697	0.254904	0.229153	11307	tags=44%, list=35%, signal=29%	FOXN4/WNT3A/PPP2R3A/OTX1/CDX2/FZD5/RIPPLY2/GREM1/EOMES/GSC/HOXA6/CYP26C1/TBX20/TMEM107/HOXA3/TCF15/DMRT3/MNS1/TRAF3IP1/FGF8/PTCH1/SMAD3/PCDH8/GLI3/WNT7A/PALB2/ATP6AP2/DKK1/EMX1/DLL3/GSX2/WNT8B/RARG/SEMA3F/HOXB9/HOXB3/MDFI/CHRD/ALX4/HES5/OSR1/EN1/FEZF2/BMP4/HOXC4/SFRP2/HOXB2/HIPK1/SIX3/NLE1/HOXD9/XRCC2/PBX3/ASCL1/NKX2-2/CRB2/PLD6/GLI2/MYF6/SP8/NOTO/HOXC9/CDON/HES3/NKX6-1/SNAI1/LHX2/FOXF1/TCTN1/CEL…
GO_PHOSPHATIDYLCHOLINE_METABOLIC_PROCESS	GO_PHOSPHATIDYLCHOLINE_METABOLIC_PROCESS	GO_PHOSPHATIDYLCHOLINE_METABOLIC_PROCESS	56	0.436252	1.54082	0.0257891	0.254956	0.2292	409	tags=11%, list=1%, signal=11%	FABP5/LPIN1/LPIN2/SLC44A1/CHKA/SLC44A3/LPCAT3
GO_POSITIVE_REGULATION_OF_CAMP_MEDIATED_SIGNALING	GO_POSITIVE_REGULATION_OF_CAMP_MEDIATED_SIGNALING	GO_POSITIVE_REGULATION_OF_CAMP_MEDIATED_SIGNALING	11	0.690367	1.66812	0.0260654	0.256446	0.230539	1081	tags=27%, list=3%, signal=26%	CXCL9/CXCL10/RAPGEF2
GO_PATTERN_SPECIFICATION_PROCESS	GO_PATTERN_SPECIFICATION_PROCESS	GO_PATTERN_SPECIFICATION_PROCESS	379	-0.25705	-1.25294	0.0260101	0.256446	0.230539	12006	tags=46%, list=37%, signal=29%	NOTCH1/DNAH11/MEF2C/MEGF8/GJA1/PROP1/PAX2/TBR1/NEK8/SATB2/GREM2/MKS1/IFT122/AXIN1/FOXN4/WNT3A/PPP2R3A/OTX1/CDX2/FZD5/RIPPLY2/GREM1/EOMES/BAX/GSC/HOXA6/ZIC1/CYP26C1/TBX20/TMEM107/HOXA3/TBX2/KIF3B/DAAM2/TCF15/DMRT3/BAK1/MNS1/TRAF3IP1/FGF8/PTCH1/GRHL3/SMAD3/PCDH8/GLI3/DNAH5/WNT7A/PALB2/ATP6AP2/DKK1/EMX1/DLL3/GSX2/WNT8B/MFNG/SPI1/APC/ALX3/SMAD5/CCDC40/RARG/SEMA3F/HOXB9/HOXB3/MDFI/CHRD/ALX4/HES5/OSR1/…
GO_POSITIVE_REGULATION_OF_EXTRINSIC_APOPTOTIC_SIGNALING_PATHWAY_VIA_DEATH_DOMAIN_RECEPTORS	GO_POSITIVE_REGULATION_OF_EXTRINSIC_APOPTOTIC_SIGNALING_PATHWAY_VIA_DEATH_DOMAIN_RECEPTORS	GO_POSITIVE_REGULATION_OF_EXTRINSIC_APOPTOTIC_SIGNALING_PATHWAY_VIA_DEATH_DOMAIN_RECEPTORS	14	0.653829	1.68256	0.026402	0.257327	0.231332	5296	tags=47%, list=16%, signal=39%	SKIL/STK3/NF1/PMAIP1/THBS1/PTEN/ATF3
GO_REGULATION_OF_MYOBLAST_FUSION	GO_REGULATION_OF_MYOBLAST_FUSION	GO_REGULATION_OF_MYOBLAST_FUSION	17	0.621685	1.67477	0.0262614	0.257327	0.231332	1253	tags=24%, list=4%, signal=23%	CXCL9/CFLAR/CXCL10/CD53
GO_IMMUNE_RESPONSE_REGULATING_CELL_SURFACE_RECEPTOR_SIGNALING_PATHWAY	GO_IMMUNE_RESPONSE_REGULATING_CELL_SURFACE_RECEPTOR_SIGNALING_PATHWAY	GO_IMMUNE_RESPONSE_REGULATING_CELL_SURFACE_RECEPTOR_SIGNALING_PATHWAY	242	0.300778	1.33075	0.0263614	0.257327	0.231332	6575	tags=26%, list=20%, signal=21%	JUN/FOS/MNDA/PSMB8/CD38/PSMA1/CALM1/PSMB10/RPS27A/DOCK1/PTPRC/IGHM/PPP3CB/PSMA3/LYN/PSME1/HSP90AA1/NFKBIA/FYN/PTPRJ/TNFRSF21/PIK3CA/FYB/CD4/NCKAP1/CD3E/FER/CALM3/PPP3R1/PRKCE/CDC42/PIGR/ACTR3/PSMA5/TEC/NCK1/PSMA4/PSMC6/KRAS/PSMD10/ACTR2/PTEN/MAPK8/BCL2/MYO10/NFKB1/PSMB1/PAK2/PDE4B/PTK2/ARPC3/MAPK1/DENND1B/PSMB9/PSMD2/CALM2/FCER1A/PLEKHA1/PSEN1/UBE2N/PSMA2/NCKAP1L/PSMB2/RAF1
GO_RESPONSE_TO_HYDROPEROXIDE	GO_RESPONSE_TO_HYDROPEROXIDE	GO_RESPONSE_TO_HYDROPEROXIDE	13	-0.62649	-1.63077	0.0264071	0.257327	0.231332	2291	tags=23%, list=7%, signal=21%	GPX3/APOA4
GO_CEREBRAL_CORTEX_NEURON_DIFFERENTIATION	GO_CEREBRAL_CORTEX_NEURON_DIFFERENTIATION	GO_CEREBRAL_CORTEX_NEURON_DIFFERENTIATION	20	-0.555174	-1.61028	0.0265418	0.258024	0.231958	10959	tags=80%, list=34%, signal=53%	NR2E1/CHD5/GDPD5/EMX1/ARX/FEZF2/RAC3/ASCL1/ID4/DLX2/NKX2-1/DRD1/DLX1/LHX6/DRD2
GO_LONG_CHAIN_FATTY_ACID_METABOLIC_PROCESS	GO_LONG_CHAIN_FATTY_ACID_METABOLIC_PROCESS	GO_LONG_CHAIN_FATTY_ACID_METABOLIC_PROCESS	63	0.418225	1.51297	0.0270424	0.261323	0.234923	401	tags=11%, list=1%, signal=11%	ACSL5/ELOVL5/ELOVL6/ACSL4/ELOVL3/FADS2/FADS1
GO_MONOCARBOXYLIC_ACID_CATABOLIC_PROCESS	GO_MONOCARBOXYLIC_ACID_CATABOLIC_PROCESS	GO_MONOCARBOXYLIC_ACID_CATABOLIC_PROCESS	85	-0.362125	-1.43042	0.0270731	0.261323	0.234923	4791	tags=32%, list=15%, signal=27%	PON3/NUDT19/CRABP1/SLC27A2/ETFDH/DCXR/ACADVL/LEP/PLA2G15/CPT1A/AGXT/XYLB/AMACR/HSD17B4/ACOT8/ACAD11/ALDH3A2/ABAT/ACADM/LIPE/ECI2/ECH1/CPT2/ABCD2/CRAT/CYP39A1
GO_EMBRYONIC_DIGESTIVE_TRACT_DEVELOPMENT	GO_EMBRYONIC_DIGESTIVE_TRACT_DEVELOPMENT	GO_EMBRYONIC_DIGESTIVE_TRACT_DEVELOPMENT	30	-0.491842	-1.57324	0.0270108	0.261323	0.234923	6726	tags=33%, list=21%, signal=26%	SOX11/FOXF1/PCSK5/SHH/FGF9/SALL1/SIX2/HNF1B/ID2
GO_REGULATION_OF_TRANSLATIONAL_INITIATION_IN_RESPONSE_TO_STRESS	GO_REGULATION_OF_TRANSLATIONAL_INITIATION_IN_RESPONSE_TO_STRESS	GO_REGULATION_OF_TRANSLATIONAL_INITIATION_IN_RESPONSE_TO_STRESS	13	0.663217	1.6659	0.0272123	0.261431	0.23502	3800	tags=54%, list=12%, signal=47%	EIF2AK3/EIF2S1/DNAJC3/EIF2AK4/EIF2AK2/ATF4/PPP1CA
GO_CELLULAR_RESPONSE_TO_EXTRACELLULAR_STIMULUS	GO_CELLULAR_RESPONSE_TO_EXTRACELLULAR_STIMULUS	GO_CELLULAR_RESPONSE_TO_EXTRACELLULAR_STIMULUS	171	0.327673	1.38649	0.0272145	0.261431	0.23502	3664	tags=17%, list=11%, signal=15%	HSPA5/EIF2AK3/JUN/PCSK9/FOLR2/CDKN1A/FOS/COMT/FADS1/PDK4/SLC38A2/POSTN/CADPS2/CAV1/GAS6/EIF2S1/SRD5A1/LYN/USP33/EIF2AK4/PRKAA1/AIFM1/EIF2AK2/SLC38A3/ATF4/P2RX7/PMAIP1/MTOR/XBP1
GO_REGULATION_OF_EXCRETION	GO_REGULATION_OF_EXCRETION	GO_REGULATION_OF_EXCRETION	27	-0.507517	-1.57993	0.0272764	0.261431	0.23502	3772	tags=44%, list=12%, signal=39%	NPHS1/AVP/EDN1/NPPB/DRD2/STC1/AVPR1A/ANPEP/EDNRB/ADORA1/AGT
GO_AMINO_SUGAR_BIOSYNTHETIC_PROCESS	GO_AMINO_SUGAR_BIOSYNTHETIC_PROCESS	GO_AMINO_SUGAR_BIOSYNTHETIC_PROCESS	11	0.687872	1.66209	0.0277203	0.263046	0.236472	5465	tags=45%, list=17%, signal=38%	GFPT1/UAP1/GNE/GNPNAT1/NANP
GO_RESPONSE_TO_INTERFERON_BETA	GO_RESPONSE_TO_INTERFERON_BETA	GO_RESPONSE_TO_INTERFERON_BETA	20	0.586833	1.64961	0.0276753	0.263046	0.236472	3238	tags=35%, list=10%, signal=31%	IFITM3/BST2/STAT1/XAF1/PNPT1/PLSCR1/IFITM1
GO_REGULATION_OF_INTRACELLULAR_ESTROGEN_RECEPTOR_SIGNALING_PATHWAY	GO_REGULATION_OF_INTRACELLULAR_ESTROGEN_RECEPTOR_SIGNALING_PATHWAY	GO_REGULATION_OF_INTRACELLULAR_ESTROGEN_RECEPTOR_SIGNALING_PATHWAY	23	0.563552	1.6352	0.0275974	0.263046	0.236472	2068	tags=22%, list=6%, signal=20%	CYP7B1/UBA5/UFL1/STRN3/UFM1
GO_REGULATION_OF_INTRACELLULAR_STEROID_HORMONE_RECEPTOR_SIGNALING_PATHWAY	GO_REGULATION_OF_INTRACELLULAR_STEROID_HORMONE_RECEPTOR_SIGNALING_PATHWAY	GO_REGULATION_OF_INTRACELLULAR_STEROID_HORMONE_RECEPTOR_SIGNALING_PATHWAY	52	0.440341	1.53112	0.027767	0.263046	0.236472	2265	tags=15%, list=7%, signal=14%	CYP7B1/UBA5/UFL1/CALR/STRN3/FOXP1/UFM1/ARNTL
GO_REGULATION_OF_EXTRINSIC_APOPTOTIC_SIGNALING_PATHWAY	GO_REGULATION_OF_EXTRINSIC_APOPTOTIC_SIGNALING_PATHWAY	GO_REGULATION_OF_EXTRINSIC_APOPTOTIC_SIGNALING_PATHWAY	138	0.34422	1.41007	0.0275312	0.263046	0.236472	5693	tags=25%, list=18%, signal=21%	ACSL5/HSPA1A/AR/DAPK1/IGF1/PDIA3/SKIL/CFLAR/SP100/CAV1/STK3/FYN/HTT/DEPTOR/BCL2L1/FGA/NF1/INHBA/PMAIP1/SIAH2/PPP1CA/FAS/SNAI2/FGG/THBS1/TNFRSF10B/CTNNA1/HMGB2/PTEN/FGB/GCLC/ATF3/BCL2/PHIP/PAK2
GO_TERMINATION_OF_RNA_POLYMERASE_II_TRANSCRIPTION	GO_TERMINATION_OF_RNA_POLYMERASE_II_TRANSCRIPTION	GO_TERMINATION_OF_RNA_POLYMERASE_II_TRANSCRIPTION	56	0.432145	1.52631	0.0279061	0.263751	0.237106	6237	tags=32%, list=19%, signal=26%	CSTF3/MAGOH/SRSF7/SETX/SRSF3/SRSF5/THOC2/SARNP/CDC40/FIP1L1/SRSF6/CPSF3/SRSF11/SNRPD3/SLBP/SRSF9/SRSF1/THOC1
GO_REGULATION_OF_DNA_REPLICATION	GO_REGULATION_OF_DNA_REPLICATION	GO_REGULATION_OF_DNA_REPLICATION	138	0.342743	1.40401	0.0280746	0.264731	0.237988	6920	tags=30%, list=22%, signal=24%	EGFR/TSPYL2/JUN/IGF1/CALR/SMC3/GTPBP4/ATRX/CCT4/STAG2/TNKS/TNKS2/HNRNPC/CCT7/CCT2/MAP3K4/SMC1A/CDC42/RAD17/CCT8/TTF1/ATR/TINF2/ATM/ESCO1/FBXO18/BLM/CCT5/SENP2/FBXW7/PPARG/NPM2/PDS5A/MAPK1/E2F8/NBN/MRE11A/NEK7/PCNA/CCT3/BMP5/INO80
GO_GLYCOPROTEIN_CATABOLIC_PROCESS	GO_GLYCOPROTEIN_CATABOLIC_PROCESS	GO_GLYCOPROTEIN_CATABOLIC_PROCESS	15	0.635103	1.66682	0.0285714	0.264899	0.238138	6648	tags=67%, list=21%, signal=53%	EDEM1/EDEM2/MGEA5/EDEM3/ADAMTS9/CELA1/STT3B/HPSE/FBXO6/MAN1B1
GO_POSITIVE_REGULATION_OF_TYPE_I_INTERFERON_PRODUCTION	GO_POSITIVE_REGULATION_OF_TYPE_I_INTERFERON_PRODUCTION	GO_POSITIVE_REGULATION_OF_TYPE_I_INTERFERON_PRODUCTION	66	0.410433	1.4949	0.0284738	0.264899	0.238138	6794	tags=35%, list=21%, signal=28%	IRF7/IFIH1/ZBP1/DHX58/XRCC5/HSPD1/POLR3K/DDX58/POLR2K/ZC3HAV1/DHX9/TLR7/IFNAR1/PTPN22/HMGB2/DHX36/POLR3B/NFKB1/TMEM173/MRE11A/PRKDC/POLR3D/NFKB2
GO_NEGATIVE_REGULATION_OF_PROTEIN_MODIFICATION_BY_SMALL_PROTEIN_CONJUGATION_OR_REMOVAL	GO_NEGATIVE_REGULATION_OF_PROTEIN_MODIFICATION_BY_SMALL_PROTEIN_CONJUGATION_OR_REMOVAL	GO_NEGATIVE_REGULATION_OF_PROTEIN_MODIFICATION_BY_SMALL_PROTEIN_CONJUGATION_OR_REMOVAL	124	0.351294	1.4187	0.0284568	0.264899	0.238138	7800	tags=37%, list=24%, signal=28%	HSPA1A/UFL1/ISG15/PSMB8/GTPBP4/PSMA1/PSMB10/RPS27A/CAV1/PDCL3/PSMA3/PSME1/FYN/CDC27/MTOR/SOX4/PRKCE/ANAPC1/PSMA5/PSMA4/PSMC6/RNF4/PSMD10/UBE2E1/GCLC/BUB3/PSMB1/SENP2/ANAPC10/CDC16/PSMB9/PSMD2/PSEN1/CRY1/USP4/PSMA2/PSMB2/MAD2L1/CDC26/PSMD5/PSME2/PSMA7/PSMD12/TRIP12/PSMD14/VPS28
GO_NUCLEOBASE_CONTAINING_COMPOUND_TRANSPORT	GO_NUCLEOBASE_CONTAINING_COMPOUND_TRANSPORT	GO_NUCLEOBASE_CONTAINING_COMPOUND_TRANSPORT	164	0.329085	1.38449	0.0284081	0.264899	0.238138	6237	tags=30%, list=19%, signal=24%	XPO1/MAGOH/SLC25A33/PNPT1/RPSA/SLC35B1/SRSF7/NUP155/NUP98/SMG1/SLC25A17/SLC35D2/SHFM1/SRSF3/SRSF5/TST/TNKS/THOC2/HNRNPA2B1/HTT/SLC35A1/SARNP/AHCTF1/SLC29A1/NUP88/P2RX7/NUP160/CDC40/FIP1L1/NUP107/SRSF6/NXT2/CPSF3/IWS1/CPEB1/PARP11/NUP133/NUP210/NUP205/AGFG1/SLC25A36/SRSF11/NUP43/SENP2/MVP/SLBP/SRSF9/SRSF1/THOC1
GO_EMBRYONIC_MORPHOGENESIS	GO_EMBRYONIC_MORPHOGENESIS	GO_EMBRYONIC_MORPHOGENESIS	486	-0.245498	-1.22521	0.0284893	0.264899	0.238138	11851	tags=43%, list=37%, signal=27%	LAMA5/MEGF8/FBN2/STRA6/GJA1/ATP8A2/PAX2/TH/SATB2/GREM2/MKS1/IFT122/DUSP4/WNT11/CACNA1C/FZD2/AXIN1/ITGB4/TWIST1/BCL2L11/FOXN4/WNT3A/OTX1/FZD5/MED1/GREM1/AFF3/EOMES/HLX/RUNX2/BAX/GSC/HOXA6/ZIC1/TCF21/ETV2/TBX20/TMEM107/HOXA3/TBX2/GDNF/TRAF3IP1/ALDH1A3/FGF8/GATA2/PTCH1/JAG2/GRHL3/GJA5/SMAD3/PCDH8/GLI3/WNT7A/COL11A1/CRABP2/FOXE1/DUSP2/DVL3/DKK1/WNT8B/EYA2/ALX3/HPN/HMGA2/USH1G/ARHGAP35/IPMK/STRC/SP9/D…
GO_OLIGODENDROCYTE_DEVELOPMENT	GO_OLIGODENDROCYTE_DEVELOPMENT	GO_OLIGODENDROCYTE_DEVELOPMENT	30	-0.488624	-1.56295	0.0286114	0.264899	0.238138	7070	tags=45%, list=22%, signal=35%	HES5/ASCL1/NKX2-2/EIF2B4/ID4/GSTP1/SOX11/EIF2B1/SHH/HDAC11/NKX6-2/KCNJ10/ID2
GO_HYDROGEN_PEROXIDE_METABOLIC_PROCESS	GO_HYDROGEN_PEROXIDE_METABOLIC_PROCESS	GO_HYDROGEN_PEROXIDE_METABOLIC_PROCESS	25	-0.512782	-1.5683	0.028349	0.264899	0.238138	1804	tags=12%, list=6%, signal=11%	GPX3/APOA4
GO_NEGATIVE_REGULATION_OF_DIGESTIVE_SYSTEM_PROCESS	GO_NEGATIVE_REGULATION_OF_DIGESTIVE_SYSTEM_PROCESS	GO_NEGATIVE_REGULATION_OF_DIGESTIVE_SYSTEM_PROCESS	13	-0.622254	-1.61975	0.0285274	0.264899	0.238138	3323	tags=23%, list=10%, signal=21%	UCN/HAMP
GO_DICARBOXYLIC_ACID_METABOLIC_PROCESS	GO_DICARBOXYLIC_ACID_METABOLIC_PROCESS	GO_DICARBOXYLIC_ACID_METABOLIC_PROCESS	90	0.378895	1.4547	0.0287313	0.265407	0.238595	3016	tags=20%, list=9%, signal=18%	ACLY/ME1/CCBL2/GOT1/SRD5A2/SLC25A32/ADHFE1/IDH1/ALDH4A1/GHR/HAAO/KMO/MDH1/NIT2/OAT/ALDH1L1/SDHA/L2HGDH
GO_POSITIVE_REGULATION_OF_ORGAN_GROWTH	GO_POSITIVE_REGULATION_OF_ORGAN_GROWTH	GO_POSITIVE_REGULATION_OF_ORGAN_GROWTH	32	0.505945	1.58644	0.0290232	0.267015	0.240041	3627	tags=19%, list=11%, signal=17%	ACACB/BMP10/SERP1/FGFR2/SMO/MTOR
GO_VACUOLAR_TRANSPORT	GO_VACUOLAR_TRANSPORT	GO_VACUOLAR_TRANSPORT	216	0.308024	1.34482	0.0290738	0.267015	0.240041	6894	tags=27%, list=21%, signal=22%	PCSK9/ALS2/SORT1/ABCA1/PIKFYVE/EHD3/SPAG9/RPS27A/EPS15/TMED9/CHMP7/CHMP5/SNX2/VAMP7/TRAPPC8/SNX6/AP3B1/VPS35/ARL1/M6PR/GBF1/LMAN1/NEDD4/RAB32/BLOC1S3/TBC1D5/CLTC/WIPI1/EEA1/ALMS1/VAMP3/RAB6A/ANKFY1/VPS41/HOOK3/SNX4/VPS4B/ADRB2/STAM/RAB5B/SNX5/ANKRD27/HOOK1/VPS54/VPS13C/SNX9/FAM109A/SURF4/DENND1B/MTM1/PIK3C3/EPG5/ARSB/DPY30/RAB38/RAB10/STX8/EHD4/VPS26A
GO_REGULATION_OF_MACROPHAGE_DIFFERENTIATION	GO_REGULATION_OF_MACROPHAGE_DIFFERENTIATION	GO_REGULATION_OF_MACROPHAGE_DIFFERENTIATION	19	-0.563788	-1.61655	0.0291016	0.267015	0.240041	3523	tags=15%, list=11%, signal=13%	INHA/ID2
GO_REGULATION_OF_GLOMERULUS_DEVELOPMENT	GO_REGULATION_OF_GLOMERULUS_DEVELOPMENT	GO_REGULATION_OF_GLOMERULUS_DEVELOPMENT	12	0.67257	1.65472	0.0293813	0.268978	0.241805	9	tags=8%, list=0%, signal=8%	EGR1
GO_SHORT_CHAIN_FATTY_ACID_METABOLIC_PROCESS	GO_SHORT_CHAIN_FATTY_ACID_METABOLIC_PROCESS	GO_SHORT_CHAIN_FATTY_ACID_METABOLIC_PROCESS	14	0.642939	1.65453	0.030086	0.26914	0.241951	2817	tags=36%, list=9%, signal=33%	ACSS2/ACSM1/THNSL2/PCCA/MUT
GO_SIGNAL_PEPTIDE_PROCESSING	GO_SIGNAL_PEPTIDE_PROCESSING	GO_SIGNAL_PEPTIDE_PROCESSING	22	0.567768	1.63007	0.0301242	0.26914	0.241951	4403	tags=41%, list=14%, signal=35%	SPCS3/SPCS2/SEC11A/IMMP2L/GAS6/IMMP1L/SEC11C/PROS1/SPPL2A
GO_RESPONSE_TO_X_RAY	GO_RESPONSE_TO_X_RAY	GO_RESPONSE_TO_X_RAY	25	0.547723	1.6259	0.0298418	0.26914	0.241951	5366	tags=44%, list=17%, signal=37%	CDKN1A/CASP3/XRCC5/NIPBL/IKBIP/PMAIP1/ANXA1/HIF1A/MSH2/XRCC4/BLM
GO_RNA_PHOSPHODIESTER_BOND_HYDROLYSIS_EXONUCLEOLYTIC	GO_RNA_PHOSPHODIESTER_BOND_HYDROLYSIS_EXONUCLEOLYTIC	GO_RNA_PHOSPHODIESTER_BOND_HYDROLYSIS_EXONUCLEOLYTIC	32	0.504684	1.58249	0.0298239	0.26914	0.241951	7604	tags=50%, list=24%, signal=38%	EXOSC8/PNPT1/PARN/CNOT6/CNOT6L/EXOSC3/PAN2/DCPS/DIS3/EXOSC9/CNOT7/CNOT8/DCP2/DIS3L2/CNOT2/EXOSC7
GO_NUCLEOTIDE_SUGAR_METABOLIC_PROCESS	GO_NUCLEOTIDE_SUGAR_METABOLIC_PROCESS	GO_NUCLEOTIDE_SUGAR_METABOLIC_PROCESS	31	0.50693	1.58074	0.0299103	0.26914	0.241951	4249	tags=29%, list=13%, signal=25%	GFPT1/UAP1/UGGT1/DPAGT1/TGDS/UGDH/GMPPB/GNE/GNPNAT1
GO_RESPONSE_TO_HEAT	GO_RESPONSE_TO_HEAT	GO_RESPONSE_TO_HEAT	74	0.398608	1.4822	0.029578	0.26914	0.241951	2313	tags=16%, list=7%, signal=15%	PKLR/HSPA1A/CDKN1A/IGF1/CXCL10/CPB2/EIF2S1/SCARA5/RBBP7/HDAC2/LYN/HSP90AA1
GO_PHENOL_CONTAINING_COMPOUND_METABOLIC_PROCESS	GO_PHENOL_CONTAINING_COMPOUND_METABOLIC_PROCESS	GO_PHENOL_CONTAINING_COMPOUND_METABOLIC_PROCESS	70	-0.379948	-1.45208	0.0299452	0.26914	0.241951	6214	tags=26%, list=19%, signal=21%	DAO/CITED1/GPR37/PMEL/ATP2B2/DRD1/MC1R/MAOA/GCNT4/DRD2/INSM1/SULT1A1/MAOB/HAND2/HTR1A/DIO1/CYP17A1
GO_CARDIAC_SEPTUM_MORPHOGENESIS	GO_CARDIAC_SEPTUM_MORPHOGENESIS	GO_CARDIAC_SEPTUM_MORPHOGENESIS	48	-0.426583	-1.51379	0.0300491	0.26914	0.241951	6565	tags=27%, list=20%, signal=22%	SOX11/HAND1/HES1/WNT5A/EGLN1/FZD1/GATA4/SMAD7/ZFPM1/RARA/TBX3/ID2
GO_COCHLEA_DEVELOPMENT	GO_COCHLEA_DEVELOPMENT	GO_COCHLEA_DEVELOPMENT	35	-0.467369	-1.54507	0.029655	0.26914	0.241951	13801	tags=74%, list=43%, signal=42%	EYA1/GABRA5/KCNK3/CTHRC1/POU3F4/SLC26A5/DCHS1/PAX2/FZD2/NTRK3/KCNK2/GRHL3/DVL3/HPN/DVL1/HOXA1/SOBP/SIX1/PTK7/GLI2/FRZB/HES1/ATP2B2/WNT5A/SLC17A8
GO_POSITIVE_REGULATION_OF_GLIAL_CELL_DIFFERENTIATION	GO_POSITIVE_REGULATION_OF_GLIAL_CELL_DIFFERENTIATION	GO_POSITIVE_REGULATION_OF_GLIAL_CELL_DIFFERENTIATION	29	-0.492346	-1.56099	0.0295291	0.26914	0.241951	785	tags=10%, list=2%, signal=10%	SERPINE2/ID2
GO_SERINE_FAMILY_AMINO_ACID_BIOSYNTHETIC_PROCESS	GO_SERINE_FAMILY_AMINO_ACID_BIOSYNTHETIC_PROCESS	GO_SERINE_FAMILY_AMINO_ACID_BIOSYNTHETIC_PROCESS	14	-0.603298	-1.59297	0.0301016	0.26914	0.241951	2890	tags=36%, list=9%, signal=33%	CBS/SRR/DHFR/CTH
GO_REGULATION_OF_CENTROSOME_DUPLICATION	GO_REGULATION_OF_CENTROSOME_DUPLICATION	GO_REGULATION_OF_CENTROSOME_DUPLICATION	28	0.523781	1.60159	0.030291	0.27004	0.24276	5121	tags=29%, list=16%, signal=24%	XPO1/CHORDC1/NPM1/CHMP5/PKHD1/ROCK2/VPS4B/TMEM67
GO_REGULATION_OF_STEROID_METABOLIC_PROCESS	GO_REGULATION_OF_STEROID_METABOLIC_PROCESS	GO_REGULATION_OF_STEROID_METABOLIC_PROCESS	65	-0.387386	-1.45613	0.0305668	0.271904	0.244436	900	tags=12%, list=3%, signal=12%	IL1B/PPARGC1A/ATP1A1/POR/AGT/APOA4/CYP17A1
GO_NEGATIVE_REGULATION_OF_DEFENSE_RESPONSE_TO_VIRUS	GO_NEGATIVE_REGULATION_OF_DEFENSE_RESPONSE_TO_VIRUS	GO_NEGATIVE_REGULATION_OF_DEFENSE_RESPONSE_TO_VIRUS	13	0.655398	1.64625	0.0309514	0.273559	0.245923	3057	tags=31%, list=10%, signal=28%	IFIT1/DHX58/C1QBP/EIF2AK2
GO_RESPONSE_TO_TEMPERATURE_STIMULUS	GO_RESPONSE_TO_TEMPERATURE_STIMULUS	GO_RESPONSE_TO_TEMPERATURE_STIMULUS	124	0.349559	1.41169	0.0308282	0.273559	0.245923	3014	tags=18%, list=9%, signal=16%	PKLR/EIF2AK3/HSPA1A/LPL/CDKN1A/FOS/IGF1/CXCL10/HSPD1/CPB2/EIF2S1/DNAJC3/SCARA5/RBBP7/HDAC2/LYN/ERO1L/HSP90AA1/NFKBIA/EIF2AK4/PRKAA1/NF1
GO_NEGATIVE_REGULATION_OF_OLIGODENDROCYTE_DIFFERENTIATION	GO_NEGATIVE_REGULATION_OF_OLIGODENDROCYTE_DIFFERENTIATION	GO_NEGATIVE_REGULATION_OF_OLIGODENDROCYTE_DIFFERENTIATION	12	-0.62938	-1.60183	0.0309538	0.273559	0.245923	8011	tags=67%, list=25%, signal=50%	BMP4/ID4/DLX2/SIRT2/HES1/DLX1/ID2
GO_PYRUVATE_METABOLIC_PROCESS	GO_PYRUVATE_METABOLIC_PROCESS	GO_PYRUVATE_METABOLIC_PROCESS	55	0.431925	1.51877	0.031244	0.274933	0.247159	499	tags=9%, list=2%, signal=9%	PKLR/PFKFB3/ALDOC/DLAT/PFKFB1
GO_NEGATIVE_REGULATION_OF_TRANSFORMING_GROWTH_FACTOR_BETA_RECEPTOR_SIGNALING_PATHWAY	GO_NEGATIVE_REGULATION_OF_TRANSFORMING_GROWTH_FACTOR_BETA_RECEPTOR_SIGNALING_PATHWAY	GO_NEGATIVE_REGULATION_OF_TRANSFORMING_GROWTH_FACTOR_BETA_RECEPTOR_SIGNALING_PATHWAY	55	0.431861	1.51855	0.031244	0.274933	0.247159	2221	tags=16%, list=7%, signal=15%	ONECUT1/HSPA5/SKIL/RPS27A/CAV1/CAV2/LEMD3/SNX6/HTRA4
GO_POSITIVE_REGULATION_OF_LIPASE_ACTIVITY	GO_POSITIVE_REGULATION_OF_LIPASE_ACTIVITY	GO_POSITIVE_REGULATION_OF_LIPASE_ACTIVITY	61	-0.394298	-1.46315	0.0313288	0.275087	0.247298	2462	tags=15%, list=8%, signal=14%	ADRA1A/CAMK2B/AVPR1A/S1PR4/APOA5/PLIN5/AGT/APOA4
GO_MATURATION_OF_SSU_RRNA_FROM_TRICISTRONIC_RRNA_TRANSCRIPT_SSU_RRNA_5_8S_RRNA_LSU_RRNA_	GO_MATURATION_OF_SSU_RRNA_FROM_TRICISTRONIC_RRNA_TRANSCRIPT_SSU_RRNA_5_8S_RRNA_LSU_RRNA_	GO_MATURATION_OF_SSU_RRNA_FROM_TRICISTRONIC_RRNA_TRANSCRIPT_SSU_RRNA_5_8S_RRNA_LSU_RRNA_	32	0.500568	1.56958	0.0314251	0.275341	0.247525	7214	tags=56%, list=22%, signal=44%	RPSA/RPS21/RPS16/DCAF13/UTP6/NGDN/WDR3/KRR1/RPS24/NOP14/UTP23/UTP20/MRPS9/HEATR1/RCL1/RPS14/RPS19/FCF1
GO_REGULATION_OF_TELOMERASE_RNA_LOCALIZATION_TO_CAJAL_BODY	GO_REGULATION_OF_TELOMERASE_RNA_LOCALIZATION_TO_CAJAL_BODY	GO_REGULATION_OF_TELOMERASE_RNA_LOCALIZATION_TO_CAJAL_BODY	14	0.641702	1.65135	0.0315186	0.275367	0.247549	10653	tags=79%, list=33%, signal=53%	CCT4/CCT7/CCT2/CCT8/CCT5/CCT3/TCP1/NOP10/RUVBL2/RUVBL1/DKC1
GO_POST_GOLGI_VESICLE_MEDIATED_TRANSPORT	GO_POST_GOLGI_VESICLE_MEDIATED_TRANSPORT	GO_POST_GOLGI_VESICLE_MEDIATED_TRANSPORT	77	0.389945	1.4591	0.031563	0.275367	0.247549	5703	tags=31%, list=18%, signal=26%	SCFD1/SORT1/EHD3/KRT18/EPS15/CHIC2/GOLGA4/VAMP7/SPTBN1/GBF1/GOPC/ARF1/RP2/SCAMP1/MYO1B/WIPI1/VAMP3/BLZF1/ANKFY1/CCDC93/EXOC2/VPS54/VPS13C/EXOC1
GO_SISTER_CHROMATID_COHESION	GO_SISTER_CHROMATID_COHESION	GO_SISTER_CHROMATID_COHESION	88	0.378809	1.44919	0.0318114	0.276942	0.248965	6947	tags=37%, list=22%, signal=29%	XPO1/SMC3/MIS12/NUP98/PMF1/STAG2/NIPBL/STAG1/AHCTF1/GSG2/NUP160/CENPC1/NUP107/SMC1A/CENPM/SKA2/RAD21/PDS5B/CENPO/NUP133/TAOK1/BUB3/ESCO1/CENPL/NDEL1/NUP43/FBXW7/PDS5A/MAPRE1/MRE11A/MAD2L1/SEH1L/PAFAH1B1
GO_PORE_COMPLEX_ASSEMBLY	GO_PORE_COMPLEX_ASSEMBLY	GO_PORE_COMPLEX_ASSEMBLY	14	0.640255	1.64762	0.031928	0.277095	0.249103	5017	tags=50%, list=16%, signal=42%	RTN4/NUP98/AHCTF1/P2RX7/NUP107/CCT8/NUP205
GO_CALCIUM_MEDIATED_SIGNALING_USING_INTRACELLULAR_CALCIUM_SOURCE	GO_CALCIUM_MEDIATED_SIGNALING_USING_INTRACELLULAR_CALCIUM_SOURCE	GO_CALCIUM_MEDIATED_SIGNALING_USING_INTRACELLULAR_CALCIUM_SOURCE	12	0.666204	1.63906	0.0320712	0.277095	0.249103	837	tags=17%, list=3%, signal=16%	KDR/VCAM1
GO_PROTEIN_HOMOOLIGOMERIZATION	GO_PROTEIN_HOMOOLIGOMERIZATION	GO_PROTEIN_HOMOOLIGOMERIZATION	220	0.303869	1.33042	0.0321683	0.277095	0.249103	2840	tags=13%, list=9%, signal=12%	ACACB/GFPT1/ACACA/EIF2AK3/ANXA5/RNF213/SKIL/PNPT1/P2RX4/EHD3/SPAG9/SAMHD1/CAV1/DNM1L/KCNA2/CRYZ/DERL1/ECT2/SCARA5/MIF/IMPDH2/ATL3/APOA1BP/ALAD/GOPC/CBR4/MLKL/PCBD1/ACOT13
GO_SMAD_PROTEIN_SIGNAL_TRANSDUCTION	GO_SMAD_PROTEIN_SIGNAL_TRANSDUCTION	GO_SMAD_PROTEIN_SIGNAL_TRANSDUCTION	52	-0.41368	-1.49154	0.0321517	0.277095	0.249103	3566	tags=23%, list=11%, signal=20%	ROR2/BMP8A/GDF2/BMP1/INHA/HIPK2/GDF6/ATOH8/GDF10/INHBC/INHBE
GO_BONE_GROWTH	GO_BONE_GROWTH	GO_BONE_GROWTH	18	-0.566646	-1.60282	0.0320187	0.277095	0.249103	3887	tags=39%, list=12%, signal=34%	BNC2/LEP/COMP/STC1/RARA/LEPR
GO_4_HYDROXYPROLINE_METABOLIC_PROCESS	GO_4_HYDROXYPROLINE_METABOLIC_PROCESS	GO_4_HYDROXYPROLINE_METABOLIC_PROCESS	11	0.679836	1.64267	0.032892	0.278978	0.250795	2187	tags=42%, list=7%, signal=39%	ERO1LB/P4HA1/ALDH4A1/P4HB/ERO1L
GO_LIPID_HOMEOSTASIS	GO_LIPID_HOMEOSTASIS	GO_LIPID_HOMEOSTASIS	101	0.366139	1.43222	0.0325427	0.278978	0.250795	4814	tags=33%, list=15%, signal=28%	ACACA/GPAM/LPL/PCSK9/GOT1/IRS2/ACSM1/RORA/ABCA1/TMEM97/PKP2/CAV1/MLXIPL/ASGR2/LIPG/ACOX1/FABP4/RORA/LDLR/G6PC/ETFA/GCKR/SOAT2/LIPC/PRKAA1/DGAT2/XBP1/ABCG5/NUS1/PRKAA2/ABCG8/ACAD10/ACADSB/ACAD9
GO_LOCALIZATION_WITHIN_MEMBRANE	GO_LOCALIZATION_WITHIN_MEMBRANE	GO_LOCALIZATION_WITHIN_MEMBRANE	114	0.354802	1.41664	0.0325988	0.278978	0.250795	4303	tags=22%, list=13%, signal=19%	SCFD1/SEC22B/USO1/F8/BET1/SEC23IP/SEC24D/RAB1A/SEC24C/VAPA/RELN/TMED2/TMED10/TFG/LMAN1/PREB/TRAPPC2/TRAPPC6B/SEC31A/PPP6R3/DLG1/SEC24B/SEC16A/PIGR/ITGB1/TRAPPC2L
GO_POSITIVE_REGULATION_OF_MULTI_ORGANISM_PROCESS	GO_POSITIVE_REGULATION_OF_MULTI_ORGANISM_PROCESS	GO_POSITIVE_REGULATION_OF_MULTI_ORGANISM_PROCESS	131	0.344057	1.40032	0.0328673	0.278978	0.250795	5550	tags=24%, list=17%, signal=20%	JUN/LGALS1/DDX60/OSBP/IFIT1/PPID/DHX58/C1QBP/SASH1/SRPK2/LY86/CAV2/MIF/PPIB/VAPA/P4HB/POLR2K/PLCB1/ZC3HAV1/PABPC1/INHBA/PPIA/RSF1/GTF2F2/VPS4B/PKN2/IQCF1/PUM2/SMARCB1/PPIE/MDFIC
GO_LYMPHOCYTE_ACTIVATION	GO_LYMPHOCYTE_ACTIVATION	GO_LYMPHOCYTE_ACTIVATION	285	0.285206	1.28884	0.0326809	0.278978	0.250795	4388	tags=19%, list=14%, signal=17%	EGR1/ONECUT1/CHRNA4/CXADR/LGALS1/DDOST/BST2/RSAD2/RORA/VCAM1/DPP4/MLH1/HSPD1/PSMB10/PTPRC/VAMP7/ITPKB/PPP3CB/IMPDH2/MSH6/FOXP1/MYH9/CYP26B1/CXCR5/TXLNA/IFNK/EIF2AK4/FYN/RORA/GPR183/PTPN2/NEDD4/CD4/VPRBP/IFNAR1/NKAP/P2RX7/CD3E/NHEJ1/RPS6/RPL22/RORC/SKAP2/SOX4/FAS/PTPN22/DLG1/MAFB/ANXA1/CBFB/IL18/ATP7A/ITGB1/PTK2B/NCK1/IL2RB
GO_REGULATION_OF_DNA_METABOLIC_PROCESS	GO_REGULATION_OF_DNA_METABOLIC_PROCESS	GO_REGULATION_OF_DNA_METABOLIC_PROCESS	285	0.284944	1.28766	0.0328511	0.278978	0.250795	6920	tags=26%, list=22%, signal=21%	EGFR/TSPYL2/MBD1/MYC/JUN/CDKN1A/IGF1/NOX4/RGN/CALR/SMC3/MLH1/NPM1/XRCC5/GTPBP4/FAM178A/MGMT/NPAS2/ATRX/CCT4/MSH6/STAG2/CHEK1/TNKS/TNKS2/WHSC1/HNRNPC/PIK3CA/AIFM1/CCT7/USP1/CCT2/MAP3K4/DEK/SMC1A/CDC42/RAD17/CCT8/PTK2B/TTF1/MPHOSPH8/ATR/TINF2/APAF1/KDM1A/DHX36/EXOSC3/ATM/MSH2/UBE2B/ESCO1/FBXO18/APLF/BLM/CCT5/PPP4R2/SENP2/FBXW7/PPARG/NPM2/PDS5A/MAPK1/THOC1/E2F8/NBN/UBE2N/PPP4C/HELB/MRE11A/RPA2/NEK7/…
GO_NATURAL_KILLER_CELL_ACTIVATION	GO_NATURAL_KILLER_CELL_ACTIVATION	GO_NATURAL_KILLER_CELL_ACTIVATION	38	-0.451808	-1.52046	0.0329335	0.278978	0.250795	3865	tags=18%, list=12%, signal=16%	MERTK/TUSC2/IFNA5/VAMP2/IFNA4/ID2
GO_POSITIVE_REGULATION_OF_TRIGLYCERIDE_LIPASE_ACTIVITY	GO_POSITIVE_REGULATION_OF_TRIGLYCERIDE_LIPASE_ACTIVITY	GO_POSITIVE_REGULATION_OF_TRIGLYCERIDE_LIPASE_ACTIVITY	10	-0.658351	-1.58899	0.0327266	0.278978	0.250795	900	tags=40%, list=3%, signal=39%	NR1H3/APOA5/APOA4
GO_RETROGRADE_TRANSPORT_ENDOSOME_TO_GOLGI	GO_RETROGRADE_TRANSPORT_ENDOSOME_TO_GOLGI	GO_RETROGRADE_TRANSPORT_ENDOSOME_TO_GOLGI	59	0.419012	1.49072	0.0330896	0.279721	0.251463	6133	tags=32%, list=19%, signal=26%	PIKFYVE/EHD3/SPAG9/TMED9/SNX2/SNX6/VPS35/ARL1/GBF1/LMAN1/TBC1D5/CLTC/VAMP3/RAB6A/ANKFY1/SNX5/VPS54/FAM109A/SURF4
GO_PROTEIN_HOMOTETRAMERIZATION	GO_PROTEIN_HOMOTETRAMERIZATION	GO_PROTEIN_HOMOTETRAMERIZATION	53	0.429492	1.4992	0.0332817	0.280184	0.251879	2840	tags=21%, list=9%, signal=19%	ACACB/GFPT1/ACACA/SAMHD1/DNM1L/CRYZ/IMPDH2/APOA1BP/CBR4/PCBD1/ACOT13
GO_CELLULAR_RESPONSE_TO_ANTIBIOTIC	GO_CELLULAR_RESPONSE_TO_ANTIBIOTIC	GO_CELLULAR_RESPONSE_TO_ANTIBIOTIC	14	-0.596798	-1.57581	0.0332291	0.280184	0.251879	785	tags=14%, list=2%, signal=14%	CYP17A1
GO_POSITIVE_REGULATION_OF_CELLULAR_PROTEIN_CATABOLIC_PROCESS	GO_POSITIVE_REGULATION_OF_CELLULAR_PROTEIN_CATABOLIC_PROCESS	GO_POSITIVE_REGULATION_OF_CELLULAR_PROTEIN_CATABOLIC_PROCESS	180	0.31739	1.35433	0.0334099	0.28022	0.251912	7949	tags=34%, list=25%, signal=26%	RNF125/PCSK9/HERPUD1/PLK3/TAF1/RGN/PSMB8/PSMA1/PSMB10/RPS27A/CAV1/MSN/RAB1A/SMC5/PSMA3/PSME1/SUMO1/CDK5RAP3/CDC27/NSMCE2/XBP1/ANAPC1/PSMA5/TRIB3/PTK2B/FBXL5/PSMA4/PSMC6/PSMD10/VCP/PTEN/ARIH1/UBE2E1/GCLC/BUB3/RDX/PSMB1/PIAS1/CSNK1A1/PTK2/FBXW7/ANAPC10/CDC16/PSMB9/PSMD2/PSEN1/PSMA2/PSMB2/MAD2L1/RFWD2/ANKIB1/CDC26/DDRGK1/PSMD5/PSME2/PSMA7/BTRC/PSMD12/PSMD14/RCHY1/PTEN/RNF217
GO_EMBRYONIC_DIGIT_MORPHOGENESIS	GO_EMBRYONIC_DIGIT_MORPHOGENESIS	GO_EMBRYONIC_DIGIT_MORPHOGENESIS	55	-0.406876	-1.48166	0.0334233	0.28022	0.251912	11966	tags=53%, list=37%, signal=33%	GJA1/MKS1/IFT122/TWIST1/BCL2L11/BAX/TMEM107/TBX2/TRAF3IP1/GLI3/WNT7A/FZD6/ALX4/OSR1/BMP4/SFRP2/GLI2/OSR2/MSX1/WNT5A/SHH/ROR2/SALL1/HAND2/ECE1/LRP4/TBX3/GNA12
GO_REGULATION_OF_CALCIUM_ION_TRANSPORT_INTO_CYTOSOL	GO_REGULATION_OF_CALCIUM_ION_TRANSPORT_INTO_CYTOSOL	GO_REGULATION_OF_CALCIUM_ION_TRANSPORT_INTO_CYTOSOL	86	0.379611	1.44533	0.0338219	0.282402	0.253873	4344	tags=20%, list=14%, signal=17%	CXCL9/P2RX4/F2R/CXCL10/CALM1/CAV1/SRI/LYN/GSTM2/HTT/CD4/P2RX7/SLC8A1/CALM3/PRKCE/PLN/PTK2B
GO_RESPONSE_TO_OXYGEN_RADICAL	GO_RESPONSE_TO_OXYGEN_RADICAL	GO_RESPONSE_TO_OXYGEN_RADICAL	18	-0.563825	-1.59484	0.0337759	0.282402	0.253873	8	tags=11%, list=0%, signal=11%	APOA4
GO_POSITIVE_REGULATION_OF_DNA_REPLICATION	GO_POSITIVE_REGULATION_OF_DNA_REPLICATION	GO_POSITIVE_REGULATION_OF_DNA_REPLICATION	73	0.393861	1.46009	0.03402	0.283477	0.25484	6920	tags=32%, list=22%, signal=26%	EGFR/JUN/IGF1/CALR/ATRX/CCT4/TNKS/TNKS2/CCT7/CCT2/MAP3K4/CDC42/CCT8/ATR/ATM/CCT5/NPM2/MAPK1/E2F8/NEK7/PCNA/CCT3/BMP5/INO80
GO_INTRACELLULAR_LIPID_TRANSPORT	GO_INTRACELLULAR_LIPID_TRANSPORT	GO_INTRACELLULAR_LIPID_TRANSPORT	20	0.574588	1.61519	0.0344403	0.284896	0.256115	931	tags=15%, list=3%, signal=15%	ACACB/ACACA/ABCA1
GO_ALPHA_AMINO_ACID_METABOLIC_PROCESS	GO_ALPHA_AMINO_ACID_METABOLIC_PROCESS	GO_ALPHA_AMINO_ACID_METABOLIC_PROCESS	207	0.307951	1.33814	0.0344528	0.284896	0.256115	4432	tags=22%, list=14%, signal=19%	GFPT1/GAMT/CCBL2/HNMT/ERO1LB/GOT1/P4HA1/DDAH1/GATM/QDPR/AGXT2/NOX4/SLC25A32/AASDHPPT/ALDH4A1/THNSL2/GHR/HAAO/APIP/KMO/MCCC2/NIT2/P4HB/ERO1L/OAT/HIBADH/ALDH1L1/PCBD1/MTR/MUT/AZIN1/PEMT/SDS/GMPS/CTPS2/DLD/DCT/SARS/MPST/PEMT/ADSSL1/PEMT/HIBCH/ATP7A/MCCC1/PEMT/PEMT
GO_NEGATIVE_REGULATION_OF_MUSCLE_TISSUE_DEVELOPMENT	GO_NEGATIVE_REGULATION_OF_MUSCLE_TISSUE_DEVELOPMENT	GO_NEGATIVE_REGULATION_OF_MUSCLE_TISSUE_DEVELOPMENT	33	-0.465439	-1.52443	0.0343039	0.284896	0.256115	12152	tags=55%, list=38%, signal=34%	CAV3/GJA1/TWIST1/S100B/FGF3/KCNK2/FGF8/TSC22D3/DKK1/SIX4/BMP4/TLL2/SIRT2/GSK3A/RBP4/SHH/USP2
GO_PRIMITIVE_STREAK_FORMATION	GO_PRIMITIVE_STREAK_FORMATION	GO_PRIMITIVE_STREAK_FORMATION	10	-0.655526	-1.58217	0.0344694	0.284896	0.256115	4553	tags=50%, list=14%, signal=43%	WNT5A/OTX2/HHEX/FOXA2
GO_NEUTRAL_LIPID_BIOSYNTHETIC_PROCESS	GO_NEUTRAL_LIPID_BIOSYNTHETIC_PROCESS	GO_NEUTRAL_LIPID_BIOSYNTHETIC_PROCESS	26	0.530375	1.58738	0.0352	0.290347	0.261015	3363	tags=31%, list=10%, signal=28%	LPIN1/LPIN2/GPAM/LPL/PLCE1/PNPLA3/AGPAT5/DGAT2
GO_MATURATION_OF_SSU_RRNA	GO_MATURATION_OF_SSU_RRNA	GO_MATURATION_OF_SSU_RRNA	39	0.467914	1.53131	0.036004	0.295783	0.265902	7214	tags=49%, list=22%, signal=38%	RPSA/RPS21/RPS16/DCAF13/UTP6/NGDN/WDR3/KRR1/RPS24/NOP14/UTP23/UTP20/MRPS9/HEATR1/NOL11/RCL1/RPS14/RPS19/FCF1
GO_REGULATION_OF_MRNA_SPLICING_VIA_SPLICEOSOME	GO_REGULATION_OF_MRNA_SPLICING_VIA_SPLICEOSOME	GO_REGULATION_OF_MRNA_SPLICING_VIA_SPLICEOSOME	54	0.425013	1.49099	0.0359615	0.295783	0.265902	4162	tags=24%, list=13%, signal=21%	MAGOH/TRA2B/C1QBP/SRSF7/SRPK2/RBM4/SRSF3/YTHDC1/HNRNPA2B1/HNRNPK/MBNL2/RBM10/SRSF6/PRPF19
GO_POSITIVE_REGULATION_OF_CELL_SUBSTRATE_ADHESION	GO_POSITIVE_REGULATION_OF_CELL_SUBSTRATE_ADHESION	GO_POSITIVE_REGULATION_OF_CELL_SUBSTRATE_ADHESION	93	0.368005	1.42093	0.036205	0.296095	0.266183	6524	tags=31%, list=20%, signal=25%	LRRC16A/FMN1/HSD17B12/KDR/CALR/C1QBP/S100A10/UTRN/CD36/PTPRJ/FGA/NID1/LIMS1/CYR61/TEK/PRKCE/CDC42/FGG/ITGB1/RSU1/PTK2B/FGB/FLNA/ROCK1/CDK6/SDC4/MYADM/DMP1/CCDC80
GO_EMBRYONIC_SKELETAL_SYSTEM_MORPHOGENESIS	GO_EMBRYONIC_SKELETAL_SYSTEM_MORPHOGENESIS	GO_EMBRYONIC_SKELETAL_SYSTEM_MORPHOGENESIS	82	-0.358272	-1.40893	0.0362595	0.296095	0.266183	14448	tags=70%, list=45%, signal=38%	GNAS/HOXA2/TULP3/TGFBR1/SLC39A1/TBX1/EYA1/TFAP2A/SLC39A3/HOXA5/HOXC11/HOXB7/WDR19/MTHFD1L/GRHL2/COL2A1/TBX15/MEF2C/MEGF8/SATB2/AXIN1/TWIST1/RUNX2/GSC/HOXA6/HOXA3/SMAD3/GLI3/COL11A1/ALX3/HOXB3/SIX4/MDFI/RDH10/SHOX2/PAX5/HOXA1/ALX4/OSR1/BMP4/HOXB2/FUZ/HOXD9/SIX1/SOX11/HOXC9/OSR2/DLX2/WNT9B/MMP14/LHX1/HOXB5/HOXD10/PCGF2/HOXB6/SIX2
GO_LIPID_OXIDATION	GO_LIPID_OXIDATION	GO_LIPID_OXIDATION	64	-0.384053	-1.43739	0.036201	0.296095	0.266183	4250	tags=30%, list=13%, signal=26%	ETFDH/ACADVL/LEP/CPT1A/AMACR/HSD17B4/ACOT8/ACAD11/ALDH3A2/ACADM/ECI2/ECH1/PPARGC1A/POR/CPT2/PLA2G7/ABCD2/CRAT
GO_FC_RECEPTOR_SIGNALING_PATHWAY	GO_FC_RECEPTOR_SIGNALING_PATHWAY	GO_FC_RECEPTOR_SIGNALING_PATHWAY	174	0.319513	1.35477	0.0363701	0.296406	0.266462	6484	tags=27%, list=20%, signal=22%	JUN/FOS/PSMB8/PSMA1/CALM1/PSMB10/RPS27A/DOCK1/PPP3CB/PSMA3/LYN/PSME1/HSP90AA1/NFKBIA/FYN/PIK3CA/NCKAP1/FER/CALM3/PPP3R1/PRKCE/CDC42/PIGR/ACTR3/PSMA5/TEC/NCK1/PSMA4/PSMC6/KRAS/PSMD10/ACTR2/MAPK8/MYO10/NFKB1/PSMB1/PAK2/PTK2/ARPC3/MAPK1/PSMB9/PSMD2/CALM2/FCER1A/UBE2N/PSMA2/NCKAP1L/PSMB2
GO_REGULATION_OF_MYELOID_CELL_APOPTOTIC_PROCESS	GO_REGULATION_OF_MYELOID_CELL_APOPTOTIC_PROCESS	GO_REGULATION_OF_MYELOID_CELL_APOPTOTIC_PROCESS	20	0.569716	1.60149	0.0366954	0.298461	0.268309	5304	tags=43%, list=17%, signal=36%	IRF7/ST6GAL1/ITPKB/MIF/MAEA/ANXA1/PTEN/ADAM17/BCL2
GO_MATURATION_OF_5_8S_RRNA	GO_MATURATION_OF_5_8S_RRNA	GO_MATURATION_OF_5_8S_RRNA	28	0.514137	1.5721	0.0370224	0.299331	0.269092	5611	tags=43%, list=17%, signal=35%	EXOSC8/RPSA/RPS21/MAK16/MPHOSPH6/SKIV2L2/C1D/NSA2/NOP14/UTP20/EXOSC3/EXOSC9
GO_RESPONSE_TO_IRON_ION	GO_RESPONSE_TO_IRON_ION	GO_RESPONSE_TO_IRON_ION	32	-0.466504	-1.5168	0.0369557	0.299331	0.269092	1447	tags=16%, list=5%, signal=15%	ABAT/CPOX/SLC40A1/HAMP
GO_EMBRYONIC_DIGESTIVE_TRACT_MORPHOGENESIS	GO_EMBRYONIC_DIGESTIVE_TRACT_MORPHOGENESIS	GO_EMBRYONIC_DIGESTIVE_TRACT_MORPHOGENESIS	15	-0.582024	-1.56256	0.0369866	0.299331	0.269092	1443	tags=40%, list=4%, signal=38%	FOXF1/SHH/SIX2/HNF1B/ID2
GO_NEGATIVE_REGULATION_OF_HOMEOSTATIC_PROCESS	GO_NEGATIVE_REGULATION_OF_HOMEOSTATIC_PROCESS	GO_NEGATIVE_REGULATION_OF_HOMEOSTATIC_PROCESS	111	0.353721	1.40438	0.0371183	0.299514	0.269256	3991	tags=20%, list=12%, signal=18%	HMGCR/GPAM/COMT/IBTK/F2R/XRCC5/DDIT3/CD38/CALM1/SRI/PTPRC/ITPKB/MIF/ERO1L/TNKS/TNKS2/GSTM2/DDIT3/HNRNPC/P2RX7/CALM3/PRKCE/MAFB
GO_EPIDERMAL_GROWTH_FACTOR_RECEPTOR_SIGNALING_PATHWAY	GO_EPIDERMAL_GROWTH_FACTOR_RECEPTOR_SIGNALING_PATHWAY	GO_EPIDERMAL_GROWTH_FACTOR_RECEPTOR_SIGNALING_PATHWAY	52	0.428537	1.49007	0.0376699	0.303365	0.272719	6132	tags=25%, list=19%, signal=20%	EGFR/VIL1/PLCE1/PIK3C2A/EPS15/ARF4/PIK3CA/PIGR/PTK2B/KRAS/ADAM17/PTK2/EFEMP1
GO_RIBONUCLEOSIDE_DIPHOSPHATE_METABOLIC_PROCESS	GO_RIBONUCLEOSIDE_DIPHOSPHATE_METABOLIC_PROCESS	GO_RIBONUCLEOSIDE_DIPHOSPHATE_METABOLIC_PROCESS	58	0.415471	1.47608	0.0380111	0.305448	0.274591	499	tags=7%, list=2%, signal=7%	PKLR/PFKFB3/ALDOC/PFKFB1
GO_NEGATIVE_REGULATION_OF_CELL_CYCLE_PROCESS	GO_NEGATIVE_REGULATION_OF_CELL_CYCLE_PROCESS	GO_NEGATIVE_REGULATION_OF_CELL_CYCLE_PROCESS	174	0.318711	1.35137	0.038153	0.305448	0.274591	6816	tags=31%, list=21%, signal=25%	BTG2/NME6/CDKN1A/PLK3/SMC3/NPM1/RPS27A/CNOT6/MIF/ATRX/MLXIPL/STAG2/RFWD3/CHEK1/TNKS/CDK5RAP3/CNOT6L/PSMG2/RAD1/FOXE3/SOX4/SMC1A/PRPF19/MDM4/CDKN1B/CDC5L/ATM/NAE1/PTEN/MSH2/TMEM67/BUB3/PRKAR1A/BCL2/CTDSPL/BLM/FBXO7/CDC73/CAST/CNOT7/CSNK2A1/FBXW7/THOC1/CNOT8/E2F8/CDK5RAP2/NBN/MRE11A/RPA2/PRKDC/MAD2L1/USP47/PCNA/H2AFY/CSNK2A2
GO_REGULATION_OF_PROTEIN_MODIFICATION_BY_SMALL_PROTEIN_CONJUGATION_OR_REMOVAL	GO_REGULATION_OF_PROTEIN_MODIFICATION_BY_SMALL_PROTEIN_CONJUGATION_OR_REMOVAL	GO_REGULATION_OF_PROTEIN_MODIFICATION_BY_SMALL_PROTEIN_CONJUGATION_OR_REMOVAL	254	0.290161	1.2916	0.038115	0.305448	0.274591	7863	tags=33%, list=24%, signal=25%	EGR1/HSPA5/HSPA1A/HERPUD1/UFL1/ISG15/PSMB8/FBXO4/ZYG11A/BIRC2/GTPBP4/PSMA1/PSMB10/SASH1/RPS27A/CAV1/DERL1/RAB1A/PDCL3/PSMA3/BIRC3/PSME1/HSP90AA1/UBE3A/CDK5RAP3/FYN/CDC27/NMI/SIAH2/MTOR/SOX4/DCUN1D5/PTPN22/PRKCE/ANAPC1/PSMA5/TRIB3/PTK2B/WFS1/PSMA4/ADRB2/PSMC6/KDM1A/RNF4/PSMD10/VCP/PTEN/UBE2E1/GCLC/BUB3/MTA1/PSMB1/PIAS1/SENP2/PTK2/FBXW7/ANAPC10/CDC16/PSMB9/PSMD2/PSEN1/CRY1/USP4/UBE2N/PSMA2/PSMB2/LC…
GO_REGULATION_OF_PROTEIN_SECRETION	GO_REGULATION_OF_PROTEIN_SECRETION	GO_REGULATION_OF_PROTEIN_SECRETION	318	0.277148	1.26595	0.0382467	0.3056	0.274727	4754	tags=17%, list=15%, signal=15%	HMGCR/AACS/GOLPH3L/GPAM/LPL/IGF1/ANXA5/RSAD2/IRS2/PPID/POSTN/F2R/SERP1/CD38/DNM1L/SRI/GAS6/MIF/PPP3CB/ICA1/SPTBN1/FOXP1/VPS35/LYN/RAPGEF4/ARNTL/ARF1/ANXA4/TMBIM6/MTNR1A/TNFRSF21/CLEC9A/RABGEF1/NCL/SAA1/FGA/IFNAR1/P2RX7/PPIA/TARDBP/XBP1/SOX4/VAMP3/PTPN22/PRKCE/ARFIP1/ANXA1/NLRP12/FGG/FFAR1/IFNA2/SLC25A5/LGR4/HIF1A/CASP1
GO_ANTIGEN_PROCESSING_AND_PRESENTATION_OF_EXOGENOUS_PEPTIDE_ANTIGEN_VIA_MHC_CLASS_I	GO_ANTIGEN_PROCESSING_AND_PRESENTATION_OF_EXOGENOUS_PEPTIDE_ANTIGEN_VIA_MHC_CLASS_I	GO_ANTIGEN_PROCESSING_AND_PRESENTATION_OF_EXOGENOUS_PEPTIDE_ANTIGEN_VIA_MHC_CLASS_I	56	0.416371	1.4706	0.0386836	0.307013	0.275998	8099	tags=45%, list=25%, signal=33%	PSMB8/PSMA1/PSMB10/PSMA3/CD36/PSME1/CYBB/PSMA5/PSMA4/PSMC6/PSMD10/PSMB1/B2M/PSMB9/PSMD2/LNPEP/PSMA2/PSMB2/IFI30/PSMD5/PSME2/PSMA7/PSMD12/PSMD14/ITGB5
GO_REGULATION_OF_LEUKOCYTE_APOPTOTIC_PROCESS	GO_REGULATION_OF_LEUKOCYTE_APOPTOTIC_PROCESS	GO_REGULATION_OF_LEUKOCYTE_APOPTOTIC_PROCESS	66	0.398671	1.45207	0.0387244	0.307013	0.275998	5223	tags=26%, list=16%, signal=22%	IRF7/GPAM/ST6GAL1/IRS2/RAPGEF2/SLC39A10/GAS6/ITPKB/MIF/FOXP1/LYN/P2RX7/RORC/FAS/ANXA1/HIF1A/PTEN/ADAM17
GO_ECTODERM_DEVELOPMENT	GO_ECTODERM_DEVELOPMENT	GO_ECTODERM_DEVELOPMENT	18	-0.554725	-1.5691	0.0386568	0.307013	0.275998	4553	tags=33%, list=14%, signal=29%	SHH/ITGAM/STX2/ZBTB7B/VAX2
GO_BILE_ACID_BIOSYNTHETIC_PROCESS	GO_BILE_ACID_BIOSYNTHETIC_PROCESS	GO_BILE_ACID_BIOSYNTHETIC_PROCESS	19	-0.547593	-1.57012	0.0386719	0.307013	0.275998	4937	tags=42%, list=15%, signal=36%	SLC27A2/CYP8B1/AMACR/HSD17B4/ACOT8/BAAT/CYP39A1
GO_POSITIVE_REGULATION_OF_TRANSCRIPTION_FROM_RNA_POLYMERASE_I_PROMOTER	GO_POSITIVE_REGULATION_OF_TRANSCRIPTION_FROM_RNA_POLYMERASE_I_PROMOTER	GO_POSITIVE_REGULATION_OF_TRANSCRIPTION_FROM_RNA_POLYMERASE_I_PROMOTER	14	0.628975	1.6186	0.0390913	0.307677	0.276594	5583	tags=57%, list=17%, signal=47%	EIF2AK3/PHF8/NCL/ATF4/MTOR/HEATR1/SMARCB1/NOL11
GO_REGULATION_OF_OSSIFICATION	GO_REGULATION_OF_OSSIFICATION	GO_REGULATION_OF_OSSIFICATION	157	-0.300788	-1.31809	0.0390167	0.307677	0.276594	2590	tags=10%, list=8%, signal=9%	DLX5/SMOC1/AXIN2/HAND2/SIX2/ENPP1/LRP4/CEBPA/BMP2K/P2RY2/ID1/ID3/GDF10/OMD/ID2
GO_REGULATION_OF_STEM_CELL_DIFFERENTIATION	GO_REGULATION_OF_STEM_CELL_DIFFERENTIATION	GO_REGULATION_OF_STEM_CELL_DIFFERENTIATION	98	-0.340036	-1.37601	0.0389923	0.307677	0.276594	12133	tags=46%, list=38%, signal=29%	GSK3B/NKX2-5/NOTCH1/PAX2/TWIST1/WNT3A/GREM1/FAM195B/GDNF/DACT3/SMAD3/GLIPR2/NFE2L2/HPN/HMGA2/EPHA3/WWTR1/SIX4/PHLDB1/TRIM62/HES5/DAG1/SFRP2/FUZ/CRB2/DAB2IP/SNAI1/TAL1/SOX5/ELL3/NKX2-1/HES1/TACSTD2/GCNT2/FOXC1/BAMBI/TCF7L2/GATA4/SMAD7/AXIN2/HNF1B/BCL9L/FOXA2/ZFP36L2
GO_BILE_ACID_METABOLIC_PROCESS	GO_BILE_ACID_METABOLIC_PROCESS	GO_BILE_ACID_METABOLIC_PROCESS	27	-0.489825	-1.52486	0.0391095	0.307677	0.276594	5667	tags=44%, list=18%, signal=37%	FABP6/CH25H/SLC27A2/CYP8B1/LEP/AMACR/NR1H4/HSD17B4/ACOT8/BAAT/CYP39A1
GO_PYRIMIDINE_CONTAINING_COMPOUND_TRANSMEMBRANE_TRANSPORT	GO_PYRIMIDINE_CONTAINING_COMPOUND_TRANSMEMBRANE_TRANSPORT	GO_PYRIMIDINE_CONTAINING_COMPOUND_TRANSMEMBRANE_TRANSPORT	12	0.655426	1.61254	0.0397269	0.310143	0.278812	2026	tags=33%, list=6%, signal=31%	SLC25A33/SLC19A2/SLC35B1/SLC35D2
GO_POSITIVE_REGULATION_OF_HEART_GROWTH	GO_POSITIVE_REGULATION_OF_HEART_GROWTH	GO_POSITIVE_REGULATION_OF_HEART_GROWTH	24	0.533412	1.56774	0.0396538	0.310143	0.278812	3627	tags=17%, list=11%, signal=15%	ACACB/BMP10/FGFR2/MTOR
GO_NEGATIVE_REGULATION_OF_INTRACELLULAR_TRANSPORT	GO_NEGATIVE_REGULATION_OF_INTRACELLULAR_TRANSPORT	GO_NEGATIVE_REGULATION_OF_INTRACELLULAR_TRANSPORT	127	0.339844	1.3756	0.0395098	0.310143	0.278812	4035	tags=18%, list=13%, signal=16%	INSIG1/DERL3/HSPA1A/BST2/MPV17L/DERL2/CALM1/SP100/SRI/GAS6/YOD1/VPS35/CD36/GOPC/NFKBIA/GSTM2/RABGEF1/NF1/MTOR/SOX4/CALM3/PLN/SNAI2
GO_POSITIVE_REGULATION_OF_ESTABLISHMENT_OF_PROTEIN_LOCALIZATION	GO_POSITIVE_REGULATION_OF_ESTABLISHMENT_OF_PROTEIN_LOCALIZATION	GO_POSITIVE_REGULATION_OF_ESTABLISHMENT_OF_PROTEIN_LOCALIZATION	426	0.266057	1.2505	0.0397112	0.310143	0.278812	4432	tags=16%, list=14%, signal=14%	EGFR/AACS/GOLPH3L/HNMT/LPL/ABLIM3/IGF1/EDEM1/PLK3/VIL1/IRS2/PPID/EDEM2/POSTN/F2R/SERP1/RHOU/CD38/ATG13/PCM1/DNM1L/SRI/GAS6/ECT2/MIF/PPP3CB/DDX58/CCT4/SPTBN1/VPS35/TMEM30A/HSP90AA1/ARF1/CDH1/CLEC9A/NCL/SAA1/IPO5/CCT7/FGA/TLR7/PEMT/IFNAR1/NKAP/P2RX7/PPIA/TARDBP/SMO/PMAIP1/PEMT/XBP1/CCT2/SOX4/VAMP3/PPP3R1/PTPN22/DLG1/HNRNPM/PRKCE/CDC42/NLRP12/PEMT/FGG/CCT8/DYNLL2/IL18/ITGB1/FFAR1/ANP32B/PEMT/PEMT
GO_MITOCHONDRIAL_TRANSPORT	GO_MITOCHONDRIAL_TRANSPORT	GO_MITOCHONDRIAL_TRANSPORT	151	0.327049	1.36193	0.0398349	0.310393	0.279036	5524	tags=22%, list=17%, signal=18%	ACACB/ACACA/HSPA1A/MPV17L/SLC25A30/SLC25A32/SLC25A33/PNPT1/SAMM50/IMMP2L/MIPEP/IMMP1L/TRNT1/VDAC1/HSP90AA1/TST/BCL2L1/ATF2/ATP5F1/PMAIP1/PPP3R1/BNIP3/PRKAA2/DYNLL2/SLC25A5/TOMM34/ATP5A1/SLC25A37/ATP5G3/MAPK8/HSPA4/BCL2/FBXO7/MTX2
GO__DE_NOVO_POSTTRANSLATIONAL_PROTEIN_FOLDING	GO__DE_NOVO_POSTTRANSLATIONAL_PROTEIN_FOLDING	GO__DE_NOVO_POSTTRANSLATIONAL_PROTEIN_FOLDING	12	0.654669	1.61068	0.0401407	0.311908	0.280399	3673	tags=50%, list=11%, signal=44%	HSPH1/UGGT1/HSPE1/ERO1L/SEP15/CCT2
GO_CARBOHYDRATE_CATABOLIC_PROCESS	GO_CARBOHYDRATE_CATABOLIC_PROCESS	GO_CARBOHYDRATE_CATABOLIC_PROCESS	96	0.362688	1.40953	0.0402585	0.311908	0.280399	1401	tags=10%, list=4%, signal=10%	PKLR/PFKFB3/ALDOC/KHK/PYGL/MGAM/PFKFB1/CALM1/GPD2/PHKB
GO_INNERVATION	GO_INNERVATION	GO_INNERVATION	19	-0.544406	-1.56098	0.0402344	0.311908	0.280399	2752	tags=16%, list=9%, signal=14%	POU4F1/SERPINE2
GO_POSITIVE_REGULATION_OF_LIPID_STORAGE	GO_POSITIVE_REGULATION_OF_LIPID_STORAGE	GO_POSITIVE_REGULATION_OF_LIPID_STORAGE	18	0.588006	1.61224	0.0403689	0.312171	0.280634	542	tags=17%, list=2%, signal=16%	ACACB/LPL/FITM1
GO_PYRIMIDINE_NUCLEOTIDE_BIOSYNTHETIC_PROCESS	GO_PYRIMIDINE_NUCLEOTIDE_BIOSYNTHETIC_PROCESS	GO_PYRIMIDINE_NUCLEOTIDE_BIOSYNTHETIC_PROCESS	26	0.523881	1.56794	0.0408	0.313349	0.281693	8532	tags=48%, list=27%, signal=35%	UPP2/NME6/CMPK2/CTPS2/UMPS/TBPL1/UPP1/TYMS/ERH/NME1/UCK2/NME4/PRPS1
GO_INSULIN_RECEPTOR_SIGNALING_PATHWAY	GO_INSULIN_RECEPTOR_SIGNALING_PATHWAY	GO_INSULIN_RECEPTOR_SIGNALING_PATHWAY	73	0.388377	1.43977	0.040824	0.313349	0.281693	5557	tags=26%, list=17%, signal=22%	IGFBP1/PDK4/ATP6V0D2/IRS2/PIK3C2A/PTPRA/CAV2/APPL1/AP3S1/PTPN2/PIK3CA/FOXC2/FER/NAMPT/IDE/ATP6V0D1/ATP6V1D/ATP6V1H/PHIP
GO_CELL_AGGREGATION	GO_CELL_AGGREGATION	GO_CELL_AGGREGATION	20	-0.534211	-1.54947	0.0407884	0.313349	0.281693	9587	tags=45%, list=30%, signal=32%	COL11A1/THRA/BARX2/FGF4/ROR2/BMP1/CTGF/OTOR
GO_INSEMINATION	GO_INSEMINATION	GO_INSEMINATION	11	-0.630051	-1.5642	0.0408282	0.313349	0.281693	1131	tags=18%, list=4%, signal=18%	SERPINE2
GO_CRANIOFACIAL_SUTURE_MORPHOGENESIS	GO_CRANIOFACIAL_SUTURE_MORPHOGENESIS	GO_CRANIOFACIAL_SUTURE_MORPHOGENESIS	13	0.638332	1.60339	0.0409223	0.313482	0.281813	310	tags=15%, list=1%, signal=15%	INSIG1/INSIG2
GO_POSITIVE_REGULATION_OF_CYTOPLASMIC_TRANSPORT	GO_POSITIVE_REGULATION_OF_CYTOPLASMIC_TRANSPORT	GO_POSITIVE_REGULATION_OF_CYTOPLASMIC_TRANSPORT	257	0.288933	1.28805	0.0410106	0.313569	0.281892	4432	tags=17%, list=14%, signal=15%	CXCL9/EGFR/HNMT/ABLIM3/IGF1/EDEM1/P2RX4/EDEM2/F2R/RHOU/CXCL10/CALM1/ATG13/CAV1/MSN/SRI/GAS6/ECT2/PPP3CB/DDX58/TMEM30A/HSP90AA1/GSTM2/ARF1/CDH1/HTT/IPO5/STX18/NEDD4/TLR7/CD4/PEMT/NKAP/P2RX7/SMO/PEMT/XBP1/CALM3/PPP3R1/NLRP12/PEMT/IL18/ANP32B/PEMT/PEMT
GO_PYRIMIDINE_RIBONUCLEOSIDE_METABOLIC_PROCESS	GO_PYRIMIDINE_RIBONUCLEOSIDE_METABOLIC_PROCESS	GO_PYRIMIDINE_RIBONUCLEOSIDE_METABOLIC_PROCESS	23	0.544711	1.58053	0.0411932	0.313791	0.282091	459	tags=12%, list=1%, signal=12%	UPP2/NME6/APOBEC1
GO_NAD_METABOLIC_PROCESS	GO_NAD_METABOLIC_PROCESS	GO_NAD_METABOLIC_PROCESS	47	0.433485	1.47516	0.0411336	0.313791	0.282091	1825	tags=15%, list=6%, signal=14%	PKLR/PFKFB3/ALDOC/PFKFB1/HAAO/KMO/MDH1
GO_GLYCEROPHOSPHOLIPID_METABOLIC_PROCESS	GO_GLYCEROPHOSPHOLIPID_METABOLIC_PROCESS	GO_GLYCEROPHOSPHOLIPID_METABOLIC_PROCESS	267	0.285771	1.28077	0.0415593	0.31599	0.284068	3350	tags=13%, list=10%, signal=12%	FABP5/EGFR/LPIN1/LPIN2/GPCPD1/GPAM/SLC44A1/PIGA/CHKA/SLC44A3/LPCAT3/IRS2/PIK3C2A/PIKFYVE/IP6K2/TMEM150A/SACM1L/SMG1/NRG4/PLCB1/PLSCR1/FAR1/FYN/ARF1/PIGN/PIK3C2G/SERINC5/AGPAT5/PI4K2A/PIK3CA/LIPC/FGFR2/PEMT/PLA2G16/PIGM/PTPMT1
GO_REGULATION_OF_HEART_GROWTH	GO_REGULATION_OF_HEART_GROWTH	GO_REGULATION_OF_HEART_GROWTH	37	0.470859	1.52609	0.0423896	0.318742	0.286542	930	tags=8%, list=3%, signal=8%	ACACB/DUSP6/BMP10
GO_NUCLEAR_ENVELOPE_ORGANIZATION	GO_NUCLEAR_ENVELOPE_ORGANIZATION	GO_NUCLEAR_ENVELOPE_ORGANIZATION	68	0.393148	1.43865	0.0422214	0.318742	0.286542	10026	tags=56%, list=31%, signal=39%	LPIN1/CHMP7/NUP155/NUP98/SUMO1/NUP88/TARDBP/NUP160/ZMPSTE24/NUP107/ANKLE2/VRK1/PARP11/NUP133/NUP210/NUP205/NDEL1/NUP43/TOR1AIP1/OSBPL8/SEH1L/PAFAH1B1/PPP2R2A/NUP54/UBXN2B/PRKCB/NSFL1C/REEP3/CHMP2A/NUP37/RANBP2/EMD/TMEM43/NUP188/NUP153/AAAS/PRKCA/NEK6
GO_REGULATION_OF_SEQUESTERING_OF_CALCIUM_ION	GO_REGULATION_OF_SEQUESTERING_OF_CALCIUM_ION	GO_REGULATION_OF_SEQUESTERING_OF_CALCIUM_ION	95	0.361944	1.40328	0.042376	0.318742	0.286542	4344	tags=20%, list=14%, signal=17%	CXCL9/IBTK/F2R/DDIT3/CXCL10/CALM1/SRI/PTPRC/LYN/ERO1L/GSTM2/DDIT3/HTT/P2RX7/SLC8A1/CALM3/PRKCE/PLN/PTK2B
GO_PEPTIDYL_LYSINE_MODIFICATION	GO_PEPTIDYL_LYSINE_MODIFICATION	GO_PEPTIDYL_LYSINE_MODIFICATION	265	0.285943	1.28042	0.042239	0.318742	0.286542	7138	tags=29%, list=22%, signal=23%	IFIH1/NAT8/WHSC1L1/TAF1/NOP58/SMC3/HAT1/ELP4/ARID4A/SP100/MORF4L2/NAT8B/RNF2/ELP3/KDM6A/PRDM2/NUP155/NUP98/KAT6B/SMC5/STAG2/SMC6/SUMO1/WHSC1/HNRNPC/STAG1/DR1/SAP130/HNRNPK/NSMCE2/ATF2/NUP88/KAT7/NSMCE1/NUP160/KAT2B/NUP107/SMC1A/N6AMT2/MORF4L1/WDR61/ATP7A/MBIP/NCOA3/RAD21/WRN/CETN2/NUP133/NUP210/NUP205/XRCC4/TOP2B/BLM/MTA1/HERC2/NUP43/KAT6A/PIAS1/SENP2/MITF/SENP5/PHC3/ARID4B/BRD8/RPA1/POLE4/HDAC9/…
GO_POSITIVE_REGULATION_OF_NOTCH_SIGNALING_PATHWAY	GO_POSITIVE_REGULATION_OF_NOTCH_SIGNALING_PATHWAY	GO_POSITIVE_REGULATION_OF_NOTCH_SIGNALING_PATHWAY	31	-0.466869	-1.50565	0.0421095	0.318742	0.286542	10217	tags=53%, list=32%, signal=36%	JAG2/GSX2/MFNG/NOV/NOD2/HES5/KIT/ASCL1/RFNG/HES1/TSPAN17/TSPAN33/WNT1/DLL1/POGLUT1/STAT3
GO_REGULATION_OF_ASTROCYTE_DIFFERENTIATION	GO_REGULATION_OF_ASTROCYTE_DIFFERENTIATION	GO_REGULATION_OF_ASTROCYTE_DIFFERENTIATION	27	-0.484406	-1.50799	0.0421179	0.318742	0.286542	785	tags=11%, list=2%, signal=11%	SERPINE2/ID2
GO_CELL_VOLUME_HOMEOSTASIS	GO_CELL_VOLUME_HOMEOSTASIS	GO_CELL_VOLUME_HOMEOSTASIS	25	0.525393	1.55961	0.0426597	0.31911	0.286873	4040	tags=24%, list=13%, signal=21%	AQP8/CLCN6/AQP1/P2RX7/ANXA7/CLCN3
GO_GOLGI_TO_VACUOLE_TRANSPORT	GO_GOLGI_TO_VACUOLE_TRANSPORT	GO_GOLGI_TO_VACUOLE_TRANSPORT	24	0.529219	1.55542	0.0426731	0.31911	0.286873	9275	tags=58%, list=29%, signal=42%	SORT1/EHD3/EPS15/GBF1/WIPI1/ANKFY1/VPS54/VPS13C/RAB14/KIF16B/AP1G1/MON2/AP4M1/DOPEY2
GO_MAMMARY_GLAND_EPITHELIUM_DEVELOPMENT	GO_MAMMARY_GLAND_EPITHELIUM_DEVELOPMENT	GO_MAMMARY_GLAND_EPITHELIUM_DEVELOPMENT	50	-0.405625	-1.45401	0.042627	0.31911	0.286873	713	tags=26%, list=2%, signal=25%	GLI2/EPHA2/FOXF1/MSX1/PRLR/WNT5A/IRF6/SOSTDC1/FOXB1/ERBB4/TBX3/ID2
GO_INTRINSIC_APOPTOTIC_SIGNALING_PATHWAY	GO_INTRINSIC_APOPTOTIC_SIGNALING_PATHWAY	GO_INTRINSIC_APOPTOTIC_SIGNALING_PATHWAY	132	0.335479	1.36602	0.0430283	0.321179	0.288732	5469	tags=25%, list=17%, signal=21%	DDIT4/PDK1/CDKN1A/TNFRSF1B/MLH1/SELK/DDIT3/DNAJC10/MSH6/ERO1L/DDIT3/TMBIM6/EDA2R/BCL2L1/AIFM1/CUL5/ATF4/POLB/PMAIP1/STK25/XBP1/FHIT/BNIP3/TNFRSF10B/ZMAT1/TRIB3/IKBKE/APAF1/ATM/MSH2/SHISA5/BCL2/CHAC1
GO_REGULATION_OF_TRANSLATIONAL_ELONGATION	GO_REGULATION_OF_TRANSLATIONAL_ELONGATION	GO_REGULATION_OF_TRANSLATIONAL_ELONGATION	19	0.571833	1.58845	0.04322	0.321434	0.288962	7718	tags=53%, list=24%, signal=40%	CPEB2/IARS/YRDC/SRP9/RPS9/RPS5/IARS2/LARS/CPEB3/EIF4A3
GO_NEGATIVE_REGULATION_OF_MRNA_METABOLIC_PROCESS	GO_NEGATIVE_REGULATION_OF_MRNA_METABOLIC_PROCESS	GO_NEGATIVE_REGULATION_OF_MRNA_METABOLIC_PROCESS	30	0.49699	1.53842	0.0431655	0.321434	0.288962	7397	tags=40%, list=23%, signal=31%	NBAS/C1QBP/SRSF7/HNRNPA2B1/TMBIM6/PABPC1/HNRNPK/SRSF6/SRSF9/SYNCRIP/RNF20/ACIN1
GO_CELLULAR_RESPONSE_TO_DSRNA	GO_CELLULAR_RESPONSE_TO_DSRNA	GO_CELLULAR_RESPONSE_TO_DSRNA	31	0.48859	1.52355	0.043669	0.323416	0.290743	6364	tags=35%, list=20%, signal=28%	IFIT1/NPM1/CAV1/ZCCHC11/ZC3HAV1/HNRNPA2B1/P2RX7/PRKRA/NFKB1/RALB/TMEM173
GO_NEGATIVE_REGULATION_OF_LIPID_METABOLIC_PROCESS	GO_NEGATIVE_REGULATION_OF_LIPID_METABOLIC_PROCESS	GO_NEGATIVE_REGULATION_OF_LIPID_METABOLIC_PROCESS	64	0.396067	1.43697	0.0437241	0.323416	0.290743	4273	tags=23%, list=13%, signal=20%	ACACB/INSIG1/SIK1/SERPINA12/INSIG2/ORMDL2/ERLIN1/ORMDL1/SCAP/PPP2R5A/PRKAA1/DGAT2/CCNC/SNAI2/TRIB3
GO_REGULATION_OF_SUPEROXIDE_ANION_GENERATION	GO_REGULATION_OF_SUPEROXIDE_ANION_GENERATION	GO_REGULATION_OF_SUPEROXIDE_ANION_GENERATION	12	-0.609433	-1.55106	0.0437222	0.323416	0.290743	562	tags=33%, list=2%, signal=33%	PON3/F2RL1/AGT
GO_REGULATION_OF_CHROMATIN_SILENCING	GO_REGULATION_OF_CHROMATIN_SILENCING	GO_REGULATION_OF_CHROMATIN_SILENCING	19	0.569992	1.58334	0.0440393	0.325089	0.292248	646	tags=16%, list=2%, signal=15%	ATAD2/APOBEC1/PHF8
GO_REGULATION_OF_TOLL_LIKE_RECEPTOR_4_SIGNALING_PATHWAY	GO_REGULATION_OF_TOLL_LIKE_RECEPTOR_4_SIGNALING_PATHWAY	GO_REGULATION_OF_TOLL_LIKE_RECEPTOR_4_SIGNALING_PATHWAY	17	-0.55087	-1.53462	0.0441347	0.325089	0.292248	6939	tags=47%, list=22%, signal=37%	DAB2IP/NR1D1/IRG1/NR1H3/WDFY1/F2RL1/LBP
GO_SYNAPTIC_TRANSMISSION_DOPAMINERGIC	GO_SYNAPTIC_TRANSMISSION_DOPAMINERGIC	GO_SYNAPTIC_TRANSMISSION_DOPAMINERGIC	15	-0.572973	-1.53826	0.0441892	0.325089	0.292248	4477	tags=67%, list=14%, signal=57%	DRD3/SLC6A2/SLC6A3/DRD1/RASD2/CDK5/GPR52/DRD2/DRD5
GO_POSITIVE_REGULATION_OF_ERAD_PATHWAY	GO_POSITIVE_REGULATION_OF_ERAD_PATHWAY	GO_POSITIVE_REGULATION_OF_ERAD_PATHWAY	13	0.634615	1.59405	0.0444537	0.325845	0.292927	1345	tags=31%, list=4%, signal=29%	HERPUD1/EDEM1/EDEM2/CAV1
GO_MEMBRANE_DISASSEMBLY	GO_MEMBRANE_DISASSEMBLY	GO_MEMBRANE_DISASSEMBLY	40	0.455121	1.49854	0.0446111	0.325845	0.292927	10026	tags=60%, list=31%, signal=41%	LPIN1/NUP155/NUP98/NUP88/NUP160/NUP107/VRK1/NUP133/NUP210/NUP205/NDEL1/NUP43/SEH1L/PAFAH1B1/NUP54/PRKCB/NUP37/RANBP2/EMD/NUP188/NUP153/AAAS/PRKCA/NEK6
GO_CALCIUM_MEDIATED_SIGNALING	GO_CALCIUM_MEDIATED_SIGNALING	GO_CALCIUM_MEDIATED_SIGNALING	75	0.380908	1.41889	0.0445535	0.325845	0.292927	3992	tags=20%, list=12%, signal=17%	EGFR/EIF2AK3/KDR/ATP2A2/VCAM1/PLCE1/CALM1/PPP3CB/CAMKK2/GSTM2/RCAN1/SLC8A1/CALM3/PPP3R1/PLN
GO_GABAERGIC_NEURON_DIFFERENTIATION	GO_GABAERGIC_NEURON_DIFFERENTIATION	GO_GABAERGIC_NEURON_DIFFERENTIATION	15	-0.57223	-1.53626	0.0445785	0.325845	0.292927	9846	tags=80%, list=31%, signal=56%	HELT/ARX/FEZF2/RAC3/ASCL1/DLX2/NKX2-1/DRD1/DLX1/LHX6/DRD2
GO_ADAPTATION_OF_SIGNALING_PATHWAY	GO_ADAPTATION_OF_SIGNALING_PATHWAY	GO_ADAPTATION_OF_SIGNALING_PATHWAY	20	0.556803	1.5652	0.0448954	0.327336	0.294268	825	tags=10%, list=3%, signal=10%	RDH11/GRK5
GO_NUCLEOTIDE_EXCISION_REPAIR_DNA_GAP_FILLING	GO_NUCLEOTIDE_EXCISION_REPAIR_DNA_GAP_FILLING	GO_NUCLEOTIDE_EXCISION_REPAIR_DNA_GAP_FILLING	22	0.54373	1.56106	0.0453898	0.328385	0.29521	8607	tags=50%, list=27%, signal=37%	RPS27A/POLB/RFC1/RPA1/RPA2/PCNA/LIG3/POLD2/POLD3/POLK/RFC5
GO_NEGATIVE_REGULATION_OF_CELL_DIVISION	GO_NEGATIVE_REGULATION_OF_CELL_DIVISION	GO_NEGATIVE_REGULATION_OF_CELL_DIVISION	50	0.424454	1.46284	0.0454991	0.328385	0.29521	6816	tags=34%, list=21%, signal=27%	NME6/MYC/TXNIP/ATRX/CHEK1/TNKS/PSMG2/RAD1/ATM/MSH2/BUB3/PRKAR1A/BLM/CSNK2A1/E2F8/MAD2L1/CSNK2A2
GO_DNA_TEMPLATED_TRANSCRIPTION_ELONGATION	GO_DNA_TEMPLATED_TRANSCRIPTION_ELONGATION	GO_DNA_TEMPLATED_TRANSCRIPTION_ELONGATION	80	0.373981	1.40807	0.0452233	0.328385	0.29521	8089	tags=36%, list=25%, signal=27%	TAF1/GTF2B/ELL2/ELP4/ELP3/CCNT2/POLR2K/TAF2/TCEA1/MNAT1/GTF2F2/CDK7/LEO1/GTF2A2/CDC73/GTF2A1/TAF1A/CCNH/POLR2G/GTF2H1/TCEA2/POLR2C/TAF5/POLR2D/SSRP1/ERCC3/GTF2E1/IKBKAP/ERCC6
GO_RESPONSE_TO_INTERFERON_GAMMA	GO_RESPONSE_TO_INTERFERON_GAMMA	GO_RESPONSE_TO_INTERFERON_GAMMA	95	0.358538	1.39008	0.0455218	0.328385	0.29521	1220	tags=10%, list=4%, signal=10%	IRF7/IFITM3/GBP2/DAPK1/MID1/BST2/STAT1/MRC1/VCAM1/SP100
GO_REGULATION_OF_IMMUNE_EFFECTOR_PROCESS	GO_REGULATION_OF_IMMUNE_EFFECTOR_PROCESS	GO_REGULATION_OF_IMMUNE_EFFECTOR_PROCESS	335	0.272268	1.25128	0.0451883	0.328385	0.29521	3735	tags=16%, list=12%, signal=14%	TMEM39A/FABP1/C6/PDK4/DDX60/ANXA5/BST2/RSAD2/SERPINB9/LENG9/IFIT1/SUSD4/DHX58/C1QBP/PM20D1/BIRC2/HSPD1/PVR/C8A/EIF2S1/PTPRC/VAMP7/MDH1/SNX6/MTSS1/MIF/PPP3CB/DDX58/MSH6/LYN/RFWD3/BIRC3/CD36/ZC3HAV1/CLEC4G/C2/EIF2AK4/FYN/WHSC1/ARF1/TMBIM6/C8B/RABGEF1/ELMOD2/FANCL/EIF2AK2/CD4/P2RX7/CFH/PROS1/FER/XBP1/VAMP3
GO_POSITIVE_REGULATION_OF_THYMOCYTE_AGGREGATION	GO_POSITIVE_REGULATION_OF_THYMOCYTE_AGGREGATION	GO_POSITIVE_REGULATION_OF_THYMOCYTE_AGGREGATION	10	-0.639682	-1.54393	0.0455074	0.328385	0.29521	8737	tags=42%, list=27%, signal=30%	GLI2/SHH/IL1B/VNN1
GO_REGULATION_OF_IRE1_MEDIATED_UNFOLDED_PROTEIN_RESPONSE	GO_REGULATION_OF_IRE1_MEDIATED_UNFOLDED_PROTEIN_RESPONSE	GO_REGULATION_OF_IRE1_MEDIATED_UNFOLDED_PROTEIN_RESPONSE	12	0.644928	1.58671	0.0461411	0.328786	0.295571	2629	tags=25%, list=8%, signal=23%	HSPA5/HSPA1A/TMBIM6
GO_REGULATION_OF_CAMP_MEDIATED_SIGNALING	GO_REGULATION_OF_CAMP_MEDIATED_SIGNALING	GO_REGULATION_OF_CAMP_MEDIATED_SIGNALING	22	0.542636	1.55792	0.0457969	0.328786	0.295571	1081	tags=18%, list=3%, signal=18%	CXCL9/RGS2/CXCL10/RAPGEF2
GO_POSITIVE_REGULATION_OF_RELEASE_OF_SEQUESTERED_CALCIUM_ION_INTO_CYTOSOL	GO_POSITIVE_REGULATION_OF_RELEASE_OF_SEQUESTERED_CALCIUM_ION_INTO_CYTOSOL	GO_POSITIVE_REGULATION_OF_RELEASE_OF_SEQUESTERED_CALCIUM_ION_INTO_CYTOSOL	35	0.472699	1.51534	0.0459861	0.328786	0.295571	2637	tags=20%, list=8%, signal=18%	CXCL9/F2R/CXCL10/CALM1/SRI/GSTM2/HTT
GO_APPENDAGE_DEVELOPMENT	GO_APPENDAGE_DEVELOPMENT	GO_APPENDAGE_DEVELOPMENT	153	-0.301553	-1.31471	0.04599	0.328786	0.295571	12006	tags=49%, list=37%, signal=31%	NOTCH1/MED31/MEGF8/FBN2/GJA1/MKS1/IFT122/CACNA1C/ITGB4/TWIST1/BCL2L11/MED1/GREM1/AFF3/RUNX2/BAX/TMEM107/TBX2/BAK1/TRAF3IP1/FGF8/PTCH1/GJA5/GLI3/RNF165/WNT7A/CRABP2/DKK1/ALX3/SP9/FZD6/RARG/RSPO4/RDH10/SHOX2/MYH3/ALX4/OSR1/EN1/BMP4/SFRP2/TBX4/HOXD9/GLI2/SOX11/SP8/FOXN1/OSR2/MSX1/SALL4/PBX1/SALL3/FGF4/PCSK5/ACD/WNT5A/SHH/HOXC13/FGF9/COMP/ROR2/HOXD10/DLX5/RAX/SMOC1/SALL1/HAND2/MBNL1/ECE1/RARA/LRP4/NR…
GO_REGULATION_OF_RENAL_SYSTEM_PROCESS	GO_REGULATION_OF_RENAL_SYSTEM_PROCESS	GO_REGULATION_OF_RENAL_SYSTEM_PROCESS	34	-0.451678	-1.48244	0.0458586	0.328786	0.295571	3772	tags=29%, list=12%, signal=26%	NPPB/DRD2/STC1/AVPR1A/ANPEP/F2RL1/EDNRB/ADORA1/AGT
GO_NEURON_PROJECTION_REGENERATION	GO_NEURON_PROJECTION_REGENERATION	GO_NEURON_PROJECTION_REGENERATION	30	-0.465162	-1.4879	0.0460184	0.328786	0.295571	1202	tags=17%, list=4%, signal=16%	NEFL/APOA5/RTN4RL1/APOA4
GO_EMBRYONIC_EYE_MORPHOGENESIS	GO_EMBRYONIC_EYE_MORPHOGENESIS	GO_EMBRYONIC_EYE_MORPHOGENESIS	31	-0.462415	-1.49128	0.0461199	0.328786	0.295571	11796	tags=68%, list=37%, signal=43%	STRA6/PAX2/TH/AXIN1/TWIST1/FZD5/TBX2/ALDH1A3/RARG/PHACTR4/MFAP2/HIPK1/SIX3/SP3/SOX11/WNT5A/FOXL2/HIPK2/WNT16/VAX2
GO_REGULATION_OF_GASTRULATION	GO_REGULATION_OF_GASTRULATION	GO_REGULATION_OF_GASTRULATION	31	-0.461967	-1.48984	0.0463204	0.329488	0.296203	8398	tags=42%, list=26%, signal=31%	OSR1/DAG1/SFRP2/OSR2/LHX1/KLF4/HNF4A/OTX2/HNF1B/IL1RN/FZD7/FOXA2
GO_MIDGUT_DEVELOPMENT	GO_MIDGUT_DEVELOPMENT	GO_MIDGUT_DEVELOPMENT	12	-0.606654	-1.54399	0.0464306	0.329698	0.296391	5740	tags=42%, list=18%, signal=34%	WNT5A/RXRA/HMGCS2/EDNRB
GO_NEGATIVE_REGULATION_OF_EMBRYONIC_DEVELOPMENT	GO_NEGATIVE_REGULATION_OF_EMBRYONIC_DEVELOPMENT	GO_NEGATIVE_REGULATION_OF_EMBRYONIC_DEVELOPMENT	22	-0.512147	-1.52252	0.0467675	0.331514	0.298023	10250	tags=50%, list=32%, signal=34%	TRAF3IP1/DKK1/BMP4/SFRP2/FUZ/SNAI1/GPR161/WNT5A/NRARP/FZD7
GO_ORGANIC_CATION_TRANSPORT	GO_ORGANIC_CATION_TRANSPORT	GO_ORGANIC_CATION_TRANSPORT	17	-0.547537	-1.52533	0.0470383	0.332279	0.298712	3119	tags=29%, list=10%, signal=27%	SLC25A42/SLC22A14/SLC22A18/SLC22A5
GO_CARNITINE_METABOLIC_PROCESS	GO_CARNITINE_METABOLIC_PROCESS	GO_CARNITINE_METABOLIC_PROCESS	13	-0.592328	-1.54185	0.0470316	0.332279	0.298712	3141	tags=46%, list=10%, signal=42%	SLC22A4/ACADM/POR/SLC22A5/CRAT
GO_FEEDING_BEHAVIOR	GO_FEEDING_BEHAVIOR	GO_FEEDING_BEHAVIOR	73	-0.361363	-1.3876	0.0471238	0.332308	0.298737	12002	tags=58%, list=37%, signal=36%	STRA6/ATP8A2/TH/TBR1/CARTPT/OPRM1/CALCA/HCRTR1/PEX13/RMI1/TCF15/PPY/MRAP2/HELT/OPRL1/CCKBR/GRIN1/MCHR1/EN1/OPRD1/GAL/UCHL1/NPY/CNTFR/DACH1/NKX2-1/DRD1/LEP/CPT1A/CCK/NPY5R/DRD2/MC4R/POU4F1/HCRT/UCN/PRLH/HAND2/PYY/STAT3/AGT
GO_PEPTIDYL_PROLINE_MODIFICATION	GO_PEPTIDYL_PROLINE_MODIFICATION	GO_PEPTIDYL_PROLINE_MODIFICATION	47	0.428764	1.45909	0.0474316	0.333902	0.300171	3375	tags=21%, list=11%, signal=19%	P4HA1/PPWD1/FKBP11/PPID/NKTR/PPIB/P4HB/FKBP3/FKBP14/PPIA
GO_EYELID_DEVELOPMENT_IN_CAMERA_TYPE_EYE	GO_EYELID_DEVELOPMENT_IN_CAMERA_TYPE_EYE	GO_EYELID_DEVELOPMENT_IN_CAMERA_TYPE_EYE	13	0.628989	1.57992	0.0475696	0.334297	0.300526	3272	tags=31%, list=10%, signal=28%	EGFR/JUN/HDAC2/INHBA
GO_REGULATION_OF_ENDOCRINE_PROCESS	GO_REGULATION_OF_ENDOCRINE_PROCESS	GO_REGULATION_OF_ENDOCRINE_PROCESS	40	-0.424368	-1.44733	0.0480146	0.336403	0.302419	7716	tags=40%, list=24%, signal=30%	GALR1/POMC/GAL/TAC1/TACR2/NKX3-1/LEP/FOXL2/C1QTNF3/INHA/HCAR2/UCN/IL1B/F2RL1/AGT
GO_REGULATION_OF_CHONDROCYTE_DIFFERENTIATION	GO_REGULATION_OF_CHONDROCYTE_DIFFERENTIATION	GO_REGULATION_OF_CHONDROCYTE_DIFFERENTIATION	41	-0.422685	-1.45012	0.048034	0.336403	0.302419	9670	tags=44%, list=30%, signal=31%	GLI3/ACVRL1/RARG/RELA/SHOX2/BMP4/GLI2/ADAMTS7/SOX5/FAM101A/CTGF/SCIN/FAM101B/GDF6/AXIN2/SIX2/POR
GO_NEGATIVE_REGULATION_OF_GENE_SILENCING	GO_NEGATIVE_REGULATION_OF_GENE_SILENCING	GO_NEGATIVE_REGULATION_OF_GENE_SILENCING	18	0.573702	1.57302	0.0481557	0.33654	0.302542	646	tags=17%, list=2%, signal=16%	ATAD2/APOBEC1/PHF8
GO_RESPONSE_TO_FUNGICIDE	GO_RESPONSE_TO_FUNGICIDE	GO_RESPONSE_TO_FUNGICIDE	10	-0.635346	-1.53347	0.0482184	0.33654	0.302542	4	tags=20%, list=0%, signal=20%	CYP17A1
GO_RESPONSE_TO_VITAMIN_E	GO_RESPONSE_TO_VITAMIN_E	GO_RESPONSE_TO_VITAMIN_E	14	0.613779	1.57949	0.0485059	0.337969	0.303826	3057	tags=21%, list=10%, signal=19%	HMGCS1/ALAD/EIF2AK2
GO_NEGATIVE_REGULATION_OF_LIPID_BIOSYNTHETIC_PROCESS	GO_NEGATIVE_REGULATION_OF_LIPID_BIOSYNTHETIC_PROCESS	GO_NEGATIVE_REGULATION_OF_LIPID_BIOSYNTHETIC_PROCESS	40	0.450445	1.48315	0.0489538	0.33806	0.303909	2953	tags=22%, list=9%, signal=20%	INSIG1/SIK1/SERPINA12/INSIG2/ORMDL2/ERLIN1/ORMDL1/SCAP/PRKAA1
GO_CELLULAR_RESPONSE_TO_KETONE	GO_CELLULAR_RESPONSE_TO_KETONE	GO_CELLULAR_RESPONSE_TO_KETONE	67	0.38841	1.41914	0.0487481	0.33806	0.303909	6147	tags=30%, list=19%, signal=24%	AACS/ACACA/ABCG2/POSTN/MSN/GAS6/SRD5A1/PRKAA1/AIFM1/HNRNPK/AQP1/ROCK2/PRKCE/PRKAA2/CBX3/CDC5L/DCPS/GNB1/PPARG/HMBS
GO_REGULATION_OF_GENERATION_OF_PRECURSOR_METABOLITES_AND_ENERGY	GO_REGULATION_OF_GENERATION_OF_PRECURSOR_METABOLITES_AND_ENERGY	GO_REGULATION_OF_GENERATION_OF_PRECURSOR_METABOLITES_AND_ENERGY	79	0.372755	1.39996	0.0487344	0.33806	0.303909	4794	tags=26%, list=15%, signal=22%	DDIT4/GFPT1/IGF1/IRS2/SLC25A33/PNPT1/PPP1R3G/MLXIPL/PIK3CA/PRKAA1/P2RX7/MTOR/PPP1CA/TRAP1/BNIP3/PRKAA2/CISD1/ATP7A/HIF1A/PPP1CB/VCP
GO_PSEUDOURIDINE_SYNTHESIS	GO_PSEUDOURIDINE_SYNTHESIS	GO_PSEUDOURIDINE_SYNTHESIS	17	-0.544913	-1.51802	0.0489741	0.33806	0.303909	9975	tags=59%, list=31%, signal=41%	TRUB1/PUS1/PUSL1/TRUB2/PUS3/RPUSD1/RPUSD3/PUS7L/RPUSD2
GO_REGULATION_OF_NOREPINEPHRINE_SECRETION	GO_REGULATION_OF_NOREPINEPHRINE_SECRETION	GO_REGULATION_OF_NOREPINEPHRINE_SECRETION	16	-0.558058	-1.53078	0.0490158	0.33806	0.303909	477	tags=19%, list=1%, signal=18%	ADRA2B/AGT
GO_REGULATION_OF_PROTEIN_POLYUBIQUITINATION	GO_REGULATION_OF_PROTEIN_POLYUBIQUITINATION	GO_REGULATION_OF_PROTEIN_POLYUBIQUITINATION	13	-0.588442	-1.53173	0.0489591	0.33806	0.303909	3251	tags=21%, list=10%, signal=19%	OTUB1/HAMP
GO_MITOTIC_CELL_CYCLE_CHECKPOINT	GO_MITOTIC_CELL_CYCLE_CHECKPOINT	GO_MITOTIC_CELL_CYCLE_CHECKPOINT	113	0.343458	1.36963	0.0494545	0.340511	0.306112	6816	tags=32%, list=21%, signal=25%	BTG2/CDKN1A/PLK3/NPM1/RPS27A/CNOT6/RFWD3/CDK5RAP3/BCL2L1/CNOT6L/INTS3/PSMG2/ATF2/RPS6/SOX4/DLG1/SMC1A/RAD17/MDM4/CDKN1B/ATM/NAE1/MSH2/BUB3/TOP2B/BLM/CNOT7/CSNK2A1/CNOT8/NBN/MRE11A/RPA2/PRKDC/MAD2L1/PCNA/CSNK2A2
GO_PYRIMIDINE_CONTAINING_COMPOUND_BIOSYNTHETIC_PROCESS	GO_PYRIMIDINE_CONTAINING_COMPOUND_BIOSYNTHETIC_PROCESS	GO_PYRIMIDINE_CONTAINING_COMPOUND_BIOSYNTHETIC_PROCESS	34	0.470684	1.49927	0.0502771	0.341423	0.306932	8532	tags=46%, list=27%, signal=34%	UPP2/NME6/TPK1/CMPK2/CTPS2/MTOR/DCK/UMPS/TBPL1/UPP1/TYMS/ERH/NME1/UCK2/NME4/PRPS1
GO_UNSATURATED_FATTY_ACID_BIOSYNTHETIC_PROCESS	GO_UNSATURATED_FATTY_ACID_BIOSYNTHETIC_PROCESS	GO_UNSATURATED_FATTY_ACID_BIOSYNTHETIC_PROCESS	43	0.438518	1.46268	0.0503356	0.341423	0.306932	401	tags=9%, list=1%, signal=9%	ELOVL5/ELOVL3/FADS2/FADS1
GO_GLOMERULUS_DEVELOPMENT	GO_GLOMERULUS_DEVELOPMENT	GO_GLOMERULUS_DEVELOPMENT	45	0.434055	1.46246	0.0502749	0.341423	0.306932	4680	tags=22%, list=15%, signal=19%	EGR1/PLCE1/ENPEP/MTSS1/MYO1E/FOXC2/NID1/GPR4/LGR4/PECAM1
GO_FAT_CELL_DIFFERENTIATION	GO_FAT_CELL_DIFFERENTIATION	GO_FAT_CELL_DIFFERENTIATION	96	0.355717	1.38243	0.0502308	0.341423	0.306932	2423	tags=16%, list=8%, signal=15%	NUDT7/NUDT7/NUDT7/NR4A1/AACS/NUDT7/STEAP4/RGS2/GRK5/PSMB8/ERAP1/RARRES2/ERO1L/PLCB1/NIPBL/FABP4
GO_AMINE_METABOLIC_PROCESS	GO_AMINE_METABOLIC_PROCESS	GO_AMINE_METABOLIC_PROCESS	118	0.338973	1.35902	0.0501006	0.341423	0.306932	1979	tags=12%, list=6%, signal=11%	FABP5/LPIN1/LPIN2/INMT/SLC44A1/CHKA/PAOX/SLC44A3/LPCAT3/VCAM1/DDC/HAAO/KMO/SULT1C2/SULT1B1
GO_NEUROMUSCULAR_PROCESS_CONTROLLING_BALANCE	GO_NEUROMUSCULAR_PROCESS_CONTROLLING_BALANCE	GO_NEUROMUSCULAR_PROCESS_CONTROLLING_BALANCE	47	-0.406035	-1.43651	0.0497866	0.341423	0.306932	8122	tags=38%, list=25%, signal=29%	RAC3/TNR/ABL1/DLG4/FOXS1/SLC1A3/GM2A/JPH4/IGDCC3/ATP2B2/NKX6-2/CNTNAP1/RBFOX2/GAA/POU4F1/NEFL/TPP1
GO_MATING	GO_MATING	GO_MATING	32	-0.453851	-1.47566	0.0503396	0.341423	0.306932	6625	tags=33%, list=21%, signal=26%	TAC1/AVP/MAPK8IP2/NHLH2/DRD1/ABAT/DRD5/AVPR1A/GRN/SERPINE2
GO_EMBRYONIC_CAMERA_TYPE_EYE_DEVELOPMENT	GO_EMBRYONIC_CAMERA_TYPE_EYE_DEVELOPMENT	GO_EMBRYONIC_CAMERA_TYPE_EYE_DEVELOPMENT	32	-0.454173	-1.47671	0.0499401	0.341423	0.306932	14013	tags=81%, list=44%, signal=46%	FRS2/PITX2/TULP3/TFAP2A/WDR19/PAX6/STRA6/PAX2/TH/TWIST1/FZD5/TBX2/TRAF3IP1/ALDH1A3/RARG/PHACTR4/RDH10/HIPK1/SIX3/SP3/SOX11/WNT5A/HIPK2/WNT16/RARA
GO_TRIPARTITE_REGIONAL_SUBDIVISION	GO_TRIPARTITE_REGIONAL_SUBDIVISION	GO_TRIPARTITE_REGIONAL_SUBDIVISION	11	-0.617754	-1.53367	0.0499226	0.341423	0.306932	4241	tags=46%, list=13%, signal=40%	PLD6/HOXD8/PLD6/PCSK6/TBX3
GO_GOLGI_LOCALIZATION	GO_GOLGI_LOCALIZATION	GO_GOLGI_LOCALIZATION	11	0.653858	1.5799	0.0504758	0.341779	0.307252	6928	tags=64%, list=22%, signal=50%	ARHGAP21/STK25/CDC42/HOOK3/UVRAG/TBCCD1/PDCD10
GO_AMINO_SUGAR_METABOLIC_PROCESS	GO_AMINO_SUGAR_METABOLIC_PROCESS	GO_AMINO_SUGAR_METABOLIC_PROCESS	36	0.460827	1.48404	0.0506857	0.342066	0.30751	1266	tags=17%, list=4%, signal=16%	GFPT1/UAP1/ST6GAL1/MGEA5/DPAGT1/CHID1
GO_POSITIVE_REGULATION_OF_SODIUM_ION_TRANSMEMBRANE_TRANSPORT	GO_POSITIVE_REGULATION_OF_SODIUM_ION_TRANSMEMBRANE_TRANSPORT	GO_POSITIVE_REGULATION_OF_SODIUM_ION_TRANSMEMBRANE_TRANSPORT	14	-0.574665	-1.51737	0.0506255	0.342066	0.30751	4195	tags=27%, list=13%, signal=23%	ATP1B1/ANK3/GLRX
GO_RESPONSE_TO_COLD	GO_RESPONSE_TO_COLD	GO_RESPONSE_TO_COLD	37	0.459625	1.48968	0.0508675	0.342726	0.308103	4786	tags=35%, list=15%, signal=30%	EIF2AK3/LPL/FOS/CXCL10/HSPD1/DNAJC3/HSP90AA1/NFKBIA/EIF2AK4/PRKAA1/ADM/ADRB2/HSPA2
GO_VIRAL_LATENCY	GO_VIRAL_LATENCY	GO_VIRAL_LATENCY	10	0.667062	1.57255	0.0512609	0.342966	0.308319	5291	tags=40%, list=16%, signal=33%	IRF7/XRCC5/PPIA/XRCC4
GO_GLUTAMINE_METABOLIC_PROCESS	GO_GLUTAMINE_METABOLIC_PROCESS	GO_GLUTAMINE_METABOLIC_PROCESS	19	0.559472	1.55412	0.0512085	0.342966	0.308319	3989	tags=26%, list=12%, signal=23%	GFPT1/NIT2/GMPS/CTPS2/ADSSL1
GO_NUCLEAR_TRANSCRIBED_MRNA_CATABOLIC_PROCESS_EXONUCLEOLYTIC	GO_NUCLEAR_TRANSCRIBED_MRNA_CATABOLIC_PROCESS_EXONUCLEOLYTIC	GO_NUCLEAR_TRANSCRIBED_MRNA_CATABOLIC_PROCESS_EXONUCLEOLYTIC	28	0.496843	1.51922	0.051079	0.342966	0.308319	7859	tags=54%, list=24%, signal=41%	EXOSC8/CNOT6/DDX6/LSM4/EXOSC3/DCPS/DIS3/EXOSC9/CNOT7/CNOT8/POLR2G/DCP2/DIS3L2/EXOSC7/EDC3
GO_POSITIVE_REGULATION_OF_RESPONSE_TO_BIOTIC_STIMULUS	GO_POSITIVE_REGULATION_OF_RESPONSE_TO_BIOTIC_STIMULUS	GO_POSITIVE_REGULATION_OF_RESPONSE_TO_BIOTIC_STIMULUS	33	0.473263	1.49244	0.0513232	0.342966	0.308319	2271	tags=24%, list=7%, signal=23%	DDX60/DHX58/HSPD1/PVR/SASH1/LY86/MIF/ZC3HAV1
GO_REGULATION_OF_TUMOR_NECROSIS_FACTOR_BIOSYNTHETIC_PROCESS	GO_REGULATION_OF_TUMOR_NECROSIS_FACTOR_BIOSYNTHETIC_PROCESS	GO_REGULATION_OF_TUMOR_NECROSIS_FACTOR_BIOSYNTHETIC_PROCESS	15	-0.56481	-1.51634	0.0511972	0.342966	0.308319	250	tags=20%, list=1%, signal=20%	BCL3/LBP
GO_ORGAN_GROWTH	GO_ORGAN_GROWTH	GO_ORGAN_GROWTH	58	-0.382253	-1.40748	0.0515335	0.343809	0.309077	4460	tags=22%, list=14%, signal=19%	SHH/LEP/RXRA/FOXC1/COMP/STC1/DLL1/GATA4/ADRA1A/RARA/LEPR/AGT
GO_CELLULAR_RESPONSE_TO_OXIDATIVE_STRESS	GO_CELLULAR_RESPONSE_TO_OXIDATIVE_STRESS	GO_CELLULAR_RESPONSE_TO_OXIDATIVE_STRESS	164	0.316828	1.33292	0.0519921	0.345745	0.310817	5580	tags=27%, list=17%, signal=22%	CPEB2/HSPA1A/FABP1/PDK1/FOS/TXNL1/PNPT1/FOXO3/ATP2A2/MGMT/PTPRK/ECT2/PRDX3/SETX/HDAC2/CHD6/CD36/ARNTL/IL18BP/MTR/PRKAA1/AIFM1/AQP1/ATF4/SLC8A1/KAT2B/STK25/FER/XBP1/CCS/FAS/ANXA1/BNIP3/ATP7A/HIF1A/MGST1/GUCY1B3/PRKRA/ADNP2/VKORC1L1/BCL2/SOD1/NR4A2/SLC11A2
GO_CAMERA_TYPE_EYE_MORPHOGENESIS	GO_CAMERA_TYPE_EYE_MORPHOGENESIS	GO_CAMERA_TYPE_EYE_MORPHOGENESIS	93	-0.336473	-1.35032	0.0519931	0.345745	0.310817	12084	tags=46%, list=38%, signal=29%	SKI/STRA6/ATP8A2/PAX2/TH/IFT122/TWIST1/FOXN4/FZD5/DSCAM/BAX/TBX2/BAK1/ALDH1A3/TOPORS/GLI3/FJX1/PHACTR4/BMP4/HIPK1/SIX3/RS1/SP3/EPHA2/ARL6/SOX11/CDON/COL8A2/EPHB2/RDH13/RBP4/LHX1/PDE6C/WNT5A/SOX1/ROM1/PVRL3/HIPK2/DLL1/WNT16/MAN2A1/TSKU
GO_SULFATION	GO_SULFATION	GO_SULFATION	11	0.649727	1.56992	0.0529582	0.347824	0.312686	3629	tags=45%, list=11%, signal=40%	SULT1C2/SULT1B1/TPST2/CHST4/CHSY1
GO_BETA_AMYLOID_METABOLIC_PROCESS	GO_BETA_AMYLOID_METABOLIC_PROCESS	GO_BETA_AMYLOID_METABOLIC_PROCESS	13	0.621055	1.55999	0.0529705	0.347824	0.312686	1388	tags=23%, list=4%, signal=22%	MME/NAT8/NAT8B
GO_REGULATION_OF_BONE_RESORPTION	GO_REGULATION_OF_BONE_RESORPTION	GO_REGULATION_OF_BONE_RESORPTION	30	0.485804	1.5038	0.0531575	0.347824	0.312686	3298	tags=20%, list=10%, signal=18%	TFRC/PDK4/SPP1/CD38/NF1/P2RX7
GO_NEGATIVE_REGULATION_OF_CARBOHYDRATE_METABOLIC_PROCESS	GO_NEGATIVE_REGULATION_OF_CARBOHYDRATE_METABOLIC_PROCESS	GO_NEGATIVE_REGULATION_OF_CARBOHYDRATE_METABOLIC_PROCESS	39	0.45152	1.47766	0.052819	0.347824	0.312686	1389	tags=15%, list=4%, signal=14%	DDIT4/GFPT1/SIK1/SERPINA12/MST1/ACER2
GO_REGULATION_OF_SUBSTRATE_ADHESION_DEPENDENT_CELL_SPREADING	GO_REGULATION_OF_SUBSTRATE_ADHESION_DEPENDENT_CELL_SPREADING	GO_REGULATION_OF_SUBSTRATE_ADHESION_DEPENDENT_CELL_SPREADING	40	0.446875	1.47139	0.0525069	0.347824	0.312686	6439	tags=37%, list=20%, signal=29%	LRRC16A/ST6GAL1/CALR/POSTN/C1QBP/S100A10/FGA/LIMS1/CDC42/FGG/FGB/FLNA/PTK2/CORO1C/MYADM
GO_INTERFERON_GAMMA_MEDIATED_SIGNALING_PATHWAY	GO_INTERFERON_GAMMA_MEDIATED_SIGNALING_PATHWAY	GO_INTERFERON_GAMMA_MEDIATED_SIGNALING_PATHWAY	42	0.438565	1.45665	0.0526524	0.347824	0.312686	1220	tags=14%, list=4%, signal=13%	IRF7/GBP2/MID1/STAT1/VCAM1/SP100
GO_LEARNING	GO_LEARNING	GO_LEARNING	118	0.337144	1.35168	0.0528433	0.347824	0.312686	5525	tags=23%, list=17%, signal=19%	HMGCR/BTG2/JUN/FOS/COMT/SHANK2/ARF4/PPP3CB/ATAD1/RELN/VDAC1/CLN8/EIF2AK4/FYN/HTT/NF1/UBA6/MTOR/PTGS1/ITGB1/ADRB2/HIF1A/KRAS/ARC/TACR1/PPT1/SGK1
GO_RESPONSE_TO_LIGHT_STIMULUS	GO_RESPONSE_TO_LIGHT_STIMULUS	GO_RESPONSE_TO_LIGHT_STIMULUS	242	0.2876	1.27245	0.0530697	0.347824	0.312686	4753	tags=16%, list=15%, signal=14%	RDH11/HMGCS1/HMGCR/EGFR/MME/MYC/SIK1/CDKN1A/FOS/CASP3/PPID/PTPRK/EIF2S1/RBM4/MSH6/BHLHE40/CHEK1/EIF2AK4/CUL4B/PRKAA1/USP1/NEDD4/NF1/AQP1/ATF4/PMAIP1/MTOR/PPP1CA/MAP3K4/ITGB1/FBXL3/ERCC5/ATR/FEN1/KDM1A/HIF1A/WRN/KRAS/PPP1CB
GO_CENTRAL_NERVOUS_SYSTEM_NEURON_DIFFERENTIATION	GO_CENTRAL_NERVOUS_SYSTEM_NEURON_DIFFERENTIATION	GO_CENTRAL_NERVOUS_SYSTEM_NEURON_DIFFERENTIATION	156	-0.294277	-1.28862	0.0530953	0.347824	0.312686	11609	tags=48%, list=36%, signal=31%	SATB2/ISL2/AXIN1/DCC/FOXN4/WNT3A/SLC4A10/EOMES/OTP/NR2E1/SPOCK1/CHD5/TBX20/SZT2/GBA2/DMRT3/FGF8/GATA2/PTCH1/GLI3/WNT7A/GDPD5/EMX1/SPTBN4/GSX2/UNC5D/MNX1/ZC4H2/CACNA1A/ARX/FEZF2/RAC3/CBLN1/LHX5/ASCL1/NKX2-2/GLI2/ID4/LMX1A/NKX6-1/NPY/TCTN1/TAL1/DLX2/EPHB2/NKX2-1/SALL3/ATF5/LHX1/ATP2B2/DRD1/WNT5A/SHH/MDGA1/DLX1/LEP/NKX6-2/LDB1/SOX1/HOXD10/CDK5/SMARCC2/GSX1/PHOX2A/LHX6/DRD2/FZD1/POU4F1/WNT1/OGDH/SALL…
GO_FATTY_ACID_BETA_OXIDATION	GO_FATTY_ACID_BETA_OXIDATION	GO_FATTY_ACID_BETA_OXIDATION	47	-0.40425	-1.4302	0.0524284	0.347824	0.312686	4752	tags=34%, list=15%, signal=29%	SLC27A2/ETFDH/ACADVL/LEP/CPT1A/AMACR/HSD17B4/ACOT8/ACAD11/ACADM/ECI2/ECH1/CPT2/ABCD2/CRAT
GO_POSITIVE_REGULATION_OF_FATTY_ACID_BIOSYNTHETIC_PROCESS	GO_POSITIVE_REGULATION_OF_FATTY_ACID_BIOSYNTHETIC_PROCESS	GO_POSITIVE_REGULATION_OF_FATTY_ACID_BIOSYNTHETIC_PROCESS	16	-0.553394	-1.51799	0.0534543	0.349206	0.313928	3566	tags=31%, list=11%, signal=28%	NR1H3/AVPR1A/APOA5/APOA4
GO_POSITIVE_REGULATION_OF_ADHERENS_JUNCTION_ORGANIZATION	GO_POSITIVE_REGULATION_OF_ADHERENS_JUNCTION_ORGANIZATION	GO_POSITIVE_REGULATION_OF_ADHERENS_JUNCTION_ORGANIZATION	21	0.538347	1.52586	0.0536375	0.349843	0.314501	3684	tags=27%, list=11%, signal=24%	FMN1/KDR/S100A10/PTPRJ/LIMS1/TEK
GO_REGULATION_OF_CELLULAR_PROTEIN_CATABOLIC_PROCESS	GO_REGULATION_OF_CELLULAR_PROTEIN_CATABOLIC_PROCESS	GO_REGULATION_OF_CELLULAR_PROTEIN_CATABOLIC_PROCESS	251	0.284995	1.26669	0.0537634	0.350047	0.314685	7863	tags=31%, list=24%, signal=23%	RNF125/PCSK9/HERPUD1/UFL1/PLK3/TAF1/RGN/PSMB8/PSMA1/PSMB10/RPS27A/CAV1/MSN/RAB1A/USP14/SMC5/PDCL3/PSMA3/PSME1/ANXA2/ARAF/UBE3A/SUMO1/CDK5RAP3/CDC27/NSMCE2/PSMG2/XBP1/FHIT/ANAPC1/PSMA5/TRIB3/PTK2B/FBXL5/PSMA4/PSMC6/PSMD10/VCP/ATM/PTEN/ARIH1/UBE2E1/GCLC/BUB3/RDX/PSMB1/PIAS1/CSNK1A1/CSNK2A1/PTK2/FBXW7/ANAPC10/CDC16/PSMB9/PSMD2/MTM1/PSEN1/PSMA2/PSMB2/SDCBP/LCMT1/MAD2L1/RFWD2/CSNK2A2/ANKIB1/CDC26/RAD2…
GO_NEGATIVE_REGULATION_OF_PLATELET_ACTIVATION	GO_NEGATIVE_REGULATION_OF_PLATELET_ACTIVATION	GO_NEGATIVE_REGULATION_OF_PLATELET_ACTIVATION	16	-0.552766	-1.51627	0.0538402	0.350047	0.314685	1435	tags=12%, list=4%, signal=12%	SERPINE2
GO_RESPONSE_TO_CAMP	GO_RESPONSE_TO_CAMP	GO_RESPONSE_TO_CAMP	92	0.35622	1.37186	0.0541899	0.351202	0.315723	1980	tags=13%, list=6%, signal=12%	AQP8/PKLR/JUN/FOS/PFKFB1/STAT1/NOX4/CREM/BIRC2/RAPGEF2/SPARC/SRD5A1
GO_OLFACTORY_BULB_INTERNEURON_DIFFERENTIATION	GO_OLFACTORY_BULB_INTERNEURON_DIFFERENTIATION	GO_OLFACTORY_BULB_INTERNEURON_DIFFERENTIATION	15	-0.562476	-1.51008	0.0541172	0.351202	0.315723	4676	tags=47%, list=15%, signal=40%	ARX/SALL3/ATF5/WNT5A/SALL1/ERBB4
GO_RESPONSE_TO_ORGANOPHOSPHORUS	GO_RESPONSE_TO_ORGANOPHOSPHORUS	GO_RESPONSE_TO_ORGANOPHOSPHORUS	125	0.331	1.33679	0.0543956	0.351977	0.316419	1081	tags=9%, list=3%, signal=9%	AQP8/PKLR/JUN/HSP90B1/FOS/PFKFB1/STAT1/NOX4/CREM/P2RX4/BIRC2/RAPGEF2
GO_B_CELL_ACTIVATION	GO_B_CELL_ACTIVATION	GO_B_CELL_ACTIVATION	110	0.341253	1.3537	0.0544989	0.352087	0.316518	6593	tags=29%, list=21%, signal=23%	ONECUT1/CHRNA4/LGALS1/BST2/VCAM1/MLH1/HSPD1/PTPRC/MSH6/CXCR5/TXLNA/IFNK/GPR183/PTPN2/VPRBP/NHEJ1/SKAP2/ITGB1/PTK2B/IFNA2/EXOSC3/ATM/MSH2/ADAM17/BCL2/RBPJ/BANK1/NBN/HDAC9/KLF6/PRKDC/SWAP70
GO_REGULATION_OF_CYSTEINE_TYPE_ENDOPEPTIDASE_ACTIVITY	GO_REGULATION_OF_CYSTEINE_TYPE_ENDOPEPTIDASE_ACTIVITY	GO_REGULATION_OF_CYSTEINE_TYPE_ENDOPEPTIDASE_ACTIVITY	187	0.303611	1.30035	0.0548381	0.353719	0.317986	6775	tags=27%, list=21%, signal=21%	MYC/EIF2AK3/FABP1/HERPUD1/DAPK1/CASP3/SERPINB9/VIL1/F2R/BIRC2/HSPD1/HSPE1/IFI27/ACER2/MGMT/GAS6/PRDX3/RPS6KA3/CASP7/BIRC3/HTT/AIFM1/AQP1/PMAIP1/SIAH2/CYR61/FAS/NLRP12/THBS1/TNFRSF10B/ANP32B/CDKN1B/APAF1/XDH/CASP1/VCP/ARL6IP1/ASPH/SLC11A2/PAK2/CSNK2A1/EGLN3/PPARG/PSMB9/LGALS9/AKT2/TNFSF10/RAF1/USP47/DNAJB6/ROBO1
GO_DNA_LIGATION	GO_DNA_LIGATION	GO_DNA_LIGATION	13	0.616849	1.54943	0.055671	0.355621	0.319695	9754	tags=69%, list=30%, signal=48%	MGMT/POLB/HMGB2/XRCC4/LIG3/APTX/HMGB1/PARP2/PARP3
GO_INTESTINAL_ABSORPTION	GO_INTESTINAL_ABSORPTION	GO_INTESTINAL_ABSORPTION	25	0.510414	1.51515	0.0554777	0.355621	0.319695	4367	tags=36%, list=14%, signal=31%	FABP1/VIL1/ACO1/CD36/LDLR/SOAT2/ABCG5/GCNT3/ABCG8
GO_NEURON_APOPTOTIC_PROCESS	GO_NEURON_APOPTOTIC_PROCESS	GO_NEURON_APOPTOTIC_PROCESS	29	0.488375	1.49989	0.055511	0.355621	0.319695	5304	tags=37%, list=17%, signal=31%	CASP3/TNFRSF21/BCL2L1/AIFM1/POLB/FAS/BNIP3/APAF1/ATM/NAE1/BCL2
GO_ANION_HOMEOSTASIS	GO_ANION_HOMEOSTASIS	GO_ANION_HOMEOSTASIS	37	0.453021	1.46828	0.0557965	0.355621	0.319695	4194	tags=27%, list=13%, signal=24%	GPCPD1/GPAM/GOT1/ABCA1/MLXIPL/LIPG/PRKAA1/DGAT2/XBP1/PRKAA2
GO_TRNA_METABOLIC_PROCESS	GO_TRNA_METABOLIC_PROCESS	GO_TRNA_METABOLIC_PROCESS	153	0.317057	1.32236	0.055655	0.355621	0.319695	3900	tags=19%, list=12%, signal=17%	TARS/CARS/UBA5/FARSB/EXOSC8/NARS/NARS2/IARS/RPP40/GARS/ELP3/KARS/YRDC/TRNT1/OSGEP/CARS2/GTF3C3/PPA2/EPRS/NSUN2/FAM98B/MARS2/FARS2/METTL1/RARS/SARS/AIMP1/SSB/TRMT61B
GO_CELLULAR_PROTEIN_COMPLEX_ASSEMBLY	GO_CELLULAR_PROTEIN_COMPLEX_ASSEMBLY	GO_CELLULAR_PROTEIN_COMPLEX_ASSEMBLY	291	0.275671	1.24759	0.0558298	0.355621	0.319695	6709	tags=25%, list=21%, signal=20%	VIL1/SLC25A33/RTN4/CALR/PIK3C2A/CADPS2/SAMM50/HSPD1/MIS12/IMMP2L/EPS15/CAV1/DNM1L/IMMP1L/VAMP7/RAB1A/NUP98/SHFM1/HSP90AA1/TMED2/TMED10/NDUFC2/EIF4H/TIMMDC1/IPO5/AIFM1/FGA/AHCTF1/NDUFB3/MBD2/PSMG2/CD3E/CENPC1/PSMG4/RANBP9/CCT2/VAMP3/NUBPL/NUP107/NDUFS1/FGG/PTK2B/NCK1/ATPAF1/COX11/ADRB2/EXOC2/PSMD10/ACAD9/NUP205/KPNB1/FGB/HSPA4/UVRAG/NDUFAF1/NDUFA9/TNPO1/NDUFB6/NDEL1/TMEM126B/PTK2/NDUFA2/AIF1/UNC13…
GO_MUSCLE_STRUCTURE_DEVELOPMENT	GO_MUSCLE_STRUCTURE_DEVELOPMENT	GO_MUSCLE_STRUCTURE_DEVELOPMENT	392	0.26406	1.23164	0.0556837	0.355621	0.319695	1844	tags=8%, list=6%, signal=7%	EGR1/HMGCR/NEB/IFRD1/GPCPD1/BTG2/SIK1/CXADR/FOS/IGF1/LGALS1/SORT1/NOX4/SKIL/CFLAR/RORA/ATP2A2/CALR/BMP10/SERP1/CXCL10/SPAG9/CSRP3/PKP2/CAV1/UTRN/SRI/TMOD3/CAV2/MAFF
GO_ENDOCRINE_PROCESS	GO_ENDOCRINE_PROCESS	GO_ENDOCRINE_PROCESS	38	-0.425955	-1.43346	0.0554991	0.355621	0.319695	5086	tags=34%, list=16%, signal=29%	NKX2-1/PCSK5/EDN3/EDN1/CTSZ/FOXD1/ECE1/DRD5/AVPR1A/FZD4/TBX3/AGT
GO_CELLULAR_HORMONE_METABOLIC_PROCESS	GO_CELLULAR_HORMONE_METABOLIC_PROCESS	GO_CELLULAR_HORMONE_METABOLIC_PROCESS	79	0.367753	1.38117	0.056479	0.357599	0.321473	2076	tags=18%, list=6%, signal=17%	RDH11/DHRS9/HSD17B12/RBP1/FDX1/SRD5A2/COMT/TIPARP/HSD3B2/HSD17B7/BCO2/SRD5A1/CYP26B1/LRAT
GO_REGULATION_OF_BEHAVIOR	GO_REGULATION_OF_BEHAVIOR	GO_REGULATION_OF_BEHAVIOR	57	-0.380393	-1.39631	0.0563761	0.357599	0.321473	3348	tags=16%, list=10%, signal=14%	DRD2/MC4R/UCN/HTR1A/STAT3/LEPR/ADORA1/ARRDC3
GO_ANTERIOR_POSTERIOR_AXIS_SPECIFICATION	GO_ANTERIOR_POSTERIOR_AXIS_SPECIFICATION	GO_ANTERIOR_POSTERIOR_AXIS_SPECIFICATION	44	-0.409334	-1.42426	0.0562576	0.357599	0.321473	4553	tags=34%, list=14%, signal=29%	AURKA/RIPPLY1/WNT5A/SHH/PLD6/HOXD8/LDB1/OTX2/PLD6/NRARP/SIX2/HHEX/PCSK6/FOXA2/TBX3
GO_REGULATION_OF_GUANYLATE_CYCLASE_ACTIVITY	GO_REGULATION_OF_GUANYLATE_CYCLASE_ACTIVITY	GO_REGULATION_OF_GUANYLATE_CYCLASE_ACTIVITY	12	-0.594765	-1.51373	0.0564906	0.357599	0.321473	6540	tags=100%, list=20%, signal=80%	HPCA/NOS3/NOS1/GUCA1B/RUNDC3A/GUCA1A/PDZD3/NOS2/GUCA2A/GUCA2B/RCVRN
GO_REGULATION_OF_RELEASE_OF_SEQUESTERED_CALCIUM_ION_INTO_CYTOSOL	GO_REGULATION_OF_RELEASE_OF_SEQUESTERED_CALCIUM_ION_INTO_CYTOSOL	GO_REGULATION_OF_RELEASE_OF_SEQUESTERED_CALCIUM_ION_INTO_CYTOSOL	69	0.380531	1.39672	0.0567578	0.358179	0.321995	4344	tags=19%, list=14%, signal=16%	CXCL9/F2R/CXCL10/CALM1/SRI/LYN/GSTM2/HTT/SLC8A1/CALM3/PRKCE/PLN/PTK2B
GO_NEGATIVE_REGULATION_OF_EXTRINSIC_APOPTOTIC_SIGNALING_PATHWAY	GO_NEGATIVE_REGULATION_OF_EXTRINSIC_APOPTOTIC_SIGNALING_PATHWAY	GO_NEGATIVE_REGULATION_OF_EXTRINSIC_APOPTOTIC_SIGNALING_PATHWAY	88	0.360555	1.37936	0.0566991	0.358179	0.321995	6975	tags=31%, list=22%, signal=24%	HSPA1A/AR/DAPK1/IGF1/CFLAR/FYN/HTT/BCL2L1/FGA/SIAH2/FAS/SNAI2/FGG/THBS1/TNFRSF10B/CTNNA1/HMGB2/FGB/GCLC/BCL2/PHIP/RB1CC1/TNFSF10/CTTN/RAF1/BMP5/YAP1
GO_VASODILATION	GO_VASODILATION	GO_VASODILATION	23	-0.492852	-1.48198	0.0573512	0.361366	0.32486	505	tags=13%, list=2%, signal=13%	ADORA1/AGT
GO_CARBOHYDRATE_DERIVATIVE_TRANSPORT	GO_CARBOHYDRATE_DERIVATIVE_TRANSPORT	GO_CARBOHYDRATE_DERIVATIVE_TRANSPORT	47	-0.399748	-1.41427	0.0575086	0.361799	0.32525	4289	tags=28%, list=13%, signal=24%	SLC29A2/SLC35D1/PLA2G10/SLC50A1/GUK1/SCARB1/SLC25A42/SLC35E3/SLC37A4/SLC17A5/GLTPD2/LBP
GO_SPHINGOLIPID_MEDIATED_SIGNALING_PATHWAY	GO_SPHINGOLIPID_MEDIATED_SIGNALING_PATHWAY	GO_SPHINGOLIPID_MEDIATED_SIGNALING_PATHWAY	12	-0.592487	-1.50793	0.0576514	0.362139	0.325555	7826	tags=58%, list=24%, signal=44%	GPR6/S1PR5/S1PR2/SPNS2/SPHK2/S1PR4
GO_CELLULAR_RESPONSE_TO_GONADOTROPIN_STIMULUS	GO_CELLULAR_RESPONSE_TO_GONADOTROPIN_STIMULUS	GO_CELLULAR_RESPONSE_TO_GONADOTROPIN_STIMULUS	13	-0.579008	-1.50718	0.0578258	0.362677	0.326038	344	tags=23%, list=1%, signal=23%	POR/CYP17A1
GO_PHOTOTRANSDUCTION_VISIBLE_LIGHT	GO_PHOTOTRANSDUCTION_VISIBLE_LIGHT	GO_PHOTOTRANSDUCTION_VISIBLE_LIGHT	18	0.562322	1.54181	0.0579918	0.36316	0.326473	14	tags=6%, list=0%, signal=6%	RDH11
GO_RIBONUCLEOTIDE_CATABOLIC_PROCESS	GO_RIBONUCLEOTIDE_CATABOLIC_PROCESS	GO_RIBONUCLEOTIDE_CATABOLIC_PROCESS	25	0.507507	1.50652	0.0580813	0.363164	0.326476	97	tags=14%, list=0%, signal=14%	NUDT7/NUDT7/NUDT7/NUDT7
GO_TERPENOID_METABOLIC_PROCESS	GO_TERPENOID_METABOLIC_PROCESS	GO_TERPENOID_METABOLIC_PROCESS	83	0.361272	1.36742	0.0585347	0.365439	0.328522	2076	tags=13%, list=6%, signal=12%	FDPS/RDH11/FDFT1/LPL/DHRS9/RBP1/BCO2/SRD5A1/CYP26B1/RARRES2/LRAT
GO_REGULATION_OF_EPITHELIAL_TO_MESENCHYMAL_TRANSITION	GO_REGULATION_OF_EPITHELIAL_TO_MESENCHYMAL_TRANSITION	GO_REGULATION_OF_EPITHELIAL_TO_MESENCHYMAL_TRANSITION	59	-0.374719	-1.38575	0.0589092	0.367216	0.330119	9803	tags=47%, list=31%, signal=33%	NOTCH1/TWIST1/GREM1/FAM195B/DACT3/SMAD3/GLIPR2/HPN/EPHA3/WWTR1/PHLDB1/TRIM62/DAG1/SFRP2/FUZ/CRB2/DAB2IP/SNAI1/ELL3/NKX2-1/GCNT2/BAMBI/TCF7L2/SMAD7/AXIN2/BCL9L/FOXA2
GO_REGULATION_OF_CELL_SUBSTRATE_ADHESION	GO_REGULATION_OF_CELL_SUBSTRATE_ADHESION	GO_REGULATION_OF_CELL_SUBSTRATE_ADHESION	159	0.314828	1.31942	0.0592034	0.368066	0.330883	6656	tags=27%, list=21%, signal=22%	ONECUT1/LRRC16A/FMN1/HSD17B12/LGALS1/ST6GAL1/KDR/CALR/POSTN/C1QBP/S100A10/ACER2/UTRN/CD36/PTPRJ/FGA/NF1/SLK/ROCK2/NID1/LIMS1/CYR61/TEK/PRKCE/CDC42/FGG/THBS1/ITGB1/RSU1/PTK2B/PTEN/FGB/FLNA/BCL2/RASA1/ROCK1/PTK2/CDK6/CORO1C/SDC4/MYADM/DMP1/CCDC80/PHLDB2
GO_POSITIVE_REGULATION_OF_URINE_VOLUME	GO_POSITIVE_REGULATION_OF_URINE_VOLUME	GO_POSITIVE_REGULATION_OF_URINE_VOLUME	14	-0.566566	-1.49598	0.059226	0.368066	0.330883	8308	tags=50%, list=26%, signal=37%	INPP5K/HYAL2/EDN1/NPPB/DRD2/EDNRB
GO_G_PROTEIN_COUPLED_RECEPTOR_SIGNALING_PATHWAY_COUPLED_TO_CYCLIC_NUCLEOTIDE_SECOND_MESSENGER	GO_G_PROTEIN_COUPLED_RECEPTOR_SIGNALING_PATHWAY_COUPLED_TO_CYCLIC_NUCLEOTIDE_SECOND_MESSENGER	GO_G_PROTEIN_COUPLED_RECEPTOR_SIGNALING_PATHWAY_COUPLED_TO_CYCLIC_NUCLEOTIDE_SECOND_MESSENGER	135	-0.302737	-1.29453	0.0599284	0.370739	0.333286	11481	tags=41%, list=36%, signal=27%	CNR2/SSTR4/HTR5A/OPRM1/CACNA1D/FSHR/CALCA/CORT/APLP1/PSAP/HRH2/GNAZ/CALCR/GNAL/CRHR2/GHRH/SLC9A3R1/ADCY2/ADCY3/OPRL1/P2RY12/MCHR1/GABBR1/CRHR1/AVPR2/LPAR3/GALR1/OPRD1/CHGA/GRM6/NPY/ADRA1D/GPR37/ADRA2C/GPR26/GPR1/SSTR3/ADCY6/DRD1/MC1R/CHRM4/CHRM1/GCGR/GPR52/DRD2/MC4R/ADRA1A/DRD5/S1PR4/MC5R/HTR1A/ADRA2B/ADORA1/GNA12/AGT
GO_ORGANIC_HYDROXY_COMPOUND_CATABOLIC_PROCESS	GO_ORGANIC_HYDROXY_COMPOUND_CATABOLIC_PROCESS	GO_ORGANIC_HYDROXY_COMPOUND_CATABOLIC_PROCESS	64	-0.367178	-1.37423	0.0598382	0.370739	0.333286	7507	tags=29%, list=23%, signal=22%	SMPD1/INPP5K/IMPA2/PDXP/CEL/DMGDH/GK5/ACADL/SMPD3/MAOA/PLA2G15/SCARB1/MAOB/ENPP2/BHMT/TPI1/GK/CYP39A1
GO_CELLULAR_SODIUM_ION_HOMEOSTASIS	GO_CELLULAR_SODIUM_ION_HOMEOSTASIS	GO_CELLULAR_SODIUM_ION_HOMEOSTASIS	17	-0.534461	-1.4889	0.0598142	0.370739	0.333286	4430	tags=29%, list=14%, signal=25%	ATP1B1/SGK2/ATP1A1/AGT
GO_REGULATION_OF_DNA_DAMAGE_CHECKPOINT	GO_REGULATION_OF_DNA_DAMAGE_CHECKPOINT	GO_REGULATION_OF_DNA_DAMAGE_CHECKPOINT	11	0.641157	1.54921	0.0604055	0.370942	0.333469	8297	tags=55%, list=26%, signal=40%	RINT1/RFWD3/THOC1/CRY1/RPA2/THOC5
GO_PYRIMIDINE_CONTAINING_COMPOUND_METABOLIC_PROCESS	GO_PYRIMIDINE_CONTAINING_COMPOUND_METABOLIC_PROCESS	GO_PYRIMIDINE_CONTAINING_COMPOUND_METABOLIC_PROCESS	62	0.386166	1.39011	0.0604155	0.370942	0.333469	3734	tags=17%, list=12%, signal=15%	UPP2/NME6/APOBEC1/SLC19A2/NT5C3/TPK1/CMPK2/CTPS2/ACPP/MTOR/DCK
GO_POST_EMBRYONIC_DEVELOPMENT	GO_POST_EMBRYONIC_DEVELOPMENT	GO_POST_EMBRYONIC_DEVELOPMENT	82	0.361658	1.36473	0.0601589	0.370942	0.333469	6336	tags=27%, list=20%, signal=22%	DHCR7/TIPARP/SERP1/NDN/TBCE/KDM5B/ACO1/ATRX/MORC3/MYO1E/CELA1/MUT/FGFR2/MTOR/ARID5B/BCL2/ETNK2/NR4A2/FBN1/EFEMP1/PLEKHA1/PSEN1
GO_LEUKOCYTE_ACTIVATION	GO_LEUKOCYTE_ACTIVATION	GO_LEUKOCYTE_ACTIVATION	344	0.266829	1.22901	0.0603116	0.370942	0.333469	4388	tags=18%, list=14%, signal=16%	EGR1/ONECUT1/CHRNA4/CXADR/JUN/LGALS1/DDOST/BST2/RSAD2/RORA/VCAM1/DPP4/MLH1/HSPD1/PSMB10/PTPRC/PPBP/VAMP7/ITPKB/PPP3CB/IMPDH2/MSH6/FOXP1/MYH9/CYP26B1/LYN/CXCR5/TXLNA/IFNK/EIF2AK4/FYN/RORA/GPR183/STXBP3/PTPN2/PI4K2A/NEDD4/TLR7/CD4/VPRBP/IFNAR1/NKAP/P2RX7/CD3E/NHEJ1/RPS6/RPL22/RORC/SKAP2/SOX4/FAS/PTPN22/DLG1/PRKCE/MAFB/ANXA1/CBFB/IL18/ATP7A/ITGB1/PTK2B/NCK1/IL2RB
GO_MATING_BEHAVIOR	GO_MATING_BEHAVIOR	GO_MATING_BEHAVIOR	22	-0.496621	-1.47637	0.0601297	0.370942	0.333469	6625	tags=39%, list=21%, signal=31%	AVP/MAPK8IP2/NHLH2/DRD1/DRD5/AVPR1A/GRN/SERPINE2
GO_ANTIGEN_RECEPTOR_MEDIATED_SIGNALING_PATHWAY	GO_ANTIGEN_RECEPTOR_MEDIATED_SIGNALING_PATHWAY	GO_ANTIGEN_RECEPTOR_MEDIATED_SIGNALING_PATHWAY	149	0.316404	1.31533	0.0606278	0.371687	0.334138	7930	tags=34%, list=25%, signal=26%	MNDA/PSMB8/CD38/PSMA1/PSMB10/RPS27A/PTPRC/IGHM/PSMA3/LYN/PSME1/NFKBIA/FYN/PTPRJ/TNFRSF21/PIK3CA/FYB/CD4/CD3E/PSMA5/TEC/NCK1/PSMA4/PSMC6/PSMD10/PTEN/BCL2/NFKB1/PSMB1/PAK2/PDE4B/MAPK1/DENND1B/PSMB9/PSMD2/PLEKHA1/PSEN1/UBE2N/PSMA2/NCKAP1L/PSMB2/CD3D/RFTN1/PSMD5/PSME2/PSMA7/KLHL6/BTRC/PSMD12/PSMD14/PTEN/CD28
GO_RENAL_SYSTEM_VASCULATURE_DEVELOPMENT	GO_RENAL_SYSTEM_VASCULATURE_DEVELOPMENT	GO_RENAL_SYSTEM_VASCULATURE_DEVELOPMENT	16	0.575189	1.52331	0.0609959	0.372627	0.334983	4680	tags=25%, list=15%, signal=21%	EGR1/FOXC2/GPR4/PECAM1
GO_PROTEIN_LOCALIZATION_TO_NUCLEUS	GO_PROTEIN_LOCALIZATION_TO_NUCLEUS	GO_PROTEIN_LOCALIZATION_TO_NUCLEUS	137	0.321535	1.31722	0.0610549	0.372627	0.334983	3830	tags=21%, list=12%, signal=19%	TXNIP/JUN/XPO1/PDIA3/NOP58/CALR/PIKFYVE/F2R/CSE1L/IPO11/NUP155/NUP98/SPTBN1/MORC3/SEC61B/ARNTL/NFKBIA/SUMO1/GCKR/SYNE1/IPO5/FYB/NUP88/SMO/RPL23/PLRG1/RPL11/ZBTB16/NUP107
GO_DEVELOPMENTAL_INDUCTION	GO_DEVELOPMENTAL_INDUCTION	GO_DEVELOPMENTAL_INDUCTION	25	-0.476732	-1.45804	0.0608904	0.372627	0.334983	11055	tags=52%, list=34%, signal=34%	GDNF/FGF8/BMP4/HIPK1/SIX3/SIX1/POU5F1/NKX2-1/FGF1/HIPK2/WNT1/SALL1
GO_POSITIVE_REGULATION_OF_SUBSTRATE_ADHESION_DEPENDENT_CELL_SPREADING	GO_POSITIVE_REGULATION_OF_SUBSTRATE_ADHESION_DEPENDENT_CELL_SPREADING	GO_POSITIVE_REGULATION_OF_SUBSTRATE_ADHESION_DEPENDENT_CELL_SPREADING	27	0.492569	1.48741	0.0612041	0.37298	0.335301	5250	tags=37%, list=16%, signal=31%	LRRC16A/CALR/C1QBP/S100A10/FGA/LIMS1/CDC42/FGG/FGB/FLNA
GO_REGULATION_OF_SYNAPTIC_TRANSMISSION_DOPAMINERGIC	GO_REGULATION_OF_SYNAPTIC_TRANSMISSION_DOPAMINERGIC	GO_REGULATION_OF_SYNAPTIC_TRANSMISSION_DOPAMINERGIC	15	-0.554512	-1.4887	0.0613198	0.373128	0.335434	12231	tags=67%, list=38%, signal=41%	SLC6A4/DRD3/GDNF/RAB3B/FLOT1/DRD1/TOR1A/DRD2/PNKD
GO_NEGATIVE_REGULATION_OF_CATION_TRANSMEMBRANE_TRANSPORT	GO_NEGATIVE_REGULATION_OF_CATION_TRANSMEMBRANE_TRANSPORT	GO_NEGATIVE_REGULATION_OF_CATION_TRANSMEMBRANE_TRANSPORT	59	-0.373093	-1.37974	0.0616153	0.374209	0.336406	2722	tags=12%, list=8%, signal=11%	GSTO1/KCNE1L/ANK3/SLC30A1/AGT/HAMP
GO_G_PROTEIN_COUPLED_PURINERGIC_RECEPTOR_SIGNALING_PATHWAY	GO_G_PROTEIN_COUPLED_PURINERGIC_RECEPTOR_SIGNALING_PATHWAY	GO_G_PROTEIN_COUPLED_PURINERGIC_RECEPTOR_SIGNALING_PATHWAY	13	-0.574767	-1.49614	0.0616808	0.374209	0.336406	321	tags=38%, list=1%, signal=38%	P2RY13/P2RY4/P2RY2/ADORA1
GO_TELOMERE_MAINTENANCE_VIA_RECOMBINATION	GO_TELOMERE_MAINTENANCE_VIA_RECOMBINATION	GO_TELOMERE_MAINTENANCE_VIA_RECOMBINATION	32	0.4656	1.45994	0.06245	0.376812	0.338746	9445	tags=56%, list=29%, signal=40%	SMC5/SMC6/NSMCE2/FEN1/WRN/RFC1/POLA1/RPA1/RPA2/PCNA/POLD2/POLD3/RAD50/POLA2/PRIM2/RFC5/POLE2/TEP1
GO_POSITIVE_REGULATION_OF_PROTEOLYSIS	GO_POSITIVE_REGULATION_OF_PROTEOLYSIS	GO_POSITIVE_REGULATION_OF_PROTEOLYSIS	330	0.267592	1.22762	0.062479	0.376812	0.338746	6484	tags=23%, list=20%, signal=18%	MYC/EIF2AK3/RNF125/HERPUD1/DAPK1/C6/CASP3/TNFRSF1B/PLK3/TAF1/RGN/PSMB8/F2R/HSPD1/HSPE1/PSMA1/PSMB10/IFI27/RPS27A/CAV1/ACER2/RAB1A/CASP7/SMC5/PSMA3/HDAC2/MYH9/PSME1/SUMO1/CDK5RAP3/CDC27/AIFM1/NSMCE2/PMAIP1/XBP1/CYR61/FAS/NLRP12/ANAPC1/TNFRSF10B/PSMA5/TRIB3/ANP32B/PTK2B/CDKN1B/PSMA4/APAF1/PSMC6/XDH/CASP1/PSMD10/VCP/PTEN/ARIH1/UBE2E1/GCLC/BUB3/ASPH/SLC11A2/PSMB1/PIAS1/SNX9/CSNK1A1/EGLN3/PTK2/FBXW7/P…
GO_SPINAL_CORD_ASSOCIATION_NEURON_DIFFERENTIATION	GO_SPINAL_CORD_ASSOCIATION_NEURON_DIFFERENTIATION	GO_SPINAL_CORD_ASSOCIATION_NEURON_DIFFERENTIATION	14	-0.562542	-1.48536	0.0623534	0.376812	0.338746	13013	tags=86%, list=41%, signal=51%	LBX1/LHX3/WNT3A/GSX2/LHX5/ASCL1/TAL1/LHX1/MDGA1/GSX1/WNT1
GO_DETECTION_OF_CHEMICAL_STIMULUS_INVOLVED_IN_SENSORY_PERCEPTION_OF_TASTE	GO_DETECTION_OF_CHEMICAL_STIMULUS_INVOLVED_IN_SENSORY_PERCEPTION_OF_TASTE	GO_DETECTION_OF_CHEMICAL_STIMULUS_INVOLVED_IN_SENSORY_PERCEPTION_OF_TASTE	14	-0.562775	-1.48597	0.0623534	0.376812	0.338746	8005	tags=50%, list=25%, signal=38%	PKD2L1/AZGP1/LPO/PKD1L3/TAS1R3/RTP3
GO_QUINONE_METABOLIC_PROCESS	GO_QUINONE_METABOLIC_PROCESS	GO_QUINONE_METABOLIC_PROCESS	21	0.52928	1.50017	0.0628853	0.377599	0.339453	5348	tags=33%, list=17%, signal=28%	HMGCR/ADCK3/COQ7/CBR4/COQ2/VKORC1L1/NDUFA9
GO_CELLULAR_RESPONSE_TO_AMINO_ACID_STARVATION	GO_CELLULAR_RESPONSE_TO_AMINO_ACID_STARVATION	GO_CELLULAR_RESPONSE_TO_AMINO_ACID_STARVATION	23	0.516917	1.49989	0.0627029	0.377599	0.339453	3194	tags=30%, list=10%, signal=27%	EIF2AK3/CDKN1A/SLC38A2/EIF2S1/EIF2AK4/EIF2AK2/ATF4
GO_REGULATION_OF_TRANSMISSION_OF_NERVE_IMPULSE	GO_REGULATION_OF_TRANSMISSION_OF_NERVE_IMPULSE	GO_REGULATION_OF_TRANSMISSION_OF_NERVE_IMPULSE	11	-0.600614	-1.49112	0.062887	0.377599	0.339453	2386	tags=55%, list=7%, signal=51%	TNR/AVP/HCRT/AVPR1A/AGT
GO_RESPONSE_TO_GROWTH_FACTOR	GO_RESPONSE_TO_GROWTH_FACTOR	GO_RESPONSE_TO_GROWTH_FACTOR	435	0.257155	1.21093	0.0630025	0.377737	0.339577	2186	tags=8%, list=7%, signal=8%	EGR1/DDIT4/EGFR/NR4A1/MYC/JUN/FOS/CASP3/TNFRSF1B/IER2/VIL1/SORT1/NOX4/SKIL/KDR/DUSP6/VCAM1/POSTN/DDC/BMP10/RAPGEF2/RPS27A/CAV1/NDN/PTPRK/CDH5/GAS6/SLC33A1/KDM5B/SPARC/SETX/SRD5A1/HDAC2/CXCL13/POLR2K
GO_CELLULAR_WATER_HOMEOSTASIS	GO_CELLULAR_WATER_HOMEOSTASIS	GO_CELLULAR_WATER_HOMEOSTASIS	12	0.624839	1.53728	0.0633147	0.378593	0.340347	3995	tags=25%, list=12%, signal=22%	AQP8/AQP1/ANXA7
GO_REGULATION_OF_LIPOPROTEIN_LIPASE_ACTIVITY	GO_REGULATION_OF_LIPOPROTEIN_LIPASE_ACTIVITY	GO_REGULATION_OF_LIPOPROTEIN_LIPASE_ACTIVITY	14	-0.561284	-1.48204	0.0633307	0.378593	0.340347	4731	tags=43%, list=15%, signal=37%	ANGPTL3/NR1H3/APOC3/APOA5/APOA4
GO_NEUROPEPTIDE_SIGNALING_PATHWAY	GO_NEUROPEPTIDE_SIGNALING_PATHWAY	GO_NEUROPEPTIDE_SIGNALING_PATHWAY	73	-0.352825	-1.35481	0.063893	0.38084	0.342366	11419	tags=51%, list=36%, signal=33%	OPRM1/LTB4R2/CALCA/SORCS2/HCRTR1/NPSR1/PPY/GLRA1/NTSR2/GPR143/OPRL1/MCHR1/SORCS1/GALR1/POMC/OPRD1/GAL/TAC1/NPY/GPR84/GPR1/PTH2/NXPH4/KISS1R/GALP/RXFP4/PROKR1/GPR139/NPY5R/PDYN/NMUR1/HCRT/RXFP3/UCN/PYY/CRCP
GO_PHASIC_SMOOTH_MUSCLE_CONTRACTION	GO_PHASIC_SMOOTH_MUSCLE_CONTRACTION	GO_PHASIC_SMOOTH_MUSCLE_CONTRACTION	15	-0.551495	-1.4806	0.0638505	0.38084	0.342366	6660	tags=53%, list=21%, signal=42%	TACR2/P2RX2/DRD1/EDN3/EDN1/DRD2/EDNRB
GO_EMBRYONIC_CAMERA_TYPE_EYE_MORPHOGENESIS	GO_EMBRYONIC_CAMERA_TYPE_EYE_MORPHOGENESIS	GO_EMBRYONIC_CAMERA_TYPE_EYE_MORPHOGENESIS	22	-0.492684	-1.46466	0.0640597	0.381277	0.342759	11760	tags=77%, list=37%, signal=49%	PAX6/STRA6/PAX2/TH/TWIST1/FZD5/TBX2/ALDH1A3/PHACTR4/HIPK1/SIX3/SP3/SOX11/WNT5A/HIPK2/WNT16
GO_RNA_SECONDARY_STRUCTURE_UNWINDING	GO_RNA_SECONDARY_STRUCTURE_UNWINDING	GO_RNA_SECONDARY_STRUCTURE_UNWINDING	33	0.460236	1.45136	0.0643545	0.382473	0.343835	5895	tags=30%, list=18%, signal=25%	DDX3Y/DDX52/DDX50/DDX6/DDX21/DHX36/DDX56/DDX10/DDX1/EIF4A1
GO_REGULATION_OF_NECROTIC_CELL_DEATH	GO_REGULATION_OF_NECROTIC_CELL_DEATH	GO_REGULATION_OF_NECROTIC_CELL_DEATH	23	0.515035	1.49443	0.0645292	0.382913	0.34423	2150	tags=21%, list=7%, signal=19%	CFLAR/BIRC2/RPS27A/CAV1/BIRC3
GO_ANATOMICAL_STRUCTURE_REGRESSION	GO_ANATOMICAL_STRUCTURE_REGRESSION	GO_ANATOMICAL_STRUCTURE_REGRESSION	12	-0.587671	-1.49568	0.064616	0.382913	0.34423	9122	tags=58%, list=28%, signal=42%	SMAD5/BMP4/GLI2/AMHR2/NINJ1/CD248
GO_REGULATION_OF_REACTIVE_OXYGEN_SPECIES_BIOSYNTHETIC_PROCESS	GO_REGULATION_OF_REACTIVE_OXYGEN_SPECIES_BIOSYNTHETIC_PROCESS	GO_REGULATION_OF_REACTIVE_OXYGEN_SPECIES_BIOSYNTHETIC_PROCESS	57	0.39487	1.39818	0.0648701	0.383862	0.345083	1345	tags=14%, list=4%, signal=13%	EGFR/DDAH1/MPV17L/AGXT2/RGN/SLC25A33/P2RX4/CAV1
GO_LONG_CHAIN_FATTY_ACID_TRANSPORT	GO_LONG_CHAIN_FATTY_ACID_TRANSPORT	GO_LONG_CHAIN_FATTY_ACID_TRANSPORT	38	0.43964	1.43339	0.065119	0.384014	0.34522	708	tags=11%, list=2%, signal=10%	ACACB/ACACA/FABP1/ABCD3
GO_AUTONOMIC_NERVOUS_SYSTEM_DEVELOPMENT	GO_AUTONOMIC_NERVOUS_SYSTEM_DEVELOPMENT	GO_AUTONOMIC_NERVOUS_SYSTEM_DEVELOPMENT	36	-0.424203	-1.41162	0.065178	0.384014	0.34522	8597	tags=44%, list=27%, signal=33%	SEMA3F/PHACTR4/HOXB2/KIF26A/SOX10/ASCL1/SIX1/SOX11/HES3/HES1/PHOX2A/INSM1/PRLH/HAND2/EDNRB
GO_BEHAVIORAL_RESPONSE_TO_COCAINE	GO_BEHAVIORAL_RESPONSE_TO_COCAINE	GO_BEHAVIORAL_RESPONSE_TO_COCAINE	10	-0.615372	-1.48525	0.0650658	0.384014	0.34522	4477	tags=60%, list=14%, signal=52%	NOS1/DRD1/CDK5/DRD2/ABAT
GO_EATING_BEHAVIOR	GO_EATING_BEHAVIOR	GO_EATING_BEHAVIOR	26	-0.468835	-1.44657	0.0653739	0.384613	0.345759	12002	tags=65%, list=37%, signal=41%	ATP8A2/TH/OPRM1/RMI1/TCF15/OPRL1/OPRD1/UCHL1/LEP/CPT1A/CCK/NPY5R/HCRT/PRLH/PYY/STAT3
GO_REGULATION_OF_DEVELOPMENT_HETEROCHRONIC	GO_REGULATION_OF_DEVELOPMENT_HETEROCHRONIC	GO_REGULATION_OF_DEVELOPMENT_HETEROCHRONIC	12	-0.585575	-1.49034	0.0657767	0.386427	0.347389	7070	tags=50%, list=22%, signal=39%	HES3/HES1/FGF9/DLL1/SERPINE2
GO_RESPONSE_TO_FOLIC_ACID	GO_RESPONSE_TO_FOLIC_ACID	GO_RESPONSE_TO_FOLIC_ACID	14	0.59156	1.52231	0.0663119	0.387263	0.348141	1445	tags=21%, list=4%, signal=20%	FOLR2/ABCG2/MGMT
GO_REGULATION_OF_COLLATERAL_SPROUTING	GO_REGULATION_OF_COLLATERAL_SPROUTING	GO_REGULATION_OF_COLLATERAL_SPROUTING	18	0.551679	1.51263	0.0663934	0.387263	0.348141	770	tags=11%, list=2%, signal=11%	IFRD1/SPP1
GO_MISMATCH_REPAIR	GO_MISMATCH_REPAIR	GO_MISMATCH_REPAIR	23	0.513234	1.4892	0.0663555	0.387263	0.348141	7698	tags=39%, list=24%, signal=30%	MLH1/MSH6/PMS1/MSH2/RPA1/RPA2/PCNA/POLD2/POLD3
GO_POSITIVE_REGULATION_OF_CALCIUM_ION_TRANSMEMBRANE_TRANSPORT	GO_POSITIVE_REGULATION_OF_CALCIUM_ION_TRANSMEMBRANE_TRANSPORT	GO_POSITIVE_REGULATION_OF_CALCIUM_ION_TRANSMEMBRANE_TRANSPORT	51	0.405335	1.40221	0.0660396	0.387263	0.348141	2637	tags=18%, list=8%, signal=16%	CXCL9/RGN/F2R/CXCL10/CALM1/SRI/SUMO1/GSTM2/HTT
GO_ETHANOLAMINE_CONTAINING_COMPOUND_METABOLIC_PROCESS	GO_ETHANOLAMINE_CONTAINING_COMPOUND_METABOLIC_PROCESS	GO_ETHANOLAMINE_CONTAINING_COMPOUND_METABOLIC_PROCESS	77	0.364164	1.36263	0.0663391	0.387263	0.348141	409	tags=9%, list=1%, signal=8%	FABP5/LPIN1/LPIN2/SLC44A1/CHKA/SLC44A3/LPCAT3
GO_CELL_CYCLE_CHECKPOINT	GO_CELL_CYCLE_CHECKPOINT	GO_CELL_CYCLE_CHECKPOINT	159	0.3105	1.30128	0.066559	0.387675	0.348512	6974	tags=30%, list=22%, signal=23%	BTG2/CDKN1A/PLK3/NPM1/RPS27A/CNOT6/CCNG2/RFWD3/CHEK1/CDK5RAP3/NSUN2/BCL2L1/CNOT6L/INTS3/PSMG2/ATF2/RAD1/RPS6/SOX4/DLG1/SMC1A/RAD17/PRPF19/MDM4/CDKN1B/ATR/CDC5L/ATM/NAE1/MSH2/TAOK1/BUB3/TOP2B/BLM/CNOT7/CSNK2A1/TIPRL/FBXO6/CNOT8/NBN/MRE11A/RPA2/PRKDC/MAD2L1/PCNA/CSNK2A2/CDC14B/ZAK
GO_REGULATION_OF_TRANSCRIPTION_FROM_RNA_POLYMERASE_I_PROMOTER	GO_REGULATION_OF_TRANSCRIPTION_FROM_RNA_POLYMERASE_I_PROMOTER	GO_REGULATION_OF_TRANSCRIPTION_FROM_RNA_POLYMERASE_I_PROMOTER	23	0.512803	1.48795	0.0667614	0.3883	0.349073	5583	tags=43%, list=17%, signal=36%	EIF2AK3/PHF8/POLR2K/NCL/ATF4/MTOR/HEATR1/FLNA/SMARCB1/NOL11
GO_REPLICATIVE_SENESCENCE	GO_REPLICATIVE_SENESCENCE	GO_REPLICATIVE_SENESCENCE	11	0.629898	1.52201	0.0676458	0.392244	0.352619	6102	tags=55%, list=19%, signal=44%	MME/CDKN1A/CHEK1/ATR/ATM/PLA2R1
GO_REGULATION_OF_CYCLIN_DEPENDENT_PROTEIN_KINASE_ACTIVITY	GO_REGULATION_OF_CYCLIN_DEPENDENT_PROTEIN_KINASE_ACTIVITY	GO_REGULATION_OF_CYCLIN_DEPENDENT_PROTEIN_KINASE_ACTIVITY	84	0.355814	1.35028	0.0679082	0.392244	0.352619	6018	tags=29%, list=19%, signal=24%	EGFR/CDKN1A/CCNL1/CASP3/CCNG1/GTPBP4/DNAJC3/CCND2/CCNT2/CCNL2/CDK5RAP3/KAT2B/MNAT1/CCNC/CDK7/CDKN1B/PSMD10/HSPA2/PTEN/ADAM17/BLM/FBXO7/CKS1B/CCNH/ANAPC10
GO_REGULATION_OF_GENE_EXPRESSION_EPIGENETIC	GO_REGULATION_OF_GENE_EXPRESSION_EPIGENETIC	GO_REGULATION_OF_GENE_EXPRESSION_EPIGENETIC	177	0.302718	1.28839	0.0679198	0.392244	0.352619	6534	tags=24%, list=20%, signal=19%	MBD1/ATAD2/APOBEC1/PHF8/HAT1/ARID4A/MORF4L2/RBBP4/RBM4/SMCHD1/ZCCHC11/CNOT6/SF3B1/RBBP7/HDAC2/H3F3B/POLR2K/MOV10/CHEK1/HNRNPA2B1/EED/MBD2/H2AFB1/MTF2/UBR2/KAT2B/HILS1/DEK/MORF4L1/SMARCA5/HIST1H2AK/DDX21/PRKRA/UBE2B/RLIM/SUZ12/MTA1/CNOT7/TAF1A/ATAD2B/CNOT8/ARID4B/HELLS/DPY30
GO_NEGATIVE_REGULATION_OF_CIRCADIAN_RHYTHM	GO_NEGATIVE_REGULATION_OF_CIRCADIAN_RHYTHM	GO_NEGATIVE_REGULATION_OF_CIRCADIAN_RHYTHM	14	-0.556536	-1.4695	0.067631	0.392244	0.352619	4477	tags=36%, list=14%, signal=31%	SUV39H2/DRD2/PER2/ADORA1
GO_NEGATIVE_REGULATION_OF_MEGAKARYOCYTE_DIFFERENTIATION	GO_NEGATIVE_REGULATION_OF_MEGAKARYOCYTE_DIFFERENTIATION	GO_NEGATIVE_REGULATION_OF_MEGAKARYOCYTE_DIFFERENTIATION	11	-0.594328	-1.47551	0.067918	0.392244	0.352619	6962	tags=55%, list=22%, signal=43%	HIST1H4H/CIB1/HIST1H4F/HIST1H4C/HIST1H4D
GO_S_ADENOSYLHOMOCYSTEINE_METABOLIC_PROCESS	GO_S_ADENOSYLHOMOCYSTEINE_METABOLIC_PROCESS	GO_S_ADENOSYLHOMOCYSTEINE_METABOLIC_PROCESS	12	0.618903	1.52268	0.0682806	0.392731	0.353056	5433	tags=50%, list=17%, signal=42%	GAMT/APIP/PEMT/PEMT/PEMT/PEMT/PEMT/AHCYL2
GO_GLIAL_CELL_DIFFERENTIATION	GO_GLIAL_CELL_DIFFERENTIATION	GO_GLIAL_CELL_DIFFERENTIATION	123	-0.305207	-1.2844	0.0682927	0.392731	0.353056	8953	tags=33%, list=28%, signal=24%	CSK/EIF2B2/MT3/TRPC4/HES5/DAG1/MAPK3/ABL1/LAMA2/SOX10/VTN/ASCL1/NKX2-2/EIF2B4/ID4/GSTP1/SOX11/NKX6-1/EIF2B1/TAL1/SIRT2/S100A9/KLF15/NKX2-1/HES1/GPC1/DRD1/GAP43/SHH/HDAC11/NKX6-2/CDK5/MYOC/KCNJ10/DLL1/NAB2/METRN/NDRG1/STAT3/ID2
GO_REGULATION_OF_PLATELET_AGGREGATION	GO_REGULATION_OF_PLATELET_AGGREGATION	GO_REGULATION_OF_PLATELET_AGGREGATION	16	-0.535984	-1.47023	0.0681204	0.392731	0.353056	1435	tags=12%, list=4%, signal=12%	SERPINE2
GO_REGULATION_OF_CYTOPLASMIC_TRANSLATION	GO_REGULATION_OF_CYTOPLASMIC_TRANSLATION	GO_REGULATION_OF_CYTOPLASMIC_TRANSLATION	11	0.628998	1.51983	0.0686802	0.394404	0.35456	8918	tags=64%, list=28%, signal=46%	CPEB2/NCK1/CPEB1/CPEB3/METTL3/FMR1/EEF2
GO_ADULT_LOCOMOTORY_BEHAVIOR	GO_ADULT_LOCOMOTORY_BEHAVIOR	GO_ADULT_LOCOMOTORY_BEHAVIOR	74	-0.349051	-1.34388	0.0688112	0.394602	0.354738	10515	tags=41%, list=33%, signal=27%	GDNF/CACNB4/DMRT3/SPTBN4/CSTB/CTNS/GLRA1/GRIN2D/SEZ6L/GRIN1/KLHL1/CACNA1A/ATP1A3/EN1/TMOD1/HOXD9/PBX3/OPRD1/NPC1/UCHL1/EFNB3/DRD1/HOXD10/DRD2/KCNJ10/HIPK2/CXCL12/FOXA2/ID2
GO_REGULATION_OF_REACTIVE_OXYGEN_SPECIES_METABOLIC_PROCESS	GO_REGULATION_OF_REACTIVE_OXYGEN_SPECIES_METABOLIC_PROCESS	GO_REGULATION_OF_REACTIVE_OXYGEN_SPECIES_METABOLIC_PROCESS	131	0.321363	1.30795	0.0691847	0.395632	0.355664	2313	tags=14%, list=7%, signal=13%	EGFR/CDKN1A/DDAH1/MPV17L/AGXT2/NOX4/RGN/SLC25A33/FOXO3/P2RX4/BIRC2/CAV1/ARF4/BCO2/COQ7/VDAC1/CD36/HSP90AA1
GO_EYE_MORPHOGENESIS	GO_EYE_MORPHOGENESIS	GO_EYE_MORPHOGENESIS	125	-0.304479	-1.28778	0.0691325	0.395632	0.355664	12084	tags=45%, list=38%, signal=28%	SKI/RPGRIP1/FBN2/STRA6/ATP8A2/PAX2/TH/IFT122/AXIN1/TWIST1/FOXN4/NR2E3/TRPM1/PPP2R3A/FZD5/DSCAM/BAX/TBX2/BAK1/ALDH1A3/TOPORS/GLI3/FSCN2/RARG/FJX1/PHACTR4/BMP4/MFAP2/HIPK1/SIX3/RS1/SP3/EPHA2/ARL6/SOX11/CDON/NRL/COL8A2/EPHB2/RDH13/RBP4/LHX1/PDE6C/WNT5A/SOX1/FOXL2/ROM1/PVRL3/HIPK2/DLL1/WNT16/VAX2/MAN2A1/STAT3/TSKU
GO_REGULATION_OF_TRIGLYCERIDE_METABOLIC_PROCESS	GO_REGULATION_OF_TRIGLYCERIDE_METABOLIC_PROCESS	GO_REGULATION_OF_TRIGLYCERIDE_METABOLIC_PROCESS	31	0.465299	1.45092	0.0695912	0.396845	0.356755	4188	tags=39%, list=13%, signal=34%	THRSP/GPAM/SIK1/SERPINA12/RGN/AADAC/LDLR/DGAT2/LMF1/CCNC/TBL1XR1/ABHD5
GO_REGULATION_OF_LIPID_METABOLIC_PROCESS	GO_REGULATION_OF_LIPID_METABOLIC_PROCESS	GO_REGULATION_OF_LIPID_METABOLIC_PROCESS	248	0.279916	1.24136	0.0695697	0.396845	0.356755	4344	tags=21%, list=14%, signal=19%	THRSP/ACACB/DHCR7/INSIG1/GPAM/SIK1/SERPINA12/FABP1/PDK1/INSIG2/DLAT/PDK4/IRS2/RGN/LSR/RORA/IDH1/CAV1/RBL1/NRBF2/ORMDL2/MLXIPL/ERLIN1/LYN/RARRES2/ORMDL1/PDHB/SCAP/AADAC/RORA/LDLR/ARF1/PPP2R5A/SCP2/PRKAA1/DGAT2/DLD/RORC/MTOR/XBP1/CYR61/TEK/SPTLC2/PRKCE/LMF1/CDC42/CCNC/ANXA1/SNAI2/TBL1XR1/ABHD5/PRKAA2/TRIB3/PTK2B
GO_PROTEIN_LIPID_COMPLEX_SUBUNIT_ORGANIZATION	GO_PROTEIN_LIPID_COMPLEX_SUBUNIT_ORGANIZATION	GO_PROTEIN_LIPID_COMPLEX_SUBUNIT_ORGANIZATION	31	-0.441079	-1.42248	0.069982	0.398516	0.358257	1455	tags=26%, list=5%, signal=25%	APOC3/LCAT/APOM/APOA5/PLA2G7/AGT/APOA4
GO_OSTEOBLAST_DIFFERENTIATION	GO_OSTEOBLAST_DIFFERENTIATION	GO_OSTEOBLAST_DIFFERENTIATION	121	0.326178	1.31279	0.0702811	0.398553	0.35829	4063	tags=18%, list=13%, signal=16%	FASN/UFL1/TMSB4X/RRBP1/SPP1/IARS/GTPBP4/HSPE1/TPM4/SND1/HNRNPC/DNAJC13/DHX9/NF1/RPS11/RSL1D1/CLTC/SMO/CYR61/RRAS2/SNAI2/CBFB
GO_NEGATIVE_REGULATION_OF_STEM_CELL_DIFFERENTIATION	GO_NEGATIVE_REGULATION_OF_STEM_CELL_DIFFERENTIATION	GO_NEGATIVE_REGULATION_OF_STEM_CELL_DIFFERENTIATION	38	-0.416553	-1.40182	0.0701362	0.398553	0.35829	9803	tags=39%, list=31%, signal=27%	NFE2L2/HPN/SIX4/TRIM62/HES5/SFRP2/FUZ/DAB2IP/NKX2-1/HES1/SMAD7/HNF1B/FOXA2/ZFP36L2
GO_ACIDIC_AMINO_ACID_TRANSPORT	GO_ACIDIC_AMINO_ACID_TRANSPORT	GO_ACIDIC_AMINO_ACID_TRANSPORT	20	-0.50353	-1.46048	0.0702576	0.398553	0.35829	6106	tags=40%, list=19%, signal=32%	SLC38A7/SLC25A22/KCNJ10/SLC25A13/SLC25A12/SLC17A8/PRAF2
GO_CHROMATIN_SILENCING_AT_RDNA	GO_CHROMATIN_SILENCING_AT_RDNA	GO_CHROMATIN_SILENCING_AT_RDNA	20	-0.503111	-1.45927	0.0704528	0.398972	0.358667	7097	tags=55%, list=22%, signal=43%	HIST1H4K/HIST1H4H/SIRT2/BEND3/HIST1H3E/HIST1H3A/HIST1H4F/BAZ2A/HIST1H4C/HIST1H4D
GO_NEGATIVE_REGULATION_OF_PEPTIDYL_THREONINE_PHOSPHORYLATION	GO_NEGATIVE_REGULATION_OF_PEPTIDYL_THREONINE_PHOSPHORYLATION	GO_NEGATIVE_REGULATION_OF_PEPTIDYL_THREONINE_PHOSPHORYLATION	14	0.587401	1.51161	0.0706099	0.399308	0.358969	1208	tags=14%, list=4%, signal=14%	DDIT4/CALM1
GO_HISTONE_H2A_ACETYLATION	GO_HISTONE_H2A_ACETYLATION	GO_HISTONE_H2A_ACETYLATION	13	0.602228	1.5127	0.0710428	0.399712	0.359332	10835	tags=77%, list=34%, signal=51%	MORF4L2/MORF4L1/BRD8/EP400/ING3/YEATS4/TRRAP/RUVBL2/RUVBL1/MEAF6
GO_POSITIVE_REGULATION_OF_MULTICELLULAR_ORGANISM_GROWTH	GO_POSITIVE_REGULATION_OF_MULTICELLULAR_ORGANISM_GROWTH	GO_POSITIVE_REGULATION_OF_MULTICELLULAR_ORGANISM_GROWTH	28	0.477664	1.46058	0.071075	0.399712	0.359332	3483	tags=21%, list=11%, signal=19%	GPAM/VIL1/GHR/PPIB/NIPBL/SMO
GO_ENDOPLASMIC_RETICULUM_ORGANIZATION	GO_ENDOPLASMIC_RETICULUM_ORGANIZATION	GO_ENDOPLASMIC_RETICULUM_ORGANIZATION	33	0.453494	1.4301	0.0711708	0.399712	0.359332	5177	tags=33%, list=16%, signal=28%	EIF2AK3/RTN4/CAV2/ATL3/VAPA/SEC61A1/LMAN1/STX18/SEC16A/BNIP1/ARL6IP1
GO_REGULATION_OF_CARTILAGE_DEVELOPMENT	GO_REGULATION_OF_CARTILAGE_DEVELOPMENT	GO_REGULATION_OF_CARTILAGE_DEVELOPMENT	57	-0.369803	-1.35744	0.0709382	0.399712	0.359332	9670	tags=49%, list=30%, signal=34%	GREM1/RUNX2/CARM1/SMAD3/GLI3/ACVRL1/RARG/RELA/SHOX2/BMP4/GLI2/ADAMTS7/SOX5/FRZB/FAM101A/WNT5A/LEP/GDF2/BMP1/CTGF/SCIN/FAM101B/GDF6/AXIN2/SIX2/RARA/POR
GO_EXCRETION	GO_EXCRETION	GO_EXCRETION	42	-0.401359	-1.38636	0.0709091	0.399712	0.359332	8172	tags=38%, list=25%, signal=28%	SCNN1B/HMOX1/AVPR2/AQP9/UMOD/MDK/CLCN5/NPHS1/TACR2/AQP6/ADRA1A/GUCA2B/SLC22A18/KCNJ1/KCNK5
GO_NEGATIVE_REGULATION_OF_TOR_SIGNALING	GO_NEGATIVE_REGULATION_OF_TOR_SIGNALING	GO_NEGATIVE_REGULATION_OF_TOR_SIGNALING	28	0.477446	1.45991	0.071273	0.399736	0.359354	4915	tags=29%, list=15%, signal=24%	DDIT4/ARNTL/DEPTOR/PRKAA1/UBR2/PRKAA2/HIF1A/ATM
GO_TOXIN_TRANSPORT	GO_TOXIN_TRANSPORT	GO_TOXIN_TRANSPORT	33	0.453341	1.42962	0.0715718	0.400513	0.360052	5489	tags=36%, list=17%, signal=30%	HSPA5/SCFD1/COPZ1/CCT4/COPB2/CCT7/CCT2/BNIP3/CCT8/CASP1/RAB28/CCT5
GO_REGULATION_OF_PROTEIN_UBIQUITINATION_INVOLVED_IN_UBIQUITIN_DEPENDENT_PROTEIN_CATABOLIC_PROCESS	GO_REGULATION_OF_PROTEIN_UBIQUITINATION_INVOLVED_IN_UBIQUITIN_DEPENDENT_PROTEIN_CATABOLIC_PROCESS	GO_REGULATION_OF_PROTEIN_UBIQUITINATION_INVOLVED_IN_UBIQUITIN_DEPENDENT_PROTEIN_CATABOLIC_PROCESS	97	0.342895	1.33397	0.0717058	0.400513	0.360052	7863	tags=40%, list=24%, signal=30%	PSMB8/PSMA1/PSMB10/RPS27A/RAB1A/PDCL3/PSMA3/PSME1/UBE3A/CDK5RAP3/CDC27/ANAPC1/PSMA5/PTK2B/PSMA4/PSMC6/PSMD10/PTEN/UBE2E1/BUB3/PSMB1/PTK2/FBXW7/ANAPC10/CDC16/PSMB9/PSMD2/PSEN1/PSMA2/PSMB2/MAD2L1/CDC26/PSMD5/PSME2/PSMA7/BTRC/PSMD12/PSMD14/PTEN
GO_RENAL_SYSTEM_PROCESS_INVOLVED_IN_REGULATION_OF_SYSTEMIC_ARTERIAL_BLOOD_PRESSURE	GO_RENAL_SYSTEM_PROCESS_INVOLVED_IN_REGULATION_OF_SYSTEMIC_ARTERIAL_BLOOD_PRESSURE	GO_RENAL_SYSTEM_PROCESS_INVOLVED_IN_REGULATION_OF_SYSTEMIC_ARTERIAL_BLOOD_PRESSURE	18	-0.517607	-1.46411	0.0716517	0.400513	0.360052	562	tags=17%, list=2%, signal=16%	ADORA1/AGT
GO_REGULATION_OF_ACYL_COA_BIOSYNTHETIC_PROCESS	GO_REGULATION_OF_ACYL_COA_BIOSYNTHETIC_PROCESS	GO_REGULATION_OF_ACYL_COA_BIOSYNTHETIC_PROCESS	12	0.615031	1.51316	0.072005	0.40121	0.360679	3460	tags=42%, list=11%, signal=37%	PDK1/DLAT/PDK4/PDHB/DLD
GO_POSITIVE_REGULATION_OF_ERBB_SIGNALING_PATHWAY	GO_POSITIVE_REGULATION_OF_ERBB_SIGNALING_PATHWAY	GO_POSITIVE_REGULATION_OF_ERBB_SIGNALING_PATHWAY	29	-0.44914	-1.424	0.0720271	0.40121	0.360679	2093	tags=21%, list=7%, signal=19%	PLAUR/PDE6H/ADRA2B/ADORA1/AGT
GO_INTERLEUKIN_1_MEDIATED_SIGNALING_PATHWAY	GO_INTERLEUKIN_1_MEDIATED_SIGNALING_PATHWAY	GO_INTERLEUKIN_1_MEDIATED_SIGNALING_PATHWAY	11	0.623198	1.50582	0.0724038	0.402211	0.361578	2189	tags=18%, list=7%, signal=17%	EGR1/PLCB1
GO_REGULATION_OF_OSTEOBLAST_DIFFERENTIATION	GO_REGULATION_OF_OSTEOBLAST_DIFFERENTIATION	GO_REGULATION_OF_OSTEOBLAST_DIFFERENTIATION	100	-0.318653	-1.29381	0.0723236	0.402211	0.361578	2590	tags=10%, list=8%, signal=9%	DLX5/SMOC1/AXIN2/HAND2/CEBPA/ID1/ID3/GDF10/ID2
GO_REGULATION_OF_FATTY_ACID_METABOLIC_PROCESS	GO_REGULATION_OF_FATTY_ACID_METABOLIC_PROCESS	GO_REGULATION_OF_FATTY_ACID_METABOLIC_PROCESS	73	0.365553	1.35515	0.0725761	0.40262	0.361946	2408	tags=19%, list=7%, signal=18%	ACACB/INSIG1/FABP1/PDK1/INSIG2/DLAT/PDK4/IRS2/RGN/CAV1/MLXIPL/ERLIN1/PDHB/SCAP
GO_POSITIVE_REGULATION_OF_LOCOMOTION	GO_POSITIVE_REGULATION_OF_LOCOMOTION	GO_POSITIVE_REGULATION_OF_LOCOMOTION	363	0.261477	1.21256	0.0729408	0.403023	0.362308	2128	tags=9%, list=7%, signal=9%	CXCL9/ONECUT1/EGFR/CAMK1D/HSPA5/LRRC16A/JUN/IGF1/LGALS1/VIL1/NOX4/IRS2/KDR/CALR/POSTN/F2R/C1QBP/CXCL10/RAPGEF2/SPAG9/SASH1/CAPN7/GAS6/PTPRC/ELP3/PPBP/SPARC/VEGFB/FOXP1/LYN/RARRES2/RELN/P4HB/CXCL13
GO_PHOSPHOLIPID_TRANSPORT	GO_PHOSPHOLIPID_TRANSPORT	GO_PHOSPHOLIPID_TRANSPORT	54	-0.375458	-1.36008	0.0728863	0.403023	0.362308	5499	tags=30%, list=17%, signal=25%	ABCA7/PITPNM1/PRELID2/KCNN4/MTTP/PLA2G10/TNFAIP8L3/PRELID1/SCARB1/OSBPL5/APOC3/ABCB4/APOA5/MFSD2A/APOA4
GO_NEPHRON_TUBULE_FORMATION	GO_NEPHRON_TUBULE_FORMATION	GO_NEPHRON_TUBULE_FORMATION	16	-0.532029	-1.45938	0.0729448	0.403023	0.362308	12348	tags=56%, list=38%, signal=35%	PAX2/GREM1/GDNF/HES5/OSR1/SIX1/WNT9B/HNF1B
GO_QUATERNARY_AMMONIUM_GROUP_TRANSPORT	GO_QUATERNARY_AMMONIUM_GROUP_TRANSPORT	GO_QUATERNARY_AMMONIUM_GROUP_TRANSPORT	18	0.543782	1.49098	0.0733607	0.404145	0.363317	478	tags=17%, list=1%, signal=16%	ACACB/ACACA/SLC38A2
GO_FATTY_ACID_TRANSPORT	GO_FATTY_ACID_TRANSPORT	GO_FATTY_ACID_TRANSPORT	50	0.40373	1.39142	0.0735438	0.404145	0.363317	708	tags=10%, list=2%, signal=10%	ACACB/ACACA/ACSL4/FABP1/ABCD3
GO_TUMOR_NECROSIS_FACTOR_MEDIATED_SIGNALING_PATHWAY	GO_TUMOR_NECROSIS_FACTOR_MEDIATED_SIGNALING_PATHWAY	GO_TUMOR_NECROSIS_FACTOR_MEDIATED_SIGNALING_PATHWAY	104	0.334954	1.31923	0.0735267	0.404145	0.363317	6484	tags=27%, list=20%, signal=21%	TNFRSF1B/STAT1/FOXO3/PSMB8/BIRC2/PSMA1/PSMB10/KRT18/RPS27A/PSMA3/BIRC3/PSME1/TNFRSF21/EDA2R/FAS/TNFRSF10B/PSMA5/PTK2B/PSMA4/PSMC6/PSMD10/ADAM17/KRT8/PSMB1/PSMB9/PSMD2/PSMA2/PSMB2
GO_REGULATION_OF_CELL_CYCLE_PROCESS	GO_REGULATION_OF_CELL_CYCLE_PROCESS	GO_REGULATION_OF_CELL_CYCLE_PROCESS	482	0.250809	1.19205	0.0733409	0.404145	0.363317	6618	tags=26%, list=21%, signal=21%	EGFR/BTG2/NME6/XPO1/CDKN1A/IGF1/PLK3/RINT1/SLC25A33/CHORDC1/PSMB8/CALR/SMC3/NPM1/FAM178A/PSMA1/CALM1/PSMB10/RPS27A/CHMP5/ECT2/TMOD3/CAV2/RAB1A/CNOT6/MIF/ATRX/SMC5/PSMA3/MLXIPL/STAG2/RFWD3/PLCB1/PKHD1/PSME1/CXCR5/CHEK1/SFPQ/TNKS/CDK5RAP3/CUL4B/CDC27/SVIL/CNOT6L/GSG2/NSMCE2/PSMG2/ROCK2/PDPN/RAD1/PLRG1/FOXE3/SOX4/CALM3/PRKCE/SMC1A/CDC42/ANXA1/ANAPC1/PRPF19/PSMA5/MDM4/VPS4B/CDKN1B/PSMA4/PKN2/PSMC6/RN…
GO_POSITIVE_REGULATION_OF_MRNA_3_END_PROCESSING	GO_POSITIVE_REGULATION_OF_MRNA_3_END_PROCESSING	GO_POSITIVE_REGULATION_OF_MRNA_3_END_PROCESSING	14	0.581871	1.49738	0.0738846	0.405471	0.36451	7623	tags=50%, list=24%, signal=38%	BTG2/PABPC1/LEO1/CDC73/CNOT7/POLR2G/CPEB3
GO_SKELETAL_MUSCLE_ORGAN_DEVELOPMENT	GO_SKELETAL_MUSCLE_ORGAN_DEVELOPMENT	GO_SKELETAL_MUSCLE_ORGAN_DEVELOPMENT	122	0.323806	1.30681	0.0746865	0.409322	0.367972	1844	tags=8%, list=6%, signal=8%	EGR1/GPCPD1/BTG2/FOS/SKIL/CFLAR/CSRP3/CAV1/CAV2/MAFF
GO_ADAPTIVE_IMMUNE_RESPONSE	GO_ADAPTIVE_IMMUNE_RESPONSE	GO_ADAPTIVE_IMMUNE_RESPONSE	176	0.300504	1.27876	0.0748408	0.409618	0.368237	7048	tags=31%, list=22%, signal=25%	IRF7/RNF125/C6/CTSS/SUSD4/RORA/MLH1/C1QBP/ERAP1/HSPD1/C8A/IGHM/MSH6/LYN/CXCL13/IFNK/ALCAM/C2/EIF2AK4/FYN/RORA/GPR183/C8B/IL18BP/TNFRSF21/MBL2/FGA/NEDD4/CD4/RORC/FAS/DLG1/ANXA1/GCNT3/IL18/TEC/PTK2B/C4B/EXOSC3/MSH2/FGB/ADAM17/MASP2/C4A/C9/TAP2/CD46/DENND1B/NBN/KDM5D/SWAP70/TAP1/NFKB2/IL12B/UNC93B1/RFTN1
GO_POSITIVE_REGULATION_OF_MRNA_PROCESSING	GO_POSITIVE_REGULATION_OF_MRNA_PROCESSING	GO_POSITIVE_REGULATION_OF_MRNA_PROCESSING	27	0.481809	1.45492	0.0755582	0.410791	0.369292	5797	tags=30%, list=18%, signal=24%	BTG2/HSPA1A/TRA2B/PABPC1/PRPF19/LEO1/CDC73/CNOT7
GO_REGULATION_OF_PROTEIN_ACTIVATION_CASCADE	GO_REGULATION_OF_PROTEIN_ACTIVATION_CASCADE	GO_REGULATION_OF_PROTEIN_ACTIVATION_CASCADE	29	0.470631	1.4454	0.0755511	0.410791	0.369292	6138	tags=43%, list=19%, signal=35%	C6/SUSD4/C1QBP/C8A/C2/C8B/FGA/CFH/PROS1/C4B/C4A/C9/CD46
GO_REGULATION_OF_TRANSMEMBRANE_RECEPTOR_PROTEIN_SERINE_THREONINE_KINASE_SIGNALING_PATHWAY	GO_REGULATION_OF_TRANSMEMBRANE_RECEPTOR_PROTEIN_SERINE_THREONINE_KINASE_SIGNALING_PATHWAY	GO_REGULATION_OF_TRANSMEMBRANE_RECEPTOR_PROTEIN_SERINE_THREONINE_KINASE_SIGNALING_PATHWAY	184	-0.276927	-1.24128	0.0754587	0.410791	0.369292	5595	tags=21%, list=17%, signal=18%	POU5F1/BMPER/ZC3H3/MSX1/NKX2-1/ING2/HES1/HTRA3/SKOR1/CDKN1C/SMAD6/FBXL15/WNT5A/SHH/FGF9/SOSTDC1/BMP8A/GDF2/BMP1/BAMBI/INHA/BCL9/PEG10/FZD1/HIPK2/WNT1/GATA4/GDF6/SMAD7/FOXD1/RASL11B/PCSK6/BCL9L/HFE2/LRG1/GDF10/INHBC/INHBE
GO_STABILIZATION_OF_MEMBRANE_POTENTIAL	GO_STABILIZATION_OF_MEMBRANE_POTENTIAL	GO_STABILIZATION_OF_MEMBRANE_POTENTIAL	15	-0.539705	-1.44895	0.0755305	0.410791	0.369292	6697	tags=53%, list=21%, signal=42%	KCNK7/KCNK12/KCNK15/KCNN4/KCNK9/KCNK4/KCNK5
GO_NOSE_DEVELOPMENT	GO_NOSE_DEVELOPMENT	GO_NOSE_DEVELOPMENT	14	-0.550766	-1.45426	0.0752541	0.410791	0.369292	12006	tags=79%, list=37%, signal=49%	STRA6/AXIN1/ALDH1A3/GLI3/SIX4/GNG8/RDH10/ASCL1/SIX1/DLX5
GO_DORSAL_SPINAL_CORD_DEVELOPMENT	GO_DORSAL_SPINAL_CORD_DEVELOPMENT	GO_DORSAL_SPINAL_CORD_DEVELOPMENT	19	-0.504987	-1.44795	0.0757812	0.411456	0.36989	13013	tags=74%, list=41%, signal=44%	LBX1/LHX3/WNT3A/GSX2/LHX5/PBX3/ASCL1/TAL1/LHX1/MDGA1/GSX1/RFX4/WNT1
GO_PYRIMIDINE_RIBONUCLEOTIDE_METABOLIC_PROCESS	GO_PYRIMIDINE_RIBONUCLEOTIDE_METABOLIC_PROCESS	GO_PYRIMIDINE_RIBONUCLEOTIDE_METABOLIC_PROCESS	20	0.525722	1.47783	0.0760558	0.411945	0.370329	160	tags=10%, list=0%, signal=9%	UPP2/NME6
GO_AXIS_SPECIFICATION	GO_AXIS_SPECIFICATION	GO_AXIS_SPECIFICATION	81	-0.334267	-1.31073	0.0760731	0.411945	0.370329	4553	tags=26%, list=14%, signal=23%	AURKA/RIPPLY1/SMAD6/WNT5A/SHH/PLD6/HOXD8/LDB1/OTX2/PLD6/STC1/WNT1/DLL1/NRARP/AXIN2/VAX2/SIX2/HHEX/PCSK6/FOXA2/TBX3
GO_RESPONSE_TO_ATP	GO_RESPONSE_TO_ATP	GO_RESPONSE_TO_ATP	29	0.469509	1.44195	0.0763527	0.412911	0.371198	5989	tags=33%, list=19%, signal=27%	PKLR/HSP90B1/P2RX4/P2RX7/SLC8A1/CASP1/PTEN/ASPH/SOD1/SELL
GO_POSITIVE_REGULATION_OF_GUANYLATE_CYCLASE_ACTIVITY	GO_POSITIVE_REGULATION_OF_GUANYLATE_CYCLASE_ACTIVITY	GO_POSITIVE_REGULATION_OF_GUANYLATE_CYCLASE_ACTIVITY	10	-0.601859	-1.45264	0.0766847	0.414158	0.372319	6540	tags=100%, list=20%, signal=80%	NOS3/NOS1/GUCA1B/RUNDC3A/GUCA1A/NOS2/GUCA2A/GUCA2B/RCVRN
GO_REGULATION_OF_PROTEIN_IMPORT_INTO_NUCLEUS_TRANSLOCATION	GO_REGULATION_OF_PROTEIN_IMPORT_INTO_NUCLEUS_TRANSLOCATION	GO_REGULATION_OF_PROTEIN_IMPORT_INTO_NUCLEUS_TRANSLOCATION	19	0.533095	1.48085	0.0770176	0.414335	0.372478	2313	tags=21%, list=7%, signal=20%	CDKN1A/IGF1/GAS6/HSP90AA1
GO_REGULATION_OF_DEFENSE_RESPONSE_TO_VIRUS_BY_HOST	GO_REGULATION_OF_DEFENSE_RESPONSE_TO_VIRUS_BY_HOST	GO_REGULATION_OF_DEFENSE_RESPONSE_TO_VIRUS_BY_HOST	100	0.337912	1.32015	0.0770218	0.414335	0.372478	2935	tags=15%, list=9%, signal=14%	TMEM39A/FABP1/PDK4/ANXA5/LENG9/IFIT1/PM20D1/EIF2S1/MDH1/MTSS1/DDX58/RFWD3/ZC3HAV1/EIF2AK4/FANCL
GO_TOLL_LIKE_RECEPTOR_4_SIGNALING_PATHWAY	GO_TOLL_LIKE_RECEPTOR_4_SIGNALING_PATHWAY	GO_TOLL_LIKE_RECEPTOR_4_SIGNALING_PATHWAY	15	-0.538786	-1.44648	0.0768931	0.414335	0.372478	3245	tags=33%, list=10%, signal=30%	NR1H4/RIPK2/CD14/LBP
GO_RNA_POLYADENYLATION	GO_RNA_POLYADENYLATION	GO_RNA_POLYADENYLATION	27	0.47962	1.4483	0.0771531	0.414495	0.372622	6939	tags=37%, list=22%, signal=29%	CSTF3/PNPT1/PABPC1/PAPD4/CPSF3/LEO1/CDC73/MTPAP/PAPOLG/PAPOLA
GO_PYRIMIDINE_NUCLEOSIDE_CATABOLIC_PROCESS	GO_PYRIMIDINE_NUCLEOSIDE_CATABOLIC_PROCESS	GO_PYRIMIDINE_NUCLEOSIDE_CATABOLIC_PROCESS	15	0.568349	1.49163	0.0774923	0.415303	0.373348	1314	tags=20%, list=4%, signal=19%	UPP2/APOBEC1/NT5C3
GO_NEGATIVE_REGULATION_OF_CATION_CHANNEL_ACTIVITY	GO_NEGATIVE_REGULATION_OF_CATION_CHANNEL_ACTIVITY	GO_NEGATIVE_REGULATION_OF_CATION_CHANNEL_ACTIVITY	32	-0.429871	-1.39769	0.077507	0.415303	0.373348	2722	tags=12%, list=8%, signal=11%	GSTO1/ANK3/HAMP
GO_OSSIFICATION	GO_OSSIFICATION	GO_OSSIFICATION	234	0.281455	1.24189	0.0777373	0.415991	0.373967	3695	tags=14%, list=12%, signal=12%	FASN/EGFR/EIF2AK3/UFL1/TMSB4X/IGF1/RRBP1/SORT1/SPP1/IARS/GTPBP4/HSPE1/TUFT1/SPARC/ASGR2/TPM4/SND1/HNRNPC/DNAJC13/DHX9/FGFR2/FOXC2/NF1/RPS11/EXT1/RSL1D1/IFITM1/CLTC/SMO/CYR61/TEK/RRAS2
GO_ESTROGEN_METABOLIC_PROCESS	GO_ESTROGEN_METABOLIC_PROCESS	GO_ESTROGEN_METABOLIC_PROCESS	15	0.567391	1.48911	0.0779034	0.416334	0.374275	1299	tags=27%, list=4%, signal=26%	HSD17B12/COMT/TIPARP/HSD17B7
GO_GLUTAMINE_FAMILY_AMINO_ACID_BIOSYNTHETIC_PROCESS	GO_GLUTAMINE_FAMILY_AMINO_ACID_BIOSYNTHETIC_PROCESS	GO_GLUTAMINE_FAMILY_AMINO_ACID_BIOSYNTHETIC_PROCESS	15	-0.537966	-1.44427	0.0780611	0.416632	0.374543	1382	tags=27%, list=4%, signal=26%	GLS2/NAGS/ASL
GO_REGULATION_OF_NUCLEASE_ACTIVITY	GO_REGULATION_OF_NUCLEASE_ACTIVITY	GO_REGULATION_OF_NUCLEASE_ACTIVITY	21	0.513981	1.4568	0.0782984	0.417251	0.3751	2690	tags=24%, list=8%, signal=22%	HSPA5/HSPA1A/NPM1/TMBIM6/TCEA1
GO_GLUCOCORTICOID_METABOLIC_PROCESS	GO_GLUCOCORTICOID_METABOLIC_PROCESS	GO_GLUCOCORTICOID_METABOLIC_PROCESS	14	-0.548283	-1.44771	0.0783815	0.417251	0.3751	2880	tags=21%, list=9%, signal=20%	CYP11B1/CYP17A1
GO_NEGATIVE_REGULATION_OF_EXTRINSIC_APOPTOTIC_SIGNALING_PATHWAY_VIA_DEATH_DOMAIN_RECEPTORS	GO_NEGATIVE_REGULATION_OF_EXTRINSIC_APOPTOTIC_SIGNALING_PATHWAY_VIA_DEATH_DOMAIN_RECEPTORS	GO_NEGATIVE_REGULATION_OF_EXTRINSIC_APOPTOTIC_SIGNALING_PATHWAY_VIA_DEATH_DOMAIN_RECEPTORS	31	0.457419	1.42635	0.0785643	0.41768	0.375485	6886	tags=35%, list=21%, signal=28%	DAPK1/CFLAR/FGA/FAS/FGG/TNFRSF10B/HMGB2/FGB/TNFSF10/RAF1/BMP5
GO_NIK_NF_KAPPAB_SIGNALING	GO_NIK_NF_KAPPAB_SIGNALING	GO_NIK_NF_KAPPAB_SIGNALING	73	0.362077	1.34227	0.0790021	0.41895	0.376627	7798	tags=39%, list=24%, signal=30%	PSMB8/BIRC2/PSMA1/PSMB10/RPS27A/PSMA3/BIRC3/PSME1/TNFRSF10B/PSMA5/PSMA4/IKBKE/PSMC6/PSMD10/NFKB1/PSMB1/REL/PSMB9/PSMD2/PSMA2/PSMB2/PPP4C/NFKB2/PSMD5/PSME2/PSMA7/BTRC/PSMD12/PSMD14
GO_REGULATION_OF_EXTRACELLULAR_MATRIX_ASSEMBLY	GO_REGULATION_OF_EXTRACELLULAR_MATRIX_ASSEMBLY	GO_REGULATION_OF_EXTRACELLULAR_MATRIX_ASSEMBLY	10	-0.600246	-1.44875	0.0790085	0.41895	0.376627	48	tags=40%, list=0%, signal=40%	PHLDB1/DAG1/AGT
GO_COENZYME_CATABOLIC_PROCESS	GO_COENZYME_CATABOLIC_PROCESS	GO_COENZYME_CATABOLIC_PROCESS	10	0.630509	1.48638	0.0795783	0.421108	0.378566	97	tags=29%, list=0%, signal=28%	NUDT7/NUDT7/NUDT7/NUDT7
GO_REGULATION_OF_NEUTROPHIL_CHEMOTAXIS	GO_REGULATION_OF_NEUTROPHIL_CHEMOTAXIS	GO_REGULATION_OF_NEUTROPHIL_CHEMOTAXIS	23	-0.470751	-1.41552	0.0796216	0.421108	0.378566	785	tags=17%, list=2%, signal=16%	CXCL1/C3AR1/LBP
GO_POSITIVE_REGULATION_OF_B_CELL_PROLIFERATION	GO_POSITIVE_REGULATION_OF_B_CELL_PROLIFERATION	GO_POSITIVE_REGULATION_OF_B_CELL_PROLIFERATION	34	0.442106	1.40824	0.0805622	0.425531	0.382543	2559	tags=21%, list=8%, signal=19%	CDKN1A/IRS2/CD38/SLC39A10/PTPRC/MIF/GPR183
GO_ERBB_SIGNALING_PATHWAY	GO_ERBB_SIGNALING_PATHWAY	GO_ERBB_SIGNALING_PATHWAY	73	0.360497	1.33641	0.0807031	0.425724	0.382717	6132	tags=26%, list=19%, signal=21%	EGFR/VIL1/PLCE1/PIK3C2A/RPS27A/EPS15/ARF4/NRG4/HSP90AA1/PIK3CA/CUL5/PIGR/PTK2B/KRAS/ADAM17/MVP/PTK2/MAPK1/EFEMP1
GO_REGULATION_OF_CENTROSOME_CYCLE	GO_REGULATION_OF_CENTROSOME_CYCLE	GO_REGULATION_OF_CENTROSOME_CYCLE	35	0.438738	1.40647	0.0808722	0.425952	0.382922	7306	tags=37%, list=23%, signal=29%	XPO1/CHORDC1/NPM1/CHMP5/PKHD1/CHEK1/ROCK2/VPS4B/TMEM67/CEP85/CDK5RAP2/RANBP1/PDCD6IP
GO_NEGATIVE_REGULATION_OF_BLOOD_PRESSURE	GO_NEGATIVE_REGULATION_OF_BLOOD_PRESSURE	GO_NEGATIVE_REGULATION_OF_BLOOD_PRESSURE	39	-0.404927	-1.37426	0.0810592	0.425952	0.382922	5046	tags=23%, list=16%, signal=19%	SCPEP1/DRD2/ADRA1A/UCN/GUCA2B/ABAT/DRD5/ADORA1
GO_REGULATION_OF_NEUTROPHIL_MIGRATION	GO_REGULATION_OF_NEUTROPHIL_MIGRATION	GO_REGULATION_OF_NEUTROPHIL_MIGRATION	28	-0.446738	-1.40128	0.0809937	0.425952	0.382922	785	tags=14%, list=2%, signal=13%	CXCL1/C3AR1/LBP
GO_POSITIVE_REGULATION_OF_VACUOLE_ORGANIZATION	GO_POSITIVE_REGULATION_OF_VACUOLE_ORGANIZATION	GO_POSITIVE_REGULATION_OF_VACUOLE_ORGANIZATION	11	0.613084	1.48138	0.081506	0.427749	0.384537	6435	tags=45%, list=20%, signal=36%	RAB3GAP1/RAB3GAP2/ADRB2/RALB/PIP4K2A
GO_AMINO_ACID_BETAINE_TRANSPORT	GO_AMINO_ACID_BETAINE_TRANSPORT	GO_AMINO_ACID_BETAINE_TRANSPORT	14	0.574533	1.4785	0.0816619	0.428017	0.384778	478	tags=21%, list=1%, signal=21%	ACACB/ACACA/SLC38A2
GO_REGULATION_OF_FATTY_ACID_BETA_OXIDATION	GO_REGULATION_OF_FATTY_ACID_BETA_OXIDATION	GO_REGULATION_OF_FATTY_ACID_BETA_OXIDATION	15	0.563938	1.48005	0.0818088	0.428238	0.384976	585	tags=20%, list=2%, signal=20%	ACACB/FABP1/IRS2
GO_PROTEIN_LIPID_COMPLEX_ASSEMBLY	GO_PROTEIN_LIPID_COMPLEX_ASSEMBLY	GO_PROTEIN_LIPID_COMPLEX_ASSEMBLY	19	-0.498999	-1.43078	0.0822266	0.429873	0.386447	1359	tags=26%, list=4%, signal=25%	APOC3/APOM/APOA5/APOA4
GO_ALTERNATIVE_MRNA_SPLICING_VIA_SPLICEOSOME	GO_ALTERNATIVE_MRNA_SPLICING_VIA_SPLICEOSOME	GO_ALTERNATIVE_MRNA_SPLICING_VIA_SPLICEOSOME	11	0.611149	1.4767	0.0823335	0.429882	0.386454	6167	tags=64%, list=19%, signal=51%	SFPQ/RSRC1/HNRNPM/SRSF6/CDK13/RBM17/SRSF1
GO_POSITIVE_REGULATION_OF_RNA_SPLICING	GO_POSITIVE_REGULATION_OF_RNA_SPLICING	GO_POSITIVE_REGULATION_OF_RNA_SPLICING	21	0.510308	1.44639	0.0826141	0.4306	0.3871	4162	tags=24%, list=13%, signal=21%	HSPA1A/TRA2B/SETX/HNRNPK/PRPF19
GO_POSITIVE_REGULATION_OF_EPITHELIAL_CELL_PROLIFERATION	GO_POSITIVE_REGULATION_OF_EPITHELIAL_CELL_PROLIFERATION	GO_POSITIVE_REGULATION_OF_EPITHELIAL_CELL_PROLIFERATION	130	0.316564	1.28719	0.0827875	0.4306	0.3871	4014	tags=17%, list=12%, signal=15%	EGFR/NR4A1/MYC/JUN/CYP7B1/IGF1/KDR/CAV1/CAV2/KDM5B/PDCL3/VEGFB/RICTOR/FGFR2/NF1/SMO/FOXE3/MTOR/XBP1/TEK/CDC42/SRSF6
GO_REGULATION_OF_LIPASE_ACTIVITY	GO_REGULATION_OF_LIPASE_ACTIVITY	GO_REGULATION_OF_LIPASE_ACTIVITY	77	-0.337623	-1.31137	0.082785	0.4306	0.3871	3323	tags=16%, list=10%, signal=14%	APOC3/NMUR1/ADRA1A/CAMK2B/AVPR1A/S1PR4/APOA5/PLIN5/POR/AGT/APOA4
GO_CELL_AGING	GO_CELL_AGING	GO_CELL_AGING	59	0.379375	1.3497	0.0829165	0.430723	0.38721	5672	tags=37%, list=18%, signal=31%	MME/PDCD4/CDKN1A/NOX4/CALR/NPM1/CAV1/MIF/SMC5/MORC3/ARNTL/CHEK1/SMC6/NSMCE2/LIMS1/MTOR/ATR/WRN/ATM/BCL2/SOD1/KAT6A
GO_PHOTOPERIODISM	GO_PHOTOPERIODISM	GO_PHOTOPERIODISM	22	-0.476399	-1.41625	0.0831205	0.430778	0.38726	64	tags=8%, list=0%, signal=8%	ID2
GO_POSITIVE_REGULATION_OF_RECEPTOR_INTERNALIZATION	GO_POSITIVE_REGULATION_OF_RECEPTOR_INTERNALIZATION	GO_POSITIVE_REGULATION_OF_RECEPTOR_INTERNALIZATION	20	-0.491271	-1.42493	0.0831382	0.430778	0.38726	3	tags=10%, list=0%, signal=10%	HAMP
GO_PRODUCTION_OF_MOLECULAR_MEDIATOR_INVOLVED_IN_INFLAMMATORY_RESPONSE	GO_PRODUCTION_OF_MOLECULAR_MEDIATOR_INVOLVED_IN_INFLAMMATORY_RESPONSE	GO_PRODUCTION_OF_MOLECULAR_MEDIATOR_INVOLVED_IN_INFLAMMATORY_RESPONSE	10	0.62601	1.47577	0.0837123	0.431537	0.387942	7763	tags=50%, list=24%, signal=38%	LYN/SLC7A2/SEH1L/TLR4/SNAP23
GO_NUCLEOTIDE_EXCISION_REPAIR_DNA_DUPLEX_UNWINDING	GO_NUCLEOTIDE_EXCISION_REPAIR_DNA_DUPLEX_UNWINDING	GO_NUCLEOTIDE_EXCISION_REPAIR_DNA_DUPLEX_UNWINDING	18	0.535225	1.46752	0.0836066	0.431537	0.387942	7757	tags=39%, list=24%, signal=30%	RPS27A/CUL4B/CHD1L/CETN2/GTF2H1/RAD23B/ERCC3
GO_CELLULAR_RESPONSE_TO_VIRUS	GO_CELLULAR_RESPONSE_TO_VIRUS	GO_CELLULAR_RESPONSE_TO_VIRUS	21	0.509499	1.4441	0.0834361	0.431537	0.387942	2899	tags=18%, list=9%, signal=17%	IRF7/IFIH1/DDX58/BCL2L1
GO_NUCLEUS_ORGANIZATION	GO_NUCLEUS_ORGANIZATION	GO_NUCLEUS_ORGANIZATION	119	0.322173	1.29244	0.0838367	0.431537	0.387942	7312	tags=33%, list=23%, signal=26%	LPIN1/RTN4/CHMP7/CHMP5/SRPK2/NUP155/NUP98/SUMO1/NOLC1/SYNE1/AHCTF1/NUP88/TARDBP/NUP160/ZMPSTE24/NUP107/ANKLE2/VPS4B/VRK1/HMGB2/PARP11/RRN3/NUP133/NUP210/NUP205/AGFG1/NDEL1/NUP43/TBPL1/ETS1/TOR1AIP1/KDM3A/OSBPL8/SEH1L/RPS19/PAFAH1B1/PPP2R2A/PES1/PDCD6IP/NUP54
GO_POSITIVE_REGULATION_OF_INNATE_IMMUNE_RESPONSE	GO_POSITIVE_REGULATION_OF_INNATE_IMMUNE_RESPONSE	GO_POSITIVE_REGULATION_OF_INNATE_IMMUNE_RESPONSE	210	0.287107	1.24841	0.0838574	0.431537	0.387942	7798	tags=28%, list=24%, signal=21%	IRF7/IFIH1/HSP90B1/CTSS/PSMB8/BIRC2/HSPD1/PVR/PSMA1/PSMB10/RPS27A/RPS6KA3/DDX58/PSMA3/LYN/BIRC3/CD36/PSME1/PLSCR1/IFNK/NFKBIA/FYN/TLR7/PRKCE/PSMA5/PSMA4/IKBKE/TRIM5/PSMC6/HMGB2/KRAS/PSMD10/POLR3B/NFKB1/PSMB1/PAK2/PSMB9/PSMD2/LGALS9/PIK3C3/TMEM173/UBE2N/PSMA2/PSMB2/RAF1/POLR3D/IL12B/RPS19/UNC93B1/RFTN1/TLR4/CD86/PSMD5/CYLD/PSME2/PSMA7/BTRC/PSMD12/PSMD14
GO_COCHLEA_MORPHOGENESIS	GO_COCHLEA_MORPHOGENESIS	GO_COCHLEA_MORPHOGENESIS	20	-0.490687	-1.42323	0.0839188	0.431537	0.387942	13801	tags=80%, list=43%, signal=46%	EYA1/CTHRC1/POU3F4/PAX2/FZD2/GRHL3/DVL3/HPN/DVL1/HOXA1/SIX1/PTK7/GLI2/FRZB/WNT5A
GO_RESPONSE_TO_DSRNA	GO_RESPONSE_TO_DSRNA	GO_RESPONSE_TO_DSRNA	58	0.380524	1.35192	0.0842772	0.432291	0.38862	6364	tags=36%, list=20%, signal=29%	IFIT1/NPM1/CAV1/ZCCHC11/DDX58/ZC3HAV1/IFNK/NFKBIA/HNRNPA2B1/EIF2AK2/P2RX7/PMAIP1/IFNA2/DDX21/DHX36/PRKRA/DDX1/NFKB1/MAPK1/RALB/TMEM173
GO_EPITHELIAL_CELL_FATE_COMMITMENT	GO_EPITHELIAL_CELL_FATE_COMMITMENT	GO_EPITHELIAL_CELL_FATE_COMMITMENT	13	-0.553322	-1.44032	0.0842328	0.432291	0.38862	9758	tags=69%, list=30%, signal=48%	ATOH1/ARX/HES5/NKX2-2/HES1/DLL1/RARA/NR2F2
GO_POSITIVE_REGULATION_OF_MRNA_METABOLIC_PROCESS	GO_POSITIVE_REGULATION_OF_MRNA_METABOLIC_PROCESS	GO_POSITIVE_REGULATION_OF_MRNA_METABOLIC_PROCESS	39	0.423421	1.3857	0.0844708	0.432741	0.389024	2645	tags=18%, list=8%, signal=16%	BTG2/HSPA1A/APOBEC1/PNPT1/TRA2B/ZC3HAV1/PABPC1
GO_RESPONSE_TO_ZINC_ION	GO_RESPONSE_TO_ZINC_ION	GO_RESPONSE_TO_ZINC_ION	39	0.422495	1.38267	0.0850643	0.434147	0.390288	4973	tags=25%, list=15%, signal=21%	KHK/APOBEC1/SLC30A5/VCAM1/HAAO/ALAD/P2RX7/PLN/ATP7A/PTEN
GO_CELLULAR_RESPONSE_TO_INTERFERON_GAMMA	GO_CELLULAR_RESPONSE_TO_INTERFERON_GAMMA	GO_CELLULAR_RESPONSE_TO_INTERFERON_GAMMA	77	0.353557	1.32294	0.0850501	0.434147	0.390288	1220	tags=10%, list=4%, signal=10%	IRF7/GBP2/DAPK1/MID1/STAT1/MRC1/VCAM1/SP100
GO_NUCLEAR_TRANSPORT	GO_NUCLEAR_TRANSPORT	GO_NUCLEAR_TRANSPORT	302	0.265504	1.20721	0.0850237	0.434147	0.390288	6390	tags=26%, list=20%, signal=21%	TXNIP/JUN/XPO1/MAGOH/PDIA3/NOP58/RPSA/CALR/NPM1/NEMF/F2R/RHOU/CSE1L/DUSP16/SRSF7/IPO11/RRAS/RAB1A/NUP155/NUP98/SMG1/SPTBN1/ATXN1/SHFM1/SRSF3/SEC61B/SRSF5/ARNTL/NFKBIA/THOC2/HNRNPA2B1/HSPA9/GCKR/SARNP/IPO5/SET/RAB32/FYB/NUP88/NUP160/RPL23/RAP1B/CDC40/RRAS2/RSRC1/FIP1L1/RAB6A/NUP107/SRSF6/CPSF3/WRN/KRAS/ANP32A/SDAD1/RAB5B/NUP133/NUP210/NUP205/KPNB1/AGFG1/IPO9/TNPO1/RAB28/SRSF11/IPO8/NUP43/RAB2A/SNR…
GO_BLASTODERM_SEGMENTATION	GO_BLASTODERM_SEGMENTATION	GO_BLASTODERM_SEGMENTATION	13	-0.552355	-1.4378	0.0851966	0.434279	0.390407	4241	tags=53%, list=13%, signal=46%	PLD6/WNT5A/PLD6/HOXD8/PLD6/PCSK6/TBX3
GO_LAMELLIPODIUM_ORGANIZATION	GO_LAMELLIPODIUM_ORGANIZATION	GO_LAMELLIPODIUM_ORGANIZATION	34	0.439296	1.39929	0.0853127	0.434329	0.390452	8677	tags=41%, list=27%, signal=30%	LRRC16A/ABLIM3/SNX2/NCK1/ARHGEF6/CTTN/GOLPH3/CDH13/SRGAP2/VCL/CCDC88A/SNX1/ABI1/CYFIP1
GO_GUANOSINE_CONTAINING_COMPOUND_BIOSYNTHETIC_PROCESS	GO_GUANOSINE_CONTAINING_COMPOUND_BIOSYNTHETIC_PROCESS	GO_GUANOSINE_CONTAINING_COMPOUND_BIOSYNTHETIC_PROCESS	10	0.62287	1.46837	0.0859859	0.434525	0.390628	3277	tags=30%, list=10%, signal=27%	NME6/IMPDH2/GMPS
GO_POSITIVE_REGULATION_OF_STEROL_TRANSPORT	GO_POSITIVE_REGULATION_OF_STEROL_TRANSPORT	GO_POSITIVE_REGULATION_OF_STEROL_TRANSPORT	16	0.553791	1.46663	0.0860996	0.434525	0.390628	2704	tags=31%, list=8%, signal=29%	PLTP/ABCA1/LIPG/NFKBIA/SCP2
GO_LABYRINTHINE_LAYER_BLOOD_VESSEL_DEVELOPMENT	GO_LABYRINTHINE_LAYER_BLOOD_VESSEL_DEVELOPMENT	GO_LABYRINTHINE_LAYER_BLOOD_VESSEL_DEVELOPMENT	17	0.544167	1.46594	0.0862283	0.434525	0.390628	7308	tags=35%, list=23%, signal=27%	NSDHL/TMED2/CYR61/MAPK1/RBPJ/ESX1
GO_CELL_MIGRATION_INVOLVED_IN_SPROUTING_ANGIOGENESIS	GO_CELL_MIGRATION_INVOLVED_IN_SPROUTING_ANGIOGENESIS	GO_CELL_MIGRATION_INVOLVED_IN_SPROUTING_ANGIOGENESIS	14	0.56955	1.46567	0.0861646	0.434525	0.390628	703	tags=12%, list=2%, signal=12%	NR4A1/KDR
GO_RETINOIC_ACID_METABOLIC_PROCESS	GO_RETINOIC_ACID_METABOLIC_PROCESS	GO_RETINOIC_ACID_METABOLIC_PROCESS	16	0.553099	1.4648	0.086722	0.434525	0.390628	2076	tags=31%, list=6%, signal=29%	DHRS9/RBP1/BCO2/CYP26B1/LRAT
GO_REGULATION_OF_PROTEIN_SUMOYLATION	GO_REGULATION_OF_PROTEIN_SUMOYLATION	GO_REGULATION_OF_PROTEIN_SUMOYLATION	18	0.532991	1.46139	0.0864754	0.434525	0.390628	9	tags=5%, list=0%, signal=5%	EGR1
GO_GLUTATHIONE_DERIVATIVE_METABOLIC_PROCESS	GO_GLUTATHIONE_DERIVATIVE_METABOLIC_PROCESS	GO_GLUTATHIONE_DERIVATIVE_METABOLIC_PROCESS	20	0.515506	1.44911	0.0856909	0.434525	0.390628	2508	tags=30%, list=8%, signal=28%	GSTA2/GSTM3/GSTA4/GSTM4/GSTT1/GSTM2
GO_CYTOPLASMIC_PATTERN_RECOGNITION_RECEPTOR_SIGNALING_PATHWAY	GO_CYTOPLASMIC_PATTERN_RECOGNITION_RECEPTOR_SIGNALING_PATHWAY	GO_CYTOPLASMIC_PATTERN_RECOGNITION_RECEPTOR_SIGNALING_PATHWAY	29	0.461789	1.41825	0.0865731	0.434525	0.390628	2404	tags=17%, list=7%, signal=15%	IRF7/IFIH1/RPS27A/DDX58/NFKBIA
GO_DNA_DAMAGE_RESPONSE_DETECTION_OF_DNA_DAMAGE	GO_DNA_DAMAGE_RESPONSE_DETECTION_OF_DNA_DAMAGE	GO_DNA_DAMAGE_RESPONSE_DETECTION_OF_DNA_DAMAGE	30	0.455849	1.41107	0.0865308	0.434525	0.390628	7698	tags=43%, list=24%, signal=33%	RPS27A/CUL4B/USP1/MRPS35/SOX4/MRPS9/RFC1/UBE2B/RPA1/RPA2/PCNA/POLD2/POLD3
GO_POSITIVE_REGULATION_OF_ORGANELLE_ASSEMBLY	GO_POSITIVE_REGULATION_OF_ORGANELLE_ASSEMBLY	GO_POSITIVE_REGULATION_OF_ORGANELLE_ASSEMBLY	44	0.409173	1.37432	0.0867347	0.434525	0.390628	7403	tags=43%, list=23%, signal=33%	RAB3GAP1/BMP10/MSN/SEPT7/CNOT6/RAB3GAP2/HTT/CNOT6L/STX18/VPS4B/SEPT9/PAN2/RALB/SDC4/PIP4K2A/SDCBP/BBS4/PDCD6IP/CNOT2
GO_RECEPTOR_MEDIATED_ENDOCYTOSIS	GO_RECEPTOR_MEDIATED_ENDOCYTOSIS	GO_RECEPTOR_MEDIATED_ENDOCYTOSIS	184	0.294233	1.2582	0.0863169	0.434525	0.390628	4646	tags=19%, list=14%, signal=16%	TFRC/HSP90B1/FOLR2/HYOU1/HSPH1/MRC1/CD5L/CALCRL/CALR/PIKFYVE/HIP1R/GHR/EPS15/CAV1/CANX/CAV2/SCARA5/SPARC/M6PR/CD36/ASGR2/HSP90AA1/LDLR/CLEC9A/SAA1/NEDD4/CLTC/MSR1/ADRBK2/CD9/ADM/ITGB1/CD163/ADRB2/STAB2
GO_ACUTE_INFLAMMATORY_RESPONSE	GO_ACUTE_INFLAMMATORY_RESPONSE	GO_ACUTE_INFLAMMATORY_RESPONSE	61	-0.355861	-1.32052	0.0862069	0.434525	0.390628	2559	tags=21%, list=8%, signal=20%	ITIH4/TNFSF4/MRGPRX1/REG3G/F3/STAT3/IL1B/IL1RN/VNN1/HP/DEFB1/LBP
GO_NEGATIVE_REGULATION_OF_SKELETAL_MUSCLE_TISSUE_DEVELOPMENT	GO_NEGATIVE_REGULATION_OF_SKELETAL_MUSCLE_TISSUE_DEVELOPMENT	GO_NEGATIVE_REGULATION_OF_SKELETAL_MUSCLE_TISSUE_DEVELOPMENT	11	-0.576797	-1.43199	0.0866873	0.434525	0.390628	11264	tags=64%, list=35%, signal=41%	S100B/TSC22D3/DKK1/SIX4/TLL2/USP2
GO_POSITIVE_REGULATION_OF_INTERFERON_BETA_PRODUCTION	GO_POSITIVE_REGULATION_OF_INTERFERON_BETA_PRODUCTION	GO_POSITIVE_REGULATION_OF_INTERFERON_BETA_PRODUCTION	29	0.461283	1.41669	0.0869739	0.435189	0.391226	3198	tags=21%, list=10%, signal=19%	IRF7/IFIH1/DDX58/ZC3HAV1/TLR7/IFNAR1
GO_SKELETAL_MUSCLE_CELL_DIFFERENTIATION	GO_SKELETAL_MUSCLE_CELL_DIFFERENTIATION	GO_SKELETAL_MUSCLE_CELL_DIFFERENTIATION	50	0.397163	1.36879	0.087272	0.436146	0.392086	376	tags=6%, list=1%, signal=6%	EGR1/BTG2/FOS
GO_PROTEIN_DEALKYLATION	GO_PROTEIN_DEALKYLATION	GO_PROTEIN_DEALKYLATION	25	0.480587	1.4266	0.0875225	0.436864	0.392731	8914	tags=64%, list=28%, signal=46%	PHF8/KDM6A/KDM5B/KDM5A/ARID5B/KDM1A/KDM4C/UBE2B/KDM3B/UTY/KDM5D/KDM3A/JMJD1C/KDM5C/KDM4A/PPME1
GO_FOREBRAIN_NEURON_FATE_COMMITMENT	GO_FOREBRAIN_NEURON_FATE_COMMITMENT	GO_FOREBRAIN_NEURON_FATE_COMMITMENT	12	-0.562971	-1.43282	0.0876378	0.436905	0.392768	11609	tags=92%, list=36%, signal=59%	TBR1/SATB2/AXIN1/GATA2/FEZF2/ASCL1/DLX2/NKX2-1/DLX1/SMARCC2
GO_CELLULAR_KETONE_METABOLIC_PROCESS	GO_CELLULAR_KETONE_METABOLIC_PROCESS	GO_CELLULAR_KETONE_METABOLIC_PROCESS	58	-0.358694	-1.32073	0.0878364	0.437361	0.393178	1992	tags=16%, list=6%, signal=15%	DHRS4/CYP11B1/KDSR/KYNU/PNKD/GPD1/CBR1/CYP17A1
GO_ENTRAINMENT_OF_CIRCADIAN_CLOCK_BY_PHOTOPERIOD	GO_ENTRAINMENT_OF_CIRCADIAN_CLOCK_BY_PHOTOPERIOD	GO_ENTRAINMENT_OF_CIRCADIAN_CLOCK_BY_PHOTOPERIOD	18	-0.500575	-1.41593	0.0880515	0.437898	0.393661	64	tags=14%, list=0%, signal=14%	USP2/ID2
GO_TRANSCRIPTION_COUPLED_NUCLEOTIDE_EXCISION_REPAIR	GO_TRANSCRIPTION_COUPLED_NUCLEOTIDE_EXCISION_REPAIR	GO_TRANSCRIPTION_COUPLED_NUCLEOTIDE_EXCISION_REPAIR	68	0.362685	1.32718	0.0882465	0.438334	0.394052	8251	tags=41%, list=26%, signal=31%	RPS27A/POLR2K/CUL4B/TCEA1/COPS2/MNAT1/CDK7/PRPF19/ISY1/ERCC5/HMGN1/RFC1/PPIE/COPS4/CCNH/RPA1/RPA2/PCNA/POLR2G/GTF2H1/POLR2C/LIG3/POLR2D/POLD2/POLD3/ERCC3/ERCC6/POLK
GO_POSITIVE_REGULATION_OF_NEUTROPHIL_MIGRATION	GO_POSITIVE_REGULATION_OF_NEUTROPHIL_MIGRATION	GO_POSITIVE_REGULATION_OF_NEUTROPHIL_MIGRATION	24	-0.458885	-1.39039	0.0883989	0.438557	0.394253	785	tags=16%, list=2%, signal=16%	CXCL1/C3AR1/LBP
GO_POSITIVE_REGULATION_OF_GLIOGENESIS	GO_POSITIVE_REGULATION_OF_GLIOGENESIS	GO_POSITIVE_REGULATION_OF_GLIOGENESIS	41	-0.394773	-1.35436	0.0885691	0.438869	0.394533	785	tags=7%, list=2%, signal=7%	SERPINE2/ID2
GO_REGULATION_OF_ACTIVATED_T_CELL_PROLIFERATION	GO_REGULATION_OF_ACTIVATED_T_CELL_PROLIFERATION	GO_REGULATION_OF_ACTIVATED_T_CELL_PROLIFERATION	28	0.461613	1.4115	0.0888933	0.438877	0.394541	417	tags=11%, list=1%, signal=11%	GPAM/CASP3/IGF1
GO_VASOCONSTRICTION	GO_VASOCONSTRICTION	GO_VASOCONSTRICTION	27	-0.445211	-1.38597	0.0888488	0.438877	0.394541	7091	tags=44%, list=22%, signal=35%	HTR2B/AVP/ADRA1D/ACTA2/EDN3/EDN1/ADRA1A/DRD5/HTR1A/EDNRB/AGT
GO_REGULATION_OF_CORTICOSTEROID_HORMONE_SECRETION	GO_REGULATION_OF_CORTICOSTEROID_HORMONE_SECRETION	GO_REGULATION_OF_CORTICOSTEROID_HORMONE_SECRETION	12	-0.561597	-1.42932	0.0887986	0.438877	0.394541	7716	tags=50%, list=24%, signal=38%	GALR1/POMC/GAL/TAC1/AGT
GO_REGULATION_OF_NEUROTRANSMITTER_UPTAKE	GO_REGULATION_OF_NEUROTRANSMITTER_UPTAKE	GO_REGULATION_OF_NEUROTRANSMITTER_UPTAKE	15	-0.529993	-1.42287	0.0891571	0.439648	0.395234	12814	tags=67%, list=40%, signal=40%	DRD3/NOS1/GDNF/RAB3B/SLC18A1/DRD1/TOR1A/DRD2/PER2
GO_MODULATION_OF_SYNAPTIC_TRANSMISSION	GO_MODULATION_OF_SYNAPTIC_TRANSMISSION	GO_MODULATION_OF_SYNAPTIC_TRANSMISSION	263	-0.253531	-1.18782	0.0893841	0.440032	0.395579	13064	tags=49%, list=41%, signal=29%	RIMS2/BRAF/CLSTN1/ZMYND8/PICK1/ATP1A2/ACHE/SHISA6/GRIN2A/NTF3/STAR/APOE/SYNGAP1/OPHN1/GRIA1/KCNQ4/MECP2/CNIH2/GSK3B/MEF2C/SLC6A4/CACNG2/SLC24A2/DRD3/CNR2/NEUROD2/ANAPC2/OPRM1/NOS1/RIN1/CACNG4/S100B/KCNMB4/NR2E1/P2RX3/RAPSN/DTNBP1/HRH2/GDNF/CACNA2D2/CACNG8/HRH1/PPFIA3/HAP1/WNT7A/CNIH3/SLC6A1/CRHR2/DKK1/PTPN5/LRRTM1/NLGN1/CELF4/SYT11/NTRK1/CRTC1/RIMS1/KCNC4/GRIN1/PLCL2/SHISA7/CACNA1A/RGS14/SNAP25/C…
GO_DOPAMINERGIC_NEURON_DIFFERENTIATION	GO_DOPAMINERGIC_NEURON_DIFFERENTIATION	GO_DOPAMINERGIC_NEURON_DIFFERENTIATION	27	-0.444649	-1.38422	0.0894505	0.440032	0.395579	6044	tags=33%, list=19%, signal=27%	LMX1B/WNT5A/SHH/OTX2/PHOX2A/FZD1/WNT1/FOXA2
GO_RESPONSE_TO_UV_B	GO_RESPONSE_TO_UV_B	GO_RESPONSE_TO_UV_B	14	0.564926	1.45377	0.0900532	0.441028	0.396474	352	tags=14%, list=1%, signal=14%	MME/CDKN1A
GO_NEGATIVE_REGULATION_OF_ERBB_SIGNALING_PATHWAY	GO_NEGATIVE_REGULATION_OF_ERBB_SIGNALING_PATHWAY	GO_NEGATIVE_REGULATION_OF_ERBB_SIGNALING_PATHWAY	38	0.421249	1.37343	0.090301	0.441028	0.396474	4556	tags=21%, list=14%, signal=18%	EGFR/RPS27A/EPS15/SNX6/PTPRJ/PTPN2/CDC42/STAM
GO_NUCLEAR_TRANSCRIBED_MRNA_CATABOLIC_PROCESS_DEADENYLATION_DEPENDENT_DECAY	GO_NUCLEAR_TRANSCRIBED_MRNA_CATABOLIC_PROCESS_DEADENYLATION_DEPENDENT_DECAY	GO_NUCLEAR_TRANSCRIBED_MRNA_CATABOLIC_PROCESS_DEADENYLATION_DEPENDENT_DECAY	50	0.394714	1.36035	0.0902138	0.441028	0.396474	7859	tags=46%, list=24%, signal=35%	EXOSC8/MLH1/PARN/CNOT6/PABPC1/CNOT6L/DDX6/LSM4/EXOSC3/PAN2/DCPS/DIS3/EXOSC9/CNOT7/EIF4A1/CNOT8/DCP2/EIF4B/POLR2D/CNOT2/EXOSC7/EIF4A3/EDC3
GO_REGULATION_OF_PHOSPHOPROTEIN_PHOSPHATASE_ACTIVITY	GO_REGULATION_OF_PHOSPHOPROTEIN_PHOSPHATASE_ACTIVITY	GO_REGULATION_OF_PHOSPHOPROTEIN_PHOSPHATASE_ACTIVITY	54	0.383615	1.34576	0.0898077	0.441028	0.396474	7952	tags=44%, list=25%, signal=33%	HSP90B1/RGN/CALM1/PPP2R2D/SLC39A10/HTT/PPP2R5A/SET/EIF2AK2/ROCK2/PPP6R3/CALM3/ANKLE2/ROCK1/TIPRL/PPP1R12A/CALM2/NCKAP1L/MAGI2/PPP2R2A/PPP2R5C/JAK2/PPP1R15A/PAWR
GO_POSITIVE_REGULATION_OF_CELL_ACTIVATION	GO_POSITIVE_REGULATION_OF_CELL_ACTIVATION	GO_POSITIVE_REGULATION_OF_CELL_ACTIVATION	232	0.27876	1.22832	0.0901198	0.441028	0.396474	4360	tags=17%, list=14%, signal=15%	GPAM/CDKN1A/IGF1/LGALS1/HSPH1/IRS2/VCAM1/DPP4/HSPD1/CD38/CAV1/SLC39A10/GAS6/PTPRC/VAMP7/IGHM/ITPKB/AP3B1/MIF/IL6ST/MSH6/LYN/FYN/WHSC1/GPR183/RICTOR/PIK3CA/CD4/BLOC1S3/NKAP/CD3E/CD47/ZBTB16/MTOR/XBP1/CDC42/ANXA1/THBS1/SNX4/IL18/NCK1
GO_SPINAL_CORD_MOTOR_NEURON_CELL_FATE_SPECIFICATION	GO_SPINAL_CORD_MOTOR_NEURON_CELL_FATE_SPECIFICATION	GO_SPINAL_CORD_MOTOR_NEURON_CELL_FATE_SPECIFICATION	12	-0.559945	-1.42511	0.0899594	0.441028	0.396474	13961	tags=92%, list=43%, signal=52%	PAX6/LHX3/ISL2/GLI3/MNX1/GLI2/NKX6-1/NKX6-2/HOXD10/OLIG3
GO_NEGATIVE_REGULATION_OF_TRANSLATIONAL_INITIATION	GO_NEGATIVE_REGULATION_OF_TRANSLATIONAL_INITIATION	GO_NEGATIVE_REGULATION_OF_TRANSLATIONAL_INITIATION	18	0.529805	1.45266	0.0907787	0.441883	0.397243	3841	tags=29%, list=12%, signal=25%	EIF2AK3/EIF2S1/RBM4/EIF2AK4/ATF4/EIF3E
GO_REGULATION_OF_FATTY_ACID_OXIDATION	GO_REGULATION_OF_FATTY_ACID_OXIDATION	GO_REGULATION_OF_FATTY_ACID_OXIDATION	27	0.467915	1.41296	0.0909091	0.441883	0.397243	585	tags=14%, list=2%, signal=14%	ACACB/FABP1/PDK4/IRS2
GO_POSITIVE_REGULATION_OF_DNA_REPAIR	GO_POSITIVE_REGULATION_OF_DNA_REPAIR	GO_POSITIVE_REGULATION_OF_DNA_REPAIR	32	0.445485	1.39687	0.0908727	0.441883	0.397243	1644	tags=12%, list=5%, signal=12%	EGFR/FAM178A/MGMT/NPAS2
GO_REGULATION_OF_CELLULAR_KETONE_METABOLIC_PROCESS	GO_REGULATION_OF_CELLULAR_KETONE_METABOLIC_PROCESS	GO_REGULATION_OF_CELLULAR_KETONE_METABOLIC_PROCESS	152	0.30318	1.2635	0.0907135	0.441883	0.397243	4759	tags=22%, list=15%, signal=18%	ACACB/INSIG1/FABP1/PDK1/INSIG2/DLAT/COMT/PDK4/IRS2/RGN/PSMB8/PSMA1/PSMB10/CAV1/PSMA3/MLXIPL/ERLIN1/PDHB/PSME1/SCAP/AZIN1/DGAT2/DLD/KAT2B/MTOR/PRKCE/ANXA1/PRKAA2/PSMA5/TRIB3/PSMA4/PSMC6/PSMD10
GO_TRANSEPITHELIAL_TRANSPORT	GO_TRANSEPITHELIAL_TRANSPORT	GO_TRANSEPITHELIAL_TRANSPORT	12	0.589951	1.45145	0.0914546	0.44238	0.39769	211	tags=17%, list=1%, signal=17%	SLC23A1/CXADR
GO_REGULATION_OF_TRANSLATIONAL_FIDELITY	GO_REGULATION_OF_TRANSLATIONAL_FIDELITY	GO_REGULATION_OF_TRANSLATIONAL_FIDELITY	12	0.589857	1.45122	0.0916615	0.44238	0.39769	6418	tags=50%, list=20%, signal=40%	IARS/YRDC/RPS9/RPS5/IARS2/LARS
GO_REGULATION_OF_SMOOTH_MUSCLE_CELL_APOPTOTIC_PROCESS	GO_REGULATION_OF_SMOOTH_MUSCLE_CELL_APOPTOTIC_PROCESS	GO_REGULATION_OF_SMOOTH_MUSCLE_CELL_APOPTOTIC_PROCESS	12	0.589605	1.4506	0.0916615	0.44238	0.39769	417	tags=17%, list=1%, signal=16%	PDCD4/IGF1
GO_REGULATION_OF_INTERFERON_BETA_PRODUCTION	GO_REGULATION_OF_INTERFERON_BETA_PRODUCTION	GO_REGULATION_OF_INTERFERON_BETA_PRODUCTION	40	0.414296	1.36412	0.091591	0.44238	0.39769	5823	tags=28%, list=18%, signal=23%	IRF7/IFIH1/DDX58/ZC3HAV1/NMI/TLR7/IFNAR1/HMGB2/POLR3B/PPM1B/REL
GO_ORGANIC_HYDROXY_COMPOUND_TRANSPORT	GO_ORGANIC_HYDROXY_COMPOUND_TRANSPORT	GO_ORGANIC_HYDROXY_COMPOUND_TRANSPORT	135	0.310046	1.26722	0.0915009	0.44238	0.39769	3037	tags=14%, list=9%, signal=13%	ACACB/AQP8/SLC10A2/ACACA/SLC44A1/SLC44A3/OSBP/ABCA1/ATP8B1/CAV1/ABCB11/SLCO2B1/CD36/LIPG/LDLR/SCP2/SOAT2/LIPC/AQP1
GO_NEGATIVE_REGULATION_OF_EPITHELIAL_TO_MESENCHYMAL_TRANSITION	GO_NEGATIVE_REGULATION_OF_EPITHELIAL_TO_MESENCHYMAL_TRANSITION	GO_NEGATIVE_REGULATION_OF_EPITHELIAL_TO_MESENCHYMAL_TRANSITION	20	-0.484637	-1.40569	0.0915301	0.44238	0.39769	9803	tags=45%, list=31%, signal=31%	HPN/TRIM62/SFRP2/FUZ/DAB2IP/NKX2-1/SMAD7/FOXA2
GO_LYMPH_VESSEL_MORPHOGENESIS	GO_LYMPH_VESSEL_MORPHOGENESIS	GO_LYMPH_VESSEL_MORPHOGENESIS	13	0.575764	1.44623	0.0920233	0.442719	0.397995	9443	tags=62%, list=29%, signal=43%	PPP3CB/FOXC2/PDPN/FLT4/BMPR2/VEGFA/SOX18/PROX1
GO_REGULATION_OF_BMP_SIGNALING_PATHWAY	GO_REGULATION_OF_BMP_SIGNALING_PATHWAY	GO_REGULATION_OF_BMP_SIGNALING_PATHWAY	73	-0.337761	-1.29697	0.0919125	0.442719	0.397995	9616	tags=51%, list=30%, signal=36%	SKI/NOTCH1/ILK/GREM2/KCP/SMURF1/GREM1/RNF165/ACVRL1/DKK1/TWSG1/CHRD/HES5/BMP4/SFRP2/ABL1/CRB2/SOX11/BMPER/MSX1/HES1/HTRA3/SKOR1/SMAD6/FBXL15/WNT5A/SOSTDC1/GDF2/FZD1/HIPK2/WNT1/GATA4/SMAD7/FOXD1/PCSK6/HFE2
GO_NEURAL_RETINA_DEVELOPMENT	GO_NEURAL_RETINA_DEVELOPMENT	GO_NEURAL_RETINA_DEVELOPMENT	45	-0.383416	-1.34139	0.092057	0.442719	0.397995	11722	tags=47%, list=36%, signal=30%	FOXN4/DSCAM/ATP2B1/SMARCA4/TOPORS/FJX1/HIPK1/ATOH7/RS1/CASP2/ARL6/RDH13/LHX1/PDE6C/SMARCD3/ROM1/ATP2B4/RAB11FIP4/HIPK2/SLC17A8
GO_MITOCHONDRIAL_TRANSMEMBRANE_TRANSPORT	GO_MITOCHONDRIAL_TRANSMEMBRANE_TRANSPORT	GO_MITOCHONDRIAL_TRANSMEMBRANE_TRANSPORT	52	0.386887	1.34525	0.0926214	0.444909	0.399964	1069	tags=8%, list=3%, signal=7%	ACACB/ACACA/SLC25A33/SAMM50
GO_POSITIVE_REGULATION_OF_TRANSCRIPTION_FROM_RNA_POLYMERASE_II_PROMOTER_IN_RESPONSE_TO_ENDOPLASMIC_RETICULUM_STRESS	GO_POSITIVE_REGULATION_OF_TRANSCRIPTION_FROM_RNA_POLYMERASE_II_PROMOTER_IN_RESPONSE_TO_ENDOPLASMIC_RETICULUM_STRESS	GO_POSITIVE_REGULATION_OF_TRANSCRIPTION_FROM_RNA_POLYMERASE_II_PROMOTER_IN_RESPONSE_TO_ENDOPLASMIC_RETICULUM_STRESS	10	0.616414	1.45315	0.0932203	0.446427	0.401328	6385	tags=64%, list=20%, signal=51%	HSPA5/DDIT3/DDIT3/ATF4/XBP1/ATF3/CEBPB
GO_NEURON_DEATH	GO_NEURON_DEATH	GO_NEURON_DEATH	37	0.422908	1.37068	0.0932571	0.446427	0.401328	6337	tags=34%, list=20%, signal=27%	CASP3/TNFRSF21/BCL2L1/AIFM1/POLB/FAS/BNIP3/APAF1/ATM/NAE1/BCL2/PSEN1/MAGI1
GO_MITOTIC_DNA_INTEGRITY_CHECKPOINT	GO_MITOTIC_DNA_INTEGRITY_CHECKPOINT	GO_MITOTIC_DNA_INTEGRITY_CHECKPOINT	82	0.346132	1.30614	0.0932652	0.446427	0.401328	6679	tags=30%, list=21%, signal=24%	BTG2/CDKN1A/PLK3/NPM1/RPS27A/CNOT6/RFWD3/CDK5RAP3/CNOT6L/ATF2/SOX4/MDM4/CDKN1B/ATM/NAE1/MSH2/TOP2B/BLM/CNOT7/CNOT8/NBN/MRE11A/RPA2/PRKDC/PCNA
GO_T_CELL_RECEPTOR_SIGNALING_PATHWAY	GO_T_CELL_RECEPTOR_SIGNALING_PATHWAY	GO_T_CELL_RECEPTOR_SIGNALING_PATHWAY	117	0.319592	1.28038	0.0936986	0.447452	0.402249	8257	tags=38%, list=26%, signal=28%	PSMB8/PSMA1/PSMB10/RPS27A/PTPRC/PSMA3/PSME1/NFKBIA/FYN/PTPRJ/TNFRSF21/PIK3CA/FYB/CD4/CD3E/PSMA5/NCK1/PSMA4/PSMC6/PSMD10/PTEN/NFKB1/PSMB1/PAK2/PDE4B/MAPK1/DENND1B/PSMB9/PSMD2/PSEN1/UBE2N/PSMA2/PSMB2/CD3D/RFTN1/PSMD5/PSME2/PSMA7/BTRC/PSMD12/PSMD14/PTEN/CD28/PLCG1/PRKCQ
GO_ACTIVATION_OF_INNATE_IMMUNE_RESPONSE	GO_ACTIVATION_OF_INNATE_IMMUNE_RESPONSE	GO_ACTIVATION_OF_INNATE_IMMUNE_RESPONSE	178	0.292745	1.24807	0.0936508	0.447452	0.402249	7798	tags=28%, list=24%, signal=22%	IRF7/IFIH1/HSP90B1/CTSS/PSMB8/BIRC2/HSPD1/PSMA1/PSMB10/RPS27A/RPS6KA3/DDX58/PSMA3/LYN/BIRC3/CD36/PSME1/NFKBIA/FYN/TLR7/PRKCE/PSMA5/PSMA4/IKBKE/TRIM5/PSMC6/KRAS/PSMD10/NFKB1/PSMB1/PAK2/PSMB9/PSMD2/LGALS9/PIK3C3/TMEM173/UBE2N/PSMA2/PSMB2/RAF1/UNC93B1/RFTN1/TLR4/CD86/PSMD5/CYLD/PSME2/PSMA7/BTRC/PSMD12/PSMD14
GO_GLIAL_CELL_DEVELOPMENT	GO_GLIAL_CELL_DEVELOPMENT	GO_GLIAL_CELL_DEVELOPMENT	67	-0.346072	-1.30953	0.0940803	0.44875	0.403416	8571	tags=37%, list=27%, signal=27%	EIF2B2/MT3/HES5/DAG1/LAMA2/ASCL1/NKX2-2/EIF2B4/ID4/GSTP1/SOX11/EIF2B1/SIRT2/S100A9/DRD1/SHH/HDAC11/NKX6-2/CDK5/MYOC/KCNJ10/DLL1/NDRG1/ID2
GO_ENDOPLASMIC_RETICULUM_CALCIUM_ION_HOMEOSTASIS	GO_ENDOPLASMIC_RETICULUM_CALCIUM_ION_HOMEOSTASIS	GO_ENDOPLASMIC_RETICULUM_CALCIUM_ION_HOMEOSTASIS	20	0.508532	1.4295	0.0945059	0.449109	0.403739	6543	tags=35%, list=20%, signal=28%	HERPUD1/ATP2A2/TMBIM6/WFS1/BCL2/PSEN1/TGM2
GO_VITAMIN_TRANSPORT	GO_VITAMIN_TRANSPORT	GO_VITAMIN_TRANSPORT	27	0.464491	1.40262	0.094697	0.449109	0.403739	3335	tags=22%, list=10%, signal=20%	SLC23A1/FOLR2/SLC25A32/SLC19A2/AFM/PDPN
GO_NEGATIVE_REGULATION_OF_INTRACELLULAR_STEROID_HORMONE_RECEPTOR_SIGNALING_PATHWAY	GO_NEGATIVE_REGULATION_OF_INTRACELLULAR_STEROID_HORMONE_RECEPTOR_SIGNALING_PATHWAY	GO_NEGATIVE_REGULATION_OF_INTRACELLULAR_STEROID_HORMONE_RECEPTOR_SIGNALING_PATHWAY	28	0.458646	1.40243	0.0944367	0.449109	0.403739	2265	tags=18%, list=7%, signal=17%	CYP7B1/CALR/STRN3/FOXP1/ARNTL
GO_REGULATION_OF_TRANSCRIPTION_FROM_RNA_POLYMERASE_II_PROMOTER_IN_RESPONSE_TO_HYPOXIA	GO_REGULATION_OF_TRANSCRIPTION_FROM_RNA_POLYMERASE_II_PROMOTER_IN_RESPONSE_TO_HYPOXIA	GO_REGULATION_OF_TRANSCRIPTION_FROM_RNA_POLYMERASE_II_PROMOTER_IN_RESPONSE_TO_HYPOXIA	28	0.458495	1.40197	0.0946347	0.449109	0.403739	1325	tags=7%, list=4%, signal=7%	EGR1/RPS27A
GO_CHROMOSOME_SEGREGATION	GO_CHROMOSOME_SEGREGATION	GO_CHROMOSOME_SEGREGATION	208	0.284229	1.23468	0.0947056	0.449109	0.403739	6989	tags=29%, list=22%, signal=23%	XPO1/SMC3/MLH1/DDX3Y/MIS12/CHMP7/CHMP5/NUP98/PMF1/STAG2/NIPBL/STAG1/AHCTF1/GSG2/FANCM/PPP1R7/NUP160/CENPC1/NUP107/SMC4/SMC1A/USP9X/ACTR3/CENPM/FAM96B/SKA2/VPS4B/SLC25A5/RAD21/PDS5B/FAM96A/ACTR2/ATM/CENPO/NUP133/KPNB1/UBE2B/TAOK1/ARL8B/FAM83D/UVRAG/BUB3/ESCO1/CENPL/TOP2B/NDEL1/NUP43/NCAPD3/FBXW7/PDS5A/CEP85/MAPRE1/CDK5RAP2/MRE11A/MAD2L1/LATS1/SEH1L/INO80/PAFAH1B1/CIAO1
GO_MULTICELLULAR_ORGANISM_GROWTH	GO_MULTICELLULAR_ORGANISM_GROWTH	GO_MULTICELLULAR_ORGANISM_GROWTH	67	0.360333	1.31656	0.0954097	0.451923	0.406269	4378	tags=24%, list=14%, signal=21%	DHCR7/SLC25A25/GPD2/CLIC4/KDM6A/ATRX/CELA1/TMED2/TNKS2/G6PC/FGFR2/SMO/MTOR/CDC42/TBL1XR1/ARID5B
GO_LYMPHOCYTE_MEDIATED_IMMUNITY	GO_LYMPHOCYTE_MEDIATED_IMMUNITY	GO_LYMPHOCYTE_MEDIATED_IMMUNITY	83	0.344225	1.30289	0.0957326	0.452927	0.407172	6593	tags=33%, list=21%, signal=27%	IRF7/C6/SUSD4/MLH1/C1QBP/HSPD1/C8A/VAMP7/IGHM/MSH6/C2/C8B/MBL2/FAS/DLG1/GCNT3/C4B/EXOSC3/MSH2/MASP2/C4A/C9/PRDX1/CD46/DENND1B/NBN/KDM5D/SWAP70
GO_RESPONSE_TO_KETONE	GO_RESPONSE_TO_KETONE	GO_RESPONSE_TO_KETONE	165	0.296549	1.2482	0.0963812	0.455468	0.409456	4525	tags=20%, list=14%, signal=17%	AACS/ACACA/TXNIP/CDKN1A/SRD5A2/FOS/ABCG2/CALR/POSTN/CD38/GHR/CALM1/CAV1/MSN/GAS6/SRD5A1/BCL2L1/PRKAA1/AIFM1/HNRNPK/FGA/AQP1/DSG2/ROCK2/CALM3/FAS/PTGS1/PRKCE/PLN/THBS1/PRKAA2/CBX3/ADRB2
GO_DENDRITIC_SPINE_DEVELOPMENT	GO_DENDRITIC_SPINE_DEVELOPMENT	GO_DENDRITIC_SPINE_DEVELOPMENT	19	0.51343	1.42622	0.097501	0.455488	0.409474	5693	tags=30%, list=18%, signal=25%	ACSL4/ARF4/UBA6/SLC9A6/PTEN/PAK2
GO_HUMORAL_IMMUNE_RESPONSE_MEDIATED_BY_CIRCULATING_IMMUNOGLOBULIN	GO_HUMORAL_IMMUNE_RESPONSE_MEDIATED_BY_CIRCULATING_IMMUNOGLOBULIN	GO_HUMORAL_IMMUNE_RESPONSE_MEDIATED_BY_CIRCULATING_IMMUNOGLOBULIN	31	0.443573	1.38317	0.0969093	0.455488	0.409474	6138	tags=41%, list=19%, signal=33%	C6/SUSD4/C1QBP/C8A/IGHM/C2/C8B/MBL2/C4B/MASP2/C4A/C9/CD46
GO_MUSCLE_CELL_DIFFERENTIATION	GO_MUSCLE_CELL_DIFFERENTIATION	GO_MUSCLE_CELL_DIFFERENTIATION	213	0.282363	1.23012	0.0971009	0.455488	0.409474	2217	tags=9%, list=7%, signal=8%	HMGCR/IFRD1/SIK1/CXADR/IGF1/LGALS1/SORT1/NOX4/CFLAR/RORA/ATP2A2/CALR/BMP10/SPAG9/CSRP3/TMOD3/CAV2/MYH9/CAPN2
GO_POSITIVE_REGULATION_OF_INTRACELLULAR_TRANSPORT	GO_POSITIVE_REGULATION_OF_INTRACELLULAR_TRANSPORT	GO_POSITIVE_REGULATION_OF_INTRACELLULAR_TRANSPORT	326	0.260038	1.1914	0.0965737	0.455488	0.409474	6876	tags=24%, list=21%, signal=19%	CXCL9/EGFR/HNMT/ABLIM3/IGF1/EDEM1/PLK3/P2RX4/EDEM2/F2R/RHOU/CXCL10/CALM1/ATG13/PCM1/CAV1/MSN/SRI/GAS6/ECT2/VAMP7/PPP3CB/DDX58/TMEM30A/HSP90AA1/GSTM2/ARF1/CDH1/HTT/SCP2/IPO5/STX18/NEDD4/TLR7/CD4/PEMT/NKAP/P2RX7/SMO/PMAIP1/PEMT/XBP1/CALM3/PPP3R1/CDC42/NLRP12/PEMT/SNX4/DYNLL2/IL18/ANP32B/PEMT/PEMT/MTMR2/MAPK8/ASPH/RDX/HPS4/FLNA/BCL2/FBXW7/CEP290/CTDSPL2/RHOA/CALM2/SREBF2/UNC13B/FCER1A/LGALS9/USP36/U…
GO_FEMALE_GAMETE_GENERATION	GO_FEMALE_GAMETE_GENERATION	GO_FEMALE_GAMETE_GENERATION	77	-0.331593	-1.28795	0.0974315	0.455488	0.409474	6480	tags=25%, list=20%, signal=20%	DMRT1/ERCC1/FSHB/NANOS3/PAQR5/AFP/CCDC155/BRCA2/PLD6/LEP/FOXL2/PLD6/PAQR7/LGR5/IL1B/IL1R1/BCL2L10/MMP19/CYP17A1
GO_FOREBRAIN_GENERATION_OF_NEURONS	GO_FOREBRAIN_GENERATION_OF_NEURONS	GO_FOREBRAIN_GENERATION_OF_NEURONS	64	-0.347579	-1.30088	0.0973169	0.455488	0.409474	11609	tags=62%, list=36%, signal=40%	PAX6/LHX8/DCLK2/SLIT1/POU3F4/TBR1/SATB2/AXIN1/WNT3A/SLC4A10/OTP/NR2E1/FGF8/GATA2/GLI3/GSX2/ARX/HES5/FEZF2/RAC3/LHX5/ASCL1/NUMBL/DLX2/NKX2-1/HES1/SALL3/ATF5/DRD1/WNT5A/DLX1/SOX1/SMARCC2/LHX6/DRD2/OGDH/SALL1/PHLDA1/ERBB4
GO_RESPONSE_TO_XENOBIOTIC_STIMULUS	GO_RESPONSE_TO_XENOBIOTIC_STIMULUS	GO_RESPONSE_TO_XENOBIOTIC_STIMULUS	62	-0.349899	-1.30374	0.0971609	0.455488	0.409474	3566	tags=26%, list=11%, signal=23%	RB1/ACSL1/EPHX2/GSTO1/SULT1A1/NAT2/ACY3/EPHX1/GSS/DPEP1/AS3MT/FMO1/ACY1/POR/FMO2/FMO3
GO_SMOOTH_MUSCLE_CONTRACTION	GO_SMOOTH_MUSCLE_CONTRACTION	GO_SMOOTH_MUSCLE_CONTRACTION	42	-0.387977	-1.34014	0.0969697	0.455488	0.409474	5645	tags=29%, list=18%, signal=24%	P2RX2/ACTA2/DRD1/EDN3/EDN1/SULF2/DRD2/NMUR1/ADRA1A/EDNRB/AGT
GO_RESPONSE_TO_LEPTIN	GO_RESPONSE_TO_LEPTIN	GO_RESPONSE_TO_LEPTIN	19	-0.486652	-1.39538	0.0972656	0.455488	0.409474	4967	tags=26%, list=15%, signal=22%	LEP/EDN1/STAT3/LEPR
GO_RESPONSE_TO_STIMULUS_INVOLVED_IN_REGULATION_OF_MUSCLE_ADAPTATION	GO_RESPONSE_TO_STIMULUS_INVOLVED_IN_REGULATION_OF_MUSCLE_ADAPTATION	GO_RESPONSE_TO_STIMULUS_INVOLVED_IN_REGULATION_OF_MUSCLE_ADAPTATION	15	-0.524857	-1.40908	0.0971384	0.455488	0.409474	9656	tags=50%, list=30%, signal=35%	TRIM63/ACTN3/NOL3/SRL/MYOG/PPARGC1A/AGT
GO_MATURATION_OF_LSU_RRNA	GO_MATURATION_OF_LSU_RRNA	GO_MATURATION_OF_LSU_RRNA	13	0.568856	1.42888	0.0978396	0.456548	0.410426	7191	tags=54%, list=22%, signal=42%	MAK16/RPL7/NSA2/RPL35/RPF2/RPF1/PES1
GO_REGULATION_OF_MYOTUBE_DIFFERENTIATION	GO_REGULATION_OF_MYOTUBE_DIFFERENTIATION	GO_REGULATION_OF_MYOTUBE_DIFFERENTIATION	50	0.390152	1.34463	0.0982546	0.457638	0.411407	2044	tags=12%, list=6%, signal=11%	CXCL9/SIK1/CFLAR/CXCL10/CD53/CYP26B1
GO_RETINA_MORPHOGENESIS_IN_CAMERA_TYPE_EYE	GO_RETINA_MORPHOGENESIS_IN_CAMERA_TYPE_EYE	GO_RETINA_MORPHOGENESIS_IN_CAMERA_TYPE_EYE	41	-0.390106	-1.33835	0.0982975	0.457638	0.411407	8349	tags=34%, list=26%, signal=25%	HIPK1/RS1/ARL6/CDON/RDH13/RBP4/LHX1/PDE6C/ROM1/PVRL3/HIPK2/DLL1/MAN2A1
GO_REGULATION_OF_NEURON_DEATH	GO_REGULATION_OF_NEURON_DEATH	GO_REGULATION_OF_NEURON_DEATH	216	0.280847	1.22617	0.0985376	0.458234	0.411942	5939	tags=22%, list=18%, signal=18%	DDIT4/BTG2/JUN/PCSK9/CASP3/IGF1/HYOU1/FOXO3/F2R/PM20D1/DDIT3/FAM134B/SRPK2/EIF2S1/VEGFB/DDIT3/FYN/BCL2L1/PIK3CA/AIFM1/SET/NF1/ATF4/ATF2/PMAIP1/MTOR/RRAS2/STAMBP/CDC42/SIGMAR1/PTK2B/WFS1/HIF1A/KRAS/ATM/NAE1/MSH2/GCLC/MTNR1B/BCL2/SOD1/PPT1/NR4A2/RASA1/ROCK1/REL/EGLN3/FBXW7
GO_CELLULAR_RESPONSE_TO_CAMP	GO_CELLULAR_RESPONSE_TO_CAMP	GO_CELLULAR_RESPONSE_TO_CAMP	42	0.405887	1.34811	0.0991686	0.45854	0.412217	3514	tags=17%, list=11%, signal=15%	AQP8/NOX4/RAPGEF2/SRD5A1/AQP1/SLC8A1/RAP1B
GO_REGULATION_OF_CALCIUM_MEDIATED_SIGNALING	GO_REGULATION_OF_CALCIUM_MEDIATED_SIGNALING	GO_REGULATION_OF_CALCIUM_MEDIATED_SIGNALING	68	0.35734	1.30762	0.0992773	0.45854	0.412217	4344	tags=19%, list=14%, signal=17%	IGF1/RGN/P2RX4/CALM1/SRI/GSTM2/HTT/RCAN1/CD4/CD3E/CALM3/PLN/PTK2B
GO_POSITIVE_REGULATION_OF_CELL_ADHESION	GO_POSITIVE_REGULATION_OF_CELL_ADHESION	GO_POSITIVE_REGULATION_OF_CELL_ADHESION	309	0.261798	1.19144	0.0989495	0.45854	0.412217	4360	tags=16%, list=14%, signal=14%	GPAM/LRRC16A/FMN1/HSD17B12/IGF1/LGALS1/HSPH1/KDR/VCAM1/CALR/DPP4/C1QBP/HSPD1/CAV1/S100A10/UTRN/PTPRC/ITPKB/AP3B1/IL6ST/LYN/CXCL13/CD36/FYN/PTPRJ/RICTOR/SAA1/PIK3CA/FGA/FOXC2/CD4/NKAP/CD3E/NID1/CD47/LIMS1/ZBTB16/MTOR/XBP1/CYR61/TEK/PRKCE/CDC42/ANXA1/FGG/IL18/ITGB1/RSU1/PTK2B/NCK1
GO_LEUKOTRIENE_METABOLIC_PROCESS	GO_LEUKOTRIENE_METABOLIC_PROCESS	GO_LEUKOTRIENE_METABOLIC_PROCESS	22	-0.464119	-1.37975	0.0990371	0.45854	0.412217	3154	tags=23%, list=10%, signal=21%	LTC4S/GGT5/DPEP1/GGT6
GO_POSITIVE_REGULATION_OF_TRIGLYCERIDE_METABOLIC_PROCESS	GO_POSITIVE_REGULATION_OF_TRIGLYCERIDE_METABOLIC_PROCESS	GO_POSITIVE_REGULATION_OF_TRIGLYCERIDE_METABOLIC_PROCESS	18	-0.492661	-1.39355	0.0989848	0.45854	0.412217	3323	tags=39%, list=10%, signal=35%	SCARB1/APOC3/PNPLA2/APOA5/PLIN5/APOA4
GO_MUSCLE_CELL_FATE_COMMITMENT	GO_MUSCLE_CELL_FATE_COMMITMENT	GO_MUSCLE_CELL_FATE_COMMITMENT	14	-0.53117	-1.40252	0.0991009	0.45854	0.412217	12187	tags=64%, list=38%, signal=40%	NKX2-5/MEF2C/WNT3A/TBX2/MYF6/MYOG/MYOD1/TBX3
GO_REGULATION_OF_T_HELPER_CELL_DIFFERENTIATION	GO_REGULATION_OF_T_HELPER_CELL_DIFFERENTIATION	GO_REGULATION_OF_T_HELPER_CELL_DIFFERENTIATION	20	-0.47979	-1.39163	0.0995316	0.459195	0.412806	2440	tags=19%, list=8%, signal=18%	TNFSF4/RARA/BCL6
GO_NEGATIVE_REGULATION_OF_NEURAL_PRECURSOR_CELL_PROLIFERATION	GO_NEGATIVE_REGULATION_OF_NEURAL_PRECURSOR_CELL_PROLIFERATION	GO_NEGATIVE_REGULATION_OF_NEURAL_PRECURSOR_CELL_PROLIFERATION	19	-0.484607	-1.38952	0.0998047	0.459258	0.412863	2358	tags=21%, list=7%, signal=20%	LIMS2/IL1B/ID2
GO_HIGH_DENSITY_LIPOPROTEIN_PARTICLE_REMODELING	GO_HIGH_DENSITY_LIPOPROTEIN_PARTICLE_REMODELING	GO_HIGH_DENSITY_LIPOPROTEIN_PARTICLE_REMODELING	14	-0.529661	-1.39854	0.0998827	0.459258	0.412863	3223	tags=36%, list=10%, signal=32%	APOC3/LCAT/APOM/APOA4
GO_POSITIVE_REGULATION_OF_MONOCYTE_CHEMOTAXIS	GO_POSITIVE_REGULATION_OF_MONOCYTE_CHEMOTAXIS	GO_POSITIVE_REGULATION_OF_MONOCYTE_CHEMOTAXIS	11	-0.566504	-1.40643	0.0998452	0.459258	0.412863	363	tags=18%, list=1%, signal=18%	PLA2G7
GO_NEGATIVE_REGULATION_OF_STRIATED_MUSCLE_CELL_APOPTOTIC_PROCESS	GO_NEGATIVE_REGULATION_OF_STRIATED_MUSCLE_CELL_APOPTOTIC_PROCESS	GO_NEGATIVE_REGULATION_OF_STRIATED_MUSCLE_CELL_APOPTOTIC_PROCESS	16	0.539978	1.43005	0.100622	0.460162	0.413676	1443	tags=12%, list=4%, signal=12%	HMGCR/BAG3
GO_GLUTATHIONE_METABOLIC_PROCESS	GO_GLUTATHIONE_METABOLIC_PROCESS	GO_GLUTATHIONE_METABOLIC_PROCESS	49	0.38864	1.33673	0.100332	0.460162	0.413676	2508	tags=22%, list=8%, signal=21%	NAT8/GSTA2/GSTM3/GSTA4/IDH1/ETHE1/GSTM4/CLIC4/EEF1G/GSTT1/GSTM2
GO_AMINO_ACID_TRANSPORT	GO_AMINO_ACID_TRANSPORT	GO_AMINO_ACID_TRANSPORT	114	-0.298658	-1.24007	0.100643	0.460162	0.413676	2785	tags=16%, list=9%, signal=14%	SLC6A8/KCNJ10/SLC25A13/SLC19A1/SLC6A16/SLC25A12/GLS2/SLC6A13/VAMP2/SERINC2/PQLC2/SERINC3/SLC17A5/SLC16A10/SLC16A12/SLC17A8/PRAF2
GO_ODONTOGENESIS_OF_DENTIN_CONTAINING_TOOTH	GO_ODONTOGENESIS_OF_DENTIN_CONTAINING_TOOTH	GO_ODONTOGENESIS_OF_DENTIN_CONTAINING_TOOTH	70	-0.337414	-1.28953	0.10059	0.460162	0.413676	12119	tags=50%, list=38%, signal=31%	LAMA5/FAM20A/ITGB4/BCL2L11/RUNX2/BAX/SLC24A4/ROGDI/CSF3R/JAG2/GLI3/SCN5A/MMP20/KLK4/SCN10A/WDR72/BMP4/AMTN/GLI2/HAND1/DLX2/BSG/MSX1/FGF4/SHH/DLX1/AMBN/FOXC1/SOSTDC1/NFIC/STIM1/HAND2/LRP4/PERP
GO_ACYLGLYCEROL_HOMEOSTASIS	GO_ACYLGLYCEROL_HOMEOSTASIS	GO_ACYLGLYCEROL_HOMEOSTASIS	25	-0.447722	-1.36932	0.10022	0.460162	0.413676	4731	tags=37%, list=15%, signal=32%	ANGPTL3/HNF4A/NR1H3/SCARB1/C1QTNF3/APOC3/NR1H4/APOA5/APOA4
GO_NUCLEOTIDE_SUGAR_BIOSYNTHETIC_PROCESS	GO_NUCLEOTIDE_SUGAR_BIOSYNTHETIC_PROCESS	GO_NUCLEOTIDE_SUGAR_BIOSYNTHETIC_PROCESS	19	0.511306	1.42032	0.100778	0.460266	0.413769	2414	tags=21%, list=8%, signal=19%	GFPT1/UAP1/UGDH/GMPPB
GO_REGULATION_OF_URINE_VOLUME	GO_REGULATION_OF_URINE_VOLUME	GO_REGULATION_OF_URINE_VOLUME	20	-0.477845	-1.38599	0.100898	0.460297	0.413796	8308	tags=45%, list=26%, signal=33%	AVPR2/INPP5K/HYAL2/ADCY6/EDN1/NPPB/DRD2/EDNRB
GO_CELL_ACTIVATION	GO_CELL_ACTIVATION	GO_CELL_ACTIVATION	480	0.244541	1.16152	0.101219	0.460643	0.414108	4449	tags=17%, list=14%, signal=15%	EGR1/ONECUT1/CHRNA4/CXADR/JUN/IGF1/LGALS1/DDOST/BST2/RSAD2/F8/RORA/P2RX4/VCAM1/DPP4/MLH1/F2R/CXCL10/HSPD1/PSMB10/GAS6/PTPRC/PPBP/VAMP7/ITPKB/PPP3CB/IMPDH2/MSH6/FOXP1/MYH9/CYP26B1/LYN/PLCB1/GBF1/CXCR5/PLSCR1/TXLNA/IFNK/EIF2AK4/FYN/RORA/GPR183/STXBP3/PTPN2/SAA1/PI4K2A/PIK3CA/FGA/NEDD4/TLR7/CD4/VPRBP/IFNAR1/BLOC1S3/NKAP/P2RX7/CD3E/PDPN/NHEJ1/SMO/RPS6/RPL22/RORC/CD9/SKAP2/SOX4/CLIC1/FAS/PTPN22/DLG1/P…
GO_REACTIVE_NITROGEN_SPECIES_METABOLIC_PROCESS	GO_REACTIVE_NITROGEN_SPECIES_METABOLIC_PROCESS	GO_REACTIVE_NITROGEN_SPECIES_METABOLIC_PROCESS	16	-0.508861	-1.39583	0.101312	0.460643	0.414108	975	tags=17%, list=3%, signal=16%	POR/SUOX
GO_NEUROLOGICAL_SYSTEM_PROCESS_INVOLVED_IN_REGULATION_OF_SYSTEMIC_ARTERIAL_BLOOD_PRESSURE	GO_NEUROLOGICAL_SYSTEM_PROCESS_INVOLVED_IN_REGULATION_OF_SYSTEMIC_ARTERIAL_BLOOD_PRESSURE	GO_NEUROLOGICAL_SYSTEM_PROCESS_INVOLVED_IN_REGULATION_OF_SYSTEMIC_ARTERIAL_BLOOD_PRESSURE	11	-0.565667	-1.40436	0.1012	0.460643	0.414108	2722	tags=36%, list=8%, signal=33%	DRD2/ADRA1A/AGT
GO_EMBRYO_IMPLANTATION	GO_EMBRYO_IMPLANTATION	GO_EMBRYO_IMPLANTATION	36	-0.403332	-1.34217	0.101589	0.461389	0.414779	5346	tags=28%, list=17%, signal=23%	BSG/PRLR/PCSK5/RXRA/IRG1/STC1/PRDM14/IL1B/SERPINE2
GO_FAT_SOLUBLE_VITAMIN_METABOLIC_PROCESS	GO_FAT_SOLUBLE_VITAMIN_METABOLIC_PROCESS	GO_FAT_SOLUBLE_VITAMIN_METABOLIC_PROCESS	24	0.473409	1.39139	0.102254	0.463894	0.417031	2076	tags=21%, list=6%, signal=20%	PLTP/CYP2R1/RBP1/CYP26B1/LRAT
GO_RESPONSE_TO_LEAD_ION	GO_RESPONSE_TO_LEAD_ION	GO_RESPONSE_TO_LEAD_ION	19	0.510248	1.41738	0.102417	0.464116	0.41723	2259	tags=21%, list=7%, signal=20%	ANXA5/QDPR/SPARC/ALAD
GO_LOCOMOTORY_BEHAVIOR	GO_LOCOMOTORY_BEHAVIOR	GO_LOCOMOTORY_BEHAVIOR	161	-0.276697	-1.21559	0.102838	0.465506	0.418479	10239	tags=38%, list=32%, signal=26%	GDNF/CACNB4/DMRT3/ALDH1A3/CACNA1B/GPRC5B/SPTBN4/CSTB/LRRTM1/CTNS/GLRA1/GRIN2D/SEZ6L/GRIN1/KLHL1/KCND2/CACNA1A/SLC6A3/ATP1A3/SNAP25/EN1/FEZF2/TMOD1/SOBP/TNR/SEPP1/DLG4/PAK7/ESPN/HOXD9/PBX3/OPRD1/NPC1/CLN6/UCHL1/GRM6/AVP/HPGDS/TAL1/GPR37/EFNB3/NKX2-1/ATP2B2/DRD1/RASD2/GRM1/HOXD10/CELSR1/APBA2/DRD2/KCNJ10/GAA/HIPK2/C1QL1/OLFM2/ABAT/FZD4/CXCL12/FOXA2/USP2/ID2
GO_CYTOPLASMIC_SEQUESTERING_OF_PROTEIN	GO_CYTOPLASMIC_SEQUESTERING_OF_PROTEIN	GO_CYTOPLASMIC_SEQUESTERING_OF_PROTEIN	39	0.41054	1.34355	0.103066	0.466024	0.418945	3211	tags=18%, list=10%, signal=16%	HSPA5/PDIA3/KDELR2/SRI/GOPC/NFKBIA/ANKRD13C
GO_CELLULAR_RESPONSE_TO_TOXIC_SUBSTANCE	GO_CELLULAR_RESPONSE_TO_TOXIC_SUBSTANCE	GO_CELLULAR_RESPONSE_TO_TOXIC_SUBSTANCE	20	-0.476203	-1.38122	0.10324	0.466292	0.419186	785	tags=10%, list=2%, signal=10%	CYP17A1
GO_INSULIN_LIKE_GROWTH_FACTOR_RECEPTOR_SIGNALING_PATHWAY	GO_INSULIN_LIKE_GROWTH_FACTOR_RECEPTOR_SIGNALING_PATHWAY	GO_INSULIN_LIKE_GROWTH_FACTOR_RECEPTOR_SIGNALING_PATHWAY	14	0.549871	1.41503	0.103971	0.467777	0.420521	3911	tags=36%, list=12%, signal=31%	EIF2AK3/IGF1/GHR/PLCB1/CRIM1
GO_REGULATION_OF_NUCLEOSIDE_METABOLIC_PROCESS	GO_REGULATION_OF_NUCLEOSIDE_METABOLIC_PROCESS	GO_REGULATION_OF_NUCLEOSIDE_METABOLIC_PROCESS	43	0.400908	1.33724	0.104027	0.467777	0.420521	4794	tags=25%, list=15%, signal=21%	DDIT4/IGF1/SLC25A33/DNM1L/MLXIPL/PRKAA1/P2RX7/PRKAA2/ATP7A/HIF1A/VCP
GO_RESPONSE_TO_CALCIUM_ION	GO_RESPONSE_TO_CALCIUM_ION	GO_RESPONSE_TO_CALCIUM_ION	104	0.322814	1.27141	0.103996	0.467777	0.420521	4344	tags=21%, list=14%, signal=18%	TXNIP/JUN/FOS/ANXA5/APOBEC1/CALM1/CAV1/CLIC4/ECT2/SPARC/ITPKB/LIPC/FGA/NEDD4/SEC31A/P2RX7/CALM3/MNAT1/ANXA7/FGG/THBS1/PTK2B
GO_POSITIVE_REGULATION_OF_MYELOID_LEUKOCYTE_DIFFERENTIATION	GO_POSITIVE_REGULATION_OF_MYELOID_LEUKOCYTE_DIFFERENTIATION	GO_POSITIVE_REGULATION_OF_MYELOID_LEUKOCYTE_DIFFERENTIATION	40	-0.39203	-1.33704	0.10393	0.467777	0.420521	287	tags=5%, list=1%, signal=5%	ID2
GO_POSITIVE_REGULATION_OF_RESPONSE_TO_DNA_DAMAGE_STIMULUS	GO_POSITIVE_REGULATION_OF_RESPONSE_TO_DNA_DAMAGE_STIMULUS	GO_POSITIVE_REGULATION_OF_RESPONSE_TO_DNA_DAMAGE_STIMULUS	55	0.375565	1.32059	0.104339	0.467985	0.420708	1644	tags=11%, list=5%, signal=10%	EGFR/MYC/SKIL/FAM178A/MGMT/NPAS2
GO_ADAPTIVE_IMMUNE_RESPONSE_BASED_ON_SOMATIC_RECOMBINATION_OF_IMMUNE_RECEPTORS_BUILT_FROM_IMMUNOGLOBULIN_SUPERFAMILY_DOMAINS	GO_ADAPTIVE_IMMUNE_RESPONSE_BASED_ON_SOMATIC_RECOMBINATION_OF_IMMUNE_RECEPTORS_BUILT_FROM_IMMUNOGLOBULIN_SUPERFAMILY_DOMAINS	GO_ADAPTIVE_IMMUNE_RESPONSE_BASED_ON_SOMATIC_RECOMBINATION_OF_IMMUNE_RECEPTORS_BUILT_FROM_IMMUNOGLOBULIN_SUPERFAMILY_DOMAINS	97	0.328823	1.27922	0.104417	0.467985	0.420708	6821	tags=35%, list=21%, signal=28%	IRF7/C6/SUSD4/RORA/MLH1/C1QBP/HSPD1/C8A/IGHM/MSH6/CXCL13/C2/RORA/C8B/IL18BP/MBL2/RORC/FAS/DLG1/GCNT3/IL18/C4B/EXOSC3/MSH2/ADAM17/MASP2/C4A/C9/CD46/DENND1B/NBN/KDM5D/SWAP70/NFKB2/IL12B
GO_RESPONSE_TO_GONADOTROPIN	GO_RESPONSE_TO_GONADOTROPIN	GO_RESPONSE_TO_GONADOTROPIN	23	-0.455235	-1.36887	0.104257	0.467985	0.420708	1060	tags=17%, list=3%, signal=17%	PPARGC1A/POR/CYP17A1
GO_HUMORAL_IMMUNE_RESPONSE	GO_HUMORAL_IMMUNE_RESPONSE	GO_HUMORAL_IMMUNE_RESPONSE	109	0.318771	1.26319	0.104562	0.468122	0.420831	6232	tags=32%, list=19%, signal=26%	C6/BST2/ST6GAL1/SUSD4/COLEC10/C1QBP/PSMB10/C8A/LY86/IGHM/IFNK/RPL39/C2/GPR183/C8B/TNFRSF21/VSIG4/MBL2/FGA/CFH/CCR6/CFD/ADM/IFNA2/C4B/CD83/FGB/MASP2/BCL2/C4A/C9/DEFA3/B2M/CD46/RBPJ
GO_ANTIGEN_PROCESSING_AND_PRESENTATION_OF_PEPTIDE_ANTIGEN	GO_ANTIGEN_PROCESSING_AND_PRESENTATION_OF_PEPTIDE_ANTIGEN	GO_ANTIGEN_PROCESSING_AND_PRESENTATION_OF_PEPTIDE_ANTIGEN	137	0.30517	1.25018	0.10513	0.469713	0.422262	7798	tags=31%, list=24%, signal=24%	PDIA3/CTSS/PSMB8/CALR/ERAP1/PSMA1/PSMB10/CANX/MR1/SEC24D/PSMA3/SEC24C/CD36/PSME1/CYBB/ARF1/CLTC/SEC31A/SEC24B/PSMA5/DYNLL2/PSMA4/PSMC6/PSMD10/TAPBP/PSMB1/TAP2/B2M/PSMB9/PSMD2/LNPEP/PSMA2/PSMB2/TAP1/IFI30/DCTN6/PSMD5/DCTN4/PSME2/PSMA7/DYNC1I2/PSMD12/PSMD14
GO_ADIPOSE_TISSUE_DEVELOPMENT	GO_ADIPOSE_TISSUE_DEVELOPMENT	GO_ADIPOSE_TISSUE_DEVELOPMENT	29	-0.427621	-1.35578	0.105148	0.469713	0.422262	796	tags=14%, list=2%, signal=13%	PPARGC1A/ARRDC3/ID2
GO_REGULATION_OF_SULFUR_METABOLIC_PROCESS	GO_REGULATION_OF_SULFUR_METABOLIC_PROCESS	GO_REGULATION_OF_SULFUR_METABOLIC_PROCESS	17	0.52687	1.41935	0.105459	0.470076	0.422588	3460	tags=35%, list=11%, signal=32%	PDK1/DLAT/COMT/PDK4/PDHB/DLD
GO_REGULATION_OF_MRNA_3_END_PROCESSING	GO_REGULATION_OF_MRNA_3_END_PROCESSING	GO_REGULATION_OF_MRNA_3_END_PROCESSING	22	0.486676	1.39725	0.105435	0.470076	0.422588	7623	tags=41%, list=24%, signal=31%	BTG2/PABPC1/LEO1/CDC73/CNOT7/POLR2G/PAPOLA/RNF20/CPEB3
GO_LIPID_LOCALIZATION	GO_LIPID_LOCALIZATION	GO_LIPID_LOCALIZATION	229	0.274521	1.20791	0.105829	0.471212	0.423609	3363	tags=15%, list=10%, signal=14%	ACACB/SLC10A2/ACACA/ACSL4/PLTP/CHKA/STARD4/FABP1/FITM1/ATP11B/OSBP/ABCD3/ABCA1/ATP8B1/ESYT2/CAV1/HDLBP/ABCB11/VAMP7/SLC25A17/SLCO2B1/TMEM30A/CD36/LIPG/CLN8/LDLR/SCP2/SOAT2/LIPC/ABCA9/SFTPA1/INHBA/P2RX7/MSR1/DGAT2
GO_POSITIVE_REGULATION_OF_CHOLESTEROL_EFFLUX	GO_POSITIVE_REGULATION_OF_CHOLESTEROL_EFFLUX	GO_POSITIVE_REGULATION_OF_CHOLESTEROL_EFFLUX	13	0.560955	1.40903	0.106564	0.47266	0.424911	2404	tags=23%, list=7%, signal=21%	PLTP/ABCA1/NFKBIA
GO_REGULATION_OF_WOUND_HEALING	GO_REGULATION_OF_WOUND_HEALING	GO_REGULATION_OF_WOUND_HEALING	114	0.315722	1.2606	0.106356	0.47266	0.424911	5182	tags=25%, list=16%, signal=21%	HMGCR/ANXA5/VIL1/F11/F2R/CPB2/CAV1/SCARA5/VEGFB/LYN/CD36/ANXA2/FGA/FOXC2/PROS1/PRKCE/SRSF6/ANXA1/FGG/TC2N/THBS1/TEC/ADRB2/STAB2/KNG1/MYLK/ENPP4/FGB
GO_REPRODUCTIVE_BEHAVIOR	GO_REPRODUCTIVE_BEHAVIOR	GO_REPRODUCTIVE_BEHAVIOR	27	-0.434787	-1.35352	0.106498	0.47266	0.424911	6625	tags=32%, list=21%, signal=26%	AVP/MAPK8IP2/NHLH2/DRD1/DRD5/AVPR1A/GRN/SERPINE2
GO_VASCULAR_SMOOTH_MUSCLE_CONTRACTION	GO_VASCULAR_SMOOTH_MUSCLE_CONTRACTION	GO_VASCULAR_SMOOTH_MUSCLE_CONTRACTION	11	-0.561508	-1.39403	0.106618	0.47266	0.424911	4934	tags=45%, list=15%, signal=38%	EDN3/EDN1/EDNRB/AGT
GO_REGULATION_OF_CELL_COMMUNICATION_BY_ELECTRICAL_COUPLING	GO_REGULATION_OF_CELL_COMMUNICATION_BY_ELECTRICAL_COUPLING	GO_REGULATION_OF_CELL_COMMUNICATION_BY_ELECTRICAL_COUPLING	12	0.575488	1.41587	0.106766	0.472804	0.425041	7348	tags=67%, list=23%, signal=51%	CALM1/CAV1/SRI/SLC8A1/CALM3/ASPH/CALM2/HRC
GO_NEGATIVE_REGULATION_OF_IMMUNE_EFFECTOR_PROCESS	GO_NEGATIVE_REGULATION_OF_IMMUNE_EFFECTOR_PROCESS	GO_NEGATIVE_REGULATION_OF_IMMUNE_EFFECTOR_PROCESS	73	0.348515	1.29199	0.107163	0.474049	0.426159	6888	tags=30%, list=21%, signal=24%	BST2/SERPINB9/IFIT1/SUSD4/DHX58/C1QBP/PTPRC/PPP3CB/CLEC4G/TMBIM6/RABGEF1/EIF2AK2/FER/ANXA1/IFNA2/PPM1B/CD46/THOC1/LGALS9/PRKDC/TAP1/RPS19
GO_POSITIVE_REGULATION_OF_TRANSCRIPTION_FROM_RNA_POLYMERASE_II_PROMOTER_IN_RESPONSE_TO_STRESS	GO_POSITIVE_REGULATION_OF_TRANSCRIPTION_FROM_RNA_POLYMERASE_II_PROMOTER_IN_RESPONSE_TO_STRESS	GO_POSITIVE_REGULATION_OF_TRANSCRIPTION_FROM_RNA_POLYMERASE_II_PROMOTER_IN_RESPONSE_TO_STRESS	20	0.497192	1.39763	0.107626	0.475581	0.427537	7122	tags=52%, list=22%, signal=41%	HSPA5/DDIT3/CHD6/DDIT3/ATF4/XBP1/HIF1A/ATF3/RBPJ/CEBPB/VEGFA
GO_EMBRYONIC_HINDLIMB_MORPHOGENESIS	GO_EMBRYONIC_HINDLIMB_MORPHOGENESIS	GO_EMBRYONIC_HINDLIMB_MORPHOGENESIS	28	-0.428538	-1.34419	0.107857	0.476087	0.427991	11966	tags=57%, list=37%, signal=36%	TWIST1/MED1/AFF3/FGF8/WNT7A/ALX3/RARG/ALX4/OSR1/BMP4/OSR2/MSX1/FGF4/SHH/TBX3
GO_REGULATION_OF_CELL_MATRIX_ADHESION	GO_REGULATION_OF_CELL_MATRIX_ADHESION	GO_REGULATION_OF_CELL_MATRIX_ADHESION	84	0.337756	1.28175	0.108352	0.477756	0.429492	6339	tags=28%, list=20%, signal=22%	ONECUT1/FMN1/KDR/POSTN/S100A10/ACER2/UTRN/CD36/PTPRJ/NF1/SLK/ROCK2/LIMS1/TEK/THBS1/PTK2B/PTEN/BCL2/RASA1/ROCK1/PTK2/CDK6/CORO1C/SDC4
GO_PYRIMIDINE_NUCLEOSIDE_METABOLIC_PROCESS	GO_PYRIMIDINE_NUCLEOSIDE_METABOLIC_PROCESS	GO_PYRIMIDINE_NUCLEOSIDE_METABOLIC_PROCESS	38	0.410762	1.33924	0.108794	0.478797	0.430428	1314	tags=10%, list=4%, signal=10%	UPP2/NME6/APOBEC1/NT5C3
GO_REGULATION_OF_ADHERENS_JUNCTION_ORGANIZATION	GO_REGULATION_OF_ADHERENS_JUNCTION_ORGANIZATION	GO_REGULATION_OF_ADHERENS_JUNCTION_ORGANIZATION	47	0.390156	1.32771	0.108837	0.478797	0.430428	7122	tags=35%, list=22%, signal=27%	FMN1/KDR/S100A10/PTPRJ/SLK/ROCK2/LIMS1/TEK/THBS1/PTEN/RDX/ROCK1/PTK2/CORO1C/SDC4/PHLDB2/VEGFA
GO_SIGNAL_TRANSDUCTION_BY_P53_CLASS_MEDIATOR	GO_SIGNAL_TRANSDUCTION_BY_P53_CLASS_MEDIATOR	GO_SIGNAL_TRANSDUCTION_BY_P53_CLASS_MEDIATOR	102	0.323072	1.26479	0.10894	0.478797	0.430428	5218	tags=23%, list=16%, signal=19%	DDIT4/BTG2/CDKN1A/PLK3/FOXO3/NPM1/SP100/RPS27A/MYO6/CNOT6/MIF/ATRX/EDA2R/CNOT6L/PMAIP1/SOX4/FHIT/ZMAT1/MDM4/CDKN1B/ATM/MSH2/SHISA5
GO_L_ASCORBIC_ACID_METABOLIC_PROCESS	GO_L_ASCORBIC_ACID_METABOLIC_PROCESS	GO_L_ASCORBIC_ACID_METABOLIC_PROCESS	11	0.587179	1.41879	0.10964	0.481355	0.432728	2224	tags=27%, list=7%, signal=25%	SLC23A1/RGN/CYB5R3
GO_REGULATION_OF_VASODILATION	GO_REGULATION_OF_VASODILATION	GO_REGULATION_OF_VASODILATION	41	-0.384035	-1.31752	0.10985	0.481759	0.433091	5046	tags=29%, list=16%, signal=25%	ADCY6/SMTNL1/SCPEP1/NPPB/EPHX2/UCN/ECE1/F2RL1/P2RY2/ADORA1/AGT
GO_HORMONE_METABOLIC_PROCESS	GO_HORMONE_METABOLIC_PROCESS	GO_HORMONE_METABOLIC_PROCESS	132	0.306771	1.24912	0.110203	0.481934	0.433248	2076	tags=14%, list=6%, signal=13%	RDH11/MME/DHRS9/ERO1LB/HSD17B12/RBP1/FDX1/SRD5A2/COMT/TIPARP/HSD3B2/ENPEP/HSD17B7/BCO2/SULT1B1/SRD5A1/CYP26B1/LRAT
GO_ANTIMICROBIAL_HUMORAL_RESPONSE	GO_ANTIMICROBIAL_HUMORAL_RESPONSE	GO_ANTIMICROBIAL_HUMORAL_RESPONSE	30	-0.421991	-1.34981	0.110244	0.481934	0.433248	6371	tags=33%, list=20%, signal=27%	NPY/DMBT1/HIST1H2BF/DEFA1/SPON2/HIST1H2BJ/HIST1H2BG/BCL3/DEFB1
GO_ESTABLISHMENT_OF_TISSUE_POLARITY	GO_ESTABLISHMENT_OF_TISSUE_POLARITY	GO_ESTABLISHMENT_OF_TISSUE_POLARITY	14	-0.523438	-1.38211	0.110047	0.481934	0.433248	9743	tags=57%, list=30%, signal=40%	FZD6/FUZ/PTK7/WNT9B/WNT5A/HNF4A/CELSR1
GO_POSITIVE_REGULATION_OF_CALCIUM_MEDIATED_SIGNALING	GO_POSITIVE_REGULATION_OF_CALCIUM_MEDIATED_SIGNALING	GO_POSITIVE_REGULATION_OF_CALCIUM_MEDIATED_SIGNALING	36	0.41795	1.34596	0.110515	0.482224	0.433509	6869	tags=33%, list=21%, signal=26%	IGF1/P2RX4/CALM1/GSTM2/HTT/CD4/CD3E/CALM3/ASPH/CALM2/FCER1A/CDH13
GO_CELLULAR_MODIFIED_AMINO_ACID_BIOSYNTHETIC_PROCESS	GO_CELLULAR_MODIFIED_AMINO_ACID_BIOSYNTHETIC_PROCESS	GO_CELLULAR_MODIFIED_AMINO_ACID_BIOSYNTHETIC_PROCESS	47	-0.36964	-1.30775	0.110547	0.482224	0.433509	1631	tags=21%, list=5%, signal=20%	GGT5/PTDSS1/SLC27A1/PLOD1/DHFR/GSS/MAT1A/OPLAH/GGT6
GO_NEGATIVE_REGULATION_OF_MRNA_SPLICING_VIA_SPLICEOSOME	GO_NEGATIVE_REGULATION_OF_MRNA_SPLICING_VIA_SPLICEOSOME	GO_NEGATIVE_REGULATION_OF_MRNA_SPLICING_VIA_SPLICEOSOME	17	0.523641	1.41065	0.111042	0.483176	0.434364	8200	tags=47%, list=26%, signal=35%	C1QBP/SRSF7/HNRNPA2B1/HNRNPK/SRSF6/SRSF9/ACIN1/PTBP1
GO_LAMELLIPODIUM_ASSEMBLY	GO_LAMELLIPODIUM_ASSEMBLY	GO_LAMELLIPODIUM_ASSEMBLY	28	0.446556	1.36546	0.111463	0.483176	0.434364	295	tags=7%, list=1%, signal=7%	LRRC16A/ABLIM3
GO_EMBRYONIC_PATTERN_SPECIFICATION	GO_EMBRYONIC_PATTERN_SPECIFICATION	GO_EMBRYONIC_PATTERN_SPECIFICATION	51	-0.361001	-1.2999	0.111043	0.483176	0.434364	7148	tags=36%, list=22%, signal=28%	EFNB1/PLD6/NOTO/CITED1/LHX1/RIPPLY1/SMAD6/WNT5A/SHH/PLD6/HOXD8/PLD6/WNT1/DLL1/NRARP/PCSK6/ERBB4/TBX3
GO_REGULATION_OF_LIPID_CATABOLIC_PROCESS	GO_REGULATION_OF_LIPID_CATABOLIC_PROCESS	GO_REGULATION_OF_LIPID_CATABOLIC_PROCESS	49	-0.365142	-1.30144	0.111475	0.483176	0.434364	3285	tags=29%, list=10%, signal=26%	SCARB1/CPT1A/APOC3/HCAR2/PNPLA2/BSCL2/APOA5/IL1B/PLIN5/IRS1/ADORA1/ABCD2/APOA4
GO_PEPTIDE_CROSS_LINKING	GO_PEPTIDE_CROSS_LINKING	GO_PEPTIDE_CROSS_LINKING	39	-0.390216	-1.32434	0.111381	0.483176	0.434364	6064	tags=26%, list=19%, signal=21%	CRCT1/FN1/F13A1/LCE1C/LOR/LCE1D/SPRR4/LCE3A/DSP
GO_GROWTH_PLATE_CARTILAGE_DEVELOPMENT	GO_GROWTH_PLATE_CARTILAGE_DEVELOPMENT	GO_GROWTH_PLATE_CARTILAGE_DEVELOPMENT	11	-0.558799	-1.38731	0.111455	0.483176	0.434364	3502	tags=36%, list=11%, signal=32%	COMP/STC1/RARA
GO_ENERGY_HOMEOSTASIS	GO_ENERGY_HOMEOSTASIS	GO_ENERGY_HOMEOSTASIS	13	0.556896	1.39883	0.112796	0.485296	0.436271	5	tags=8%, list=0%, signal=8%	ACACB
GO_RESPONSE_TO_INCREASED_OXYGEN_LEVELS	GO_RESPONSE_TO_INCREASED_OXYGEN_LEVELS	GO_RESPONSE_TO_INCREASED_OXYGEN_LEVELS	22	0.48093	1.38076	0.112151	0.485296	0.436271	4178	tags=27%, list=13%, signal=24%	CDKN1A/CAV1/HDAC2/POLB/FAS/BNIP3
GO_L_AMINO_ACID_TRANSPORT	GO_L_AMINO_ACID_TRANSPORT	GO_L_AMINO_ACID_TRANSPORT	55	-0.352241	-1.2827	0.112726	0.485296	0.436271	9596	tags=39%, list=30%, signal=28%	SLC7A10/SLC6A5/CTNS/SLC1A1/SLC17A6/SLC6A17/SLC25A15/SLC7A7/SLC36A2/SLC1A3/SLC38A7/SLC25A22/SLC32A1/KCNJ10/SLC25A13/SLC25A12/SERINC2/PQLC2/SERINC3/SLC17A8/PRAF2
GO_ADENYLATE_CYCLASE_INHIBITING_G_PROTEIN_COUPLED_RECEPTOR_SIGNALING_PATHWAY	GO_ADENYLATE_CYCLASE_INHIBITING_G_PROTEIN_COUPLED_RECEPTOR_SIGNALING_PATHWAY	GO_ADENYLATE_CYCLASE_INHIBITING_G_PROTEIN_COUPLED_RECEPTOR_SIGNALING_PATHWAY	54	-0.354667	-1.28476	0.112453	0.485296	0.436271	11481	tags=41%, list=36%, signal=26%	OPRM1/CORT/APLP1/PSAP/GNAZ/GNAL/ADCY2/ADCY3/OPRL1/P2RY12/MCHR1/GABBR1/OPRD1/GRM6/GPR37/ADCY6/CHRM4/CHRM1/DRD2/HTR1A/ADORA1
GO_CELLULAR_IRON_ION_HOMEOSTASIS	GO_CELLULAR_IRON_ION_HOMEOSTASIS	GO_CELLULAR_IRON_ION_HOMEOSTASIS	40	-0.387771	-1.32251	0.112642	0.485296	0.436271	300	tags=12%, list=1%, signal=12%	HFE2/LCN2/SLC40A1/HAMP
GO_CHOLESTEROL_EFFLUX	GO_CHOLESTEROL_EFFLUX	GO_CHOLESTEROL_EFFLUX	25	-0.439566	-1.34437	0.112597	0.485296	0.436271	3223	tags=20%, list=10%, signal=18%	APOC3/APOM/APOA5/APOA4
GO_VESICLE_FUSION_TO_PLASMA_MEMBRANE	GO_VESICLE_FUSION_TO_PLASMA_MEMBRANE	GO_VESICLE_FUSION_TO_PLASMA_MEMBRANE	11	-0.557303	-1.38359	0.112616	0.485296	0.436271	8010	tags=55%, list=25%, signal=41%	SNAP47/STX11/STX1B/STX2/SNAPIN
GO_MISFOLDED_OR_INCOMPLETELY_SYNTHESIZED_PROTEIN_CATABOLIC_PROCESS	GO_MISFOLDED_OR_INCOMPLETELY_SYNTHESIZED_PROTEIN_CATABOLIC_PROCESS	GO_MISFOLDED_OR_INCOMPLETELY_SYNTHESIZED_PROTEIN_CATABOLIC_PROCESS	15	0.533573	1.40036	0.113258	0.486771	0.437596	4794	tags=33%, list=15%, signal=28%	SDF2L1/DERL1/YME1L1/OMA1/VCP
GO_NEGATIVE_REGULATION_OF_RYANODINE_SENSITIVE_CALCIUM_RELEASE_CHANNEL_ACTIVITY	GO_NEGATIVE_REGULATION_OF_RYANODINE_SENSITIVE_CALCIUM_RELEASE_CHANNEL_ACTIVITY	GO_NEGATIVE_REGULATION_OF_RYANODINE_SENSITIVE_CALCIUM_RELEASE_CHANNEL_ACTIVITY	11	0.582118	1.40656	0.114398	0.486928	0.437737	3724	tags=36%, list=12%, signal=32%	CALM1/SRI/GSTM2/CALM3
GO_COFACTOR_CATABOLIC_PROCESS	GO_COFACTOR_CATABOLIC_PROCESS	GO_COFACTOR_CATABOLIC_PROCESS	16	0.529318	1.40182	0.114315	0.486928	0.437737	97	tags=20%, list=0%, signal=20%	NUDT7/NUDT7/NUDT7/NUDT7
GO_POSITIVE_REGULATION_OF_KIDNEY_DEVELOPMENT	GO_POSITIVE_REGULATION_OF_KIDNEY_DEVELOPMENT	GO_POSITIVE_REGULATION_OF_KIDNEY_DEVELOPMENT	37	0.410803	1.33145	0.113762	0.486928	0.437737	171	tags=5%, list=1%, signal=5%	EGR1/MYC
GO_POSITIVE_REGULATION_OF_TELOMERE_MAINTENANCE	GO_POSITIVE_REGULATION_OF_TELOMERE_MAINTENANCE	GO_POSITIVE_REGULATION_OF_TELOMERE_MAINTENANCE	39	0.406	1.32869	0.114144	0.486928	0.437737	6825	tags=45%, list=21%, signal=35%	ATRX/CCT4/TNKS/TNKS2/CCT7/CCT2/MAP3K4/CCT8/ATR/TINF2/DHX36/ATM/CCT5/MAPK1/NBN/MRE11A/NEK7/CCT3
GO_NEGATIVE_REGULATION_OF_DNA_REPLICATION	GO_NEGATIVE_REGULATION_OF_DNA_REPLICATION	GO_NEGATIVE_REGULATION_OF_DNA_REPLICATION	49	0.382919	1.31706	0.113436	0.486928	0.437737	6517	tags=33%, list=20%, signal=26%	TSPYL2/SMC3/GTPBP4/STAG2/HNRNPC/SMC1A/RAD17/TTF1/ATR/TINF2/FBXO18/BLM/FBXW7/PPARG/PDS5A/MRE11A
GO_CELLULAR_RESPONSE_TO_ACID_CHEMICAL	GO_CELLULAR_RESPONSE_TO_ACID_CHEMICAL	GO_CELLULAR_RESPONSE_TO_ACID_CHEMICAL	153	0.295027	1.23048	0.113636	0.486928	0.437737	4375	tags=16%, list=14%, signal=14%	EGR1/EGFR/ACACA/FOLR2/PDK4/ABCA1/RORB/SETX/HDAC2/CYP26B1/LYN/CAPN2/BCL2L1/IPO5/PRKAA1/HNRNPK/AQP1/UBR2/DGAT2/XBP1/FAS/PRKCE/PRKAA2/PTK2B/CPEB1
GO_REGULATED_EXOCYTOSIS	GO_REGULATED_EXOCYTOSIS	GO_REGULATED_EXOCYTOSIS	206	0.279578	1.21383	0.113794	0.486928	0.437737	6447	tags=25%, list=20%, signal=20%	TMSB4X/SYTL5/IGF1/ORM1/F8/CDC37L1/CADPS2/ORM2/CALM1/TMX3/HABP4/GAS6/PPBP/VAMP7/SPARC/PPP3CB/VEGFB/LYN/RARRES2/RAPGEF4/CD36/TMED10/STXBP3/PI4K2A/FGA/P2RX7/FAM3C/PROS1/CD9/CALM3/VAMP3/CFD/VPS41/FGG/TC2N/THBS1/PECAM1/KNG1/SYT1/FGB/FLNA/STX19/SOD1/SYT16/QSOX1/SRGN/CALM2/UNC13B/RAB11FIP1/PSEN1/SYT4
GO_GENERATION_OF_PRECURSOR_METABOLITES_AND_ENERGY	GO_GENERATION_OF_PRECURSOR_METABOLITES_AND_ENERGY	GO_GENERATION_OF_PRECURSOR_METABOLITES_AND_ENERGY	255	0.267288	1.18987	0.114117	0.486928	0.437737	2812	tags=11%, list=9%, signal=10%	PKLR/PFKFB3/GFPT1/MYC/ALDOC/GBE1/DLAT/PYGL/PFKFB1/SLC25A25/ACSM1/IDH1/CS/IMMP2L/CALM1/RPS27A/SUCLG2/PHKB/MDH1/IL6ST/ACO1/PDHB/GYS2/ACOX1/G6PC/UQCRC2/ETFA/SDHA/NDUFC2
GO_RESPONSE_TO_TRANSITION_METAL_NANOPARTICLE	GO_RESPONSE_TO_TRANSITION_METAL_NANOPARTICLE	GO_RESPONSE_TO_TRANSITION_METAL_NANOPARTICLE	125	-0.288443	-1.21995	0.114487	0.486928	0.437737	1455	tags=7%, list=5%, signal=7%	TFR2/ABAT/TK1/CPOX/SLC30A1/SLC40A1/CYP17A1/HAMP
GO_ENTRAINMENT_OF_CIRCADIAN_CLOCK	GO_ENTRAINMENT_OF_CIRCADIAN_CLOCK	GO_ENTRAINMENT_OF_CIRCADIAN_CLOCK	25	-0.438869	-1.34224	0.113995	0.486928	0.437737	64	tags=7%, list=0%, signal=7%	ID2
GO_NEGATIVE_REGULATION_OF_LEUKOCYTE_MIGRATION	GO_NEGATIVE_REGULATION_OF_LEUKOCYTE_MIGRATION	GO_NEGATIVE_REGULATION_OF_LEUKOCYTE_MIGRATION	24	-0.444123	-1.34566	0.114621	0.486988	0.437792	363	tags=38%, list=1%, signal=37%	CCL25/HMOX1/APOD/CD300A/STAP1/CXCL12/CCL28/ADORA1
GO_REGULATION_OF_PROTEIN_LOCALIZATION_TO_CHROMOSOME_TELOMERIC_REGION	GO_REGULATION_OF_PROTEIN_LOCALIZATION_TO_CHROMOSOME_TELOMERIC_REGION	GO_REGULATION_OF_PROTEIN_LOCALIZATION_TO_CHROMOSOME_TELOMERIC_REGION	12	0.568752	1.3993	0.114836	0.487394	0.438157	8501	tags=67%, list=26%, signal=49%	CCT4/CCT7/CCT2/CCT8/CCT5/H2AFY/TERF1/TCP1
GO_TRANSLESION_SYNTHESIS	GO_TRANSLESION_SYNTHESIS	GO_TRANSLESION_SYNTHESIS	33	0.426523	1.34505	0.115076	0.487637	0.438375	8607	tags=45%, list=27%, signal=33%	ISG15/UBE2L6/RPS27A/UBA7/RFC1/VCP/RPA1/RPA2/PCNA/POLD2/POLD3/RCHY1/REV3L/POLK/RFC5
GO_PROGESTERONE_METABOLIC_PROCESS	GO_PROGESTERONE_METABOLIC_PROCESS	GO_PROGESTERONE_METABOLIC_PROCESS	11	-0.555396	-1.37886	0.115132	0.487637	0.438375	4	tags=27%, list=0%, signal=27%	AFP/CYP17A1
GO_COFACTOR_TRANSPORT	GO_COFACTOR_TRANSPORT	GO_COFACTOR_TRANSPORT	23	0.471637	1.3685	0.11526	0.487674	0.438408	4300	tags=39%, list=13%, signal=34%	FOLR2/ABCG2/SLC25A32/SLC19A2/SLC33A1/SLC25A17/P2RX7/PDPN/ABCB7
GO_EXIT_FROM_MITOSIS	GO_EXIT_FROM_MITOSIS	GO_EXIT_FROM_MITOSIS	11	0.579746	1.40083	0.116053	0.489751	0.440275	1368	tags=18%, list=4%, signal=17%	PPP2R2D/CHMP7
GO_CELLULAR_RESPONSE_TO_GLUCOSE_STARVATION	GO_CELLULAR_RESPONSE_TO_GLUCOSE_STARVATION	GO_CELLULAR_RESPONSE_TO_GLUCOSE_STARVATION	29	0.441501	1.35594	0.116232	0.489751	0.440275	6561	tags=38%, list=20%, signal=30%	HSPA5/EIF2AK3/PRKAA1/ATF4/PMAIP1/XBP1/PRKAA2/BCL2/PIK3C3/BHLHA15/UPP1
GO_REGULATION_OF_PROTEIN_AUTOPHOSPHORYLATION	GO_REGULATION_OF_PROTEIN_AUTOPHOSPHORYLATION	GO_REGULATION_OF_PROTEIN_AUTOPHOSPHORYLATION	34	0.41993	1.3376	0.116785	0.489751	0.440275	8248	tags=44%, list=26%, signal=33%	JUN/CALM1/CAV1/CALM3/NLRP12/RAP2C/MVP/CALM2/MOB1B/NBN/MRE11A/VEGFA/EEF2K/RAD50/ERRFI1
GO_VASCULAR_ENDOTHELIAL_GROWTH_FACTOR_RECEPTOR_SIGNALING_PATHWAY	GO_VASCULAR_ENDOTHELIAL_GROWTH_FACTOR_RECEPTOR_SIGNALING_PATHWAY	GO_VASCULAR_ENDOTHELIAL_GROWTH_FACTOR_RECEPTOR_SIGNALING_PATHWAY	72	0.344911	1.27591	0.115915	0.489751	0.440275	8677	tags=43%, list=27%, signal=31%	KDR/DOCK1/VEGFB/HSP90AA1/FYN/CYBB/PIK3CA/FOXC2/NCKAP1/ROCK2/XBP1/CDC42/PTK2B/NCK1/FLT1/PAK2/ROCK1/PTK2/FLT4/RHOA/NCKAP1L/BMPR2/VEGFA/ELMO1/SH2D2A/ABI1/SULF1/NRP2/MAPK11/MAPK12/CYFIP1
GO_POSITIVE_REGULATION_OF_PROTEIN_POLYMERIZATION	GO_POSITIVE_REGULATION_OF_PROTEIN_POLYMERIZATION	GO_POSITIVE_REGULATION_OF_PROTEIN_POLYMERIZATION	79	0.338625	1.27178	0.116358	0.489751	0.440275	4830	tags=22%, list=15%, signal=18%	LRRC16A/FMN1/VIL1/CDC42EP5/RGS2/CAV1/JMY/RICTOR/MTOR/FER/DLG1/PRKCE/ACTR3/PTK2B/NCK1/CDKN1B/ACTR2
GO_NEGATIVE_REGULATION_OF_CYTOPLASMIC_TRANSPORT	GO_NEGATIVE_REGULATION_OF_CYTOPLASMIC_TRANSPORT	GO_NEGATIVE_REGULATION_OF_CYTOPLASMIC_TRANSPORT	106	0.316104	1.24859	0.116487	0.489751	0.440275	5831	tags=24%, list=18%, signal=19%	INSIG1/DERL3/DERL2/CALM1/SP100/SRI/GAS6/YOD1/VPS35/CD36/GOPC/NFKBIA/GSTM2/NF1/MTOR/SOX4/CALM3/PLN/SNAI2/PSMD10/BCL2/MDFIC/PPM1B/RAP1A/SIAH3
GO_POSITIVE_REGULATION_OF_DEVELOPMENTAL_GROWTH	GO_POSITIVE_REGULATION_OF_DEVELOPMENTAL_GROWTH	GO_POSITIVE_REGULATION_OF_DEVELOPMENTAL_GROWTH	140	0.299686	1.23272	0.116778	0.489751	0.440275	3825	tags=13%, list=12%, signal=11%	ACACB/GPAM/IGF1/VIL1/BMP10/SERP1/GHR/GOLGA4/PPIB/PLCB1/NIPBL/FGFR2/HNRNPK/NEDD4L/SMO/CDKL5/MTOR/ITSN2
GO_CELLULAR_COMPONENT_DISASSEMBLY	GO_CELLULAR_COMPONENT_DISASSEMBLY	GO_CELLULAR_COMPONENT_DISASSEMBLY	452	0.243774	1.15224	0.11683	0.489751	0.440275	5972	tags=20%, list=19%, signal=16%	DDIT4/LPIN1/TMEM39A/FABP1/PDK1/CASP3/DNASE1L3/ANXA5/FUNDC1/PLK3/VIL1/LENG9/CTSS/SPP1/BIRC2/ATG13/CAV1/CHMP7/DNM1L/DSTN/FAM134B/CHMP5/EIF2S1/MRPL1/NUP155/MDH1/NUP98/CASP7/RFWD3/GBF1/CAPN2/TXLNA/GSPT1/CDK5RAP3/CDH1/MRPS27/LARP1B/MTRF1L/DAP3/PI4K2A/PIK3CA/SET/FUNDC2/TBC1D5/WIPI1/NUP88/NID1/TARDBP/MTIF2/NUP160/MRPS35/GSPT2/SLC1A4/MRRF/MRPL3/PPP1CA/MRPS31/NUP107/SNAI2/BNIP3/MRPS30/VPS4B/MRPL42/VRK1/LS…
GO_PROXIMAL_DISTAL_PATTERN_FORMATION	GO_PROXIMAL_DISTAL_PATTERN_FORMATION	GO_PROXIMAL_DISTAL_PATTERN_FORMATION	27	-0.428184	-1.33296	0.116125	0.489751	0.440275	8011	tags=48%, list=25%, signal=36%	OSR1/EN1/SIX3/HOXD9/GLI2/SP8/DLX2/PBX1/DLX1/HOXD10/DLL1/LRP4
GO_POSITIVE_REGULATION_OF_PHOSPHOPROTEIN_PHOSPHATASE_ACTIVITY	GO_POSITIVE_REGULATION_OF_PHOSPHOPROTEIN_PHOSPHATASE_ACTIVITY	GO_POSITIVE_REGULATION_OF_PHOSPHOPROTEIN_PHOSPHATASE_ACTIVITY	15	0.531655	1.39532	0.117163	0.490644	0.441078	8778	tags=62%, list=27%, signal=45%	CALM1/SLC39A10/CALM3/PPP1R12A/CALM2/MAGI2/JAK2/PPP1R15A/PAWR/AGTR2
GO_RESPONSE_TO_FOLLICLE_STIMULATING_HORMONE	GO_RESPONSE_TO_FOLLICLE_STIMULATING_HORMONE	GO_RESPONSE_TO_FOLLICLE_STIMULATING_HORMONE	11	0.578512	1.39784	0.117294	0.490689	0.441118	3272	tags=36%, list=10%, signal=33%	HMGCS1/SRD5A2/SRD5A1/INHBA
GO_RIBONUCLEOSIDE_TRIPHOSPHATE_BIOSYNTHETIC_PROCESS	GO_RIBONUCLEOSIDE_TRIPHOSPHATE_BIOSYNTHETIC_PROCESS	GO_RIBONUCLEOSIDE_TRIPHOSPHATE_BIOSYNTHETIC_PROCESS	40	0.400282	1.31798	0.117647	0.491661	0.441992	160	tags=5%, list=0%, signal=5%	PKLR/NME6
GO_REGULATION_OF_NEURON_APOPTOTIC_PROCESS	GO_REGULATION_OF_NEURON_APOPTOTIC_PROCESS	GO_REGULATION_OF_NEURON_APOPTOTIC_PROCESS	166	0.289318	1.21944	0.11792	0.491844	0.442157	6385	tags=26%, list=20%, signal=21%	BTG2/JUN/PCSK9/CASP3/HYOU1/FOXO3/F2R/DDIT3/FAM134B/SRPK2/VEGFB/DDIT3/FYN/BCL2L1/PIK3CA/AIFM1/SET/NF1/ATF4/ATF2/PMAIP1/STAMBP/CDC42/SIGMAR1/PTK2B/WFS1/HIF1A/KRAS/ATM/NAE1/MSH2/GCLC/MTNR1B/BCL2/SOD1/PPT1/NR4A2/RASA1/ROCK1/EGLN3/FBXW7/ALKBH1/PSEN1/CEBPB
GO_REGULATION_OF_HORMONE_LEVELS	GO_REGULATION_OF_HORMONE_LEVELS	GO_REGULATION_OF_HORMONE_LEVELS	397	-0.231831	-1.13582	0.117932	0.491844	0.442157	5351	tags=19%, list=17%, signal=16%	NR5A1/RDH13/ADRA2C/CTSG/NOS2/NR1D1/ITPR2/AFP/RBP4/NCOA6/NKX3-1/PCSK5/CRABP1/SHH/SCPEP1/KISS1R/SMPD3/FAM132A/EDN3/CPLX1/LEP/DOC2B/EDN1/ALDH8A1/HNF4A/BMP8A/FOXL2/SCARB1/NR0B2/CPT1A/C1QTNF3/INHA/GCNT4/TCF7L2/DRD2/SNX19/NR1H4/CTSZ/MC4R/HSD17B4/PFKM/HCAR2/UCN/SULT1A1/FOXD1/DHRS4/FAM3B/CYP11B1/C2CD2L/ECE1/TFR2/ABAT/HNF1B/PER2/HTR1A/PCSK6/VAMP2/IL1B/SIDT2/HNF1A/ADRA2B/IL1RN/FZD4/IRS1/PPARGC1A/FOXA2/ATP1…
GO_NEGATIVE_REGULATION_OF_MYOTUBE_DIFFERENTIATION	GO_NEGATIVE_REGULATION_OF_MYOTUBE_DIFFERENTIATION	GO_NEGATIVE_REGULATION_OF_MYOTUBE_DIFFERENTIATION	15	0.53072	1.39287	0.118191	0.491921	0.442226	6501	tags=31%, list=20%, signal=25%	CFLAR/CXCL10/XBP1/HDAC1/BHLHA15
GO_PEPTIDYL_THREONINE_MODIFICATION	GO_PEPTIDYL_THREONINE_MODIFICATION	GO_PEPTIDYL_THREONINE_MODIFICATION	44	0.389913	1.30963	0.118132	0.491921	0.442226	6065	tags=32%, list=19%, signal=26%	TAF1/CLK1/GALNT11/WNK1/CHEK1/TNKS/GSG2/VPRBP/MTOR/VRK1/MAPK8/BCL2/OXSR1/MAPK1
GO_INNATE_IMMUNE_RESPONSE_ACTIVATING_CELL_SURFACE_RECEPTOR_SIGNALING_PATHWAY	GO_INNATE_IMMUNE_RESPONSE_ACTIVATING_CELL_SURFACE_RECEPTOR_SIGNALING_PATHWAY	GO_INNATE_IMMUNE_RESPONSE_ACTIVATING_CELL_SURFACE_RECEPTOR_SIGNALING_PATHWAY	91	0.32844	1.26352	0.11837	0.492162	0.442443	7798	tags=32%, list=24%, signal=24%	PSMB8/PSMA1/PSMB10/RPS27A/PSMA3/LYN/PSME1/NFKBIA/FYN/PSMA5/PSMA4/PSMC6/KRAS/PSMD10/NFKB1/PSMB1/PAK2/PSMB9/PSMD2/UBE2N/PSMA2/PSMB2/RAF1/PSMD5/PSME2/PSMA7/BTRC/PSMD12/PSMD14
GO_DICARBOXYLIC_ACID_BIOSYNTHETIC_PROCESS	GO_DICARBOXYLIC_ACID_BIOSYNTHETIC_PROCESS	GO_DICARBOXYLIC_ACID_BIOSYNTHETIC_PROCESS	11	0.576397	1.39273	0.118742	0.49303	0.443223	1399	tags=36%, list=4%, signal=35%	GOT1/ALDH4A1/HAAO/KMO
GO_BROWN_FAT_CELL_DIFFERENTIATION	GO_BROWN_FAT_CELL_DIFFERENTIATION	GO_BROWN_FAT_CELL_DIFFERENTIATION	27	0.447933	1.35262	0.11882	0.49303	0.443223	2423	tags=27%, list=8%, signal=25%	NUDT7/NUDT7/NUDT7/NUDT7/RGS2/RARRES2/ERO1L/FABP4
GO_ALDITOL_PHOSPHATE_METABOLIC_PROCESS	GO_ALDITOL_PHOSPHATE_METABOLIC_PROCESS	GO_ALDITOL_PHOSPHATE_METABOLIC_PROCESS	34	-0.402586	-1.32132	0.11899	0.493234	0.443407	1631	tags=21%, list=5%, signal=20%	PLA2G12A/SLC27A1/SERINC2/SERINC3/GPD1/GK
GO_ANTIGEN_PROCESSING_AND_PRESENTATION	GO_ANTIGEN_PROCESSING_AND_PRESENTATION	GO_ANTIGEN_PROCESSING_AND_PRESENTATION	159	0.29094	1.21931	0.119125	0.493291	0.443458	7798	tags=32%, list=24%, signal=24%	PDIA3/CTSS/PSMB8/CALR/ERAP1/PSMA1/PSMB10/CANX/MR1/SEC24D/AP3B1/PSMA3/SEC24C/CD36/PSME1/CYBB/ARF1/RAB32/CLTC/SEC31A/RAB6A/SEC24B/PSMA5/DYNLL2/PSMA4/PSMC6/PSMD10/RAB5B/TAPBP/PSMB1/TAP2/B2M/PSMB9/PSMD2/LNPEP/RAB8B/PSMA2/PSMB2/KDM5D/TAP1/RAB10/IFI30/RFTN1/DCTN6/PSMD5/DCTN4/PSME2/PSMA7/DYNC1I2/PSMD12/PSMD14
GO_PROTEIN_HETEROTETRAMERIZATION	GO_PROTEIN_HETEROTETRAMERIZATION	GO_PROTEIN_HETEROTETRAMERIZATION	22	-0.452018	-1.34377	0.119277	0.493422	0.443575	7097	tags=45%, list=22%, signal=35%	HIST1H4K/HIST1H4H/CNGA4/HIST1H3E/HIST1H3A/HIST1H4F/HIST1H4C/HIST1H4D/LRP4
GO_REGULATION_OF_FEEDING_BEHAVIOR	GO_REGULATION_OF_FEEDING_BEHAVIOR	GO_REGULATION_OF_FEEDING_BEHAVIOR	18	-0.478439	-1.35332	0.119485	0.493781	0.443898	4477	tags=33%, list=14%, signal=29%	RXFP4/MC4R/UCN/STAT3/LEPR
GO_CELLULAR_RESPONSE_TO_ATP	GO_CELLULAR_RESPONSE_TO_ATP	GO_CELLULAR_RESPONSE_TO_ATP	11	0.575617	1.39085	0.119777	0.494487	0.444533	806	tags=18%, list=3%, signal=18%	HSP90B1/P2RX4
GO_REGULATION_OF_CYTOKINE_PRODUCTION	GO_REGULATION_OF_CYTOKINE_PRODUCTION	GO_REGULATION_OF_CYTOKINE_PRODUCTION	457	0.243327	1.15188	0.119928	0.494613	0.444646	3329	tags=13%, list=10%, signal=11%	IRF7/GPAM/EIF2AK3/IFIH1/HSPA1A/LPL/ZBP1/DDX60/BST2/RSAD2/ISG15/UBE2L6/ORM1/RORA/DHX58/POSTN/F2R/C1QBP/BIRC2/XRCC5/DDIT3/HSPD1/POLR3K/CHID1/RPS27A/GAS6/UBA7/MIF/IL6ST/DDX58/SPTBN1/HDAC2/FOXP1/LYN/BIRC3/CD36/POLR2K/PLCB1/ZC3HAV1/DDIT3/RORA/ANXA4/DHX9/TNFRSF21/CLEC9A/RABGEF1/NMI/NCL/SAA1/TLR7/EIF2AK2/CD4/ATF4/IFNAR1/ATF2/INHBA/P2RX7/CD3E
GO_REGULATION_OF_CYTOKINE_SECRETION	GO_REGULATION_OF_CYTOKINE_SECRETION	GO_REGULATION_OF_CYTOKINE_SECRETION	109	0.313789	1.24344	0.120255	0.495462	0.44541	4754	tags=22%, list=15%, signal=19%	GPAM/LPL/POSTN/F2R/GAS6/MIF/SPTBN1/FOXP1/LYN/ANXA4/TNFRSF21/CLEC9A/RABGEF1/NCL/SAA1/IFNAR1/P2RX7/XBP1/PTPN22/ANXA1/NLRP12/IFNA2/LGR4/CASP1
GO_URATE_METABOLIC_PROCESS	GO_URATE_METABOLIC_PROCESS	GO_URATE_METABOLIC_PROCESS	11	0.57452	1.3882	0.120604	0.496398	0.44625	2815	tags=36%, list=9%, signal=33%	LRRC16A/ABCG2/G6PC/GCKR
GO_PATTERN_RECOGNITION_RECEPTOR_SIGNALING_PATHWAY	GO_PATTERN_RECOGNITION_RECEPTOR_SIGNALING_PATHWAY	GO_PATTERN_RECOGNITION_RECEPTOR_SIGNALING_PATHWAY	97	0.32183	1.25202	0.121974	0.501361	0.450713	2404	tags=12%, list=7%, signal=11%	IRF7/IFIH1/HSP90B1/CTSS/BIRC2/HSPD1/RPS27A/RPS6KA3/DDX58/BIRC3/CD36/NFKBIA
GO_ARGININE_METABOLIC_PROCESS	GO_ARGININE_METABOLIC_PROCESS	GO_ARGININE_METABOLIC_PROCESS	15	-0.506903	-1.36088	0.122056	0.501361	0.450713	916	tags=40%, list=3%, signal=39%	ARG1/AGMAT/ART4/NAGS/ASL
GO_G1_DNA_DAMAGE_CHECKPOINT	GO_G1_DNA_DAMAGE_CHECKPOINT	GO_G1_DNA_DAMAGE_CHECKPOINT	59	0.360282	1.28177	0.122355	0.501985	0.451274	6679	tags=29%, list=21%, signal=23%	BTG2/CDKN1A/PLK3/NPM1/RPS27A/CNOT6/RFWD3/CNOT6L/SOX4/MDM4/CDKN1B/ATM/CNOT7/CNOT8/RPA2/PRKDC/PCNA
GO_DIGESTION	GO_DIGESTION	GO_DIGESTION	98	-0.302045	-1.22227	0.122453	0.501985	0.451274	6834	tags=24%, list=21%, signal=19%	VDR/CEL/MUC13/CAPN9/CTRL/CLPS/NPY/PNLIP/KCNN4/RBP4/SST/LEP/CHRM1/SCARB1/TFF2/PGA5/AMY2B/UCN/PYY/PPARGC1A/TFF3/APOA4/CYP39A1
GO_GLOBAL_GENOME_NUCLEOTIDE_EXCISION_REPAIR	GO_GLOBAL_GENOME_NUCLEOTIDE_EXCISION_REPAIR	GO_GLOBAL_GENOME_NUCLEOTIDE_EXCISION_REPAIR	27	0.445708	1.3459	0.122807	0.50293	0.452123	7757	tags=33%, list=24%, signal=25%	RPS27A/SUMO1/CUL4B/CHD1L/CETN2/UBE2N/GTF2H1/RAD23B/ERCC3
GO_NEGATIVE_REGULATION_OF_B_CELL_PROLIFERATION	GO_NEGATIVE_REGULATION_OF_B_CELL_PROLIFERATION	GO_NEGATIVE_REGULATION_OF_B_CELL_PROLIFERATION	14	0.534193	1.37469	0.123005	0.503234	0.452396	2783	tags=29%, list=9%, signal=26%	CASP3/MNDA/LYN/TNFRSF21
GO_RESPONSE_TO_ANTIBIOTIC	GO_RESPONSE_TO_ANTIBIOTIC	GO_RESPONSE_TO_ANTIBIOTIC	39	-0.383589	-1.30185	0.123711	0.505619	0.45454	785	tags=10%, list=2%, signal=10%	ALPL/ID1/CYP17A1
GO_LEUKOCYTE_MEDIATED_CYTOTOXICITY	GO_LEUKOCYTE_MEDIATED_CYTOTOXICITY	GO_LEUKOCYTE_MEDIATED_CYTOTOXICITY	22	-0.449113	-1.33514	0.123993	0.506263	0.455119	7362	tags=55%, list=23%, signal=42%	UNC13D/EMP2/STXBP2/CADM1/CTSG/CTSC/LYST/PTPN6/TUSC2/CTSH/VAMP2
GO_POSITIVE_REGULATION_OF_MYOBLAST_DIFFERENTIATION	GO_POSITIVE_REGULATION_OF_MYOBLAST_DIFFERENTIATION	GO_POSITIVE_REGULATION_OF_MYOBLAST_DIFFERENTIATION	21	0.480958	1.3632	0.124332	0.506638	0.455457	2189	tags=14%, list=7%, signal=13%	CXCL9/CSRP3/PLCB1
GO_POSITIVE_REGULATION_OF_PROTEIN_COMPLEX_ASSEMBLY	GO_POSITIVE_REGULATION_OF_PROTEIN_COMPLEX_ASSEMBLY	GO_POSITIVE_REGULATION_OF_PROTEIN_COMPLEX_ASSEMBLY	168	0.286248	1.20871	0.124333	0.506638	0.455457	4830	tags=20%, list=15%, signal=17%	LRRC16A/JUN/FMN1/VIL1/CDC42EP5/TAF1/RGS2/FAM178A/CAV1/MSN/SETX/CXCL13/CD36/JMY/SUMO1/CUL4B/RICTOR/PMAIP1/CHD1L/MTOR/FER/FAS/DLG1/GTF2F2/PRKCE/ACTR3/PTK2B/NCK1/ERCC5/CDKN1B/PSMC6/IDE/VCP/ACTR2
GO_POSITIVE_REGULATION_OF_BONE_REMODELING	GO_POSITIVE_REGULATION_OF_BONE_REMODELING	GO_POSITIVE_REGULATION_OF_BONE_REMODELING	11	0.570804	1.37922	0.125155	0.507052	0.455829	770	tags=18%, list=2%, signal=18%	TFRC/SPP1
GO_LYMPHOCYTE_COSTIMULATION	GO_LYMPHOCYTE_COSTIMULATION	GO_LYMPHOCYTE_COSTIMULATION	54	0.366781	1.28671	0.124808	0.507052	0.455829	3993	tags=20%, list=12%, signal=18%	LGALS1/DPP4/CAV1/LYN/FYN/RICTOR/PIK3CA/CD4/CD3E/MTOR/CDC42
GO_REGULATION_OF_TELOMERE_MAINTENANCE	GO_REGULATION_OF_TELOMERE_MAINTENANCE	GO_REGULATION_OF_TELOMERE_MAINTENANCE	58	0.360253	1.2799	0.124976	0.507052	0.455829	6825	tags=36%, list=21%, signal=28%	MYC/XRCC5/ATRX/CCT4/TNKS/TNKS2/HNRNPC/CCT7/CCT2/MAP3K4/CCT8/ATR/TINF2/DHX36/ATM/CCT5/MAPK1/NBN/MRE11A/NEK7/CCT3
GO_NEGATIVE_REGULATION_OF_ORGANELLE_ORGANIZATION	GO_NEGATIVE_REGULATION_OF_ORGANELLE_ORGANIZATION	GO_NEGATIVE_REGULATION_OF_ORGANELLE_ORGANIZATION	332	0.253944	1.1659	0.124581	0.507052	0.455829	7237	tags=26%, list=23%, signal=20%	INSIG1/NME6/HSPA1A/HAUS7/SCFD1/MID1/ATAD2/IGF1/APOBEC1/MPV17L/VIL1/PHF8/SMC3/MLH1/NPM1/BIRC2/XRCC5/TMOD3/ATRX/SPTBN1/MYH9/KDM5A/BIRC3/CHEK1/TNKS/TNKS2/HNRNPC/BCL2L1/SET/PSMG2/MTF2/CEP120/RAD1/TBC1D30/DLG1/SMC1A/BNIP3/MAP4/CAPZA1/OMA1/TINF2/SLC25A5/KDM1A/PSMD10/ATM/ANKRD27/MSH2/KPNB1/TMEM67/UBE2B/UVRAG/BUB3/RDX/FLNA/PRKAR1A/SMARCB1/VPS13C/SGK1/TAF7/ARFGEF1/SIAH3/PPP1R9A/CSNK2A1/MID1/ATAD2B/MAPRE1/…
GO_REGULATION_OF_LYMPHOCYTE_DIFFERENTIATION	GO_REGULATION_OF_LYMPHOCYTE_DIFFERENTIATION	GO_REGULATION_OF_LYMPHOCYTE_DIFFERENTIATION	106	-0.296601	-1.21569	0.125304	0.507052	0.455829	3331	tags=17%, list=10%, signal=16%	PIK3R6/MMP14/SHH/ZC3H8/PRELID1/PTPN6/SPINK5/INHA/RIPK2/NRARP/PNP/TNFSF4/IRF1/RARA/IL1B/VNN1/BCL6/ID2
GO_NONRIBOSOMAL_PEPTIDE_BIOSYNTHETIC_PROCESS	GO_NONRIBOSOMAL_PEPTIDE_BIOSYNTHETIC_PROCESS	GO_NONRIBOSOMAL_PEPTIDE_BIOSYNTHETIC_PROCESS	15	-0.50504	-1.35588	0.124781	0.507052	0.455829	3154	tags=27%, list=10%, signal=24%	GSS/OPLAH/GGT6
GO_VENTRAL_SPINAL_CORD_INTERNEURON_SPECIFICATION	GO_VENTRAL_SPINAL_CORD_INTERNEURON_SPECIFICATION	GO_VENTRAL_SPINAL_CORD_INTERNEURON_SPECIFICATION	11	-0.548869	-1.36265	0.125193	0.507052	0.455829	13961	tags=82%, list=43%, signal=46%	PAX6/LHX3/DMRT3/GLI3/GLI2/NKX6-1/NKX6-2/SOX1
GO_POSITIVE_REGULATION_OF_PROTEIN_LOCALIZATION_TO_NUCLEUS	GO_POSITIVE_REGULATION_OF_PROTEIN_LOCALIZATION_TO_NUCLEUS	GO_POSITIVE_REGULATION_OF_PROTEIN_LOCALIZATION_TO_NUCLEUS	118	0.308362	1.23629	0.125434	0.507077	0.455851	4287	tags=19%, list=13%, signal=17%	EGFR/EIF2AK3/IGF1/ECT2/PPP3CB/DDX58/CCT4/HSP90AA1/CDK5RAP3/FYN/CDH1/IPO5/CCT7/TLR7/KAT7/SMO/XBP1/CCT2/PPP3R1/HNRNPM/NLRP12/CCT8/IL18
GO_ODONTOGENESIS	GO_ODONTOGENESIS	GO_ODONTOGENESIS	97	-0.302779	-1.2236	0.125681	0.507571	0.456295	11496	tags=45%, list=36%, signal=29%	ITGB4/TWIST1/BCL2L11/RUNX2/BAX/SLC24A4/ADAMTS1/ROGDI/CSF3R/FGF8/JAG2/GLI3/SCN5A/MMP20/KLK4/SCN10A/WDR72/OSR1/PAX9/BMP4/AMTN/GLI2/HAND1/OSR2/DLX2/BSG/MSX1/AQP6/FGF4/SHH/SDC1/DLX1/AMBN/FOXC1/SOSTDC1/NFIC/AXIN2/STIM1/HAND2/LRP4/PERP/ALPL/ID3
GO_TOOTH_MINERALIZATION	GO_TOOTH_MINERALIZATION	GO_TOOTH_MINERALIZATION	13	-0.5221	-1.35904	0.125867	0.507823	0.456521	1875	tags=62%, list=6%, signal=58%	AMELX/COL1A1/TBX1/FAM20A/WDR72/STIM1/ALPL
GO_SALIVARY_GLAND_DEVELOPMENT	GO_SALIVARY_GLAND_DEVELOPMENT	GO_SALIVARY_GLAND_DEVELOPMENT	28	0.438396	1.34051	0.126114	0.508314	0.456963	3993	tags=18%, list=12%, signal=16%	EGFR/FGFR2/POLB/XBP1/CDC42
GO_HETEROTYPIC_CELL_CELL_ADHESION	GO_HETEROTYPIC_CELL_CELL_ADHESION	GO_HETEROTYPIC_CELL_CELL_ADHESION	23	-0.441191	-1.32664	0.12633	0.508685	0.457297	3346	tags=22%, list=10%, signal=19%	ITGA5/JUP/PERP/DSP
GO_SULFUR_AMINO_ACID_BIOSYNTHETIC_PROCESS	GO_SULFUR_AMINO_ACID_BIOSYNTHETIC_PROCESS	GO_SULFUR_AMINO_ACID_BIOSYNTHETIC_PROCESS	18	-0.474709	-1.34277	0.126513	0.508919	0.457507	3336	tags=28%, list=10%, signal=25%	BHMT2/CBS/BHMT/CTH
GO_PEPTIDYL_TYROSINE_AUTOPHOSPHORYLATION	GO_PEPTIDYL_TYROSINE_AUTOPHOSPHORYLATION	GO_PEPTIDYL_TYROSINE_AUTOPHOSPHORYLATION	36	0.408662	1.31605	0.126814	0.509119	0.457687	5923	tags=28%, list=18%, signal=23%	KDR/LYN/FRK/FYN/FER/TEC/PTK2B/TYK2/JAK1/PTK2
GO_SODIUM_ION_HOMEOSTASIS	GO_SODIUM_ION_HOMEOSTASIS	GO_SODIUM_ION_HOMEOSTASIS	24	-0.437875	-1.32673	0.126937	0.509119	0.457687	509	tags=21%, list=2%, signal=21%	ATP1B1/SGK2/ATP1A1/AGT
GO_REGULATION_OF_ODONTOGENESIS	GO_REGULATION_OF_ODONTOGENESIS	GO_REGULATION_OF_ODONTOGENESIS	22	-0.447936	-1.33164	0.126744	0.509119	0.457687	10866	tags=50%, list=34%, signal=33%	DMRT3/FGF8/MMP20/PAX9/BMP4/AMTN/MSX1/SHH/SP6/EDN1
GO_RESPONSE_TO_MUSCLE_STRETCH	GO_RESPONSE_TO_MUSCLE_STRETCH	GO_RESPONSE_TO_MUSCLE_STRETCH	18	0.504259	1.38261	0.127459	0.509347	0.457891	6575	tags=44%, list=20%, signal=35%	JUN/FOS/CSRP3/NFKBIA/SLC8A1/NPPA/NFKB1/RAF1
GO_AMMONIUM_TRANSMEMBRANE_TRANSPORT	GO_AMMONIUM_TRANSMEMBRANE_TRANSPORT	GO_AMMONIUM_TRANSMEMBRANE_TRANSPORT	22	0.472534	1.35665	0.127417	0.509347	0.457891	119	tags=9%, list=0%, signal=9%	ACACB/ACACA
GO_REGULATION_OF_ERK1_AND_ERK2_CASCADE	GO_REGULATION_OF_ERK1_AND_ERK2_CASCADE	GO_REGULATION_OF_ERK1_AND_ERK2_CASCADE	193	0.279792	1.20394	0.127432	0.509347	0.457891	4344	tags=16%, list=14%, signal=14%	HMGCR/EGFR/JUN/NOX4/ST5/KDR/DUSP6/F2R/RAPGEF2/APIP/CAV1/GAS6/RRAS/MIF/VEGFB/LYN/CD36/PKHD1/GPR183/PTPN2/FGFR2/FGA/RANBP9/CYR61/TEK/PTPN22/DLG1/NLRP12/CCL7/FGG/NLRP6/PTK2B
GO_MULTICELLULAR_ORGANISM_METABOLIC_PROCESS	GO_MULTICELLULAR_ORGANISM_METABOLIC_PROCESS	GO_MULTICELLULAR_ORGANISM_METABOLIC_PROCESS	78	-0.31846	-1.23984	0.127493	0.509347	0.457891	344	tags=6%, list=1%, signal=6%	ID1/MMP19/TRAM2/APOA4
GO_REGULATION_OF_CARDIAC_MUSCLE_CELL_MEMBRANE_REPOLARIZATION	GO_REGULATION_OF_CARDIAC_MUSCLE_CELL_MEMBRANE_REPOLARIZATION	GO_REGULATION_OF_CARDIAC_MUSCLE_CELL_MEMBRANE_REPOLARIZATION	20	-0.460252	-1.33496	0.127635	0.509416	0.457953	12815	tags=75%, list=40%, signal=45%	CAV3/RNF207/SCN1B/GJA1/CACNA1D/SCN4B/ANK2/GJA5/SCN5A/KCNA5/SNTA1/KCNE2/KCNE1L/NOS1AP
GO_REGULATION_OF_LIPID_BIOSYNTHETIC_PROCESS	GO_REGULATION_OF_LIPID_BIOSYNTHETIC_PROCESS	GO_REGULATION_OF_LIPID_BIOSYNTHETIC_PROCESS	114	0.309052	1.23397	0.128028	0.509987	0.458467	4273	tags=22%, list=13%, signal=19%	THRSP/DHCR7/INSIG1/GPAM/SIK1/SERPINA12/INSIG2/PDK4/RGN/IDH1/ORMDL2/MLXIPL/ERLIN1/ORMDL1/SCAP/LDLR/PRKAA1/DGAT2/MTOR/XBP1/CYR61/ANXA1/SNAI2/PRKAA2/TRIB3
GO_RENAL_SYSTEM_PROCESS	GO_RENAL_SYSTEM_PROCESS	GO_RENAL_SYSTEM_PROCESS	90	-0.308121	-1.22965	0.127962	0.509987	0.458467	8634	tags=30%, list=27%, signal=22%	ADCY2/ADCY3/OPRL1/BMP4/PRKAR1B/AVPR2/EMP2/INPP5K/RAB11FIP2/WNK4/AVP/HYAL2/KLHL3/SLC22A6/ADCY6/PCSK5/EDN1/NPPB/SULF2/DRD2/ADRA1A/F2RL1/HNF1A/EDNRB/ADORA1/AGT
GO_MITOTIC_SISTER_CHROMATID_COHESION	GO_MITOTIC_SISTER_CHROMATID_COHESION	GO_MITOTIC_SISTER_CHROMATID_COHESION	12	0.558939	1.37515	0.128492	0.510342	0.458786	6040	tags=46%, list=19%, signal=37%	SMC3/NIPBL/GSG2/SMC1A/PDS5B/PDS5A
GO_LYMPHANGIOGENESIS	GO_LYMPHANGIOGENESIS	GO_LYMPHANGIOGENESIS	11	0.568315	1.3732	0.128258	0.510342	0.458786	9443	tags=64%, list=29%, signal=45%	PPP3CB/FOXC2/PDPN/FLT4/BMPR2/SOX18/PROX1
GO_MRNA_SPLICE_SITE_SELECTION	GO_MRNA_SPLICE_SITE_SELECTION	GO_MRNA_SPLICE_SITE_SELECTION	26	0.44751	1.33937	0.1284	0.510342	0.458786	7887	tags=50%, list=25%, signal=38%	SETX/SRSF5/YTHDC1/LUC7L2/SF3A3/SRSF6/ISY1/SF1/SRSF9/SRSF1/LUC7L/PSIP1/CELF1
GO_TOXIN_METABOLIC_PROCESS	GO_TOXIN_METABOLIC_PROCESS	GO_TOXIN_METABOLIC_PROCESS	11	-0.546467	-1.35669	0.128676	0.510579	0.458999	504	tags=27%, list=2%, signal=27%	FMO1/FMO2
GO_NEGATIVE_REGULATION_OF_TRANSMEMBRANE_TRANSPORT	GO_NEGATIVE_REGULATION_OF_TRANSMEMBRANE_TRANSPORT	GO_NEGATIVE_REGULATION_OF_TRANSMEMBRANE_TRANSPORT	80	-0.316431	-1.23746	0.12886	0.510813	0.45921	2949	tags=11%, list=9%, signal=10%	SPINK1/DRD2/GSTO1/KCNE1L/ANK3/SLC30A1/AGT/HAMP
GO_NEGATIVE_REGULATION_OF_CHROMATIN_MODIFICATION	GO_NEGATIVE_REGULATION_OF_CHROMATIN_MODIFICATION	GO_NEGATIVE_REGULATION_OF_CHROMATIN_MODIFICATION	39	0.397527	1.30096	0.12997	0.511524	0.459848	6756	tags=33%, list=21%, signal=26%	ATAD2/APOBEC1/PHF8/KDM5A/SET/MTF2/KDM1A/UBE2B/SMARCB1/TAF7/ATAD2B/KDM3A/H2AFY
GO_CELLULAR_ALDEHYDE_METABOLIC_PROCESS	GO_CELLULAR_ALDEHYDE_METABOLIC_PROCESS	GO_CELLULAR_ALDEHYDE_METABOLIC_PROCESS	70	0.34194	1.25678	0.129848	0.511524	0.459848	2164	tags=11%, list=7%, signal=11%	RDH11/PGD/KHK/DLAT/AGXT2/IDH1/BCO2/PDHB
GO_NEGATIVE_REGULATION_OF_CHROMOSOME_ORGANIZATION	GO_NEGATIVE_REGULATION_OF_CHROMOSOME_ORGANIZATION	GO_NEGATIVE_REGULATION_OF_CHROMOSOME_ORGANIZATION	82	0.33202	1.25289	0.130155	0.511524	0.459848	6816	tags=32%, list=21%, signal=25%	ATAD2/APOBEC1/PHF8/XRCC5/ATRX/KDM5A/TNKS/TNKS2/HNRNPC/SET/PSMG2/MTF2/TINF2/KDM1A/ATM/UBE2B/BUB3/SMARCB1/TAF7/CSNK2A1/ATAD2B/NBN/KDM3A/MAD2L1/H2AFY/CSNK2A2
GO_DNA_INTEGRITY_CHECKPOINT	GO_DNA_INTEGRITY_CHECKPOINT	GO_DNA_INTEGRITY_CHECKPOINT	122	0.304238	1.22784	0.130293	0.511524	0.459848	7534	tags=32%, list=23%, signal=25%	BTG2/CDKN1A/PLK3/NPM1/RPS27A/CNOT6/RFWD3/CHEK1/CDK5RAP3/CNOT6L/ATF2/RAD1/SOX4/RAD17/PRPF19/MDM4/CDKN1B/ATR/CDC5L/ATM/NAE1/MSH2/TAOK1/TOP2B/BLM/CNOT7/TIPRL/FBXO6/CNOT8/NBN/MRE11A/RPA2/PRKDC/PCNA/CDC14B/ZAK/PPP2R5C/CNOT2/RBBP8
GO_POSITIVE_REGULATION_OF_CELL_GROWTH	GO_POSITIVE_REGULATION_OF_CELL_GROWTH	GO_POSITIVE_REGULATION_OF_CELL_GROWTH	131	0.300417	1.2227	0.129472	0.511524	0.459848	7162	tags=27%, list=22%, signal=21%	EGFR/ACSL4/IGFBP1/IGF1/DERL2/SLC25A33/CD38/GOLGA4/RPS6KA3/H3F3B/HNRNPK/NEDD4L/NOL8/CDKL5/MTOR/ITSN2/CDC42/PTK2B/PSMD10/SYT1/ADNP2/ADAM17/BCL2/ADAM10/SGK1/NDEL1/EXOSC9/CSNK2A1/SYT4/SDCBP/USP47/BMPR2/INO80/PAFAH1B1/VEGFA/IL9
GO_REGULATION_OF_NUCLEOTIDE_METABOLIC_PROCESS	GO_REGULATION_OF_NUCLEOTIDE_METABOLIC_PROCESS	GO_REGULATION_OF_NUCLEOTIDE_METABOLIC_PROCESS	179	0.282619	1.20525	0.129437	0.511524	0.459848	4794	tags=17%, list=15%, signal=14%	DDIT4/ME1/CXCL9/GABBR2/IGF1/SLC25A33/CALCRL/ABCA1/CXCL10/CALM1/DNM1L/MLXIPL/MTNR1A/PRKAA1/GNAI3/NF1/P2RX7/GUCY1A2/CALM3/ADM/TBL1XR1/THBS1/PRKAA2/ATP7A/PTK2B/WFS1/ME2/ADRB2/HIF1A/VCP
GO_ORGANIC_ANION_TRANSPORT	GO_ORGANIC_ANION_TRANSPORT	GO_ORGANIC_ANION_TRANSPORT	321	-0.23797	-1.14085	0.130169	0.511524	0.459848	4250	tags=18%, list=13%, signal=16%	MTTP/KISS1R/SLC25A22/SLC35D1/PLA2G10/CPLX1/LEP/RXRA/SLC16A13/SLC16A8/TNFAIP8L3/PRELID1/SCARB1/OSBPL5/ACSL1/CPT1A/SLC22A4/APOC3/AGXT/SLC32A1/SLC25A42/DRD2/SLC6A8/NR1H4/KCNJ10/SLC13A5/SLC25A13/SLC19A1/SLC6A16/ABCB4/SLC25A12/SLC27A1/SLC10A3/SLC26A1/GLS2/SLC6A13/SLC16A7/APOA5/VAMP2/SERINC2/PQLC2/SERINC3/SLC17A5/SLC4A4/SLC16A10/CPT2/SLC25A20/SLC25A10/SLC16A12/SLC16A5/SLC17A8/ABCD2/PRAF2/SLC22A5/MFSD2A…
GO_REGULATION_OF_AMINE_TRANSPORT	GO_REGULATION_OF_AMINE_TRANSPORT	GO_REGULATION_OF_AMINE_TRANSPORT	64	-0.335078	-1.25409	0.129472	0.511524	0.459848	6188	tags=38%, list=19%, signal=30%	CACNA1A/GABBR1/RAB3B/CHGA/SLC18A1/AVP/TACR2/ADRA2C/ARG1/DRD1/TOR1A/LEP/CCK/NPY5R/DRD2/ABAT/PER2/AVPR1A/IL1B/ADRA2B/CXCL12/ADORA1/AGT
GO_VENTRAL_SPINAL_CORD_INTERNEURON_DIFFERENTIATION	GO_VENTRAL_SPINAL_CORD_INTERNEURON_DIFFERENTIATION	GO_VENTRAL_SPINAL_CORD_INTERNEURON_DIFFERENTIATION	17	-0.481578	-1.34158	0.129694	0.511524	0.459848	13961	tags=76%, list=43%, signal=43%	PAX6/LHX3/FOXN4/DMRT3/GATA2/GLI3/ASCL1/NKX2-2/GLI2/NKX6-1/NKX6-2/SOX1
GO_NEGATIVE_REGULATION_OF_SODIUM_ION_TRANSPORT	GO_NEGATIVE_REGULATION_OF_SODIUM_ION_TRANSPORT	GO_NEGATIVE_REGULATION_OF_SODIUM_ION_TRANSPORT	11	-0.545632	-1.35462	0.129644	0.511524	0.459848	48	tags=18%, list=0%, signal=18%	SERPINE2
GO_MATURATION_OF_5_8S_RRNA_FROM_TRICISTRONIC_RRNA_TRANSCRIPT_SSU_RRNA_5_8S_RRNA_LSU_RRNA_	GO_MATURATION_OF_5_8S_RRNA_FROM_TRICISTRONIC_RRNA_TRANSCRIPT_SSU_RRNA_5_8S_RRNA_LSU_RRNA_	GO_MATURATION_OF_5_8S_RRNA_FROM_TRICISTRONIC_RRNA_TRANSCRIPT_SSU_RRNA_5_8S_RRNA_LSU_RRNA_	19	0.491986	1.36665	0.130684	0.512568	0.460787	5611	tags=37%, list=17%, signal=30%	EXOSC8/RPSA/RPS21/NOP14/UTP20/EXOSC3/EXOSC9
GO_RETINA_DEVELOPMENT_IN_CAMERA_TYPE_EYE	GO_RETINA_DEVELOPMENT_IN_CAMERA_TYPE_EYE	GO_RETINA_DEVELOPMENT_IN_CAMERA_TYPE_EYE	118	-0.287875	-1.20462	0.130818	0.512602	0.460818	12786	tags=48%, list=40%, signal=29%	LPCAT1/TULP1/TGIF2/PDE6B/LAMC3/SKI/RPGRIP1/ATP8A2/PAX2/FOXN4/NR2E3/MED1/DSCAM/JMJD6/BAX/NR2E1/SLC4A5/NPHP4/ATP2B1/SMARCA4/TOPORS/RHO/ACVRL1/LAMB2/SERPINF1/RARG/FJX1/NPHP1/BMP4/HIPK1/ATOH7/RS1/CLCN2/CASP2/ARHGEF15/MDM1/ARL6/CDON/GRM6/LHX2/RDH13/RBP4/LHX1/PDE6C/SMARCD3/MERTK/ROM1/PVRL3/ATP2B4/RAB11FIP4/HIPK2/DLL1/VAX2/MAN2A1/FZD4/SLC17A8
GO_FATTY_ACID_BETA_OXIDATION_USING_ACYL_COA_OXIDASE	GO_FATTY_ACID_BETA_OXIDATION_USING_ACYL_COA_OXIDASE	GO_FATTY_ACID_BETA_OXIDATION_USING_ACYL_COA_OXIDASE	12	-0.530454	-1.35006	0.13136	0.514231	0.462282	4752	tags=50%, list=15%, signal=43%	NUDT19/AMACR/HSD17B4/ACOT8/CRAT
GO_REGULATION_OF_APOPTOTIC_SIGNALING_PATHWAY	GO_REGULATION_OF_APOPTOTIC_SIGNALING_PATHWAY	GO_REGULATION_OF_APOPTOTIC_SIGNALING_PATHWAY	317	0.255337	1.16531	0.131601	0.514682	0.462688	5568	tags=22%, list=17%, signal=18%	ACSL5/EIF2AK3/SYVN1/HSPA1A/HERPUD1/AR/DAPK1/IGF1/HYOU1/MPV17L/PDIA3/HSPH1/SKIL/CFLAR/DDIT3/SP100/CAV1/DNM1L/STK3/MIF/P4HB/SFPQ/DDIT3/FYN/TMBIM6/HTT/PTPN2/DEPTOR/BCL2L1/HNRNPK/FGA/NF1/INHBA/PMAIP1/SIAH2/XBP1/PPP1CA/PPP3R1/FAS/SNAI2/FGG/THBS1/TRAP1/BNIP3/TNFRSF10B/DYNLL2/NCK1/WFS1/MAGED1/APAF1/SLC25A5/CTNNA1/HMGB2/KDM1A/HIF1A/PSMD10/RRN3/PRKRA/PTEN/MAPK8/FGB/GCLC/FBXO18/ATF3/BCL2/SOD1/NR4A2/PHIP/TP…
GO_ANAPHASE_PROMOTING_COMPLEX_DEPENDENT_CATABOLIC_PROCESS	GO_ANAPHASE_PROMOTING_COMPLEX_DEPENDENT_CATABOLIC_PROCESS	GO_ANAPHASE_PROMOTING_COMPLEX_DEPENDENT_CATABOLIC_PROCESS	72	0.338681	1.25286	0.132339	0.516084	0.463948	7798	tags=40%, list=24%, signal=31%	PSMB8/PSMA1/PSMB10/RPS27A/PSMA3/PSME1/CDC27/ANAPC1/PSMA5/PSMA4/PSMC6/PSMD10/UBE2E1/BUB3/PSMB1/ANAPC10/CDC16/PSMB9/PSMD2/PSMA2/PSMB2/MAD2L1/UBE2S/CDC26/PSMD5/PSME2/PSMA7/PSMD12/PSMD14
GO_VASCULATURE_DEVELOPMENT	GO_VASCULATURE_DEVELOPMENT	GO_VASCULATURE_DEVELOPMENT	427	0.242949	1.14202	0.132314	0.516084	0.463948	4344	tags=14%, list=14%, signal=12%	EGR1/NSDHL/DHCR7/NR4A1/EIF2AK3/JUN/TIPARP/RNF213/ADIPOR2/PROK1/KDR/RORA/CALCRL/ERAP1/DDIT3/RAPGEF2/TGFBI/IMMP2L/RECK/ENPEP/CAV1/CLIC4/CDH5/SRPK2/PPP3CB/PDCL3/VEGFB/MYH9/MYO1E/ANXA2/TMED2/DDIT3/RORA/MMRN2/NCL/PIK3CA/NAA15/FGFR2/MIB1/FOXC2/NEDD4/NF1/PTPRB/PDPN/SMO/XBP1/CYR61/TEK/SOX4/AIMP1/NUS1/SEC24B/CDC42/ADM/MAP3K3/GPR4/THBS1/IL18/ATP7A/ITGB1/ANP32B/PTK2B
GO_ANDROGEN_BIOSYNTHETIC_PROCESS	GO_ANDROGEN_BIOSYNTHETIC_PROCESS	GO_ANDROGEN_BIOSYNTHETIC_PROCESS	13	-0.516666	-1.3449	0.132228	0.516084	0.463948	4	tags=15%, list=0%, signal=15%	CYP17A1
GO_IRON_ION_HOMEOSTASIS	GO_IRON_ION_HOMEOSTASIS	GO_IRON_ION_HOMEOSTASIS	62	-0.336166	-1.25257	0.132702	0.516515	0.464335	1942	tags=15%, list=6%, signal=14%	STEAP3/TFR2/STEAP2/SFXN2/HFE2/LCN2/SLC40A1/HAMP
GO_REFLEX	GO_REFLEX	GO_REFLEX	19	-0.464171	-1.33092	0.132617	0.516515	0.464335	11757	tags=68%, list=37%, signal=43%	GLRB/GJA1/DRD3/AUTS2/ALDH1A3/NPNT/GLRA1/HPN/CACNA1A/ASCL1/FOXP2/ADRA1A
GO_ESTABLISHMENT_OF_PROTEIN_LOCALIZATION_TO_GOLGI	GO_ESTABLISHMENT_OF_PROTEIN_LOCALIZATION_TO_GOLGI	GO_ESTABLISHMENT_OF_PROTEIN_LOCALIZATION_TO_GOLGI	13	0.54201	1.36144	0.132946	0.516968	0.464743	3784	tags=31%, list=12%, signal=27%	TRIP11/GOLGA4/GOLGA1/RAB6A
GO_POLYOL_TRANSPORT	GO_POLYOL_TRANSPORT	GO_POLYOL_TRANSPORT	15	0.52096	1.36725	0.133196	0.517451	0.465177	21	tags=7%, list=0%, signal=7%	AQP8
GO_POSITIVE_REGULATION_OF_RESPONSE_TO_CYTOKINE_STIMULUS	GO_POSITIVE_REGULATION_OF_RESPONSE_TO_CYTOKINE_STIMULUS	GO_POSITIVE_REGULATION_OF_RESPONSE_TO_CYTOKINE_STIMULUS	26	0.444223	1.32953	0.1336	0.518417	0.466045	1571	tags=12%, list=5%, signal=11%	IRF7/HSPA1A/GAS6
GO_NEGATIVE_REGULATION_OF_CELL_CYCLE_G1_S_PHASE_TRANSITION	GO_NEGATIVE_REGULATION_OF_CELL_CYCLE_G1_S_PHASE_TRANSITION	GO_NEGATIVE_REGULATION_OF_CELL_CYCLE_G1_S_PHASE_TRANSITION	78	0.333788	1.25148	0.133699	0.518417	0.466045	6679	tags=28%, list=21%, signal=22%	BTG2/CDKN1A/PLK3/NPM1/RPS27A/CNOT6/RFWD3/CNOT6L/SOX4/MDM4/CDKN1B/ATM/PTEN/BCL2/CTDSPL/FBXO7/CDC73/CNOT7/CNOT8/RPA2/PRKDC/PCNA
GO_SISTER_CHROMATID_SEGREGATION	GO_SISTER_CHROMATID_SEGREGATION	GO_SISTER_CHROMATID_SEGREGATION	142	0.293955	1.2124	0.134102	0.519488	0.467008	7306	tags=31%, list=23%, signal=24%	XPO1/SMC3/MIS12/CHMP7/CHMP5/NUP98/PMF1/STAG2/NIPBL/STAG1/AHCTF1/GSG2/NUP160/CENPC1/NUP107/SMC4/SMC1A/CENPM/SKA2/VPS4B/RAD21/PDS5B/CENPO/NUP133/KPNB1/TAOK1/BUB3/ESCO1/CENPL/TOP2B/NDEL1/NUP43/NCAPD3/FBXW7/PDS5A/MAPRE1/MRE11A/MAD2L1/LATS1/SEH1L/INO80/PAFAH1B1/DIS3L2/PDCD6IP
GO_NEGATIVE_REGULATION_OF_MITOTIC_CELL_CYCLE	GO_NEGATIVE_REGULATION_OF_MITOTIC_CELL_CYCLE	GO_NEGATIVE_REGULATION_OF_MITOTIC_CELL_CYCLE	159	0.287242	1.20381	0.134374	0.520046	0.46751	6816	tags=29%, list=21%, signal=23%	BTG2/NME6/CDKN1A/PLK3/NPM1/RPS27A/CNOT6/ATRX/RFWD3/CHEK1/TNKS/CDK5RAP3/BCL2L1/CNOT6L/INTS3/PSMG2/ATF2/RPS6/SOX4/DLG1/SMC1A/RAD17/MDM4/CDKN1B/ATM/NAE1/PTEN/MSH2/BUB3/BCL2/CTDSPL/TOP2B/BLM/FBXO7/CDC73/CNOT7/CSNK2A1/CNOT8/NBN/MRE11A/RPA2/PRKDC/MAD2L1/USP47/PCNA/CSNK2A2
GO_RESPONSE_TO_VITAMIN	GO_RESPONSE_TO_VITAMIN	GO_RESPONSE_TO_VITAMIN	93	0.32127	1.24048	0.135351	0.523331	0.470463	4432	tags=19%, list=14%, signal=16%	HMGCS1/FOLR2/ABCG2/SPP1/POSTN/CXCL10/MGMT/GAS6/SPARC/ALAD/EIF2AK2/CD4/PEMT/PEMT/PEMT/ITGB1/PEMT/PEMT
GO_CEREBELLAR_CORTEX_MORPHOGENESIS	GO_CEREBELLAR_CORTEX_MORPHOGENESIS	GO_CEREBELLAR_CORTEX_MORPHOGENESIS	29	-0.411352	-1.3042	0.135674	0.524086	0.471141	8122	tags=42%, list=25%, signal=31%	CBLN1/TRNP1/LHX5/GLI2/LHX1/ATP2B2/SPTBN2/LDB1/CDK5/RFX4/DLL1/SERPINE2
GO_DNA_LIGATION_INVOLVED_IN_DNA_REPAIR	GO_DNA_LIGATION_INVOLVED_IN_DNA_REPAIR	GO_DNA_LIGATION_INVOLVED_IN_DNA_REPAIR	10	0.578503	1.36378	0.13766	0.524104	0.471158	9754	tags=70%, list=30%, signal=49%	POLB/HMGB2/XRCC4/LIG3/HMGB1/PARP2/PARP3
GO_RIBOSOMAL_LARGE_SUBUNIT_ASSEMBLY	GO_RIBOSOMAL_LARGE_SUBUNIT_ASSEMBLY	GO_RIBOSOMAL_LARGE_SUBUNIT_ASSEMBLY	19	0.489343	1.35931	0.13642	0.524104	0.471158	8667	tags=58%, list=27%, signal=42%	RPL3/RPL5/RPL6/BRIX1/RPL11/MDN1/RPF2/RPF1/RSL24D1/RPL10L/FASTKD2
GO_REGULATION_OF_SISTER_CHROMATID_COHESION	GO_REGULATION_OF_SISTER_CHROMATID_COHESION	GO_REGULATION_OF_SISTER_CHROMATID_COHESION	13	0.539394	1.35487	0.136269	0.524104	0.471158	3022	tags=43%, list=9%, signal=39%	FAM178A/ATRX/SMC5/SFPQ/TNKS/NSMCE2
GO_NEGATIVE_REGULATION_OF_PEPTIDYL_SERINE_PHOSPHORYLATION	GO_NEGATIVE_REGULATION_OF_PEPTIDYL_SERINE_PHOSPHORYLATION	GO_NEGATIVE_REGULATION_OF_PEPTIDYL_SERINE_PHOSPHORYLATION	20	0.479885	1.34897	0.137966	0.524104	0.471158	2029	tags=15%, list=6%, signal=14%	DDIT4/CAV1/MLXIPL
GO_NEGATIVE_REGULATION_OF_LYMPHOCYTE_APOPTOTIC_PROCESS	GO_NEGATIVE_REGULATION_OF_LYMPHOCYTE_APOPTOTIC_PROCESS	GO_NEGATIVE_REGULATION_OF_LYMPHOCYTE_APOPTOTIC_PROCESS	22	0.466655	1.33977	0.13678	0.524104	0.471158	1997	tags=23%, list=6%, signal=21%	GPAM/IRS2/SLC39A10/MIF/FOXP1
GO_SKELETAL_MUSCLE_TISSUE_REGENERATION	GO_SKELETAL_MUSCLE_TISSUE_REGENERATION	GO_SKELETAL_MUSCLE_TISSUE_REGENERATION	24	0.452044	1.32859	0.13587	0.524104	0.471158	658	tags=12%, list=2%, signal=12%	IFRD1/IGF1/CFLAR
GO_POSITIVE_REGULATION_OF_MESENCHYMAL_CELL_PROLIFERATION	GO_POSITIVE_REGULATION_OF_MESENCHYMAL_CELL_PROLIFERATION	GO_POSITIVE_REGULATION_OF_MESENCHYMAL_CELL_PROLIFERATION	25	0.446684	1.32597	0.136792	0.524104	0.471158	3483	tags=20%, list=11%, signal=18%	MYC/STAT1/IRS2/FGFR2/SMO
GO_PYRIMIDINE_CONTAINING_COMPOUND_CATABOLIC_PROCESS	GO_PYRIMIDINE_CONTAINING_COMPOUND_CATABOLIC_PROCESS	GO_PYRIMIDINE_CONTAINING_COMPOUND_CATABOLIC_PROCESS	25	0.446431	1.32522	0.136992	0.524104	0.471158	1314	tags=12%, list=4%, signal=12%	UPP2/APOBEC1/NT5C3
GO_REGULATION_OF_TOR_SIGNALING	GO_REGULATION_OF_TOR_SIGNALING	GO_REGULATION_OF_TOR_SIGNALING	62	0.351366	1.26484	0.136268	0.524104	0.471158	5180	tags=26%, list=16%, signal=22%	DDIT4/GAS6/RELN/PKHD1/ARNTL/ARAF/RICTOR/DEPTOR/PRKAA1/UBR2/XBP1/RHEB/PRKAA2/HIF1A/ATM/FAM83D
GO_ENERGY_RESERVE_METABOLIC_PROCESS	GO_ENERGY_RESERVE_METABOLIC_PROCESS	GO_ENERGY_RESERVE_METABOLIC_PROCESS	63	0.348436	1.2605	0.136536	0.524104	0.471158	3800	tags=21%, list=12%, signal=18%	GFPT1/MYC/GBE1/PYGL/CALM1/RPS27A/PHKB/IL6ST/GYS2/G6PC/MTOR/CALM3/PPP1CA
GO_NUCLEOTIDE_EXCISION_REPAIR	GO_NUCLEOTIDE_EXCISION_REPAIR	GO_NUCLEOTIDE_EXCISION_REPAIR	101	0.314415	1.22989	0.136054	0.524104	0.471158	8251	tags=36%, list=26%, signal=27%	RPS27A/POLR2K/SUMO1/CUL4B/TCEA1/POLB/CHD1L/COPS2/MNAT1/CDK7/PRPF19/ISY1/ERCC5/HMGN1/RFC1/CETN2/PPIE/COPS4/CCNH/UBE2N/RPA1/RPA2/PCNA/POLR2G/GTF2H1/RAD23B/POLR2C/LIG3/POLR2D/POLD2/ATXN3/RBBP8/POLD3/ERCC3/ERCC6/POLK
GO_REGULATION_OF_INTRINSIC_APOPTOTIC_SIGNALING_PATHWAY	GO_REGULATION_OF_INTRINSIC_APOPTOTIC_SIGNALING_PATHWAY	GO_REGULATION_OF_INTRINSIC_APOPTOTIC_SIGNALING_PATHWAY	124	0.301806	1.21884	0.137359	0.524104	0.471158	5568	tags=26%, list=17%, signal=21%	EIF2AK3/SYVN1/HSPA1A/HERPUD1/HYOU1/HSPH1/SKIL/DDIT3/CAV1/DNM1L/MIF/P4HB/SFPQ/DDIT3/TMBIM6/PTPN2/BCL2L1/HNRNPK/PMAIP1/XBP1/SNAI2/TRAP1/NCK1/WFS1/KDM1A/HIF1A/RRN3/PRKRA/FBXO18/BCL2/SOD1/TPT1
GO_POSITIVE_REGULATION_OF_DNA_METABOLIC_PROCESS	GO_POSITIVE_REGULATION_OF_DNA_METABOLIC_PROCESS	GO_POSITIVE_REGULATION_OF_DNA_METABOLIC_PROCESS	158	0.286283	1.19852	0.137065	0.524104	0.471158	6920	tags=25%, list=22%, signal=20%	EGFR/MYC/JUN/IGF1/NOX4/CALR/FAM178A/MGMT/NPAS2/ATRX/CCT4/MSH6/TNKS/TNKS2/WHSC1/CCT7/CCT2/MAP3K4/CDC42/CCT8/PTK2B/ATR/TINF2/DHX36/EXOSC3/ATM/UBE2B/APLF/CCT5/NPM2/MAPK1/E2F8/NBN/UBE2N/MRE11A/NEK7/PCNA/CCT3/BMP5/INO80
GO_POSITIVE_REGULATION_OF_CATABOLIC_PROCESS	GO_POSITIVE_REGULATION_OF_CATABOLIC_PROCESS	GO_POSITIVE_REGULATION_OF_CATABOLIC_PROCESS	360	0.247969	1.14851	0.137519	0.524104	0.471158	6484	tags=25%, list=20%, signal=20%	BTG2/RNF125/PCSK9/FABP1/HERPUD1/TIPARP/IGF1/EDEM1/TNFRSF1B/PLK3/RAB3GAP1/IRS2/SEC22B/TAF1/RGN/KDR/PNPT1/PSMB8/EDEM2/PSMA1/PSMB10/RPS27A/CAV1/MSN/RAB1A/SMC5/PSMA3/MLXIPL/PSME1/ZC3HAV1/AADAC/SUMO1/RAB3GAP2/CDK5RAP3/EIF2AK4/CUL4B/PABPC1/CDC27/PRKAA1/NEDD4/NSMCE2/TBC1D5/NEDD4L/P2RX7/XBP1/SPTLC2/PRKCE/ANAPC1/BNIP3/ABHD5/PRKAA2/PSMA5/TRIB3/PTK2B/FBXL5/CDKN1B/PSMA4/ADRB2/PSMC6/HIF1A/PSMD10/VCP/PTEN/ARIH…
GO_NEGATIVE_REGULATION_OF_LEUKOCYTE_DIFFERENTIATION	GO_NEGATIVE_REGULATION_OF_LEUKOCYTE_DIFFERENTIATION	GO_NEGATIVE_REGULATION_OF_LEUKOCYTE_DIFFERENTIATION	64	-0.331666	-1.24132	0.13799	0.524104	0.471158	2831	tags=12%, list=9%, signal=11%	NRARP/TNFSF4/ZFPM1/IRF1/RARA/BCL6/ID2
GO_EMBRYONIC_AXIS_SPECIFICATION	GO_EMBRYONIC_AXIS_SPECIFICATION	GO_EMBRYONIC_AXIS_SPECIFICATION	30	-0.406709	-1.30093	0.137655	0.524104	0.471158	5595	tags=38%, list=17%, signal=31%	LHX1/RIPPLY1/SMAD6/WNT5A/PLD6/HOXD8/PLD6/WNT1/NRARP/PCSK6/TBX3
GO_THYROID_GLAND_DEVELOPMENT	GO_THYROID_GLAND_DEVELOPMENT	GO_THYROID_GLAND_DEVELOPMENT	23	-0.436666	-1.31303	0.137958	0.524104	0.471158	10299	tags=74%, list=32%, signal=50%	HOXA5/BRAF/NKX2-5/HOXA3/FGF8/SMAD3/FOXE1/DUOX2/HOXB3/MAPK3/SIX1/THRA/NKX2-1/SHH/MAP2K2/HHEX
GO_REGULATION_OF_CELLULAR_EXTRAVASATION	GO_REGULATION_OF_CELLULAR_EXTRAVASATION	GO_REGULATION_OF_CELLULAR_EXTRAVASATION	20	-0.456093	-1.32289	0.137783	0.524104	0.471158	363	tags=15%, list=1%, signal=15%	CXCL12/CCL28
GO_RESPONSE_TO_COBALT_ION	GO_RESPONSE_TO_COBALT_ION	GO_RESPONSE_TO_COBALT_ION	12	0.551125	1.35593	0.138423	0.524288	0.471323	6147	tags=50%, list=19%, signal=40%	CASP3/ALAD/FAS/BNIP3/HIF1A/HMBS
GO_REGULATION_OF_ANION_TRANSMEMBRANE_TRANSPORT	GO_REGULATION_OF_ANION_TRANSMEMBRANE_TRANSPORT	GO_REGULATION_OF_ANION_TRANSMEMBRANE_TRANSPORT	26	0.441209	1.32051	0.1382	0.524288	0.471323	4583	tags=27%, list=14%, signal=23%	IRS2/CLCN6/VDAC1/MTOR/CLCN3/THBS1/VDAC3
GO_POLYSACCHARIDE_METABOLIC_PROCESS	GO_POLYSACCHARIDE_METABOLIC_PROCESS	GO_POLYSACCHARIDE_METABOLIC_PROCESS	70	0.339831	1.24903	0.138403	0.524288	0.471323	4753	tags=21%, list=15%, signal=18%	GBE1/PYGL/MGAM/CALM1/RPS27A/NANS/PHKB/IL6ST/GYS2/G6PC/EXT1/CALM3/PPP1CA/PCDH12/PPP1CB
GO_REGULATION_OF_ORGAN_GROWTH	GO_REGULATION_OF_ORGAN_GROWTH	GO_REGULATION_OF_ORGAN_GROWTH	62	0.350275	1.26091	0.139127	0.526465	0.473281	3627	tags=14%, list=11%, signal=13%	ACACB/DUSP6/BMP10/SERP1/STK3/FGFR2/FOXC2/SMO/MTOR
GO_RESPONSE_TO_LIPOPROTEIN_PARTICLE	GO_RESPONSE_TO_LIPOPROTEIN_PARTICLE	GO_RESPONSE_TO_LIPOPROTEIN_PARTICLE	20	0.47891	1.34624	0.139811	0.528075	0.474728	6869	tags=45%, list=21%, signal=35%	HMGCS1/ABCA1/CD36/CD9/ITGB1/ADAM17/PPARG/SREBF2/CDH13
GO_PYRIMIDINE_NUCLEOSIDE_BIOSYNTHETIC_PROCESS	GO_PYRIMIDINE_NUCLEOSIDE_BIOSYNTHETIC_PROCESS	GO_PYRIMIDINE_NUCLEOSIDE_BIOSYNTHETIC_PROCESS	24	0.450113	1.32292	0.139694	0.528075	0.474728	160	tags=8%, list=0%, signal=8%	UPP2/NME6
GO_NUCLEOTIDE_EXCISION_REPAIR_DNA_INCISION	GO_NUCLEOTIDE_EXCISION_REPAIR_DNA_INCISION	GO_NUCLEOTIDE_EXCISION_REPAIR_DNA_INCISION	35	0.404923	1.29806	0.139941	0.528075	0.474728	8607	tags=40%, list=27%, signal=29%	RPS27A/CUL4B/CHD1L/ERCC5/RFC1/RPA1/RPA2/PCNA/GTF2H1/POLD2/POLD3/ERCC3/POLK/RFC5
GO_POSITIVE_REGULATION_OF_REACTIVE_OXYGEN_SPECIES_METABOLIC_PROCESS	GO_POSITIVE_REGULATION_OF_REACTIVE_OXYGEN_SPECIES_METABOLIC_PROCESS	GO_POSITIVE_REGULATION_OF_REACTIVE_OXYGEN_SPECIES_METABOLIC_PROCESS	73	0.335387	1.24332	0.140238	0.528222	0.47486	806	tags=9%, list=3%, signal=9%	EGFR/CDKN1A/DDAH1/AGXT2/NOX4/RGN/P2RX4
GO_SENSORY_ORGAN_MORPHOGENESIS	GO_SENSORY_ORGAN_MORPHOGENESIS	GO_SENSORY_ORGAN_MORPHOGENESIS	219	-0.251838	-1.15337	0.140178	0.528222	0.47486	12708	tags=49%, list=40%, signal=30%	CTHRC1/TULP1/POU3F4/COL2A1/BCR/KCNQ4/LRIG1/TBC1D20/SKI/RPGRIP1/FBN2/STRA6/ATP8A2/PAX2/TH/IFT122/FZD2/AXIN1/TWIST1/FOXN4/NR2E3/TRPM1/WNT3A/PPP2R3A/OTX1/FZD5/DSCAM/BAX/GSC/ZIC1/TBX2/BAK1/ALDH1A3/FGF8/TOPORS/GATA2/GRHL3/GLI3/COL11A1/DVL3/FSCN2/HPN/USH1G/STRC/DVL1/ATOH1/FZD6/SLC9A3R1/RARG/SIX4/FJX1/PHACTR4/HOXA1/OSR1/BMP4/MFAP2/SOBP/MAPK3/HIPK1/SIX3/RS1/SIX1/SP3/PTK7/GLI2/EPHA2/ARL6/SOX11/CDON/NRL/CO…
GO_NEGATIVE_REGULATION_OF_INTRACELLULAR_ESTROGEN_RECEPTOR_SIGNALING_PATHWAY	GO_NEGATIVE_REGULATION_OF_INTRACELLULAR_ESTROGEN_RECEPTOR_SIGNALING_PATHWAY	GO_NEGATIVE_REGULATION_OF_INTRACELLULAR_ESTROGEN_RECEPTOR_SIGNALING_PATHWAY	10	0.57499	1.3555	0.140761	0.529015	0.475572	1779	tags=20%, list=6%, signal=19%	CYP7B1/STRN3
GO_POSITIVE_REGULATION_OF_NUCLEOTIDE_CATABOLIC_PROCESS	GO_POSITIVE_REGULATION_OF_NUCLEOTIDE_CATABOLIC_PROCESS	GO_POSITIVE_REGULATION_OF_NUCLEOTIDE_CATABOLIC_PROCESS	14	0.521652	1.34241	0.140606	0.529015	0.475572	4706	tags=43%, list=15%, signal=37%	IGF1/MLXIPL/PRKAA1/P2RX7/PRKAA2/HIF1A
GO_NEGATIVE_REGULATION_OF_CELL_CYCLE_PHASE_TRANSITION	GO_NEGATIVE_REGULATION_OF_CELL_CYCLE_PHASE_TRANSITION	GO_NEGATIVE_REGULATION_OF_CELL_CYCLE_PHASE_TRANSITION	119	0.302745	1.2145	0.140948	0.529015	0.475572	6816	tags=30%, list=21%, signal=24%	BTG2/CDKN1A/PLK3/NPM1/RPS27A/CNOT6/RFWD3/CDK5RAP3/CNOT6L/PSMG2/SOX4/PRPF19/MDM4/CDKN1B/CDC5L/ATM/NAE1/PTEN/BUB3/BCL2/CTDSPL/BLM/FBXO7/CDC73/CNOT7/CSNK2A1/CNOT8/NBN/MRE11A/RPA2/PRKDC/MAD2L1/USP47/PCNA/H2AFY/CSNK2A2
GO_ORGANOPHOSPHATE_ESTER_TRANSPORT	GO_ORGANOPHOSPHATE_ESTER_TRANSPORT	GO_ORGANOPHOSPHATE_ESTER_TRANSPORT	83	-0.308777	-1.21612	0.141096	0.529015	0.475572	4289	tags=28%, list=13%, signal=24%	CALHM1/ABCA7/PITPNM1/PRELID2/KCNN4/SLC25A19/MTTP/SLC35D1/PLA2G10/TNFAIP8L3/PRELID1/SCARB1/OSBPL5/APOC3/SLC25A42/SLC25A23/ABCB4/SLC35E3/SLC37A4/APOA5/MFSD2A/APOA4
GO_IMPORT_INTO_CELL	GO_IMPORT_INTO_CELL	GO_IMPORT_INTO_CELL	32	-0.396269	-1.28843	0.141031	0.529015	0.475572	2937	tags=25%, list=9%, signal=23%	ATP1B1/KCNJ10/STEAP3/SLC2A5/TFR2/STEAP2/ATP1A1
GO_REGULATION_OF_VASCULOGENESIS	GO_REGULATION_OF_VASCULOGENESIS	GO_REGULATION_OF_VASCULOGENESIS	11	0.560033	1.35319	0.141291	0.529257	0.475791	7186	tags=55%, list=22%, signal=42%	KDR/RAPGEF2/ADM/XDH/RAP1A/HIF1AN
GO_DETERMINATION_OF_ADULT_LIFESPAN	GO_DETERMINATION_OF_ADULT_LIFESPAN	GO_DETERMINATION_OF_ADULT_LIFESPAN	11	0.559536	1.35199	0.141498	0.529443	0.475957	5029	tags=45%, list=16%, signal=38%	PRDM2/MSH6/IDE/ATM/MSH2
GO_POSITIVE_REGULATION_OF_ACTIN_FILAMENT_DEPOLYMERIZATION	GO_POSITIVE_REGULATION_OF_ACTIN_FILAMENT_DEPOLYMERIZATION	GO_POSITIVE_REGULATION_OF_ACTIN_FILAMENT_DEPOLYMERIZATION	11	0.558811	1.35024	0.142118	0.529443	0.475957	1413	tags=27%, list=4%, signal=26%	LRRC16A/VIL1/DSTN
GO_RETINOL_METABOLIC_PROCESS	GO_RETINOL_METABOLIC_PROCESS	GO_RETINOL_METABOLIC_PROCESS	23	0.455476	1.32161	0.142045	0.529443	0.475957	275	tags=9%, list=1%, signal=9%	RDH11/DHRS9
GO_MYD88_INDEPENDENT_TOLL_LIKE_RECEPTOR_SIGNALING_PATHWAY	GO_MYD88_INDEPENDENT_TOLL_LIKE_RECEPTOR_SIGNALING_PATHWAY	GO_MYD88_INDEPENDENT_TOLL_LIKE_RECEPTOR_SIGNALING_PATHWAY	25	0.44266	1.31402	0.141999	0.529443	0.475957	4549	tags=23%, list=14%, signal=20%	IRF7/BIRC2/RPS27A/BIRC3/PRKCE/IKBKE
GO_ADENYLATE_CYCLASE_MODULATING_G_PROTEIN_COUPLED_RECEPTOR_SIGNALING_PATHWAY	GO_ADENYLATE_CYCLASE_MODULATING_G_PROTEIN_COUPLED_RECEPTOR_SIGNALING_PATHWAY	GO_ADENYLATE_CYCLASE_MODULATING_G_PROTEIN_COUPLED_RECEPTOR_SIGNALING_PATHWAY	113	-0.288839	-1.19656	0.141715	0.529443	0.475957	11198	tags=39%, list=35%, signal=25%	CACNA1D/FSHR/CALCA/CORT/APLP1/PSAP/GNAZ/CALCR/GNAL/CRHR2/GHRH/SLC9A3R1/ADCY2/ADCY3/OPRL1/P2RY12/MCHR1/GABBR1/CRHR1/AVPR2/GALR1/OPRD1/CHGA/GRM6/ADRA1D/GPR37/ADRA2C/GPR26/ADCY6/DRD1/CHRM4/CHRM1/GCGR/GPR52/DRD2/MC4R/ADRA1A/DRD5/S1PR4/HTR1A/ADRA2B/ADORA1/GNA12
GO_CORPUS_CALLOSUM_DEVELOPMENT	GO_CORPUS_CALLOSUM_DEVELOPMENT	GO_CORPUS_CALLOSUM_DEVELOPMENT	10	-0.553603	-1.33617	0.141944	0.529443	0.475957	5338	tags=30%, list=17%, signal=25%	CDK5/TSKU
GO_REGULATION_OF_GRANULOCYTE_CHEMOTAXIS	GO_REGULATION_OF_GRANULOCYTE_CHEMOTAXIS	GO_REGULATION_OF_GRANULOCYTE_CHEMOTAXIS	33	-0.39268	-1.28613	0.142401	0.52953	0.476036	785	tags=12%, list=2%, signal=11%	CXCL1/C3AR1/LBP
GO_POSITIVE_REGULATION_OF_PROTEIN_TYROSINE_KINASE_ACTIVITY	GO_POSITIVE_REGULATION_OF_PROTEIN_TYROSINE_KINASE_ACTIVITY	GO_POSITIVE_REGULATION_OF_PROTEIN_TYROSINE_KINASE_ACTIVITY	33	-0.392789	-1.28648	0.142401	0.52953	0.476036	477	tags=9%, list=1%, signal=9%	ADORA1/AGT
GO_REGULATION_OF_SMOOTH_MUSCLE_CELL_DIFFERENTIATION	GO_REGULATION_OF_SMOOTH_MUSCLE_CELL_DIFFERENTIATION	GO_REGULATION_OF_SMOOTH_MUSCLE_CELL_DIFFERENTIATION	18	-0.463756	-1.31178	0.143108	0.531191	0.477529	7901	tags=39%, list=25%, signal=29%	KIT/FOXF1/SHH/SMARCD3/OLFM2/CTH
GO_REGULATION_OF_LIPOPROTEIN_METABOLIC_PROCESS	GO_REGULATION_OF_LIPOPROTEIN_METABOLIC_PROCESS	GO_REGULATION_OF_LIPOPROTEIN_METABOLIC_PROCESS	14	-0.502747	-1.32747	0.143081	0.531191	0.477529	1359	tags=11%, list=4%, signal=11%	APOA4
GO_MEMBRANE_DOCKING	GO_MEMBRANE_DOCKING	GO_MEMBRANE_DOCKING	59	0.352142	1.25282	0.143517	0.531741	0.478024	6772	tags=32%, list=21%, signal=25%	SCFD1/USO1/VCAM1/MSN/CAV2/STXBP3/EXOC4/VAMP3/EXOC2/STX7/SYT1/STX19/EXOC6B/ROCK1/VPS45/STX12/UNC13B/RAB8B/STX8
GO_POSITIVE_REGULATION_OF_RECEPTOR_MEDIATED_ENDOCYTOSIS	GO_POSITIVE_REGULATION_OF_RECEPTOR_MEDIATED_ENDOCYTOSIS	GO_POSITIVE_REGULATION_OF_RECEPTOR_MEDIATED_ENDOCYTOSIS	40	-0.372197	-1.26939	0.143436	0.531741	0.478024	900	tags=5%, list=3%, signal=5%	HAMP
GO_PINOCYTOSIS	GO_PINOCYTOSIS	GO_PINOCYTOSIS	12	0.547708	1.34752	0.143803	0.531756	0.478037	6777	tags=42%, list=21%, signal=33%	LRRC16A/SNX5/DOCK2/PPT1/EHD4
GO_GOLGI_TO_ENDOSOME_TRANSPORT	GO_GOLGI_TO_ENDOSOME_TRANSPORT	GO_GOLGI_TO_ENDOSOME_TRANSPORT	16	0.507621	1.34436	0.143776	0.531756	0.478037	9275	tags=62%, list=29%, signal=44%	SORT1/EPS15/GBF1/WIPI1/VPS13C/RAB14/KIF16B/MON2/AP4M1/DOPEY2
GO_PHAGOCYTOSIS_ENGULFMENT	GO_PHAGOCYTOSIS_ENGULFMENT	GO_PHAGOCYTOSIS_ENGULFMENT	20	0.476038	1.33816	0.143911	0.531756	0.478037	2043	tags=25%, list=6%, signal=23%	ABCA1/DOCK1/VAMP7/IGHM/MYH9
GO_ORGAN_REGENERATION	GO_ORGAN_REGENERATION	GO_ORGAN_REGENERATION	76	0.33175	1.23954	0.144231	0.531817	0.478092	4017	tags=18%, list=13%, signal=16%	LPIN1/LIFR/CDKN1A/PFKFB1/RGN/CPB2/CAV1/GAS6/SRSF5/NCL/FGA/TEK/FAS/ADM
GO_POSITIVE_REGULATION_OF_LIGASE_ACTIVITY	GO_POSITIVE_REGULATION_OF_LIGASE_ACTIVITY	GO_POSITIVE_REGULATION_OF_LIGASE_ACTIVITY	98	0.314201	1.22493	0.144381	0.531817	0.478092	7863	tags=42%, list=24%, signal=32%	PSMB8/PSMA1/PSMB10/RPS27A/RAB1A/PSMA3/PSME1/CDC27/NHEJ1/DCUN1D5/ANAPC1/PSMA5/TRIB3/PSMA4/PSMC6/PSMD10/PTEN/UBE2E1/BUB3/XRCC4/PSMB1/FBXW7/ANAPC10/CDC16/PSMB9/PSMD2/UBE2N/PSMA2/PSMB2/DCUN1D1/MAD2L1/UBE2S/CDC14B/CDC26/PSMD5/DCUN1D2/PSME2/PSMA7/BTRC/PSMD12/PSMD14/PTEN
GO_ORGANIC_ACID_TRANSPORT	GO_ORGANIC_ACID_TRANSPORT	GO_ORGANIC_ACID_TRANSPORT	229	-0.249311	-1.14733	0.144172	0.531817	0.478092	4250	tags=20%, list=13%, signal=17%	KISS1R/SLC25A22/SLC35D1/CPLX1/LEP/RXRA/SLC16A13/SLC16A8/ACSL1/CPT1A/SLC22A4/AGXT/SLC32A1/DRD2/SLC6A8/NR1H4/KCNJ10/SLC13A5/SLC25A13/SLC19A1/SLC6A16/ABCB4/SLC25A12/SLC27A1/SLC10A3/SLC26A1/GLS2/SLC6A13/SLC16A7/VAMP2/SERINC2/PQLC2/SERINC3/SLC17A5/SLC16A10/CPT2/SLC25A20/SLC25A10/SLC16A12/SLC16A5/SLC17A8/ABCD2/PRAF2/SLC22A5/MFSD2A
GO_VENTRAL_SPINAL_CORD_DEVELOPMENT	GO_VENTRAL_SPINAL_CORD_DEVELOPMENT	GO_VENTRAL_SPINAL_CORD_DEVELOPMENT	43	-0.364123	-1.26259	0.144449	0.531817	0.478092	13200	tags=65%, list=41%, signal=38%	DYNC2H1/LBX1/LHX3/VLDLR/ISL2/FOXN4/TBX20/DMRT3/GATA2/PTCH1/GLI3/GDPD5/MNX1/ZC4H2/CACNA1A/ASCL1/NKX2-2/GLI2/NKX6-1/TCTN1/LHX1/SHH/NKX6-2/SOX1/HOXD10/PHOX2A/OLIG3
GO_POSITIVE_REGULATION_OF_ANTIGEN_RECEPTOR_MEDIATED_SIGNALING_PATHWAY	GO_POSITIVE_REGULATION_OF_ANTIGEN_RECEPTOR_MEDIATED_SIGNALING_PATHWAY	GO_POSITIVE_REGULATION_OF_ANTIGEN_RECEPTOR_MEDIATED_SIGNALING_PATHWAY	12	0.547132	1.3461	0.144631	0.532006	0.478262	2060	tags=25%, list=6%, signal=23%	SLC39A10/PTPRC/LYN
GO_NEGATIVE_REGULATION_OF_FATTY_ACID_BIOSYNTHETIC_PROCESS	GO_NEGATIVE_REGULATION_OF_FATTY_ACID_BIOSYNTHETIC_PROCESS	GO_NEGATIVE_REGULATION_OF_FATTY_ACID_BIOSYNTHETIC_PROCESS	13	0.533784	1.34078	0.144994	0.53242	0.478634	2039	tags=23%, list=6%, signal=22%	INSIG1/INSIG2/ERLIN1
GO_REGULATION_OF_APPETITE	GO_REGULATION_OF_APPETITE	GO_REGULATION_OF_APPETITE	20	-0.451673	-1.31008	0.145004	0.53242	0.478634	6812	tags=35%, list=21%, signal=28%	NPY/LEP/GALP/CCK/UCN/PYY
GO_REGULATION_OF_STRIATED_MUSCLE_CELL_DIFFERENTIATION	GO_REGULATION_OF_STRIATED_MUSCLE_CELL_DIFFERENTIATION	GO_REGULATION_OF_STRIATED_MUSCLE_CELL_DIFFERENTIATION	79	0.329169	1.23627	0.145448	0.53357	0.479667	1267	tags=9%, list=4%, signal=8%	CXCL9/SIK1/CFLAR/BMP10/CXCL10/CD53/MORF4L2
GO_PYRIMIDINE_NUCLEOSIDE_TRIPHOSPHATE_METABOLIC_PROCESS	GO_PYRIMIDINE_NUCLEOSIDE_TRIPHOSPHATE_METABOLIC_PROCESS	GO_PYRIMIDINE_NUCLEOSIDE_TRIPHOSPHATE_METABOLIC_PROCESS	17	0.497254	1.33956	0.145782	0.534315	0.480337	8369	tags=44%, list=26%, signal=33%	NME6/CMPK2/CTPS2/TBPL1/TYMS/NME1/UCK2/NME4
GO_POSITIVE_REGULATION_OF_G_PROTEIN_COUPLED_RECEPTOR_PROTEIN_SIGNALING_PATHWAY	GO_POSITIVE_REGULATION_OF_G_PROTEIN_COUPLED_RECEPTOR_PROTEIN_SIGNALING_PATHWAY	GO_POSITIVE_REGULATION_OF_G_PROTEIN_COUPLED_RECEPTOR_PROTEIN_SIGNALING_PATHWAY	23	-0.43388	-1.30465	0.146039	0.534776	0.480752	6621	tags=52%, list=21%, signal=41%	NOS1/UBQLN2/KLK5/PRMT5/CHGA/GPR27/GSK3A/DRD2/PDE6H/ECE1/ARRDC3
GO_ERROR_PRONE_TRANSLESION_SYNTHESIS	GO_ERROR_PRONE_TRANSLESION_SYNTHESIS	GO_ERROR_PRONE_TRANSLESION_SYNTHESIS	17	0.497088	1.33911	0.146195	0.53487	0.480836	10484	tags=71%, list=33%, signal=48%	RPS27A/RFC1/RPA1/RPA2/PCNA/REV3L/POLK/RFC5/POLE2/POLI/RFC2/RFC3
GO_RIBOSOMAL_LARGE_SUBUNIT_BIOGENESIS	GO_RIBOSOMAL_LARGE_SUBUNIT_BIOGENESIS	GO_RIBOSOMAL_LARGE_SUBUNIT_BIOGENESIS	39	0.389093	1.27336	0.146785	0.535111	0.481053	7696	tags=41%, list=24%, signal=31%	RPL3/RPL5/MAK16/RPL7/RPL6/BRIX1/NSA2/RPL11/RPL35/SDAD1/MDN1/RPF2/RPF1/PES1/WDR74/RSL24D1
GO_GLANDULAR_EPITHELIAL_CELL_DEVELOPMENT	GO_GLANDULAR_EPITHELIAL_CELL_DEVELOPMENT	GO_GLANDULAR_EPITHELIAL_CELL_DEVELOPMENT	17	-0.470896	-1.31182	0.146729	0.535111	0.481053	8616	tags=53%, list=27%, signal=39%	BMP4/NKX2-2/NKX6-1/WNT5A/DLL1/INSM1/RARA/SIDT2
GO_NEGATIVE_REGULATION_OF_RHO_PROTEIN_SIGNAL_TRANSDUCTION	GO_NEGATIVE_REGULATION_OF_RHO_PROTEIN_SIGNAL_TRANSDUCTION	GO_NEGATIVE_REGULATION_OF_RHO_PROTEIN_SIGNAL_TRANSDUCTION	13	-0.509099	-1.3252	0.146492	0.535111	0.481053	2802	tags=46%, list=9%, signal=42%	KANK1/ARHGAP35/MYOC/ADRA1A/BCL6
GO_RESPONSE_TO_POTASSIUM_ION	GO_RESPONSE_TO_POTASSIUM_ION	GO_RESPONSE_TO_POTASSIUM_ION	12	-0.522358	-1.32945	0.146643	0.535111	0.481053	1712	tags=83%, list=5%, signal=79%	SLC26A5/KCNC1/CYP11B2/CLU/CACNA1H/GNRH1/CYP11B1/PPARGC1A/KCNJ1
GO_HINDBRAIN_DEVELOPMENT	GO_HINDBRAIN_DEVELOPMENT	GO_HINDBRAIN_DEVELOPMENT	129	-0.277571	-1.17803	0.147124	0.535867	0.481732	10115	tags=40%, list=31%, signal=27%	C5AR1/GATA2/SCN5A/HAP1/WNT7A/NEUROG3/CRHR2/GSX2/ESR2/SEZ6L/HOXB3/GRIN1/KLHL1/CACNA1A/EN1/CNTN1/CBLN1/HNRNPD/HOXB2/ABL1/TRNP1/LHX5/ASCL1/GLI2/CLP1/MDK/HES3/LMX1A/KAT2A/HES1/SSTR3/FOXP2/ATF5/LHX1/ATP2B2/SPTBN2/SHH/LDB1/RBFOX2/CDK5/PHOX2A/POU4F1/RFX4/WNT1/DLL1/OGDH/ABAT/HNF1B/FZD4/PPARGC1A/SERPINE2
GO_REGULATION_OF_DEVELOPMENTAL_GROWTH	GO_REGULATION_OF_DEVELOPMENTAL_GROWTH	GO_REGULATION_OF_DEVELOPMENTAL_GROWTH	261	0.259806	1.16148	0.147281	0.535963	0.481819	3627	tags=11%, list=11%, signal=10%	ACACB/IFRD1/GPAM/GAMT/IGF1/VIL1/RTN4/SPP1/DUSP6/BMP10/SERP1/GHR/GOLGA4/STK3/PPIB/FTO/DPYSL2/PLCB1/ATRN/NIPBL/TNKS2/PIK3CA/FGFR2/HNRNPK/FOXC2/NEDD4L/SMO/CDKL5/MTOR
GO_NEGATIVE_REGULATION_OF_CATECHOLAMINE_SECRETION	GO_NEGATIVE_REGULATION_OF_CATECHOLAMINE_SECRETION	GO_NEGATIVE_REGULATION_OF_CATECHOLAMINE_SECRETION	14	-0.499765	-1.3196	0.147576	0.536557	0.482353	9376	tags=57%, list=29%, signal=40%	P2RY12/GABBR1/CHGA/ADRA2C/DRD2/ABAT/ADRA2B
GO_NEGATIVE_REGULATION_OF_DENDRITIC_SPINE_DEVELOPMENT	GO_NEGATIVE_REGULATION_OF_DENDRITIC_SPINE_DEVELOPMENT	GO_NEGATIVE_REGULATION_OF_DENDRITIC_SPINE_DEVELOPMENT	11	0.554767	1.34047	0.148118	0.538046	0.483691	4973	tags=33%, list=15%, signal=28%	NGEF/HDAC2/ASAP1/PTEN
GO_GLUCAN_METABOLIC_PROCESS	GO_GLUCAN_METABOLIC_PROCESS	GO_GLUCAN_METABOLIC_PROCESS	50	0.365545	1.25982	0.148264	0.538101	0.483741	4753	tags=26%, list=15%, signal=22%	GBE1/PYGL/MGAM/CALM1/RPS27A/PHKB/IL6ST/GYS2/G6PC/CALM3/PPP1CA/PCDH12/PPP1CB
GO_PURINE_CONTAINING_COMPOUND_CATABOLIC_PROCESS	GO_PURINE_CONTAINING_COMPOUND_CATABOLIC_PROCESS	GO_PURINE_CONTAINING_COMPOUND_CATABOLIC_PROCESS	44	0.37784	1.26908	0.148548	0.538173	0.483806	97	tags=8%, list=0%, signal=8%	NUDT7/NUDT7/NUDT7/NUDT7
GO_LUNG_MORPHOGENESIS	GO_LUNG_MORPHOGENESIS	GO_LUNG_MORPHOGENESIS	42	-0.364462	-1.25892	0.148485	0.538173	0.483806	8179	tags=33%, list=25%, signal=25%	DAG1/BMP4/MAPK3/SOX11/FOXF1/NKX2-1/SHH/CELSR1/CTSZ/CTSH/MAP2K2/HHEX/ID1
GO_SEGMENTATION	GO_SEGMENTATION	GO_SEGMENTATION	84	-0.306079	-1.20649	0.149595	0.541484	0.486783	11307	tags=47%, list=35%, signal=30%	WNT3A/PPP2R3A/FZD5/RIPPLY2/TCF15/SMAD3/PCDH8/PALB2/DKK1/DLL3/SEMA3F/HES5/OSR1/BMP4/SFRP2/NLE1/XRCC2/CRB2/PLD6/MYF6/FOXF1/KAT2A/LHX1/NKX3-1/ACD/RIPPLY1/WNT5A/PLD6/HOXD8/FOXC1/ROR2/PLD6/DLL1/NRARP/AXIN2/MSGN1/PCSK6/FOXB1/TBX3
GO_NEGATIVE_REGULATION_OF_COFACTOR_METABOLIC_PROCESS	GO_NEGATIVE_REGULATION_OF_COFACTOR_METABOLIC_PROCESS	GO_NEGATIVE_REGULATION_OF_COFACTOR_METABOLIC_PROCESS	10	0.568784	1.34087	0.150062	0.542003	0.487248	24	tags=9%, list=0%, signal=9%	DDIT4
GO_POSITIVE_REGULATION_OF_PRI_MIRNA_TRANSCRIPTION_FROM_RNA_POLYMERASE_II_PROMOTER	GO_POSITIVE_REGULATION_OF_PRI_MIRNA_TRANSCRIPTION_FROM_RNA_POLYMERASE_II_PROMOTER	GO_POSITIVE_REGULATION_OF_PRI_MIRNA_TRANSCRIPTION_FROM_RNA_POLYMERASE_II_PROMOTER	10	0.568743	1.34077	0.150269	0.542003	0.487248	376	tags=20%, list=1%, signal=20%	JUN/FOS
GO_LIPID_TRANSLOCATION	GO_LIPID_TRANSLOCATION	GO_LIPID_TRANSLOCATION	21	0.467014	1.32368	0.150226	0.542003	0.487248	3298	tags=24%, list=10%, signal=21%	ATP11B/ABCA1/ATP8B1/TMEM30A/P2RX7
GO_SIGNAL_TRANSDUCTION_IN_RESPONSE_TO_DNA_DAMAGE	GO_SIGNAL_TRANSDUCTION_IN_RESPONSE_TO_DNA_DAMAGE	GO_SIGNAL_TRANSDUCTION_IN_RESPONSE_TO_DNA_DAMAGE	80	0.326081	1.22772	0.149991	0.542003	0.487248	4915	tags=24%, list=15%, signal=20%	BTG2/CDKN1A/PLK3/FOXO3/NPM1/SP100/RPS27A/MYO6/CNOT6/MIF/ATRX/CNOT6L/SOX4/SMC1A/PRPF19/MDM4/CDKN1B/CDC5L/ATM
GO_MIDDLE_EAR_MORPHOGENESIS	GO_MIDDLE_EAR_MORPHOGENESIS	GO_MIDDLE_EAR_MORPHOGENESIS	20	0.471707	1.32599	0.151087	0.543134	0.488266	310	tags=10%, list=1%, signal=10%	INSIG1/INSIG2
GO_PLATELET_DERIVED_GROWTH_FACTOR_RECEPTOR_SIGNALING_PATHWAY	GO_PLATELET_DERIVED_GROWTH_FACTOR_RECEPTOR_SIGNALING_PATHWAY	GO_PLATELET_DERIVED_GROWTH_FACTOR_RECEPTOR_SIGNALING_PATHWAY	32	0.410744	1.28793	0.150921	0.543134	0.488266	4973	tags=24%, list=15%, signal=21%	TXNIP/TIPARP/PIK3C2A/MYO1E/PTPRJ/FER/ARID5B/PTEN
GO_ANATOMICAL_STRUCTURE_MATURATION	GO_ANATOMICAL_STRUCTURE_MATURATION	GO_ANATOMICAL_STRUCTURE_MATURATION	35	0.400188	1.28289	0.151041	0.543134	0.488266	2519	tags=17%, list=8%, signal=15%	IGF1/DDIT3/RECK/ARCN1/CDH5/DDIT3
GO_REGULATION_OF_LEUKOCYTE_CHEMOTAXIS	GO_REGULATION_OF_LEUKOCYTE_CHEMOTAXIS	GO_REGULATION_OF_LEUKOCYTE_CHEMOTAXIS	79	0.327491	1.22996	0.151114	0.543134	0.488266	2128	tags=14%, list=7%, signal=13%	CXCL9/CAMK1D/CALR/C1QBP/CXCL10/GAS6/PPBP/VEGFB/LYN/RARRES2/CXCL13
GO_PYRIMIDINE_NUCLEOSIDE_TRIPHOSPHATE_BIOSYNTHETIC_PROCESS	GO_PYRIMIDINE_NUCLEOSIDE_TRIPHOSPHATE_BIOSYNTHETIC_PROCESS	GO_PYRIMIDINE_NUCLEOSIDE_TRIPHOSPHATE_BIOSYNTHETIC_PROCESS	15	0.508287	1.33399	0.15149	0.543528	0.488619	8369	tags=50%, list=26%, signal=37%	NME6/CMPK2/CTPS2/TBPL1/TYMS/NME1/UCK2/NME4
GO_POTASSIUM_ION_HOMEOSTASIS	GO_POTASSIUM_ION_HOMEOSTASIS	GO_POTASSIUM_ION_HOMEOSTASIS	17	-0.468853	-1.30613	0.151374	0.543528	0.488619	10297	tags=59%, list=32%, signal=40%	ATP1A2/ATP1A4/CYP11B2/KCNA5/ATP1A3/ATP12A/ATP1B1/KCNJ10/ATP1A1
GO_REGULATION_OF_B_CELL_APOPTOTIC_PROCESS	GO_REGULATION_OF_B_CELL_APOPTOTIC_PROCESS	GO_REGULATION_OF_B_CELL_APOPTOTIC_PROCESS	17	0.493386	1.32914	0.153019	0.545656	0.490533	2060	tags=28%, list=6%, signal=26%	IRS2/SLC39A10/MIF/FOXP1/LYN
GO_PROTEIN_AUTOUBIQUITINATION	GO_PROTEIN_AUTOUBIQUITINATION	GO_PROTEIN_AUTOUBIQUITINATION	42	0.380744	1.2646	0.152613	0.545656	0.490533	8803	tags=39%, list=27%, signal=28%	RNF213/RNF13/UBE3A/RNF11/RNF4/UBE2B/TRIM68/RNF181/LTN1/RNF141/UHRF2/RCHY1/UBE2A/UBE2T/UBE2D3/RNF146/PARK2
GO_POSITIVE_REGULATION_OF_LEUKOCYTE_PROLIFERATION	GO_POSITIVE_REGULATION_OF_LEUKOCYTE_PROLIFERATION	GO_POSITIVE_REGULATION_OF_LEUKOCYTE_PROLIFERATION	102	0.309589	1.21201	0.152995	0.545656	0.490533	4360	tags=17%, list=14%, signal=15%	GPAM/CDKN1A/IGF1/ST6GAL1/IRS2/VCAM1/CD38/SLC39A10/PTPRC/MIF/IL6ST/LYN/GPR183/CD4/CD3E/ANXA1/IL18/NCK1
GO_POSITIVE_REGULATION_OF_ERK1_AND_ERK2_CASCADE	GO_POSITIVE_REGULATION_OF_ERK1_AND_ERK2_CASCADE	GO_POSITIVE_REGULATION_OF_ERK1_AND_ERK2_CASCADE	133	0.293166	1.19519	0.152257	0.545656	0.490533	4344	tags=15%, list=14%, signal=13%	HMGCR/EGFR/JUN/NOX4/ST5/KDR/F2R/RAPGEF2/GAS6/MIF/VEGFB/CD36/GPR183/FGFR2/FGA/TEK/PTPN22/CCL7/FGG/PTK2B
GO_VESICLE_LOCALIZATION	GO_VESICLE_LOCALIZATION	GO_VESICLE_LOCALIZATION	208	0.26959	1.17109	0.152892	0.545656	0.490533	4303	tags=19%, list=13%, signal=16%	SCFD1/SYTL5/SEC22B/USO1/F8/BET1/CADPS2/TMED9/CANX/SEC23IP/VAMP7/SEC24D/RAB1A/AP3B1/AP3S1/SEC24C/DPYSL2/GBF1/TMED2/TMED10/TFG/ARF1/HTT/LMAN1/PREB/TRAPPC2/TRAPPC6B/LIN7A/BLOC1S3/SEC31A/WIPI1/P2RX7/MREG/PPP6R3/SEC24B/TC2N/SEC16A/WDR43/TRAPPC2L
GO_CELLULAR_RESPONSE_TO_EXTERNAL_STIMULUS	GO_CELLULAR_RESPONSE_TO_EXTERNAL_STIMULUS	GO_CELLULAR_RESPONSE_TO_EXTERNAL_STIMULUS	240	0.262595	1.16131	0.152742	0.545656	0.490533	6366	tags=24%, list=20%, signal=19%	HSPA5/EIF2AK3/JUN/PCSK9/FOLR2/CDKN1A/FOS/COMT/FADS1/PDK4/SLC38A2/POSTN/CADPS2/CAV1/BAG3/HABP4/GAS6/EIF2S1/SRD5A1/LYN/CHEK1/USP33/EIF2AK4/PRKAA1/AIFM1/AQP1/TLR7/EIF2AK2/SLC38A3/ATF4/P2RX7/PMAIP1/MTOR/XBP1/FAS/BNIP3/PRKAA2/TNFRSF10B/ITGB1/DSC2/HIF1A/WRN/CASP1/NPPA/MAPK8/SLC39A4/ATF3/BCL2/NR4A2/NFKB1/CNN2/PPARG/AIF1/MMP7/SREBF2/PIK3C3/RALB/RRAGA
GO_REGULATION_OF_PLATELET_ACTIVATION	GO_REGULATION_OF_PLATELET_ACTIVATION	GO_REGULATION_OF_PLATELET_ACTIVATION	29	-0.403269	-1.27857	0.152634	0.545656	0.490533	1435	tags=7%, list=4%, signal=7%	SERPINE2
GO_REGULATION_OF_STRIATED_MUSCLE_CELL_APOPTOTIC_PROCESS	GO_REGULATION_OF_STRIATED_MUSCLE_CELL_APOPTOTIC_PROCESS	GO_REGULATION_OF_STRIATED_MUSCLE_CELL_APOPTOTIC_PROCESS	20	0.470901	1.32372	0.153342	0.545954	0.490801	1443	tags=10%, list=4%, signal=10%	HMGCR/BAG3
GO_MAINTENANCE_OF_PROTEIN_LOCALIZATION_IN_ORGANELLE	GO_MAINTENANCE_OF_PROTEIN_LOCALIZATION_IN_ORGANELLE	GO_MAINTENANCE_OF_PROTEIN_LOCALIZATION_IN_ORGANELLE	28	0.42244	1.29172	0.153435	0.545954	0.490801	3211	tags=21%, list=10%, signal=19%	HSPA5/PDIA3/KDELR2/MORC3/SYNE1/ANKRD13C
GO_REGULATION_OF_STEROID_HORMONE_SECRETION	GO_REGULATION_OF_STEROID_HORMONE_SECRETION	GO_REGULATION_OF_STEROID_HORMONE_SECRETION	17	-0.467122	-1.30131	0.153504	0.545954	0.490801	7716	tags=41%, list=24%, signal=31%	GALR1/POMC/GAL/TAC1/NKX3-1/AGT
GO_POSITIVE_REGULATION_OF_ACTIN_FILAMENT_POLYMERIZATION	GO_POSITIVE_REGULATION_OF_ACTIN_FILAMENT_POLYMERIZATION	GO_POSITIVE_REGULATION_OF_ACTIN_FILAMENT_POLYMERIZATION	61	0.345472	1.24096	0.153641	0.545967	0.490812	4830	tags=23%, list=15%, signal=20%	LRRC16A/FMN1/VIL1/CDC42EP5/JMY/RICTOR/MTOR/FER/DLG1/PRKCE/ACTR3/PTK2B/NCK1/ACTR2
GO_NEGATIVE_REGULATION_OF_CELL_KILLING	GO_NEGATIVE_REGULATION_OF_CELL_KILLING	GO_NEGATIVE_REGULATION_OF_CELL_KILLING	10	0.566305	1.33502	0.153989	0.546729	0.491497	1851	tags=30%, list=6%, signal=28%	SERPINB9/PTPRC/PPP3CB
GO_DNA_DEALKYLATION	GO_DNA_DEALKYLATION	GO_DNA_DEALKYLATION	16	0.50093	1.32664	0.154772	0.547109	0.491839	2627	tags=31%, list=8%, signal=29%	APOBEC1/ASCC3/MGMT/FTO/ASCC1
GO_CLEAVAGE_INVOLVED_IN_RRNA_PROCESSING	GO_CLEAVAGE_INVOLVED_IN_RRNA_PROCESSING	GO_CLEAVAGE_INVOLVED_IN_RRNA_PROCESSING	19	0.476728	1.32427	0.155264	0.547109	0.491839	6267	tags=42%, list=20%, signal=34%	EXOSC8/RPSA/RPS21/NOP14/UTP20/EXOSC3/EXOSC9/RCL1
GO_RESPONSE_TO_IMMOBILIZATION_STRESS	GO_RESPONSE_TO_IMMOBILIZATION_STRESS	GO_RESPONSE_TO_IMMOBILIZATION_STRESS	20	0.470092	1.32145	0.154572	0.547109	0.491839	4344	tags=20%, list=14%, signal=17%	HNMT/FOS/SLC8A1/PTK2B
GO_GLUCOSAMINE_CONTAINING_COMPOUND_METABOLIC_PROCESS	GO_GLUCOSAMINE_CONTAINING_COMPOUND_METABOLIC_PROCESS	GO_GLUCOSAMINE_CONTAINING_COMPOUND_METABOLIC_PROCESS	22	0.457143	1.31247	0.155302	0.547109	0.491839	4249	tags=27%, list=13%, signal=24%	GFPT1/MGEA5/CHID1/CHST4/GNE/GNPNAT1
GO_SOMATIC_CELL_DNA_RECOMBINATION	GO_SOMATIC_CELL_DNA_RECOMBINATION	GO_SOMATIC_CELL_DNA_RECOMBINATION	29	0.419944	1.28973	0.15511	0.547109	0.491839	7104	tags=45%, list=22%, signal=35%	MLH1/HSPD1/MSH6/VPRBP/POLB/HMGB2/EXOSC3/ATM/MSH2/NBN/PRKDC/SWAP70/LIG3
GO_NEGATIVE_REGULATION_OF_MITOTIC_NUCLEAR_DIVISION	GO_NEGATIVE_REGULATION_OF_MITOTIC_NUCLEAR_DIVISION	GO_NEGATIVE_REGULATION_OF_MITOTIC_NUCLEAR_DIVISION	28	0.421759	1.28964	0.155217	0.547109	0.491839	6816	tags=36%, list=21%, signal=28%	NME6/ATRX/CHEK1/TNKS/PSMG2/ATM/BUB3/CSNK2A1/MAD2L1/CSNK2A2
GO_NEGATIVE_REGULATION_OF_TRANSCRIPTION_REGULATORY_REGION_DNA_BINDING	GO_NEGATIVE_REGULATION_OF_TRANSCRIPTION_REGULATORY_REGION_DNA_BINDING	GO_NEGATIVE_REGULATION_OF_TRANSCRIPTION_REGULATORY_REGION_DNA_BINDING	15	-0.485575	-1.30362	0.15476	0.547109	0.491839	7274	tags=56%, list=23%, signal=44%	SOX11/HAND1/LHX2/MSX1/GATA1/ANKRD33/PER2/ID1
GO_PHARYNGEAL_SYSTEM_DEVELOPMENT	GO_PHARYNGEAL_SYSTEM_DEVELOPMENT	GO_PHARYNGEAL_SYSTEM_DEVELOPMENT	16	-0.476011	-1.30572	0.154766	0.547109	0.491839	14003	tags=81%, list=44%, signal=46%	TGFBR1/TBX1/EYA1/NKX2-5/NKX2-6/FGF8/PTCH1/SIX4/SIX1/HES1/NKX3-1/ECE1
GO_NEGATIVE_REGULATION_OF_ACUTE_INFLAMMATORY_RESPONSE	GO_NEGATIVE_REGULATION_OF_ACUTE_INFLAMMATORY_RESPONSE	GO_NEGATIVE_REGULATION_OF_ACUTE_INFLAMMATORY_RESPONSE	10	-0.546457	-1.31892	0.154338	0.547109	0.491839	126	tags=20%, list=0%, signal=20%	ADORA1
GO_REGULATION_OF_NITRIC_OXIDE_BIOSYNTHETIC_PROCESS	GO_REGULATION_OF_NITRIC_OXIDE_BIOSYNTHETIC_PROCESS	GO_REGULATION_OF_NITRIC_OXIDE_BIOSYNTHETIC_PROCESS	46	0.371705	1.25927	0.156409	0.550534	0.494917	1345	tags=13%, list=4%, signal=13%	EGFR/DDAH1/AGXT2/RGN/P2RX4/CAV1
GO_IMMUNOGLOBULIN_PRODUCTION_INVOLVED_IN_IMMUNOGLOBULIN_MEDIATED_IMMUNE_RESPONSE	GO_IMMUNOGLOBULIN_PRODUCTION_INVOLVED_IN_IMMUNOGLOBULIN_MEDIATED_IMMUNE_RESPONSE	GO_IMMUNOGLOBULIN_PRODUCTION_INVOLVED_IN_IMMUNOGLOBULIN_MEDIATED_IMMUNE_RESPONSE	15	0.505719	1.32725	0.156629	0.550832	0.495186	6593	tags=53%, list=21%, signal=42%	MLH1/HSPD1/MSH6/GCNT3/EXOSC3/MSH2/NBN/SWAP70
GO_REGULATION_OF_PRI_MIRNA_TRANSCRIPTION_FROM_RNA_POLYMERASE_II_PROMOTER	GO_REGULATION_OF_PRI_MIRNA_TRANSCRIPTION_FROM_RNA_POLYMERASE_II_PROMOTER	GO_REGULATION_OF_PRI_MIRNA_TRANSCRIPTION_FROM_RNA_POLYMERASE_II_PROMOTER	14	0.512154	1.31797	0.156774	0.550869	0.495219	376	tags=14%, list=1%, signal=14%	JUN/FOS
GO_L_ALPHA_AMINO_ACID_TRANSMEMBRANE_TRANSPORT	GO_L_ALPHA_AMINO_ACID_TRANSMEMBRANE_TRANSPORT	GO_L_ALPHA_AMINO_ACID_TRANSMEMBRANE_TRANSPORT	29	-0.401886	-1.27418	0.157023	0.551269	0.495578	11088	tags=48%, list=35%, signal=32%	SLC1A7/SLC7A3/SLC1A1/SLC17A6/SLC25A15/SLC7A7/SLC1A3/SLC38A7/SLC25A22/SLC25A13/SLC25A12/PQLC2/SLC17A8
GO_POSITIVE_REGULATION_OF_LEUKOCYTE_CHEMOTAXIS	GO_POSITIVE_REGULATION_OF_LEUKOCYTE_CHEMOTAXIS	GO_POSITIVE_REGULATION_OF_LEUKOCYTE_CHEMOTAXIS	69	0.334944	1.2294	0.157935	0.553806	0.497859	2128	tags=14%, list=7%, signal=13%	CXCL9/CAMK1D/CALR/C1QBP/CXCL10/GAS6/PPBP/VEGFB/RARRES2/CXCL13
GO_CARDIAC_CELL_FATE_COMMITMENT	GO_CARDIAC_CELL_FATE_COMMITMENT	GO_CARDIAC_CELL_FATE_COMMITMENT	10	-0.543757	-1.31241	0.158017	0.553806	0.497859	151	tags=50%, list=0%, signal=50%	NKX2-5/WNT3A/POU5F1/TBX3
GO_NITROGEN_COMPOUND_TRANSPORT	GO_NITROGEN_COMPOUND_TRANSPORT	GO_NITROGEN_COMPOUND_TRANSPORT	434	0.238924	1.12548	0.158239	0.554109	0.498131	4375	tags=17%, list=14%, signal=14%	ACACB/ACACA/SLC44A1/SLC23A1/EIF2AK3/XPO1/SLC44A3/FOLR2/ABCG2/MAGOH/SLC38A2/SLC25A32/ATP11B/SLC25A33/SLC15A2/PNPT1/RPSA/SLC19A2/DDC/ABCA1/SLC3A1/SLC35B1/SLC15A5/SRSF7/RAB1A/NUP155/NUP98/SMG1/SLC25A17/SLC35D2/LYN/SHFM1/RAPGEF4/SRSF3/SRSF5/TST/TNKS/THOC2/CLN8/HNRNPA2B1/STXBP3/HTT/SLC35A1/SARNP/SERINC5/AHCTF1/NF1/AQP1/SLC38A3/SLC29A1/SLC15A4/NUP88/P2RX7/PDPN/LTBP4/NUP160/CDC40/SLC13A3/SLC1A4/FIP1L1/N…
GO_REGULATION_OF_CELLULAR_PROTEIN_LOCALIZATION	GO_REGULATION_OF_CELLULAR_PROTEIN_LOCALIZATION	GO_REGULATION_OF_CELLULAR_PROTEIN_LOCALIZATION	482	0.235726	1.12036	0.158527	0.554414	0.498406	4432	tags=15%, list=14%, signal=13%	EGFR/EIF2AK3/HNMT/DERL3/XPO1/ABLIM3/AR/CDKN1A/IGF1/EDEM1/PLK3/VIL1/HSPH1/DERL2/EDEM2/RHOU/SP100/ATG13/IFI27/PCM1/MSN/SRI/GAS6/ECT2/VAMP7/PPP3CB/APPL1/DDX58/CCT4/YOD1/SPTBN1/TMEM30A/CD36/GBF1/GOPC/HSP90AA1/NFKBIA/CDK5RAP3/FYN/CDH1/PPP2R5A/MBTPS1/BCL2L1/IPO5/HNRNPK/CCT7/NF1/TLR7/PEMT/NKAP/CLTC/NEDD4L/KAT7/SMO/PMAIP1/PEMT/MTOR/XBP1/CCT2/SOX4/PPP3R1/DLG1/HNRNPM/CDC42/NLRP12/SNAI2/PEMT/CCT8/DYNLL2/IL1…
GO_MACROPHAGE_ACTIVATION_INVOLVED_IN_IMMUNE_RESPONSE	GO_MACROPHAGE_ACTIVATION_INVOLVED_IN_IMMUNE_RESPONSE	GO_MACROPHAGE_ACTIVATION_INVOLVED_IN_IMMUNE_RESPONSE	10	-0.543294	-1.31129	0.158598	0.554414	0.498406	3481	tags=20%, list=11%, signal=18%	LBP
GO_HOMOCYSTEINE_METABOLIC_PROCESS	GO_HOMOCYSTEINE_METABOLIC_PROCESS	GO_HOMOCYSTEINE_METABOLIC_PROCESS	10	-0.54312	-1.31087	0.158792	0.554616	0.498588	1339	tags=30%, list=4%, signal=29%	DPEP1/CTH
GO_GENE_SILENCING	GO_GENE_SILENCING	GO_GENE_SILENCING	157	0.281749	1.17845	0.158944	0.554674	0.498639	7403	tags=29%, list=23%, signal=23%	MBD1/HAT1/MORF4L2/RBM4/ZCCHC11/CNOT6/NUP155/TDRKH/NUP98/HDAC2/H3F3B/POLR2K/SND1/MOV10/HNRNPA2B1/PABPC1/CNOT6L/MBD2/H2AFB1/NUP88/UBR2/NUP160/HILS1/NUP107/MORF4L1/SMARCA5/HIST1H2AK/PRKRA/NUP133/NUP210/NUP205/UBE2B/IPO8/NUP43/CNOT7/EXD1/CNOT8/HELLS/DPY30/POLR2G/H2AFY/SEH1L/POLR2C/DYDC2/NUP54/POLR2D/CNOT2
GO_PROTEIN_UBIQUITINATION_INVOLVED_IN_UBIQUITIN_DEPENDENT_PROTEIN_CATABOLIC_PROCESS	GO_PROTEIN_UBIQUITINATION_INVOLVED_IN_UBIQUITIN_DEPENDENT_PROTEIN_CATABOLIC_PROCESS	GO_PROTEIN_UBIQUITINATION_INVOLVED_IN_UBIQUITIN_DEPENDENT_PROTEIN_CATABOLIC_PROCESS	118	0.297769	1.19382	0.159261	0.555306	0.499208	6998	tags=26%, list=22%, signal=21%	SYVN1/HERC6/HERC4/RPS27A/KLHL28/CUL4B/CDC27/NEDD4/UBA6/CUL5/NEDD4L/UBE3C/SIAH2/HACE1/ANAPC1/RNF11/ZNRF4/ARIH1/DZIP3/UBE2E1/BUB3/HERC2/RNF181/SIAH3/ANAPC10/CDC16/KLHL7/HECW2/MAD2L1/ANKIB1/CDC26
GO_NEGATIVE_REGULATION_OF_ASTROCYTE_DIFFERENTIATION	GO_NEGATIVE_REGULATION_OF_ASTROCYTE_DIFFERENTIATION	GO_NEGATIVE_REGULATION_OF_ASTROCYTE_DIFFERENTIATION	13	0.524628	1.31778	0.159535	0.555311	0.499213	3014	tags=15%, list=9%, signal=14%	MBD1/NF1
GO_REGULATION_OF_CELL_DIVISION	GO_REGULATION_OF_CELL_DIVISION	GO_REGULATION_OF_CELL_DIVISION	234	0.262584	1.15862	0.159466	0.555311	0.499213	6289	tags=23%, list=20%, signal=18%	NME6/MYC/TXNIP/IGF1/PLK3/PROK1/CALR/FAM178A/CALM1/CHMP5/ECT2/PPBP/CAV2/RAB1A/ATRX/SMC5/VEGFB/PLCB1/CXCR5/CHEK1/TNKS/CDC27/SVIL/FGFR2/NSMCE2/PSMG2/RAD1/CALM3/PRKCE/CDC42/VPS4B/PKN2/CETN2/PRPF40A/ATM/PTEN/MSH2/UBE2B/UVRAG/BUB3/PRKAR1A/BLM/PHIP/CDK13/OPN1MW/CSNK2A1/NPM2/ANAPC10/CEP85/RHOA/CDC16/CALM2/PIK3C3/E2F8
GO_CEREBELLAR_GRANULAR_LAYER_DEVELOPMENT	GO_CEREBELLAR_GRANULAR_LAYER_DEVELOPMENT	GO_CEREBELLAR_GRANULAR_LAYER_DEVELOPMENT	13	-0.50189	-1.30644	0.159792	0.555733	0.499591	37	tags=69%, list=0%, signal=69%	GRID2/CEND1/KNDC1/WNT7A/CBLN1/MDK/ATP2B2/SERPINE2
GO_ANATOMICAL_STRUCTURE_ARRANGEMENT	GO_ANATOMICAL_STRUCTURE_ARRANGEMENT	GO_ANATOMICAL_STRUCTURE_ARRANGEMENT	16	0.496632	1.31526	0.160996	0.555984	0.499817	1493	tags=12%, list=5%, signal=12%	HSPA5/KCNA2
GO_INTRINSIC_APOPTOTIC_SIGNALING_PATHWAY_IN_RESPONSE_TO_DNA_DAMAGE_BY_P53_CLASS_MEDIATOR	GO_INTRINSIC_APOPTOTIC_SIGNALING_PATHWAY_IN_RESPONSE_TO_DNA_DAMAGE_BY_P53_CLASS_MEDIATOR	GO_INTRINSIC_APOPTOTIC_SIGNALING_PATHWAY_IN_RESPONSE_TO_DNA_DAMAGE_BY_P53_CLASS_MEDIATOR	25	0.433119	1.2857	0.161226	0.555984	0.499817	352	tags=8%, list=1%, signal=8%	DDIT4/CDKN1A
GO_POSITIVE_REGULATION_OF_CARBOHYDRATE_METABOLIC_PROCESS	GO_POSITIVE_REGULATION_OF_CARBOHYDRATE_METABOLIC_PROCESS	GO_POSITIVE_REGULATION_OF_CARBOHYDRATE_METABOLIC_PROCESS	63	0.340395	1.23141	0.160552	0.555984	0.499817	6536	tags=32%, list=20%, signal=25%	IGF1/PFKFB1/IRS2/RGN/PPP1R3G/MLXIPL/PTPN2/PRKAA1/P2RX7/DGAT2/PMAIP1/KAT2B/PRKCE/PRKAA2/HIF1A/ARFGEF1/NFKB1/P2RY1/AKT2/SMEK2
GO_NEGATIVE_REGULATION_OF_MAP_KINASE_ACTIVITY	GO_NEGATIVE_REGULATION_OF_MAP_KINASE_ACTIVITY	GO_NEGATIVE_REGULATION_OF_MAP_KINASE_ACTIVITY	63	0.34033	1.23117	0.160552	0.555984	0.499817	4468	tags=21%, list=14%, signal=18%	HMGCR/PDCD4/DUSP6/RGS2/CAV1/DUSP16/LYN/CDK5RAP3/PTPRJ/NF1/PTPN22/AIDA/MBIP
GO_CELLULAR_GLUCOSE_HOMEOSTASIS	GO_CELLULAR_GLUCOSE_HOMEOSTASIS	GO_CELLULAR_GLUCOSE_HOMEOSTASIS	68	0.33416	1.22279	0.161088	0.555984	0.499817	3857	tags=19%, list=12%, signal=17%	AACS/LGALS1/NOX4/IRS2/CPB2/GAS6/MLXIPL/PIK3CA/HNRNPK/SLC29A1/XBP1/SOX4/FAS
GO_RESPONSE_TO_HYDROGEN_PEROXIDE	GO_RESPONSE_TO_HYDROGEN_PEROXIDE	GO_RESPONSE_TO_HYDROGEN_PEROXIDE	96	0.311647	1.21116	0.161034	0.555984	0.499817	5426	tags=25%, list=17%, signal=21%	TXNIP/JUN/FABP1/CASP3/DDIT3/ECT2/PRDX3/SETX/HDAC2/DDIT3/IL18BP/PRKAA1/AIFM1/AQP1/SLC8A1/STK25/FAS/ANXA1/BNIP3/PTK2B/HIF1A/BCL2/PPP2CB/SOD1
GO_DETOXIFICATION	GO_DETOXIFICATION	GO_DETOXIFICATION	66	-0.322155	-1.21632	0.161174	0.555984	0.499817	1371	tags=9%, list=4%, signal=9%	APOM/HP/GPX3/SLC30A1/APOA4
GO_POSITIVE_REGULATION_OF_BMP_SIGNALING_PATHWAY	GO_POSITIVE_REGULATION_OF_BMP_SIGNALING_PATHWAY	GO_POSITIVE_REGULATION_OF_BMP_SIGNALING_PATHWAY	30	-0.396062	-1.26687	0.161064	0.555984	0.499817	11966	tags=53%, list=37%, signal=33%	ILK/KCP/RNF165/ACVRL1/TWSG1/HES5/BMP4/CRB2/SOX11/MSX1/HES1/FBXL15/GDF2/GATA4/FOXD1
GO_CELLULAR_RESPONSE_TO_LEPTIN_STIMULUS	GO_CELLULAR_RESPONSE_TO_LEPTIN_STIMULUS	GO_CELLULAR_RESPONSE_TO_LEPTIN_STIMULUS	16	-0.472413	-1.29585	0.160749	0.555984	0.499817	3887	tags=19%, list=12%, signal=16%	STAT3/LEPR
GO_THYROID_HORMONE_GENERATION	GO_THYROID_HORMONE_GENERATION	GO_THYROID_HORMONE_GENERATION	11	-0.52704	-1.30846	0.16041	0.555984	0.499817	43	tags=64%, list=0%, signal=64%	MED1/DIO2/FOXE1/DUOX2/SLC5A5/DIO1
GO_NEGATIVE_REGULATION_OF_TRANSPORTER_ACTIVITY	GO_NEGATIVE_REGULATION_OF_TRANSPORTER_ACTIVITY	GO_NEGATIVE_REGULATION_OF_TRANSPORTER_ACTIVITY	61	-0.328008	-1.21716	0.16148	0.556391	0.500184	1019	tags=8%, list=3%, signal=8%	GSTO1/ANK3/AGT/HAMP
GO_ETHER_METABOLIC_PROCESS	GO_ETHER_METABOLIC_PROCESS	GO_ETHER_METABOLIC_PROCESS	11	0.547158	1.32208	0.161771	0.556923	0.500661	5302	tags=36%, list=17%, signal=30%	TXNL1/FAR1/AGPS/PEX7
GO_HORMONE_BIOSYNTHETIC_PROCESS	GO_HORMONE_BIOSYNTHETIC_PROCESS	GO_HORMONE_BIOSYNTHETIC_PROCESS	42	-0.359748	-1.24263	0.162626	0.559396	0.502885	43	tags=7%, list=0%, signal=7%	DIO1/CYP17A1
GO_LIVER_REGENERATION	GO_LIVER_REGENERATION	GO_LIVER_REGENERATION	17	0.486749	1.31126	0.163151	0.5602	0.503608	6385	tags=53%, list=20%, signal=42%	RGN/CPB2/SRSF5/NCL/FGA/FAS/ADRB2/RAP1A/CEBPB
GO_EPITHELIAL_TUBE_BRANCHING_INVOLVED_IN_LUNG_MORPHOGENESIS	GO_EPITHELIAL_TUBE_BRANCHING_INVOLVED_IN_LUNG_MORPHOGENESIS	GO_EPITHELIAL_TUBE_BRANCHING_INVOLVED_IN_LUNG_MORPHOGENESIS	23	-0.426056	-1.28112	0.163382	0.5602	0.503608	8179	tags=43%, list=25%, signal=32%	DAG1/BMP4/FOXF1/NKX2-1/SHH/CELSR1/CTSZ/CTSH/HHEX
GO_MESENCHYMAL_TO_EPITHELIAL_TRANSITION	GO_MESENCHYMAL_TO_EPITHELIAL_TRANSITION	GO_MESENCHYMAL_TO_EPITHELIAL_TRANSITION	14	-0.492123	-1.29942	0.163409	0.5602	0.503608	13059	tags=79%, list=41%, signal=47%	BASP1/PAX2/GREM1/GDNF/TCF15/BMP4/CITED1/SALL1/SIX2/FZD7
GO_MEMBRANE_REPOLARIZATION	GO_MEMBRANE_REPOLARIZATION	GO_MEMBRANE_REPOLARIZATION	14	-0.492385	-1.30011	0.163409	0.5602	0.503608	9366	tags=71%, list=29%, signal=51%	KCNIP2/KCNH2/ATP1A2/KCNA5/KCNE2/KCND3/ATP1B1/KCNE1L/ATP1A1
GO_REGULATION_OF_MRNA_CATABOLIC_PROCESS	GO_REGULATION_OF_MRNA_CATABOLIC_PROCESS	GO_REGULATION_OF_MRNA_CATABOLIC_PROCESS	23	0.443974	1.28823	0.164367	0.562599	0.505764	2645	tags=22%, list=8%, signal=20%	BTG2/PNPT1/NBAS/ZC3HAV1/PABPC1
GO_PROTEIN_LOCALIZATION_TO_GOLGI_APPARATUS	GO_PROTEIN_LOCALIZATION_TO_GOLGI_APPARATUS	GO_PROTEIN_LOCALIZATION_TO_GOLGI_APPARATUS	25	0.431598	1.28118	0.16443	0.562599	0.505764	3784	tags=24%, list=12%, signal=21%	TRIP11/GOLGA4/ARL1/GBF1/GOLGA1/RAB6A
GO_RNA_STABILIZATION	GO_RNA_STABILIZATION	GO_RNA_STABILIZATION	28	0.417123	1.27546	0.164522	0.562599	0.505764	3627	tags=25%, list=11%, signal=22%	APOBEC1/HNRNPA0/PABPC1/HNRNPC/DHX9/TARDBP/MTOR
GO_RAC_PROTEIN_SIGNAL_TRANSDUCTION	GO_RAC_PROTEIN_SIGNAL_TRANSDUCTION	GO_RAC_PROTEIN_SIGNAL_TRANSDUCTION	18	0.476564	1.30668	0.165369	0.564513	0.507485	3602	tags=28%, list=11%, signal=25%	ALS2/RHOU/NCKAP1/FARP2/HACE1
GO_NERVE_DEVELOPMENT	GO_NERVE_DEVELOPMENT	GO_NERVE_DEVELOPMENT	59	-0.32949	-1.21849	0.165279	0.564513	0.507485	8597	tags=36%, list=27%, signal=26%	RNF165/NTRK1/SEMA3F/HOXB3/SIX4/HOXA1/DAG1/HOXB2/ATOH7/SIX1/NKX2-2/HES3/SLC1A3/EPHB2/HES1/PHOX2A/SULF2/POU4F1/SALL1/SERPINE2
GO_CELLULAR_POTASSIUM_ION_HOMEOSTASIS	GO_CELLULAR_POTASSIUM_ION_HOMEOSTASIS	GO_CELLULAR_POTASSIUM_ION_HOMEOSTASIS	11	-0.524016	-1.30095	0.165635	0.564513	0.507485	4430	tags=45%, list=14%, signal=39%	ATP1A3/ATP12A/ATP1B1/ATP1A1
GO_NEPHRIC_DUCT_MORPHOGENESIS	GO_NEPHRIC_DUCT_MORPHOGENESIS	GO_NEPHRIC_DUCT_MORPHOGENESIS	11	-0.524031	-1.30099	0.165635	0.564513	0.507485	7958	tags=73%, list=25%, signal=55%	GPC3/PAX2/OSR1/BMP4/WNT9B/LHX1/HNF1B
GO_WALKING_BEHAVIOR	GO_WALKING_BEHAVIOR	GO_WALKING_BEHAVIOR	29	-0.397712	-1.26095	0.166002	0.565292	0.508185	12609	tags=72%, list=39%, signal=44%	TRH/GLRB/HTRA2/CEND1/MAPT/ZIC1/CACNB4/DMRT3/SPTBN4/CTNS/GLRA1/KLHL1/CACNA1A/NPC1/UCHL1/EFNB3/DRD1/DRD2/KCNJ10/HIPK2
GO_POLYSACCHARIDE_CATABOLIC_PROCESS	GO_POLYSACCHARIDE_CATABOLIC_PROCESS	GO_POLYSACCHARIDE_CATABOLIC_PROCESS	21	0.458858	1.30056	0.166667	0.566611	0.509371	3724	tags=29%, list=12%, signal=25%	PYGL/MGAM/CALM1/PHKB/G6PC/CALM3
GO_SENSORY_PERCEPTION_OF_CHEMICAL_STIMULUS	GO_SENSORY_PERCEPTION_OF_CHEMICAL_STIMULUS	GO_SENSORY_PERCEPTION_OF_CHEMICAL_STIMULUS	52	-0.338804	-1.22157	0.166529	0.566611	0.509371	8367	tags=38%, list=26%, signal=28%	SLC6A3/TAS1R2/PKD2L1/SCNN1B/AZGP1/LPO/CALHM1/PKD1L3/GNG13/P2RX2/TAS1R3/CNGA4/PDE4A/OMP/OBP2A/DRD2/SYT10/GJB4/RTP3
GO_POSITIVE_REGULATION_OF_SEQUESTERING_OF_CALCIUM_ION	GO_POSITIVE_REGULATION_OF_SEQUESTERING_OF_CALCIUM_ION	GO_POSITIVE_REGULATION_OF_SEQUESTERING_OF_CALCIUM_ION	15	0.500349	1.31316	0.166906	0.566954	0.509679	3724	tags=27%, list=12%, signal=24%	CALM1/SRI/GSTM2/CALM3
GO_POSITIVE_REGULATION_OF_RESPONSE_TO_OXIDATIVE_STRESS	GO_POSITIVE_REGULATION_OF_RESPONSE_TO_OXIDATIVE_STRESS	GO_POSITIVE_REGULATION_OF_RESPONSE_TO_OXIDATIVE_STRESS	14	0.505851	1.30175	0.167826	0.569605	0.512063	5939	tags=29%, list=18%, signal=23%	RGN/SFPQ/SOD1/FBXW7
GO_CELLULAR_RESPONSE_TO_CARBOHYDRATE_STIMULUS	GO_CELLULAR_RESPONSE_TO_CARBOHYDRATE_STIMULUS	GO_CELLULAR_RESPONSE_TO_CARBOHYDRATE_STIMULUS	67	0.333556	1.21872	0.168627	0.569777	0.512217	3857	tags=21%, list=12%, signal=18%	AACS/LGALS1/NOX4/IRS2/CALCRL/CPB2/GAS6/MLXIPL/PIK3CA/HNRNPK/SLC29A1/XBP1/SOX4/FAS
GO_ORGANIC_ACID_TRANSMEMBRANE_TRANSPORT	GO_ORGANIC_ACID_TRANSMEMBRANE_TRANSPORT	GO_ORGANIC_ACID_TRANSMEMBRANE_TRANSPORT	91	-0.295167	-1.17948	0.168719	0.569777	0.512217	3695	tags=22%, list=12%, signal=19%	SLC16A8/CPT1A/SLC22A4/SLC32A1/SLC6A8/SLC13A5/SLC25A13/SLC6A16/SLC25A12/SLC16A7/PQLC2/SLC17A5/SLC16A10/CPT2/SLC25A20/SLC16A12/SLC16A5/SLC17A8/SLC22A5
GO_DORSAL_VENTRAL_PATTERN_FORMATION	GO_DORSAL_VENTRAL_PATTERN_FORMATION	GO_DORSAL_VENTRAL_PATTERN_FORMATION	87	-0.298445	-1.18478	0.168775	0.569777	0.512217	13263	tags=66%, list=41%, signal=39%	HOXA2/GLI1/TULP3/SUFU/EGF/WDR19/PAX6/RGS20/DYNC2H1/PAX7/FOXA1/LHX3/PROP1/GREM2/IFT122/AXIN1/FOXN4/WNT3A/FZD5/GREM1/GSC/TBX20/DMRT3/FGF8/PTCH1/GLI3/WNT7A/GSX2/WNT8B/MDFI/CHRD/EN1/BMP4/HOXB2/SIX3/ASCL1/NKX2-2/GLI2/SP8/NOTO/NKX6-1/LHX2/TCTN1/LMX1B/NKX2-1/LHX1/SMAD6/FBXL15/SHH/EDN1/NKX6-2/SOX1/RFX4/AXIN2/VAX2/LRP4
GO_NEGATIVE_REGULATION_OF_GLIOGENESIS	GO_NEGATIVE_REGULATION_OF_GLIOGENESIS	GO_NEGATIVE_REGULATION_OF_GLIOGENESIS	35	-0.378082	-1.2499	0.168045	0.569777	0.512217	8011	tags=40%, list=25%, signal=30%	BMP4/RNF10/ID4/SOX11/NKX6-1/DLX2/SIRT2/HES1/STAP1/ATF5/DLX1/NKX6-2/ID2
GO_SPINAL_CORD_MOTOR_NEURON_DIFFERENTIATION	GO_SPINAL_CORD_MOTOR_NEURON_DIFFERENTIATION	GO_SPINAL_CORD_MOTOR_NEURON_DIFFERENTIATION	31	-0.388549	-1.25307	0.168438	0.569777	0.512217	13200	tags=68%, list=41%, signal=40%	DYNC2H1/LBX1/LHX3/ISL2/TBX20/PTCH1/GLI3/GDPD5/MNX1/ZC4H2/CACNA1A/NKX2-2/GLI2/NKX6-1/TCTN1/SHH/NKX6-2/HOXD10/PHOX2A/OLIG3
GO_REGULATION_OF_ORGAN_FORMATION	GO_REGULATION_OF_ORGAN_FORMATION	GO_REGULATION_OF_ORGAN_FORMATION	30	-0.392985	-1.25703	0.168267	0.569777	0.512217	15819	tags=67%, list=49%, signal=34%	BMP7/SPRY1/HOXA11/FRS2/EYA1/HOXC11/NOTCH1/WNT3A/GDNF/FGF8/DKK1/BMP4/SIX1/POU5F1/HES1/WNT5A/SHH/FGF1/HAND2
GO_CELLULAR_RESPONSE_TO_LITHIUM_ION	GO_CELLULAR_RESPONSE_TO_LITHIUM_ION	GO_CELLULAR_RESPONSE_TO_LITHIUM_ION	16	-0.468809	-1.28597	0.168854	0.569777	0.512217	788	tags=44%, list=2%, signal=43%	SLC18A1/NTS/MYOG/SHH/CEBPA/ID2
GO_EXOCYTOSIS	GO_EXOCYTOSIS	GO_EXOCYTOSIS	284	0.252136	1.13913	0.169474	0.571398	0.513674	6447	tags=23%, list=20%, signal=19%	SCFD1/TMSB4X/SYTL5/IGF1/SEC22B/ORM1/F8/CDC37L1/PIK3C2A/CADPS2/ORM2/CALM1/TMX3/HABP4/GAS6/PPBP/VAMP7/SPARC/PPP3CB/VEGFB/LYN/RARRES2/RAPGEF4/CD36/TXLNA/SEC22A/TMED10/STXBP3/EXOC4/PI4K2A/SCAMP1/FGA/LIN7A/P2RX7/FAM3C/PROS1/CD9/CALM3/VAMP3/CFD/VPS41/FGG/TC2N/THBS1/EXOC2/PECAM1/KNG1/SYT1/FGB/FLNA/STX19/SOD1/ARFGEF1/EXOC6B/EXOC1/SYT16/QSOX1/VPS45/SRGN/STXBP5/CALM2/UNC13B/RAB11FIP1/PSEN1/RAB8B/SYT4
GO_REGULATION_OF_FIBRINOLYSIS	GO_REGULATION_OF_FIBRINOLYSIS	GO_REGULATION_OF_FIBRINOLYSIS	12	0.533013	1.31137	0.170288	0.573462	0.51553	4164	tags=25%, list=13%, signal=22%	F11/CPB2/THBS1
GO_METENCEPHALON_DEVELOPMENT	GO_METENCEPHALON_DEVELOPMENT	GO_METENCEPHALON_DEVELOPMENT	94	-0.293248	-1.17881	0.170388	0.573462	0.51553	9656	tags=40%, list=30%, signal=28%	HAP1/WNT7A/CRHR2/ESR2/SEZ6L/GRIN1/KLHL1/CACNA1A/EN1/CNTN1/CBLN1/HNRNPD/ABL1/TRNP1/LHX5/ASCL1/GLI2/CLP1/MDK/LMX1A/KAT2A/SSTR3/FOXP2/LHX1/ATP2B2/SPTBN2/LDB1/CDK5/PHOX2A/RFX4/WNT1/DLL1/OGDH/ABAT/FZD4/PPARGC1A/SERPINE2
GO_RESPONSE_TO_VITAMIN_A	GO_RESPONSE_TO_VITAMIN_A	GO_RESPONSE_TO_VITAMIN_A	19	-0.44391	-1.27283	0.170508	0.573462	0.51553	10161	tags=58%, list=32%, signal=40%	AGER/EPO/CYP1A1/LTC4S/TSHB/ARG1/RXRA/APOC3/GATA4/RARA
GO_PYRIMIDINE_NUCLEOTIDE_METABOLIC_PROCESS	GO_PYRIMIDINE_NUCLEOTIDE_METABOLIC_PROCESS	GO_PYRIMIDINE_NUCLEOTIDE_METABOLIC_PROCESS	39	0.378101	1.23738	0.171316	0.575705	0.517546	8532	tags=38%, list=27%, signal=28%	UPP2/NME6/CMPK2/CTPS2/DCK/UMPS/TBPL1/UPP1/TYMS/ERH/ENTPD4/NME1/UCK2/NME4/PRPS1
GO_POSITIVE_REGULATION_OF_PHOSPHATASE_ACTIVITY	GO_POSITIVE_REGULATION_OF_PHOSPHATASE_ACTIVITY	GO_POSITIVE_REGULATION_OF_PHOSPHATASE_ACTIVITY	26	0.423606	1.26783	0.1718	0.576384	0.518156	7952	tags=37%, list=25%, signal=28%	RGN/CALM1/SLC39A10/CALM3/PPP1R12A/CALM2/MAGI2/JAK2/PPP1R15A/PAWR
GO_EXECUTION_PHASE_OF_APOPTOSIS	GO_EXECUTION_PHASE_OF_APOPTOSIS	GO_EXECUTION_PHASE_OF_APOPTOSIS	51	0.35604	1.23168	0.171664	0.576384	0.518156	5923	tags=27%, list=18%, signal=22%	CASP3/DNASE1L3/CFLAR/BIRC2/DNM1L/CASP7/CDK5RAP3/TARDBP/BNIP1/HMGB2/KPNB1/TAOK1/ROCK1/PTK2
GO_NEGATIVE_REGULATION_OF_LEUKOCYTE_MEDIATED_IMMUNITY	GO_NEGATIVE_REGULATION_OF_LEUKOCYTE_MEDIATED_IMMUNITY	GO_NEGATIVE_REGULATION_OF_LEUKOCYTE_MEDIATED_IMMUNITY	29	0.410962	1.26215	0.171944	0.576393	0.518165	2802	tags=24%, list=9%, signal=22%	BST2/SERPINB9/SUSD4/PTPRC/PPP3CB/CLEC4G/RABGEF1
GO_3_UTR_MEDIATED_MRNA_STABILIZATION	GO_3_UTR_MEDIATED_MRNA_STABILIZATION	GO_3_UTR_MEDIATED_MRNA_STABILIZATION	11	0.540493	1.30598	0.172321	0.577184	0.518875	3450	tags=27%, list=11%, signal=24%	HNRNPA0/HNRNPC/TARDBP
GO_WATER_HOMEOSTASIS	GO_WATER_HOMEOSTASIS	GO_WATER_HOMEOSTASIS	62	0.338353	1.218	0.173814	0.581475	0.522733	5259	tags=16%, list=16%, signal=14%	AQP8/SCNN1A/CYP26B1/AQP1/NEDD4L/CLDN1/ANXA7/WFS1/CLDN4/PRKAR1A
GO_NEGATIVE_REGULATION_OF_SMOOTHENED_SIGNALING_PATHWAY	GO_NEGATIVE_REGULATION_OF_SMOOTHENED_SIGNALING_PATHWAY	GO_NEGATIVE_REGULATION_OF_SMOOTHENED_SIGNALING_PATHWAY	25	-0.411544	-1.25867	0.173887	0.581475	0.522733	11462	tags=50%, list=36%, signal=32%	RUNX2/TRAF3IP1/PTCH2/KIF7/PTCH1/GLI3/CHRD/GPR161/SALL3/RB1/RFX4/SERPINE2
GO_DNA_REPLICATION_INDEPENDENT_NUCLEOSOME_ORGANIZATION	GO_DNA_REPLICATION_INDEPENDENT_NUCLEOSOME_ORGANIZATION	GO_DNA_REPLICATION_INDEPENDENT_NUCLEOSOME_ORGANIZATION	36	0.387259	1.24712	0.174319	0.581967	0.523175	5275	tags=33%, list=16%, signal=28%	HAT1/NPM1/RBBP4/RBBP7/ATRX/H3F3B/CENPC1/RSF1/CENPM/SMARCA5/CENPO/CENPL
GO_NUCLEAR_CHROMOSOME_SEGREGATION	GO_NUCLEAR_CHROMOSOME_SEGREGATION	GO_NUCLEAR_CHROMOSOME_SEGREGATION	173	0.274433	1.16216	0.174232	0.581967	0.523175	6947	tags=28%, list=22%, signal=22%	XPO1/SMC3/MLH1/MIS12/CHMP7/CHMP5/NUP98/PMF1/STAG2/NIPBL/STAG1/AHCTF1/GSG2/FANCM/NUP160/CENPC1/NUP107/SMC4/SMC1A/ACTR3/CENPM/SKA2/VPS4B/RAD21/PDS5B/ACTR2/ATM/CENPO/NUP133/KPNB1/UBE2B/TAOK1/FAM83D/BUB3/ESCO1/CENPL/TOP2B/NDEL1/NUP43/NCAPD3/FBXW7/PDS5A/MAPRE1/MRE11A/MAD2L1/LATS1/SEH1L/INO80/PAFAH1B1
GO_POSITIVE_REGULATION_OF_LAMELLIPODIUM_ORGANIZATION	GO_POSITIVE_REGULATION_OF_LAMELLIPODIUM_ORGANIZATION	GO_POSITIVE_REGULATION_OF_LAMELLIPODIUM_ORGANIZATION	22	0.446999	1.28334	0.175249	0.582948	0.524057	3627	tags=22%, list=11%, signal=19%	LRRC16A/VIL1/HSP90AA1/NCKAP1/MTOR
GO_POSITIVE_REGULATION_OF_TELOMERE_MAINTENANCE_VIA_TELOMERE_LENGTHENING	GO_POSITIVE_REGULATION_OF_TELOMERE_MAINTENANCE_VIA_TELOMERE_LENGTHENING	GO_POSITIVE_REGULATION_OF_TELOMERE_MAINTENANCE_VIA_TELOMERE_LENGTHENING	28	0.412999	1.26285	0.175411	0.582948	0.524057	6825	tags=45%, list=21%, signal=35%	CCT4/TNKS/TNKS2/CCT7/CCT2/MAP3K4/CCT8/ATR/ATM/CCT5/MAPK1/NEK7/CCT3
GO_CELLULAR_COMPONENT_DISASSEMBLY_INVOLVED_IN_EXECUTION_PHASE_OF_APOPTOSIS	GO_CELLULAR_COMPONENT_DISASSEMBLY_INVOLVED_IN_EXECUTION_PHASE_OF_APOPTOSIS	GO_CELLULAR_COMPONENT_DISASSEMBLY_INVOLVED_IN_EXECUTION_PHASE_OF_APOPTOSIS	39	0.3766	1.23247	0.17547	0.582948	0.524057	5923	tags=28%, list=18%, signal=22%	CASP3/DNASE1L3/BIRC2/DNM1L/CASP7/CDK5RAP3/TARDBP/HMGB2/KPNB1/ROCK1/PTK2
GO_RESPONSE_TO_ALKALOID	GO_RESPONSE_TO_ALKALOID	GO_RESPONSE_TO_ALKALOID	122	0.291663	1.17709	0.175177	0.582948	0.524057	6152	tags=22%, list=19%, signal=18%	MBD1/CHRNA4/HNMT/CASP3/IGF1/VCAM1/DDC/HDAC2/DPYSL2/GSTM2/TMED10/BCL2L1/PRKAA1/FGA/DHX15/SLC8A1/MTOR/PRKCE/PTK2B/HIF1A/TACR1/BCL2/BLM/NFKB1/PPARG/AIF1/PSMB9
GO_NEGATIVE_REGULATION_OF_ESTABLISHMENT_OF_PROTEIN_LOCALIZATION	GO_NEGATIVE_REGULATION_OF_ESTABLISHMENT_OF_PROTEIN_LOCALIZATION	GO_NEGATIVE_REGULATION_OF_ESTABLISHMENT_OF_PROTEIN_LOCALIZATION	182	0.271282	1.15856	0.174805	0.582948	0.524057	4035	tags=15%, list=13%, signal=13%	HMGCR/DERL3/ANXA5/RSAD2/HSPH1/DERL2/F2R/SP100/SRI/GAS6/YOD1/CD36/GOPC/NFKBIA/ANXA4/TMBIM6/PPP2R5A/MTNR1A/TNFRSF21/RABGEF1/BCL2L1/NF1/MTOR/SOX4/PTPN22/ANXA1/NLRP12/SNAI2
GO_REGULATION_OF_PEPTIDASE_ACTIVITY	GO_REGULATION_OF_PEPTIDASE_ACTIVITY	GO_REGULATION_OF_PEPTIDASE_ACTIVITY	306	0.248969	1.13316	0.175059	0.582948	0.524057	4794	tags=17%, list=15%, signal=15%	TFPI2/MYC/SERPINA12/EIF2AK3/FABP1/HERPUD1/DAPK1/CASP3/BST2/SERPINB9/VIL1/SERPINA6/PSMB8/F2R/BIRC2/HSPD1/SERPINH1/HSPE1/RECK/IFI27/CAV1/ACER2/MGMT/GAS6/PRDX3/RPS6KA3/CASP7/USP14/PSMA3/BIRC3/PSME1/PEBP1/HTT/AIFM1/AQP1/TFPI/PMAIP1/SIAH2/PROS1/CYR61/FAS/CRIM1/NLRP12/THBS1/TNFRSF10B/ANP32B/CDKN1B/APAF1/XDH/C4B/KNG1/CASP1/VCP
GO_CYTOKINE_METABOLIC_PROCESS	GO_CYTOKINE_METABOLIC_PROCESS	GO_CYTOKINE_METABOLIC_PROCESS	17	0.479185	1.29089	0.176179	0.583061	0.524159	7952	tags=35%, list=25%, signal=27%	IRF7/IFNAR1/IL18/IL12B/CD28/PAWR
GO_ANGIOGENESIS_INVOLVED_IN_WOUND_HEALING	GO_ANGIOGENESIS_INVOLVED_IN_WOUND_HEALING	GO_ANGIOGENESIS_INVOLVED_IN_WOUND_HEALING	14	0.501625	1.29088	0.176218	0.583061	0.524159	8033	tags=36%, list=25%, signal=27%	ADIPOR2/GPR4/HPSE/ETS1/SRF
GO_MONOSACCHARIDE_BIOSYNTHETIC_PROCESS	GO_MONOSACCHARIDE_BIOSYNTHETIC_PROCESS	GO_MONOSACCHARIDE_BIOSYNTHETIC_PROCESS	47	0.362596	1.23392	0.176146	0.583061	0.524159	3996	tags=28%, list=12%, signal=24%	PGD/ALDOC/GOT1/PFKFB1/RGN/SLC25A1/GPD2/MDH1/G6PC/ATF4/SDS/PGK1/TALDO1
GO_NEGATIVE_REGULATION_OF_PROTEIN_BINDING	GO_NEGATIVE_REGULATION_OF_PROTEIN_BINDING	GO_NEGATIVE_REGULATION_OF_PROTEIN_BINDING	70	0.328218	1.20634	0.175856	0.583061	0.524159	6299	tags=27%, list=20%, signal=22%	HSPA5/IFIT1/GTPBP4/SPAG9/CAV1/IFIT2/ANXA2/USP33/TMBIM6/HNRNPK/PPP1CA/ADRB2/KDM1A/MAPK8/ROCK1/SENP2/B2M/MAPRE1/RALB
GO_NUCLEIC_ACID_PHOSPHODIESTER_BOND_HYDROLYSIS	GO_NUCLEIC_ACID_PHOSPHODIESTER_BOND_HYDROLYSIS	GO_NUCLEIC_ACID_PHOSPHODIESTER_BOND_HYDROLYSIS	208	0.265204	1.15203	0.175782	0.583061	0.524159	8251	tags=34%, list=26%, signal=26%	CSTF3/CASP3/DNASE1L3/EXOSC8/TDP2/PNPT1/RPSA/RPP40/RPS27A/RPS21/PARN/CNOT6/SND1/MOV10/HARBI1/CUL4B/CNOT6L/NOP14/FANCM/RAD1/SLFN14/CHD1L/EXOG/CPSF3/UTP20/ERCC5/TATDN1/FEN1/HMGB2/WRN/RFC1/EXOSC3/POLA1/PAN2/KPNB1/TDP1/FBXO18/DCPS/APLF/DIS3/DDX1/EXOSC9/CNOT7/CSTF2T/CNOT8/RCL1/XRN1/RPA1/MRE11A/RPA2/PCNA/G3BP1/DCP2/RPP30/GTF2H1/APEX1/DIS3L2/ENDOD1/CNOT2/POLD2/RBBP8/EXOSC7/APTX/POLD3/ERCC3/EDC3/DROSHA/RA…
GO_PRODUCTION_OF_MOLECULAR_MEDIATOR_OF_IMMUNE_RESPONSE	GO_PRODUCTION_OF_MOLECULAR_MEDIATOR_OF_IMMUNE_RESPONSE	GO_PRODUCTION_OF_MOLECULAR_MEDIATOR_OF_IMMUNE_RESPONSE	48	0.358763	1.22782	0.176712	0.584224	0.525204	6593	tags=33%, list=21%, signal=27%	MLH1/HSPD1/GAS6/PTPRC/MR1/MSH6/POLB/FAS/DLG1/GCNT3/EXOSC3/MSH2/DENND1B/NBN/PRKDC/SWAP70
GO_POSITIVE_REGULATION_OF_FATTY_ACID_OXIDATION	GO_POSITIVE_REGULATION_OF_FATTY_ACID_OXIDATION	GO_POSITIVE_REGULATION_OF_FATTY_ACID_OXIDATION	14	-0.484878	-1.28029	0.176896	0.584358	0.525325	526	tags=33%, list=2%, signal=33%	PLIN5/IRS1/PPARGC1A/ABCD2
GO_CELL_PROJECTION_ASSEMBLY	GO_CELL_PROJECTION_ASSEMBLY	GO_CELL_PROJECTION_ASSEMBLY	221	0.261755	1.14666	0.17787	0.587102	0.527791	7912	tags=27%, list=25%, signal=20%	ONECUT1/LRRC16A/NEK1/ABLIM3/EHD3/RAPGEF2/ARL13B/ICK/PCM1/IQCB1/SEPT2/RAPGEF6/RAB1A/MTSS1/ARHGEF26/PKHD1/BBIP1/P2RX7/RAP1B/CDC42/NCK1/ACTR2/MYLK/SNX10/FGD6/TMEM67/UBE2B/ATP6V0D1/ATP6V1D/TTC8/RDX/FLNA/RAP2C/RP1L1/ROCK1/TTLL5/RAP1A/ARHGEF6/CEP290/AIF1/RAB8B/CTTN/SDCBP/FGD5/RFX3/GOLPH3/FGD4/SCLT1/CDH13/SRGAP2/BBS4/VCL/CCDC113/CD2AP/HSPB11/FOPNL/DYX1C1/PIP5K1A/C2CD3
GO_RESPONSE_TO_ARSENIC_CONTAINING_SUBSTANCE	GO_RESPONSE_TO_ARSENIC_CONTAINING_SUBSTANCE	GO_RESPONSE_TO_ARSENIC_CONTAINING_SUBSTANCE	29	0.407276	1.25083	0.178758	0.587655	0.528288	5296	tags=30%, list=16%, signal=25%	CPEB2/CDKN1A/RBM4/MKNK2/ALAD/ATF4/RNF4/PTEN/GCLC/ATF3
GO_DETECTION_OF_VISIBLE_LIGHT	GO_DETECTION_OF_VISIBLE_LIGHT	GO_DETECTION_OF_VISIBLE_LIGHT	35	0.388175	1.24438	0.178593	0.587655	0.528288	14	tags=3%, list=0%, signal=3%	RDH11
GO_LEUKOCYTE_MEDIATED_IMMUNITY	GO_LEUKOCYTE_MEDIATED_IMMUNITY	GO_LEUKOCYTE_MEDIATED_IMMUNITY	119	0.292596	1.17378	0.178656	0.587655	0.528288	6593	tags=29%, list=21%, signal=23%	IRF7/C6/SERPINB9/SUSD4/MLH1/C1QBP/HSPD1/C8A/PPBP/VAMP7/IGHM/MSH6/LYN/C2/STXBP3/C8B/PI4K2A/MBL2/FAS/DLG1/GCNT3/C4B/EXOSC3/MSH2/ADAM17/MASP2/C4A/C9/ELANE/PRDX1/CD46/DENND1B/NBN/KDM5D/SWAP70
GO_REGENERATION	GO_REGENERATION	GO_REGENERATION	146	0.282697	1.17013	0.178578	0.587655	0.528288	1571	tags=10%, list=5%, signal=10%	IFRD1/LPIN1/LIFR/IGFBP1/JUN/CDKN1A/IGF1/PFKFB1/CALU/RGN/CFLAR/POSTN/CPB2/CAV1/GAS6
GO_NEGATIVE_REGULATION_OF_B_CELL_ACTIVATION	GO_NEGATIVE_REGULATION_OF_B_CELL_ACTIVATION	GO_NEGATIVE_REGULATION_OF_B_CELL_ACTIVATION	27	-0.400231	-1.24595	0.1785	0.587655	0.528288	133	tags=11%, list=0%, signal=11%	BCL6/ID2
GO_REGULATION_OF_KIDNEY_DEVELOPMENT	GO_REGULATION_OF_KIDNEY_DEVELOPMENT	GO_REGULATION_OF_KIDNEY_DEVELOPMENT	50	0.353416	1.21802	0.179055	0.588158	0.528741	507	tags=6%, list=2%, signal=6%	EGR1/MYC/STAT1
[truncated: 2,840 more rows]

## Sheet: liver REAC GSEA
	ID	Description	setSize	enrichmentScore	NES	pvalue	p.adjust	qvalues	rank	leading_edge	core_enrichment
[truncated: 619 more rows]

[truncated: 2 more sheets: kidney GO GSEA, kidney REAC GSEA]
