# Supplementary material for: Tetracycline-induced mitohormesis mediates disease tolerance against influenza
Source: J Clin Invest. 2022 Sep 1;132(17):e151540. doi: 10.1172/JCI151540 (PMC9433105; doi:10.1172/JCI151540)
Supplement: Supplemental table 4 [file jci-132-151540-s012.xlsx]

## Sheet: Lungs_InfvsNormal_Effect
gene_id	gene_name	logFC	AveExpr	t	P.Value	adj.P.Val	B	contrast
ENSMUSG00000105504	Gbp5	4.79948	8.503	62.1147	1.65131e-27	2.12426e-23	52.3981	InfvsNormal_Effect
ENSMUSG00000054072	Iigp1	5.22285	9.42482	61.7585	1.88798e-27	2.12426e-23	52.326	InfvsNormal_Effect
ENSMUSG00000025498	Irf7	4.52337	9.467	50.3932	2.1391e-25	1.56819e-21	48.0342	InfvsNormal_Effect
ENSMUSG00000037321	Tap1	3.14848	8.9762	49.8218	2.78752e-25	1.56819e-21	47.8093	InfvsNormal_Effect
ENSMUSG00000032690	Oas2	3.35896	7.31105	48.5296	5.13005e-25	2.30883e-21	47.1681	InfvsNormal_Effect
ENSMUSG00000015947	Fcgr1	5.1892	7.95943	46.7577	1.21573e-24	4.5596e-21	46.2496	InfvsNormal_Effect
ENSMUSG00000046879	Irgm1	4.00681	7.49683	46.1418	1.65328e-24	5.31481e-21	46.0259	InfvsNormal_Effect
ENSMUSG00000028270	Gbp2	3.66263	9.28078	44.033	4.88767e-24	1.22208e-20	45.0699	InfvsNormal_Effect
ENSMUSG00000002847	Pla1a	5.24331	5.70658	44.8758	3.15039e-24	8.86164e-21	44.33	InfvsNormal_Effect
ENSMUSG00000078853	Igtp	4.60857	8.5446	42.2779	1.25311e-23	2.81987e-20	44.1316	InfvsNormal_Effect
ENSMUSG00000021091	Serpina3n	3.98638	9.54965	42.0682	1.4059e-23	2.87609e-20	44.0463	InfvsNormal_Effect
ENSMUSG00000024679	Ms4a6d	4.73087	8.87801	41.8117	1.6195e-23	2.98921e-20	43.8942	InfvsNormal_Effect
ENSMUSG00000079363	Gbp4	3.33936	10.4119	41.6958	1.72687e-23	2.98921e-20	43.8362	InfvsNormal_Effect
ENSMUSG00000040264	Gbp2b	3.87329	9.39655	40.8896	2.71222e-23	4.35951e-20	43.4092	InfvsNormal_Effect
ENSMUSG00000016496	Cd274	3.89205	8.30323	40.5802	3.23276e-23	4.84979e-20	43.2311	InfvsNormal_Effect
ENSMUSG00000070427	Il18bp	4.08599	7.46609	40.0897	4.28153e-23	6.0217e-20	42.9127	InfvsNormal_Effect
ENSMUSG00000041827	Oasl1	3.95086	7.7491	39.5565	5.83361e-23	7.72199e-20	42.6387	InfvsNormal_Effect
ENSMUSG00000073489	Ifi204	4.91539	7.69924	38.1006	1.3863e-22	1.64189e-19	41.7391	InfvsNormal_Effect
ENSMUSG00000035692	Isg15	4.96548	7.183	38.2254	1.28556e-22	1.60717e-19	41.7292	InfvsNormal_Effect
ENSMUSG00000032661	Oas3	3.80565	7.53969	37.6332	1.84288e-22	2.07352e-19	41.5111	InfvsNormal_Effect
ENSMUSG00000024339	Tap2	2.04863	7.34525	37.4257	2.09343e-22	2.24326e-19	41.4163	InfvsNormal_Effect
ENSMUSG00000046718	Bst2	3.09434	7.9487	36.5808	3.54345e-22	3.43259e-19	40.8938	InfvsNormal_Effect
ENSMUSG00000026981	Il1rn	3.61082	8.24238	36.5291	3.66094e-22	3.43259e-19	40.86	InfvsNormal_Effect
ENSMUSG00000040026	Saa3	7.52422	8.28281	36.8988	2.90283e-22	2.9692e-19	40.7418	InfvsNormal_Effect
ENSMUSG00000024349	Tmem173	2.6963	6.2654	36.3491	4.10202e-22	3.5503e-19	40.7196	InfvsNormal_Effect
ENSMUSG00000029561	Oasl2	3.19045	8.59552	36.2384	4.40054e-22	3.66761e-19	40.6815	InfvsNormal_Effect
ENSMUSG00000026535	Ifi202b	5.2734	6.82289	36.4519	3.84384e-22	3.45991e-19	40.5805	InfvsNormal_Effect
ENSMUSG00000033880	Lgals3bp	2.63314	9.79504	36.0763	4.87922e-22	3.92132e-19	40.5762	InfvsNormal_Effect
ENSMUSG00000025044	Msr1	5.21819	7.25818	36.0116	5.08533e-22	3.94604e-19	40.4062	InfvsNormal_Effect
ENSMUSG00000024338	Psmb8	2.72097	6.74746	35.814	5.77203e-22	4.3296e-19	40.4008	InfvsNormal_Effect
ENSMUSG00000032508	Myd88	1.53269	7.34499	35.6479	6.42391e-22	4.66314e-19	40.3109	InfvsNormal_Effect
ENSMUSG00000017830	Dhx58	3.31828	6.57226	35.4677	7.2188e-22	5.0764e-19	40.1542	InfvsNormal_Effect
ENSMUSG00000028268	Gbp3	3.89922	7.97361	35.1754	8.73314e-22	5.71729e-19	39.9948	InfvsNormal_Effect
ENSMUSG00000028037	Ifi44	4.81561	7.91311	35.1478	8.89237e-22	5.71729e-19	39.949	InfvsNormal_Effect
ENSMUSG00000027514	Zbp1	5.36615	7.26612	35.2032	8.57574e-22	5.71729e-19	39.883	InfvsNormal_Effect
ENSMUSG00000022584	Ly6c2	2.67575	7.11362	34.9908	9.85682e-22	6.16133e-19	39.881	InfvsNormal_Effect
ENSMUSG00000073490	Ifi207	3.33164	8.31377	34.7916	1.12402e-21	6.83618e-19	39.7529	InfvsNormal_Effect
ENSMUSG00000074151	Nlrc5	3.24363	7.02979	34.6559	1.22975e-21	7.28241e-19	39.6488	InfvsNormal_Effect
ENSMUSG00000029322	Plac8	3.64176	7.86857	34.0536	1.84013e-21	1.06176e-18	39.261	InfvsNormal_Effect
ENSMUSG00000024737	Slc15a3	2.08276	7.56448	33.9957	1.91351e-21	1.07649e-18	39.2268	InfvsNormal_Effect
ENSMUSG00000056116	H2-T22	2.01802	8.47801	33.3327	3.0084e-21	1.61186e-18	38.7763	InfvsNormal_Effect
ENSMUSG00000042726	Trafd1	1.81334	8.6918	33.1794	3.34425e-21	1.75013e-18	38.6707	InfvsNormal_Effect
ENSMUSG00000040552	C3ar1	5.32863	6.92126	33.1139	3.49937e-21	1.78969e-18	38.4904	InfvsNormal_Effect
ENSMUSG00000069874	Irgm2	3.17762	8.2738	32.3746	5.87474e-21	2.93776e-18	38.1088	InfvsNormal_Effect
ENSMUSG00000028793	Rnf19b	2.25599	8.03179	32.2995	6.19608e-21	3.0311e-18	38.0557	InfvsNormal_Effect
ENSMUSG00000033355	Rtp4	2.86244	7.52143	32.2446	6.44276e-21	3.08471e-18	38.0166	InfvsNormal_Effect
ENSMUSG00000040613	Apobec1	3.45152	7.2284	32.1826	6.73341e-21	3.15671e-18	37.9696	InfvsNormal_Effect
ENSMUSG00000035385	Ccl2	7.77962	6.73244	33.3936	2.8848e-21	1.58333e-18	37.8903	InfvsNormal_Effect
ENSMUSG00000082292	Gm12250	4.72243	6.46767	32.04	7.45534e-21	3.42383e-18	37.7605	InfvsNormal_Effect
ENSMUSG00000030921	Trim30a	2.44207	7.88785	31.7531	9.16195e-21	4.11322e-18	37.6649	InfvsNormal_Effect
ENSMUSG00000032449	Slc25a36	-1.06492	5.64835	-31.7291	9.32205e-21	4.11322e-18	37.6475	InfvsNormal_Effect
ENSMUSG00000054203	Ifi205	3.72341	6.44558	31.5637	1.05079e-20	4.5473e-18	37.5034	InfvsNormal_Effect
ENSMUSG00000028434	Epb41l4b	-1.5995	3.61516	-31.533	1.07451e-20	4.56219e-18	37.4587	InfvsNormal_Effect
ENSMUSG00000052302	Tbc1d30	-2.09099	2.65332	-31.5027	1.09839e-20	4.57725e-18	37.3083	InfvsNormal_Effect
ENSMUSG00000079197	Psme2	1.86761	7.49545	31.1963	1.37403e-20	5.62178e-18	37.259	InfvsNormal_Effect
ENSMUSG00000112023	Lilr4b	3.26218	8.35195	31.0607	1.5181e-20	5.91289e-18	37.1602	InfvsNormal_Effect
ENSMUSG00000079227	Ccr5	5.28664	7.14397	31.1354	1.43683e-20	5.77373e-18	37.1599	InfvsNormal_Effect
ENSMUSG00000034438	Gbp8	3.43926	5.90975	31.0554	1.52401e-20	5.91289e-18	37.1215	InfvsNormal_Effect
ENSMUSG00000031996	Aplp2	-1.59141	7.98163	-31.0038	1.58321e-20	6.03847e-18	37.1178	InfvsNormal_Effect
ENSMUSG00000015437	Gzmb	6.16385	7.89203	30.9084	1.69895e-20	6.37193e-18	36.9973	InfvsNormal_Effect
ENSMUSG00000066363	Serpina3f	4.20431	6.8979	30.8274	1.80408e-20	6.65527e-18	36.973	InfvsNormal_Effect
ENSMUSG00000074896	Ifit3	3.90943	8.15047	30.6886	2.00024e-20	7.25989e-18	36.8859	InfvsNormal_Effect
ENSMUSG00000041481	Serpina3g	3.92933	8.65504	30.607	2.12586e-20	7.52219e-18	36.8239	InfvsNormal_Effect
ENSMUSG00000059089	Fcgr4	4.30971	8.13703	30.5986	2.13936e-20	7.52219e-18	36.8188	InfvsNormal_Effect
ENSMUSG00000040033	Stat2	1.96117	8.29908	30.5731	2.18054e-20	7.54902e-18	36.7962	InfvsNormal_Effect
ENSMUSG00000020719	Ddx5	-1.20954	9.54691	-30.505	2.29468e-20	7.82383e-18	36.7485	InfvsNormal_Effect
ENSMUSG00000039699	Batf2	3.84838	6.46939	30.4247	2.43719e-20	8.18568e-18	36.6709	InfvsNormal_Effect
ENSMUSG00000057789	Bak1	1.80346	7.12216	30.3879	2.50571e-20	8.29206e-18	36.6571	InfvsNormal_Effect
ENSMUSG00000012519	Mlkl	3.28694	6.07637	30.3526	2.57324e-20	8.39212e-18	36.619	InfvsNormal_Effect
ENSMUSG00000018415	Gid4	-1.49348	4.25648	-30.292	2.69355e-20	8.659e-18	36.5876	InfvsNormal_Effect
ENSMUSG00000095788	Sirpb1a	2.68321	5.66156	30.2558	2.76821e-20	8.77368e-18	36.5526	InfvsNormal_Effect
ENSMUSG00000024921	Smarca2	-2.23046	6.15421	-30.0668	3.19448e-20	9.9841e-18	36.4132	InfvsNormal_Effect
ENSMUSG00000026271	Gpr35	3.34612	6.09183	29.809	3.88916e-20	1.19887e-17	36.2132	InfvsNormal_Effect
ENSMUSG00000074622	Mafb	3.25823	7.43034	29.7436	4.08947e-20	1.227e-17	36.1702	InfvsNormal_Effect
ENSMUSG00000040253	Gbp7	2.60933	8.4475	29.716	4.17707e-20	1.23171e-17	36.1444	InfvsNormal_Effect
ENSMUSG00000063268	Parp10	1.64072	7.0382	29.6977	4.23633e-20	1.23171e-17	36.1297	InfvsNormal_Effect
ENSMUSG00000024014	Pim1	1.77747	7.37461	29.6876	4.26937e-20	1.23171e-17	36.1215	InfvsNormal_Effect
ENSMUSG00000020183	Cpm	-2.79209	2.45186	-29.7632	4.02847e-20	1.22504e-17	36.0174	InfvsNormal_Effect
ENSMUSG00000046711	Hmga1	2.46472	5.45932	29.5088	4.90121e-20	1.35455e-17	35.9861	InfvsNormal_Effect
ENSMUSG00000014846	Tppp3	-2.65433	5.8087	-29.4996	4.93592e-20	1.35455e-17	35.9779	InfvsNormal_Effect
ENSMUSG00000021662	Arhgef28	-1.72804	3.36611	-29.5349	4.80309e-20	1.35105e-17	35.9747	InfvsNormal_Effect
ENSMUSG00000027187	Cat	-1.9265	5.41808	-29.473	5.03887e-20	1.36614e-17	35.9579	InfvsNormal_Effect
ENSMUSG00000022906	Parp9	2.20556	7.63059	29.3675	5.46858e-20	1.44776e-17	35.8734	InfvsNormal_Effect
ENSMUSG00000040328	Olfr56	4.83045	5.65978	29.4484	5.13594e-20	1.37588e-17	35.7692	InfvsNormal_Effect
ENSMUSG00000104713	Gbp6	4.78287	5.26603	29.5349	4.80303e-20	1.35105e-17	35.7283	InfvsNormal_Effect
ENSMUSG00000057530	Ece1	-1.21622	8.88069	-29.1291	6.58707e-20	1.70979e-17	35.6899	InfvsNormal_Effect
ENSMUSG00000039199	Zdhhc1	-1.53708	5.14804	-29.1246	6.61031e-20	1.70979e-17	35.6874	InfvsNormal_Effect
ENSMUSG00000078249	Hmga1b	2.43721	6.2093	28.8353	8.30113e-20	2.09888e-17	35.4646	InfvsNormal_Effect
ENSMUSG00000026879	Gsn	-1.87459	8.792	-28.8416	8.26024e-20	2.09888e-17	35.4631	InfvsNormal_Effect
ENSMUSG00000032322	Pstpip1	2.23856	6.08549	28.6015	9.99516e-20	2.49912e-17	35.2783	InfvsNormal_Effect
ENSMUSG00000040483	Xaf1	2.29944	7.33294	28.526	1.06159e-19	2.62517e-17	35.2077	InfvsNormal_Effect
ENSMUSG00000024640	Psat1	2.38301	5.00334	28.5098	1.07537e-19	2.63032e-17	35.1906	InfvsNormal_Effect
ENSMUSG00000028792	Ak2	1.24764	5.90921	28.4831	1.09859e-19	2.65823e-17	35.1773	InfvsNormal_Effect
ENSMUSG00000034459	Ifit1	3.87844	7.90596	28.4044	1.17011e-19	2.80117e-17	35.1182	InfvsNormal_Effect
ENSMUSG00000022221	Ripk3	1.99844	5.74271	28.3868	1.18681e-19	2.81125e-17	35.1077	InfvsNormal_Effect
ENSMUSG00000034947	Tmem106a	1.93422	6.95081	28.3465	1.22585e-19	2.84385e-17	35.0623	InfvsNormal_Effect
ENSMUSG00000022126	Acod1	5.27046	6.93913	28.3614	1.21129e-19	2.83935e-17	35.0482	InfvsNormal_Effect
ENSMUSG00000070327	Rnf213	2.1001	8.896	28.0877	1.51074e-19	3.46899e-17	34.851	InfvsNormal_Effect
ENSMUSG00000049502	Dtx3l	1.97767	7.66925	27.9387	1.70525e-19	3.87609e-17	34.7272	InfvsNormal_Effect
ENSMUSG00000091649	Phf11b	3.73772	6.57144	27.8815	1.78679e-19	4.02082e-17	34.701	InfvsNormal_Effect
ENSMUSG00000022500	Litaf	1.4494	8.10612	27.7875	1.92951e-19	4.29898e-17	34.6021	InfvsNormal_Effect
ENSMUSG00000021190	Lgmn	2.58387	9.7921	27.6883	2.09322e-19	4.57317e-17	34.5274	InfvsNormal_Effect
ENSMUSG00000027219	Slc28a2	2.62721	6.56071	27.5744	2.29896e-19	4.97437e-17	34.4412	InfvsNormal_Effect
ENSMUSG00000001300	Efnb2	-2.25654	6.44982	-27.5534	2.33917e-19	5.01318e-17	34.4077	InfvsNormal_Effect
ENSMUSG00000038301	Snx10	2.01349	6.74718	27.5185	2.40762e-19	5.06609e-17	34.3849	InfvsNormal_Effect
ENSMUSG00000041134	Cyyr1	-1.6556	7.11321	-27.5179	2.40889e-19	5.06609e-17	34.3776	InfvsNormal_Effect
ENSMUSG00000075602	Ly6a	1.68507	10.7661	27.2071	3.11905e-19	6.48392e-17	34.1317	InfvsNormal_Effect
ENSMUSG00000025804	Ccr1	2.66466	7.96484	27.1899	3.16403e-19	6.48392e-17	34.105	InfvsNormal_Effect
ENSMUSG00000020889	Nr1d1	-3.38413	6.54976	-27.1851	3.17684e-19	6.48392e-17	34.1023	InfvsNormal_Effect
ENSMUSG00000096727	Psmb9	2.278	7.00553	27.1771	3.19831e-19	6.48392e-17	34.0978	InfvsNormal_Effect
ENSMUSG00000005667	Mthfd2	2.85961	4.26154	27.14	3.29898e-19	6.62829e-17	33.9926	InfvsNormal_Effect
ENSMUSG00000032649	Colgalt2	-2.68407	1.01652	-27.6895	2.09114e-19	4.57317e-17	33.9805	InfvsNormal_Effect
ENSMUSG00000026822	Lcn2	3.1046	10.1114	27.0287	3.62216e-19	7.21322e-17	33.975	InfvsNormal_Effect
ENSMUSG00000021281	Tnfaip2	1.88268	7.64443	26.9568	3.84808e-19	7.59591e-17	33.9048	InfvsNormal_Effect
ENSMUSG00000021573	Tppp	-2.32934	3.34307	-26.7158	4.71913e-19	9.23431e-17	33.7261	InfvsNormal_Effect
ENSMUSG00000020869	Lrrc59	1.1609	7.35663	26.6454	5.01043e-19	9.7198e-17	33.6361	InfvsNormal_Effect
ENSMUSG00000037447	Arid5a	1.62782	6.21463	26.5696	5.34535e-19	1.02809e-16	33.5825	InfvsNormal_Effect
ENSMUSG00000025025	Mxi1	-1.44807	4.96983	-26.4306	6.0214e-19	1.13865e-16	33.4656	InfvsNormal_Effect
ENSMUSG00000018920	Cxcl16	1.77044	7.33462	26.4331	6.00852e-19	1.13865e-16	33.4544	InfvsNormal_Effect
ENSMUSG00000043091	Tuba1c	2.19612	6.22817	26.372	6.33209e-19	1.18743e-16	33.4209	InfvsNormal_Effect
ENSMUSG00000002885	Adgre5	-1.89562	8.19178	-26.3496	6.45579e-19	1.20062e-16	33.387	InfvsNormal_Effect
ENSMUSG00000068245	Phf11d	2.90081	7.42744	26.2922	6.78314e-19	1.25116e-16	33.3416	InfvsNormal_Effect
ENSMUSG00000058715	Fcer1g	2.64879	8.67785	26.2525	7.01993e-19	1.2843e-16	33.3001	InfvsNormal_Effect
ENSMUSG00000022892	App	-0.99133	9.81808	-26.1237	7.84799e-19	1.41283e-16	33.1998	InfvsNormal_Effect
ENSMUSG00000045038	Prkce	-1.44181	5.71087	-26.0661	8.25067e-19	1.47353e-16	33.1341	InfvsNormal_Effect
ENSMUSG00000028480	Glipr2	1.92831	6.71473	25.9822	8.87706e-19	1.57292e-16	33.0666	InfvsNormal_Effect
ENSMUSG00000024401	Tnf	3.88396	4.40504	26.1429	7.71847e-19	1.40072e-16	33.0622	InfvsNormal_Effect
ENSMUSG00000078922	Tgtp1	5.50232	6.23379	25.8977	9.5569e-19	1.68015e-16	32.9432	InfvsNormal_Effect
ENSMUSG00000068740	Celsr2	-1.3239	3.64503	-25.792	1.04854e-18	1.81503e-16	32.9364	InfvsNormal_Effect
ENSMUSG00000031504	Rab20	1.94729	4.73315	25.7547	1.0835e-18	1.84711e-16	32.9037	InfvsNormal_Effect
ENSMUSG00000045932	Ifit2	3.79663	8.46194	25.7706	1.0684e-18	1.83528e-16	32.8819	InfvsNormal_Effect
ENSMUSG00000038507	Parp12	1.727	8.03069	25.7257	1.11152e-18	1.88064e-16	32.8308	InfvsNormal_Effect
ENSMUSG00000004446	Bid	2.21333	4.4449	25.6661	1.17145e-18	1.95267e-16	32.8174	InfvsNormal_Effect
ENSMUSG00000046688	Tifa	1.89564	5.97788	25.6681	1.16942e-18	1.95267e-16	32.8016	InfvsNormal_Effect
ENSMUSG00000033576	Apol6	5.11267	5.20741	25.8458	1.00017e-18	1.74472e-16	32.7996	InfvsNormal_Effect
ENSMUSG00000032076	Cadm1	-1.37617	4.84673	-25.6172	1.22315e-18	2.00909e-16	32.7533	InfvsNormal_Effect
ENSMUSG00000062098	Btbd3	-1.64156	5.47265	-25.627	1.21268e-18	2.00655e-16	32.749	InfvsNormal_Effect
ENSMUSG00000079491	H2-T10	1.78684	5.29064	25.4483	1.42085e-18	2.31692e-16	32.6242	InfvsNormal_Effect
ENSMUSG00000035000	Dpp4	-1.58943	4.38844	-25.4156	1.46285e-18	2.36824e-16	32.5865	InfvsNormal_Effect
ENSMUSG00000018417	Myo1b	-1.3095	6.7392	-25.3749	1.51686e-18	2.43814e-16	32.5132	InfvsNormal_Effect
ENSMUSG00000046805	Mpeg1	2.15166	9.66827	25.2685	1.6682e-18	2.66238e-16	32.4294	InfvsNormal_Effect
ENSMUSG00000056025	Clca3a1	3.41291	6.20254	25.2211	1.74064e-18	2.73914e-16	32.4286	InfvsNormal_Effect
ENSMUSG00000005054	Cstb	1.95846	7.78805	25.2596	1.68155e-18	2.66478e-16	32.4116	InfvsNormal_Effect
ENSMUSG00000021482	Aaed1	-1.32245	4.41534	-25.1881	1.79305e-18	2.80201e-16	32.3793	InfvsNormal_Effect
ENSMUSG00000072620	Slfn2	2.32166	5.71208	25.1576	1.84274e-18	2.84023e-16	32.3581	InfvsNormal_Effect
ENSMUSG00000029298	Gbp9	1.95116	8.13715	25.0998	1.94128e-18	2.97174e-16	32.2661	InfvsNormal_Effect
ENSMUSG00000018001	Cyth3	-1.28779	6.82412	-25.0591	2.01387e-18	3.06203e-16	32.2259	InfvsNormal_Effect
ENSMUSG00000038037	Socs1	4.73207	5.67853	25.0023	2.1199e-18	3.20161e-16	32.1979	InfvsNormal_Effect
ENSMUSG00000027217	Tspan18	-2.52853	6.14457	-24.9821	2.15887e-18	3.23874e-16	32.1602	InfvsNormal_Effect
ENSMUSG00000024079	Eif2ak2	1.87169	6.41326	24.9566	2.20942e-18	3.27516e-16	32.1506	InfvsNormal_Effect
ENSMUSG00000022216	Psme1	1.49259	7.43921	24.9552	2.21225e-18	3.27516e-16	32.1319	InfvsNormal_Effect
ENSMUSG00000023913	Pla2g7	2.33997	8.40437	24.9131	2.29826e-18	3.38025e-16	32.0966	InfvsNormal_Effect
ENSMUSG00000028633	Ctps	1.75486	5.6476	24.8184	2.50493e-18	3.59009e-16	32.0434	InfvsNormal_Effect
ENSMUSG00000029771	Irf5	2.21738	7.18096	24.8487	2.43681e-18	3.5537e-16	32.0399	InfvsNormal_Effect
ENSMUSG00000005514	Por	-1.50145	7.39155	-24.8396	2.45695e-18	3.5537e-16	32.0268	InfvsNormal_Effect
ENSMUSG00000090799	Klhl33	-2.55749	2.23237	-24.8367	2.46357e-18	3.5537e-16	32.0132	InfvsNormal_Effect
ENSMUSG00000112148	Lilrb4a	2.00783	6.62977	24.8115	2.52071e-18	3.59009e-16	32.0117	InfvsNormal_Effect
ENSMUSG00000049401	Ogfr	1.44447	7.02047	24.7719	2.61345e-18	3.69877e-16	31.964	InfvsNormal_Effect
ENSMUSG00000015354	Pcolce2	-2.22135	3.63363	-24.71	2.76544e-18	3.88942e-16	31.9639	InfvsNormal_Effect
ENSMUSG00000030187	Klra2	2.68272	4.90829	24.681	2.83961e-18	3.96893e-16	31.9429	InfvsNormal_Effect
ENSMUSG00000105096	Gbp10	6.23028	5.06124	25.1702	1.82205e-18	2.8277e-16	31.8691	InfvsNormal_Effect
ENSMUSG00000059824	Dbp	-3.23537	2.77578	-24.5791	3.11792e-18	4.29892e-16	31.8476	InfvsNormal_Effect
ENSMUSG00000049988	Lrrc25	3.35242	6.22066	24.5816	3.11069e-18	4.29892e-16	31.8386	InfvsNormal_Effect
ENSMUSG00000079419	Ms4a6c	3.94638	6.43015	24.5096	3.32382e-18	4.47879e-16	31.7811	InfvsNormal_Effect
ENSMUSG00000031167	Rbm3	1.33161	7.8134	24.5739	3.13302e-18	4.29892e-16	31.7784	InfvsNormal_Effect
ENSMUSG00000075010	AW112010	2.45351	7.65842	24.5513	3.1988e-18	4.36258e-16	31.7624	InfvsNormal_Effect
ENSMUSG00000079014	Serpina3i	2.71709	5.57971	24.4751	3.43133e-18	4.59615e-16	31.7471	InfvsNormal_Effect
ENSMUSG00000025492	Ifitm3	1.75033	10.1766	24.5188	3.29579e-18	4.46777e-16	31.7445	InfvsNormal_Effect
ENSMUSG00000043384	Gprasp1	-1.4505	3.52619	-24.4482	3.51751e-18	4.68369e-16	31.7277	InfvsNormal_Effect
ENSMUSG00000027500	Stmn2	-2.01711	2.49537	-24.4286	3.58174e-18	4.74118e-16	31.6952	InfvsNormal_Effect
ENSMUSG00000034116	Vav1	2.36548	6.43812	24.3445	3.8719e-18	5.09528e-16	31.5874	InfvsNormal_Effect
ENSMUSG00000039146	Ifi44l	5.39489	5.80743	24.2802	4.1098e-18	5.37691e-16	31.5035	InfvsNormal_Effect
ENSMUSG00000020315	Sptbn1	-1.71561	9.18362	-24.1706	4.55154e-18	5.8864e-16	31.416	InfvsNormal_Effect
ENSMUSG00000018774	Cd68	2.0216	8.40411	24.163	4.584e-18	5.8945e-16	31.3951	InfvsNormal_Effect
ENSMUSG00000069793	Slfn9	4.1116	4.16018	24.2592	4.19116e-18	5.45166e-16	31.341	InfvsNormal_Effect
ENSMUSG00000001131	Timp1	5.59097	7.45652	24.0284	5.19931e-18	6.56312e-16	31.3384	InfvsNormal_Effect
ENSMUSG00000022884	Eif4a2	-1.20783	7.49998	-24.0941	4.889e-18	6.25098e-16	31.3276	InfvsNormal_Effect
ENSMUSG00000001473	Tubb6	2.42703	6.80397	24.0569	5.06226e-18	6.43594e-16	31.3079	InfvsNormal_Effect
ENSMUSG00000033294	Noc4l	1.52372	5.78324	24.0182	5.24979e-18	6.56312e-16	31.2799	InfvsNormal_Effect
ENSMUSG00000020641	Rsad2	4.38628	8.72135	24.021	5.23567e-18	6.56312e-16	31.2767	InfvsNormal_Effect
ENSMUSG00000062866	Phactr2	-1.28599	5.05027	-23.993	5.37513e-18	6.64597e-16	31.2489	InfvsNormal_Effect
ENSMUSG00000000530	Acvrl1	-1.64586	8.96244	-23.9931	5.37458e-18	6.64597e-16	31.2462	InfvsNormal_Effect
ENSMUSG00000036617	Etl4	-1.40194	4.52219	-23.9526	5.58333e-18	6.75286e-16	31.2323	InfvsNormal_Effect
ENSMUSG00000034422	Parp14	1.96323	8.32441	23.986	5.41089e-18	6.65362e-16	31.2255	InfvsNormal_Effect
ENSMUSG00000034810	Scn7a	-2.29483	5.45026	-23.952	5.58664e-18	6.75286e-16	31.2029	InfvsNormal_Effect
ENSMUSG00000038642	Ctss	2.47275	9.72958	23.944	5.62909e-18	6.75286e-16	31.1968	InfvsNormal_Effect
ENSMUSG00000029777	Gars	1.0409	7.05342	23.9473	5.61117e-18	6.75286e-16	31.1854	InfvsNormal_Effect
ENSMUSG00000039706	Ldb2	-1.6433	6.04778	-23.9416	5.64164e-18	6.75286e-16	31.1811	InfvsNormal_Effect
ENSMUSG00000032609	Klhdc8b	-1.92549	3.60431	-23.8431	6.191e-18	7.37122e-16	31.1589	InfvsNormal_Effect
ENSMUSG00000052544	St6galnac3	-1.66408	4.1504	-23.7833	6.55136e-18	7.63861e-16	31.0768	InfvsNormal_Effect
ENSMUSG00000036905	C1qb	3.36976	7.10183	23.7961	6.47253e-18	7.62573e-16	31.0725	InfvsNormal_Effect
ENSMUSG00000033777	Tlr13	2.59702	7.83278	23.7991	6.4538e-18	7.62573e-16	31.0495	InfvsNormal_Effect
ENSMUSG00000040209	Zfp704	-1.42375	3.76845	-23.7173	6.97463e-18	8.03562e-16	31.0348	InfvsNormal_Effect
ENSMUSG00000045636	Mtus1	-1.17014	7.26488	-23.7891	6.51528e-18	7.63611e-16	31.0341	InfvsNormal_Effect
ENSMUSG00000020089	Ppa1	2.53586	5.29099	23.6715	7.28528e-18	8.27984e-16	30.997	InfvsNormal_Effect
ENSMUSG00000028248	Pnisr	-0.899589	6.29782	-23.7399	6.82664e-18	7.91855e-16	30.9847	InfvsNormal_Effect
ENSMUSG00000002658	Gtf2f1	0.804781	6.0892	23.7136	6.99899e-18	8.03562e-16	30.9681	InfvsNormal_Effect
ENSMUSG00000019866	Crybg1	1.57897	5.7904	23.6797	7.22832e-18	8.25679e-16	30.9598	InfvsNormal_Effect
ENSMUSG00000006932	Ctnnb1	-0.841481	8.32867	-23.6656	7.32584e-18	8.28409e-16	30.9214	InfvsNormal_Effect
ENSMUSG00000022656	Nectin3	-1.13674	4.90766	-23.6004	7.79541e-18	8.771e-16	30.8766	InfvsNormal_Effect
ENSMUSG00000032359	Ctsh	1.62415	7.90657	23.5849	7.91216e-18	8.85808e-16	30.8373	InfvsNormal_Effect
ENSMUSG00000016257	Prelid3b	0.99531	5.41321	23.5034	8.55284e-18	9.48101e-16	30.786	InfvsNormal_Effect
ENSMUSG00000031897	Psmb10	1.82808	7.5844	23.5063	8.52966e-18	9.48101e-16	30.7617	InfvsNormal_Effect
ENSMUSG00000057191	AB124611	2.31022	6.59217	23.4811	8.73825e-18	9.63906e-16	30.7556	InfvsNormal_Effect
ENSMUSG00000071715	Ncf4	1.95444	6.69802	23.4366	9.11932e-18	9.9867e-16	30.703	InfvsNormal_Effect
ENSMUSG00000025877	Hk3	2.32427	8.13369	23.434	9.14216e-18	9.9867e-16	30.6932	InfvsNormal_Effect
ENSMUSG00000038776	Ephx1	-2.15118	5.10057	-23.4109	9.3472e-18	1.01614e-15	30.6869	InfvsNormal_Effect
ENSMUSG00000000982	Ccl3	4.16016	5.57501	23.2639	1.07704e-17	1.13456e-15	30.611	InfvsNormal_Effect
ENSMUSG00000026536	Ifi211	4.45214	4.49596	23.3674	9.74662e-18	1.05446e-15	30.5869	InfvsNormal_Effect
ENSMUSG00000018930	Ccl4	5.59969	5.98497	23.2785	1.06191e-17	1.13456e-15	30.5805	InfvsNormal_Effect
ENSMUSG00000026104	Stat1	2.43678	6.87355	23.3007	1.03943e-17	1.11915e-15	30.5797	InfvsNormal_Effect
ENSMUSG00000064363	mt-Nd4	-1.70834	9.75066	-23.2764	1.06403e-17	1.13456e-15	30.5605	InfvsNormal_Effect
ENSMUSG00000039682	Lap3	1.78092	6.06796	23.262	1.07895e-17	1.13456e-15	30.5493	InfvsNormal_Effect
ENSMUSG00000002307	Daxx	1.88464	7.54489	23.2673	1.07346e-17	1.13456e-15	30.5281	InfvsNormal_Effect
ENSMUSG00000036904	Fzd8	-1.23527	3.48937	-23.1716	1.17778e-17	1.22136e-15	30.5168	InfvsNormal_Effect
ENSMUSG00000033278	Ptprm	-1.27942	6.0925	-23.24	1.10217e-17	1.15358e-15	30.4985	InfvsNormal_Effect
ENSMUSG00000001123	Lgals9	1.52753	8.63067	23.1784	1.17003e-17	1.21895e-15	30.4429	InfvsNormal_Effect
ENSMUSG00000018363	Smurf2	-1.11614	6.37311	-23.1326	1.22314e-17	1.26258e-15	30.3912	InfvsNormal_Effect
ENSMUSG00000000386	Mx1	5.8078	6.545	23.0095	1.37901e-17	1.40309e-15	30.3516	InfvsNormal_Effect
ENSMUSG00000027555	Car13	2.11732	4.54091	22.974	1.42775e-17	1.44075e-15	30.332	InfvsNormal_Effect
ENSMUSG00000035258	Abi3bp	-2.4147	4.11751	-23.0057	1.3842e-17	1.40309e-15	30.328	InfvsNormal_Effect
ENSMUSG00000026725	Tnn	-2.00404	1.63126	-23.0608	1.3117e-17	1.34782e-15	30.2989	InfvsNormal_Effect
ENSMUSG00000035493	Tgfbi	3.09133	10.2858	23.0099	1.37849e-17	1.40309e-15	30.2929	InfvsNormal_Effect
ENSMUSG00000029669	Tspan12	-1.97014	4.09576	-22.9057	1.52647e-17	1.51992e-15	30.2321	InfvsNormal_Effect
ENSMUSG00000037731	Themis2	2.10688	7.26816	22.9223	1.50186e-17	1.50206e-15	30.1895	InfvsNormal_Effect
ENSMUSG00000021614	Vcan	3.39423	6.74313	22.8547	1.60487e-17	1.57705e-15	30.1732	InfvsNormal_Effect
ENSMUSG00000027035	Cers6	1.16863	6.39965	22.8956	1.54174e-17	1.52836e-15	30.1647	InfvsNormal_Effect
ENSMUSG00000018362	Kpna2	1.23908	5.10382	22.8186	1.66292e-17	1.61995e-15	30.1355	InfvsNormal_Effect
ENSMUSG00000055172	C1ra	1.49016	7.31607	22.8669	1.58582e-17	1.56516e-15	30.1293	InfvsNormal_Effect
ENSMUSG00000040855	Reps2	-1.68866	2.92675	-22.7286	1.81716e-17	1.7475e-15	30.093	InfvsNormal_Effect
ENSMUSG00000021904	Sema3g	-1.90653	6.98963	-22.8218	1.65773e-17	1.61995e-15	30.0853	InfvsNormal_Effect
ENSMUSG00000042677	Zc3h12a	1.05881	5.38851	22.7814	1.72501e-17	1.67319e-15	30.0776	InfvsNormal_Effect
ENSMUSG00000000204	Slfn4	2.44434	9.38106	22.7368	1.80255e-17	1.74089e-15	30.0094	InfvsNormal_Effect
ENSMUSG00000046618	Olfml2a	-2.11403	1.96771	-22.659	1.94667e-17	1.85618e-15	29.9739	InfvsNormal_Effect
ENSMUSG00000022708	Zbtb20	-1.29501	6.34757	-22.7028	1.86424e-17	1.78515e-15	29.9623	InfvsNormal_Effect
ENSMUSG00000008206	Cers4	-1.10051	4.56853	-22.6383	1.98718e-17	1.88682e-15	29.9385	InfvsNormal_Effect
ENSMUSG00000060681	Slc9a6	-0.946131	4.35352	-22.5855	2.09405e-17	1.97164e-15	29.8992	InfvsNormal_Effect
ENSMUSG00000051403	Ppp1r37	-0.790038	6.00619	-22.6058	2.05216e-17	1.94032e-15	29.8654	InfvsNormal_Effect
ENSMUSG00000036896	C1qc	3.32061	7.26702	22.5669	2.13299e-17	1.99994e-15	29.8555	InfvsNormal_Effect
ENSMUSG00000026475	Rgs16	4.03558	3.13266	22.9235	1.50015e-17	1.50206e-15	29.8195	InfvsNormal_Effect
ENSMUSG00000003283	Hck	1.90874	6.88295	22.5033	2.27245e-17	2.12186e-15	29.7701	InfvsNormal_Effect
ENSMUSG00000036887	C1qa	3.14758	7.51066	22.4829	2.3193e-17	2.15666e-15	29.7594	InfvsNormal_Effect
ENSMUSG00000072082	Ccnf	2.71901	3.37736	22.4542	2.38648e-17	2.19195e-15	29.7404	InfvsNormal_Effect
ENSMUSG00000000538	Tom1l2	-0.953489	5.86229	-22.463	2.36565e-17	2.18173e-15	29.7224	InfvsNormal_Effect
ENSMUSG00000011382	Dhdh	-1.38864	2.70228	-22.3452	2.66176e-17	2.425e-15	29.7106	InfvsNormal_Effect
ENSMUSG00000026179	Pnkd	-1.49149	2.28538	-22.3364	2.68528e-17	2.43657e-15	29.6903	InfvsNormal_Effect
ENSMUSG00000063015	Ccni	-0.805545	7.26142	-22.4201	2.46923e-17	2.25874e-15	29.6763	InfvsNormal_Effect
ENSMUSG00000017754	Pltp	-1.67965	6.60938	-22.3306	2.70114e-17	2.44111e-15	29.5855	InfvsNormal_Effect
ENSMUSG00000028047	Thbs3	-2.20178	2.98007	-22.2072	3.05828e-17	2.69884e-15	29.5726	InfvsNormal_Effect
ENSMUSG00000034595	Ppp1r18	0.924686	7.71058	22.3131	2.74878e-17	2.47317e-15	29.5678	InfvsNormal_Effect
ENSMUSG00000053113	Socs3	2.32781	8.40543	22.3056	2.76958e-17	2.47317e-15	29.5652	InfvsNormal_Effect
ENSMUSG00000021684	Pde8b	-1.88851	2.90359	-22.1952	3.09533e-17	2.72087e-15	29.5619	InfvsNormal_Effect
ENSMUSG00000032596	Uba7	1.40631	7.52711	22.3071	2.76562e-17	2.47317e-15	29.5618	InfvsNormal_Effect
ENSMUSG00000033577	Myo6	-1.41743	4.75522	-22.2663	2.88139e-17	2.55276e-15	29.5566	InfvsNormal_Effect
ENSMUSG00000040746	Rnf167	-1.21199	5.53092	-22.2864	2.82376e-17	2.51159e-15	29.5465	InfvsNormal_Effect
ENSMUSG00000022758	P2rx6	-2.14104	0.677615	-22.4773	2.33217e-17	2.1597e-15	29.4958	InfvsNormal_Effect
ENSMUSG00000030107	Usp18	3.02549	6.78444	22.1603	3.2066e-17	2.78752e-15	29.4574	InfvsNormal_Effect
ENSMUSG00000073403	Gm10499	1.57401	6.71799	22.1634	3.19663e-17	2.78752e-15	29.4212	InfvsNormal_Effect
ENSMUSG00000018899	Irf1	1.99071	9.19381	22.1577	3.21489e-17	2.78752e-15	29.4188	InfvsNormal_Effect
ENSMUSG00000024675	Ms4a4c	5.30489	6.8451	22.0555	3.56574e-17	3.05095e-15	29.4172	InfvsNormal_Effect
ENSMUSG00000050721	Plekho2	1.70276	7.53958	22.1559	3.22071e-17	2.78752e-15	29.4077	InfvsNormal_Effect
ENSMUSG00000057522	Spop	-0.868549	7.17254	-22.097	3.41883e-17	2.94766e-15	29.3446	InfvsNormal_Effect
ENSMUSG00000019820	Utrn	-1.13498	5.84947	-22.0896	3.44445e-17	2.95842e-15	29.34	InfvsNormal_Effect
ENSMUSG00000000385	Tmprss2	-1.40414	3.48575	-21.9643	3.91248e-17	3.26084e-15	29.3173	InfvsNormal_Effect
ENSMUSG00000007655	Cav1	-1.84455	9.00383	-22.0051	3.75295e-17	3.18689e-15	29.2695	InfvsNormal_Effect
ENSMUSG00000022051	Bnip3l	-1.2004	6.79021	-22.0104	3.73302e-17	3.18198e-15	29.2539	InfvsNormal_Effect
ENSMUSG00000025888	Casp1	2.16044	5.05112	21.91	4.13537e-17	3.39629e-15	29.2444	InfvsNormal_Effect
ENSMUSG00000044703	Phf11a	4.36564	4.31641	21.9743	3.87278e-17	3.26084e-15	29.2437	InfvsNormal_Effect
ENSMUSG00000030786	Itgam	2.47413	6.9387	21.9653	3.90843e-17	3.26084e-15	29.2271	InfvsNormal_Effect
ENSMUSG00000024644	Cndp2	1.30279	8.1353	21.9755	3.86807e-17	3.26084e-15	29.2219	InfvsNormal_Effect
ENSMUSG00000032377	Plscr4	-1.63916	4.52319	-21.924	4.07655e-17	3.36024e-15	29.2133	InfvsNormal_Effect
ENSMUSG00000000957	Mmp14	1.59811	7.62344	21.968	3.89758e-17	3.26084e-15	29.2126	InfvsNormal_Effect
ENSMUSG00000031266	Gla	1.53367	6.42837	21.9497	3.97106e-17	3.29732e-15	29.2052	InfvsNormal_Effect
ENSMUSG00000021775	Nr1d2	-1.85249	5.66003	-21.9461	3.98557e-17	3.29732e-15	29.1943	InfvsNormal_Effect
ENSMUSG00000021690	Jmy	-1.32498	4.45893	-21.8797	4.26511e-17	3.47746e-15	29.1701	InfvsNormal_Effect
ENSMUSG00000032315	Cyp1a1	-6.15437	4.53318	-21.8195	4.53649e-17	3.65895e-15	29.1623	InfvsNormal_Effect
ENSMUSG00000002325	Irf9	1.10701	7.06985	21.8853	4.24095e-17	3.47033e-15	29.1254	InfvsNormal_Effect
ENSMUSG00000040010	Slc7a5	2.41868	5.09788	21.7835	4.70731e-17	3.7697e-15	29.122	InfvsNormal_Effect
ENSMUSG00000032198	Dock6	-1.66151	6.60085	-21.8736	4.29203e-17	3.48432e-15	29.1129	InfvsNormal_Effect
ENSMUSG00000015468	Notch4	-1.91602	7.03616	-21.8707	4.3045e-17	3.48432e-15	29.1122	InfvsNormal_Effect
ENSMUSG00000041930	Fam222a	-2.05162	1.5308	-21.7949	4.65259e-17	3.73918e-15	29.0669	InfvsNormal_Effect
ENSMUSG00000079071	Gm14085	2.62925	5.56581	21.6928	5.16743e-17	4.02363e-15	29.0102	InfvsNormal_Effect
ENSMUSG00000068747	Sort1	-1.53579	5.63755	-21.7637	4.8039e-17	3.8169e-15	29.0058	InfvsNormal_Effect
ENSMUSG00000026896	Ifih1	2.02668	7.17745	21.762	4.81241e-17	3.8169e-15	29.0054	InfvsNormal_Effect
ENSMUSG00000021156	Zmynd11	-0.844554	6.25318	-21.761	4.81713e-17	3.8169e-15	28.9937	InfvsNormal_Effect
ENSMUSG00000036986	Pml	1.50157	7.0108	21.7423	4.91052e-17	3.87724e-15	28.9791	InfvsNormal_Effect
ENSMUSG00000005417	Mprip	-0.970235	8.21984	-21.7334	4.95585e-17	3.87949e-15	28.9737	InfvsNormal_Effect
ENSMUSG00000021591	Glrx	2.13524	8.11127	21.7316	4.96509e-17	3.87949e-15	28.9684	InfvsNormal_Effect
ENSMUSG00000034312	Iqsec1	-1.06493	7.09731	-21.7322	4.96216e-17	3.87949e-15	28.9644	InfvsNormal_Effect
ENSMUSG00000064345	mt-Nd2	-1.62749	9.301	-21.6862	5.2028e-17	4.03719e-15	28.9402	InfvsNormal_Effect
ENSMUSG00000031765	Mt1	2.95277	9.02694	21.6694	5.29388e-17	4.09375e-15	28.9093	InfvsNormal_Effect
ENSMUSG00000025875	Tspan17	-0.864841	4.28103	-21.6214	5.56279e-17	4.27234e-15	28.9077	InfvsNormal_Effect
ENSMUSG00000033099	Nol12	1.02435	4.80929	21.605	5.65788e-17	4.3159e-15	28.9006	InfvsNormal_Effect
ENSMUSG00000039166	Akap7	-0.897747	4.16237	-21.5931	5.72798e-17	4.33996e-15	28.8877	InfvsNormal_Effect
ENSMUSG00000032776	Mctp2	1.36745	4.25665	21.5359	6.07771e-17	4.54375e-15	28.8734	InfvsNormal_Effect
ENSMUSG00000048960	Prex2	-1.42858	6.10826	-21.636	5.47922e-17	4.22257e-15	28.8649	InfvsNormal_Effect
ENSMUSG00000020629	Adi1	-1.05671	3.58981	-21.5298	6.11631e-17	4.55746e-15	28.8567	InfvsNormal_Effect
ENSMUSG00000030352	Tspan9	-0.928171	7.20156	-21.5976	5.70159e-17	4.33456e-15	28.8229	InfvsNormal_Effect
ENSMUSG00000020154	Ptprb	-2.03607	8.45491	-21.576	5.83043e-17	4.38803e-15	28.815	InfvsNormal_Effect
ENSMUSG00000068744	Psrc1	2.49031	2.8347	21.6065	5.64921e-17	4.3159e-15	28.8069	InfvsNormal_Effect
ENSMUSG00000032536	Trak1	-0.927116	6.94468	-21.5581	5.93959e-17	4.45529e-15	28.7797	InfvsNormal_Effect
ENSMUSG00000026656	Fcgr2b	3.0756	6.93494	21.4518	6.63322e-17	4.89401e-15	28.7067	InfvsNormal_Effect
ENSMUSG00000028599	Tnfrsf1b	1.40503	7.87237	21.4858	6.40273e-17	4.75514e-15	28.7061	InfvsNormal_Effect
ENSMUSG00000069792	Wfdc17	3.25086	5.43716	21.3734	7.19844e-17	5.27643e-15	28.7058	InfvsNormal_Effect
ENSMUSG00000054520	Sh3bp2	1.86992	6.36904	21.459	6.58326e-17	4.87313e-15	28.6982	InfvsNormal_Effect
ENSMUSG00000027951	Adar	1.2459	6.80095	21.4352	6.74889e-17	4.96308e-15	28.6546	InfvsNormal_Effect
ENSMUSG00000045763	Basp1	2.59751	5.97982	21.346	7.40714e-17	5.4081e-15	28.6174	InfvsNormal_Effect
ENSMUSG00000020399	Havcr2	2.35255	6.03319	21.3436	7.42614e-17	5.4081e-15	28.6057	InfvsNormal_Effect
ENSMUSG00000023947	Nfkbie	2.14008	4.8426	21.2386	8.29012e-17	5.97925e-15	28.5536	InfvsNormal_Effect
ENSMUSG00000018848	Rars	0.96229	5.92138	21.3285	7.54442e-17	5.46936e-15	28.5532	InfvsNormal_Effect
ENSMUSG00000075595	Zfp652	-0.99258	5.76894	-21.3267	7.55886e-17	5.46936e-15	28.5388	InfvsNormal_Effect
ENSMUSG00000027340	Slc23a2	-1.1114	7.16298	-21.1899	8.72614e-17	6.27362e-15	28.3885	InfvsNormal_Effect
ENSMUSG00000020566	Atp6v1c2	-2.04186	1.149	-21.1849	8.77185e-17	6.2864e-15	28.3849	InfvsNormal_Effect
ENSMUSG00000043496	Tril	-2.33479	1.2178	-21.1332	9.26359e-17	6.61773e-15	28.3328	InfvsNormal_Effect
ENSMUSG00000032452	Clstn2	-1.67786	2.96422	-20.9952	1.07202e-16	7.53863e-15	28.3145	InfvsNormal_Effect
ENSMUSG00000023905	Tnfrsf12a	2.63347	6.14373	21.0245	1.03917e-16	7.37679e-15	28.2739	InfvsNormal_Effect
ENSMUSG00000044701	Il27	4.00022	2.33971	21.5879	5.7591e-17	4.34889e-15	28.2684	InfvsNormal_Effect
ENSMUSG00000040659	Efhd2	1.57667	8.95549	21.0519	1.00946e-16	7.18859e-15	28.2503	InfvsNormal_Effect
ENSMUSG00000033629	Hacd3	-0.876244	4.95635	-21.014	1.05081e-16	7.41266e-15	28.2285	InfvsNormal_Effect
ENSMUSG00000092021	Gbp11	5.91144	5.1753	21.0141	1.0507e-16	7.41266e-15	28.2126	InfvsNormal_Effect
ENSMUSG00000039713	Plekhg5	-1.27039	4.08833	-20.9481	1.12702e-16	7.87622e-15	28.2039	InfvsNormal_Effect
ENSMUSG00000039953	Clstn1	-1.3009	6.43009	-20.9907	1.07712e-16	7.55091e-15	28.1723	InfvsNormal_Effect
ENSMUSG00000027329	Spef1	-1.74045	1.97033	-20.8444	1.25888e-16	8.61054e-15	28.1437	InfvsNormal_Effect
ENSMUSG00000033538	Casp4	2.40571	6.1353	20.8691	1.226e-16	8.4369e-15	28.0932	InfvsNormal_Effect
ENSMUSG00000067212	H2-T23	1.91178	9.43606	20.8701	1.2247e-16	8.4369e-15	28.0575	InfvsNormal_Effect
ENSMUSG00000018411	Mapt	-1.6934	5.70123	-20.8741	1.21959e-16	8.4369e-15	28.0523	InfvsNormal_Effect
ENSMUSG00000045954	Cavin2	-1.51703	6.76775	-20.8787	1.21357e-16	8.42868e-15	28.0511	InfvsNormal_Effect
ENSMUSG00000041515	Irf8	2.23235	7.2222	20.8567	1.24241e-16	8.52376e-15	28.0372	InfvsNormal_Effect
ENSMUSG00000042903	Foxo4	-1.53363	4.43922	-20.8159	1.29778e-16	8.79635e-15	28.0368	InfvsNormal_Effect
ENSMUSG00000016206	H2-M3	1.51877	5.61427	20.8178	1.29521e-16	8.79635e-15	28.0295	InfvsNormal_Effect
ENSMUSG00000034226	Rhov	3.42358	5.34425	20.7	1.46965e-16	9.75564e-15	27.9929	InfvsNormal_Effect
ENSMUSG00000074794	Arrdc3	-2.02437	6.51011	-20.823	1.28793e-16	8.78251e-15	27.9924	InfvsNormal_Effect
ENSMUSG00000020788	Atp2a3	-1.9902	5.98918	-20.8115	1.30387e-16	8.81112e-15	27.9819	InfvsNormal_Effect
ENSMUSG00000024308	Tapbp	1.34464	9.66082	20.7911	1.33274e-16	8.95245e-15	27.9744	InfvsNormal_Effect
ENSMUSG00000111080	Gm20300	-1.61217	2.6713	-20.6352	1.57587e-16	1.03993e-14	27.9405	InfvsNormal_Effect
ENSMUSG00000067203	H2-K2	1.5363	6.75912	20.7391	1.40919e-16	9.40978e-15	27.9067	InfvsNormal_Effect
ENSMUSG00000068220	Lgals1	2.28883	8.37933	20.7212	1.43643e-16	9.56334e-15	27.8851	InfvsNormal_Effect
ENSMUSG00000037921	Ddx60	2.33263	5.94722	20.6581	1.53746e-16	1.01757e-14	27.8803	InfvsNormal_Effect
ENSMUSG00000026770	Il2ra	2.69028	3.02934	20.6149	1.61076e-16	1.05676e-14	27.8436	InfvsNormal_Effect
ENSMUSG00000018012	Rac3	-1.89034	2.52677	-20.5292	1.76719e-16	1.13946e-14	27.8278	InfvsNormal_Effect
ENSMUSG00000053646	Plxnb1	-1.1152	4.60428	-20.598	1.64033e-16	1.07303e-14	27.7981	InfvsNormal_Effect
ENSMUSG00000063286	Gm8995	1.81397	6.59574	20.6187	1.60413e-16	1.05549e-14	27.7846	InfvsNormal_Effect
ENSMUSG00000015027	Galns	1.54814	5.09196	20.5521	1.72391e-16	1.12119e-14	27.7726	InfvsNormal_Effect
ENSMUSG00000020019	Ntn4	-1.65007	4.49915	-20.5261	1.77298e-16	1.13993e-14	27.7152	InfvsNormal_Effect
ENSMUSG00000053175	Bcl3	2.09354	5.78971	20.5157	1.79325e-16	1.14316e-14	27.7139	InfvsNormal_Effect
ENSMUSG00000031294	D630029K05Rik	-2.08899	-0.00173807	-20.9095	1.17436e-16	8.18163e-15	27.7024	InfvsNormal_Effect
ENSMUSG00000022946	Dop1b	-0.952934	6.371	-20.5605	1.7083e-16	1.11426e-14	27.7	InfvsNormal_Effect
ENSMUSG00000068749	Psma5	1.26317	6.6391	20.533	1.75984e-16	1.13798e-14	27.6772	InfvsNormal_Effect
ENSMUSG00000048234	Rnf149	1.65166	6.96255	20.5335	1.75882e-16	1.13798e-14	27.6771	InfvsNormal_Effect
ENSMUSG00000023092	Fhl1	-1.55324	8.0303	-20.5205	1.78386e-16	1.1404e-14	27.6668	InfvsNormal_Effect
ENSMUSG00000029430	Ran	1.05868	7.02127	20.5232	1.77863e-16	1.1403e-14	27.6606	InfvsNormal_Effect
ENSMUSG00000033209	Ttc28	-1.6267	5.0306	-20.4824	1.85921e-16	1.1781e-14	27.6428	InfvsNormal_Effect
ENSMUSG00000042306	S100a14	3.01806	4.19125	20.3458	2.15734e-16	1.34106e-14	27.6251	InfvsNormal_Effect
ENSMUSG00000033191	Tie1	-1.66624	6.90367	-20.49	1.84391e-16	1.17213e-14	27.6248	InfvsNormal_Effect
ENSMUSG00000020577	Tspan13	-1.50506	5.85414	-20.4801	1.86377e-16	1.1781e-14	27.616	InfvsNormal_Effect
ENSMUSG00000069910	Spdl1	2.9385	1.91807	20.7945	1.32789e-16	8.94654e-15	27.6133	InfvsNormal_Effect
ENSMUSG00000032122	Slc37a2	2.29228	6.16296	20.4357	1.956e-16	1.22949e-14	27.612	InfvsNormal_Effect
ENSMUSG00000027995	Tlr2	1.80823	6.42864	20.4425	1.94144e-16	1.22376e-14	27.5936	InfvsNormal_Effect
ENSMUSG00000040732	Erg	-1.14728	5.77231	-20.4151	2.00015e-16	1.25374e-14	27.5448	InfvsNormal_Effect
ENSMUSG00000079507	H2-Q1	1.44055	5.01462	20.3296	2.19575e-16	1.36118e-14	27.5261	InfvsNormal_Effect
ENSMUSG00000034771	Tle2	-1.77354	2.46116	-20.2465	2.40508e-16	1.47873e-14	27.521	InfvsNormal_Effect
ENSMUSG00000050370	Ch25h	5.23013	5.15849	20.2734	2.33515e-16	1.43967e-14	27.519	InfvsNormal_Effect
ENSMUSG00000002625	Akap8l	-1.11907	4.96525	-20.3546	2.13659e-16	1.33555e-14	27.5006	InfvsNormal_Effect
ENSMUSG00000031628	Casp3	1.53494	5.41097	20.3157	2.22947e-16	1.37829e-14	27.49	InfvsNormal_Effect
ENSMUSG00000038172	Ttc39b	1.49045	6.48223	20.3515	2.14393e-16	1.33642e-14	27.4827	InfvsNormal_Effect
ENSMUSG00000097124	A530020G20Rik	-1.48216	2.66369	-20.2125	2.49656e-16	1.51429e-14	27.4809	InfvsNormal_Effect
ENSMUSG00000029915	Clec5a	2.70531	5.08084	20.2233	2.46709e-16	1.5036e-14	27.4624	InfvsNormal_Effect
ENSMUSG00000044068	Zrsr1	-1.49583	3.09521	-20.1976	2.53778e-16	1.53104e-14	27.4444	InfvsNormal_Effect
ENSMUSG00000031877	Ces2g	-1.97528	3.31156	-20.2065	2.51287e-16	1.52008e-14	27.4399	InfvsNormal_Effect
ENSMUSG00000078771	Evi2a	2.51629	4.29886	20.1587	2.64851e-16	1.58742e-14	27.4169	InfvsNormal_Effect
ENSMUSG00000041762	Gpr155	-1.62655	2.96349	-20.1213	2.75999e-16	1.63013e-14	27.3698	InfvsNormal_Effect
ENSMUSG00000039899	Fgl2	1.81414	8.29588	20.2399	2.42246e-16	1.48536e-14	27.3496	InfvsNormal_Effect
ENSMUSG00000033207	Mamdc2	-2.06994	5.32881	-20.2214	2.47225e-16	1.5036e-14	27.3404	InfvsNormal_Effect
ENSMUSG00000027864	Ptgfrn	-1.32915	8.05388	-20.2253	2.46146e-16	1.5036e-14	27.3368	InfvsNormal_Effect
ENSMUSG00000039741	Bahcc1	-1.25268	4.28412	-20.1357	2.71648e-16	1.61717e-14	27.3003	InfvsNormal_Effect
ENSMUSG00000028885	Smpdl3b	2.12464	3.8591	20.0434	3.00818e-16	1.76284e-14	27.2967	InfvsNormal_Effect
ENSMUSG00000020737	Jpt1	1.0983	6.50664	20.1884	2.56341e-16	1.54236e-14	27.2919	InfvsNormal_Effect
ENSMUSG00000045414	1190002N15Rik	-1.31458	5.02271	-20.1574	2.6524e-16	1.58742e-14	27.281	InfvsNormal_Effect
ENSMUSG00000061232	H2-K1	1.08804	11.1977	20.1333	2.72378e-16	1.61723e-14	27.2716	InfvsNormal_Effect
ENSMUSG00000002699	Lcp2	2.38195	6.27491	20.1246	2.75012e-16	1.62858e-14	27.2609	InfvsNormal_Effect
ENSMUSG00000000876	Pxmp4	-0.943866	4.00922	-20.0797	2.88995e-16	1.70242e-14	27.2591	InfvsNormal_Effect
ENSMUSG00000115338	Pnp	1.51372	6.2475	20.1412	2.70034e-16	1.61182e-14	27.254	InfvsNormal_Effect
ENSMUSG00000073555	Gm4951	4.81714	5.83174	19.994	3.17749e-16	1.83813e-14	27.2434	InfvsNormal_Effect
ENSMUSG00000028088	Fmo5	-2.38961	2.36565	-19.9756	3.24315e-16	1.86799e-14	27.2236	InfvsNormal_Effect
ENSMUSG00000022218	Tgm1	2.76645	3.50919	19.9749	3.24571e-16	1.86799e-14	27.2043	InfvsNormal_Effect
ENSMUSG00000045555	Mettl24	-1.89182	2.14968	-19.9389	3.37813e-16	1.92954e-14	27.1824	InfvsNormal_Effect
ENSMUSG00000042719	Naa25	1.19097	5.43875	20.0394	3.02167e-16	1.76615e-14	27.1642	InfvsNormal_Effect
ENSMUSG00000052698	Tln2	-1.9635	2.68587	-19.9158	3.46614e-16	1.96966e-14	27.1518	InfvsNormal_Effect
ENSMUSG00000050896	Rtn4rl2	2.82505	6.73513	20.0132	3.11043e-16	1.81332e-14	27.1295	InfvsNormal_Effect
ENSMUSG00000024696	Lpxn	3.13166	5.43966	19.9288	3.41633e-16	1.94627e-14	27.1287	InfvsNormal_Effect
ENSMUSG00000035847	Ids	-1.01785	6.0548	-20.0445	3.00456e-16	1.76284e-14	27.1252	InfvsNormal_Effect
ENSMUSG00000020400	Tnip1	0.945477	6.48596	20.0103	3.12062e-16	1.81455e-14	27.0895	InfvsNormal_Effect
ENSMUSG00000048779	P2ry6	2.38956	5.75106	19.9388	3.37838e-16	1.92954e-14	27.0814	InfvsNormal_Effect
ENSMUSG00000016933	Plcg1	-1.09419	6.04183	-19.997	3.1669e-16	1.83672e-14	27.0719	InfvsNormal_Effect
ENSMUSG00000057751	Megf6	-1.90605	3.78326	-19.8988	3.5324e-16	1.99222e-14	27.0667	InfvsNormal_Effect
ENSMUSG00000041351	Rap1gap	-1.83966	2.10268	-19.8227	3.84518e-16	2.14179e-14	27.0508	InfvsNormal_Effect
ENSMUSG00000049550	Clip1	-0.838061	6.69033	-19.9671	3.27389e-16	1.8794e-14	27.0342	InfvsNormal_Effect
ENSMUSG00000027188	Pamr1	-1.91425	4.37401	-19.904	3.51171e-16	1.99053e-14	27.0272	InfvsNormal_Effect
ENSMUSG00000034708	Grn	1.35613	10.0733	19.9005	3.52539e-16	1.99222e-14	26.9886	InfvsNormal_Effect
ENSMUSG00000024397	Aif1	4.35969	4.75657	19.76	4.12472e-16	2.2694e-14	26.9814	InfvsNormal_Effect
ENSMUSG00000101389	Ms4a4a	2.96738	6.12897	19.8134	3.88542e-16	2.15885e-14	26.9492	InfvsNormal_Effect
ENSMUSG00000020034	Tcp11l2	-1.64707	5.0832	-19.8521	3.72089e-16	2.08286e-14	26.9299	InfvsNormal_Effect
ENSMUSG00000020120	Plek	1.73705	7.61019	19.8675	3.65765e-16	2.0577e-14	26.9257	InfvsNormal_Effect
ENSMUSG00000035673	Sbno2	1.29741	8.32096	19.8607	3.68548e-16	2.06819e-14	26.9203	InfvsNormal_Effect
ENSMUSG00000030276	Ttll3	-1.23011	3.13101	-19.7236	4.29678e-16	2.34686e-14	26.9193	InfvsNormal_Effect
ENSMUSG00000019832	Rab32	1.37393	6.00714	19.8232	3.84323e-16	2.14179e-14	26.8965	InfvsNormal_Effect
ENSMUSG00000030793	Pycard	3.17361	2.99241	19.7483	4.17938e-16	2.29387e-14	26.8792	InfvsNormal_Effect
ENSMUSG00000027589	Pcmtd2	-1.44652	4.81497	-19.7732	4.0645e-16	2.24175e-14	26.8558	InfvsNormal_Effect
ENSMUSG00000022122	Ednrb	-1.7073	3.84726	-19.7095	4.36541e-16	2.37282e-14	26.8494	InfvsNormal_Effect
ENSMUSG00000022895	Ets2	-0.997885	7.96234	-19.7954	3.96443e-16	2.19733e-14	26.8474	InfvsNormal_Effect
ENSMUSG00000029366	Dck	1.63641	5.45801	19.7452	4.19386e-16	2.29621e-14	26.8464	InfvsNormal_Effect
ENSMUSG00000059981	Taok2	-1.22947	7.20944	-19.7752	4.05547e-16	2.24175e-14	26.8183	InfvsNormal_Effect
ENSMUSG00000020415	Pttg1	2.29238	3.06775	19.6209	4.82325e-16	2.55383e-14	26.805	InfvsNormal_Effect
ENSMUSG00000069769	Msi2	-1.17277	4.86303	-19.707	4.37761e-16	2.37372e-14	26.7763	InfvsNormal_Effect
ENSMUSG00000030124	Lag3	4.11064	5.11017	19.5733	5.09006e-16	2.6762e-14	26.7746	InfvsNormal_Effect
ENSMUSG00000055065	Ddx17	-0.954755	8.0207	-19.7095	4.36531e-16	2.37282e-14	26.7486	InfvsNormal_Effect
ENSMUSG00000034911	Ushbp1	-1.95552	5.23034	-19.6927	4.44876e-16	2.4065e-14	26.7434	InfvsNormal_Effect
ENSMUSG00000053411	Cbx7	-1.62776	3.8765	-19.6155	4.85272e-16	2.55953e-14	26.7362	InfvsNormal_Effect
ENSMUSG00000071369	Map3k5	-0.909577	4.91405	-19.6672	4.5781e-16	2.45874e-14	26.7286	InfvsNormal_Effect
ENSMUSG00000027078	Ube2l6	1.78659	7.43139	19.6841	4.49192e-16	2.42402e-14	26.7167	InfvsNormal_Effect
ENSMUSG00000055413	H2-Q5	1.52262	6.04233	19.6606	4.61236e-16	2.47123e-14	26.7143	InfvsNormal_Effect
ENSMUSG00000037003	Tns2	-1.56322	8.13695	-19.6739	4.54385e-16	2.44618e-14	26.7127	InfvsNormal_Effect
ENSMUSG00000021116	Eif2s1	0.923509	6.07881	19.6517	4.65861e-16	2.49009e-14	26.6878	InfvsNormal_Effect
ENSMUSG00000020717	Pecam1	-1.2384	9.32457	-19.6362	4.74098e-16	2.52213e-14	26.6846	InfvsNormal_Effect
ENSMUSG00000024219	Anks1	-1.26563	6.49195	-19.6266	4.79251e-16	2.54353e-14	26.6454	InfvsNormal_Effect
ENSMUSG00000022346	Myc	2.22194	5.17934	19.5255	5.37299e-16	2.78591e-14	26.6438	InfvsNormal_Effect
ENSMUSG00000028128	F3	1.92219	8.29297	19.6148	4.85677e-16	2.55953e-14	26.6374	InfvsNormal_Effect
ENSMUSG00000071604	Fam189a2	-1.26624	4.56783	-19.5637	5.14528e-16	2.69893e-14	26.6328	InfvsNormal_Effect
ENSMUSG00000047281	Sfn	2.92106	4.41651	19.4456	5.88264e-16	3.01542e-14	26.6269	InfvsNormal_Effect
ENSMUSG00000026914	Psmd14	1.17091	6.04002	19.5545	5.19941e-16	2.72099e-14	26.5825	InfvsNormal_Effect
ENSMUSG00000027641	Rbl1	1.18842	4.89738	19.483	5.63805e-16	2.89665e-14	26.5699	InfvsNormal_Effect
ENSMUSG00000041842	Fhdc1	-1.86883	2.56327	-19.3829	6.31809e-16	3.20198e-14	26.5575	InfvsNormal_Effect
ENSMUSG00000027312	Atrn	-0.873487	5.70655	-19.5383	5.29523e-16	2.7647e-14	26.5511	InfvsNormal_Effect
ENSMUSG00000005413	Hmox1	2.14221	7.54195	19.5275	5.36059e-16	2.7859e-14	26.5388	InfvsNormal_Effect
ENSMUSG00000035352	Ccl12	6.69896	5.13892	19.5352	5.31425e-16	2.76821e-14	26.538	InfvsNormal_Effect
ENSMUSG00000063065	Mapk3	-1.03724	7.62203	-19.5231	5.38771e-16	2.78712e-14	26.5305	InfvsNormal_Effect
ENSMUSG00000025558	Dock9	-1.33475	7.50535	-19.5191	5.41172e-16	2.79312e-14	26.5254	InfvsNormal_Effect
ENSMUSG00000006589	Aprt	1.4313	5.86698	19.4943	5.56629e-16	2.86632e-14	26.5237	InfvsNormal_Effect
ENSMUSG00000027496	Aurka	2.43901	3.08787	19.3528	6.53947e-16	3.2736e-14	26.4987	InfvsNormal_Effect
ENSMUSG00000078945	Naip2	1.93115	5.52851	19.4046	6.16379e-16	3.14521e-14	26.4647	InfvsNormal_Effect
ENSMUSG00000023045	Soat2	3.19347	4.64718	19.2992	6.95249e-16	3.46132e-14	26.4554	InfvsNormal_Effect
ENSMUSG00000020116	Pno1	1.07893	4.8366	19.379	6.34619e-16	3.20198e-14	26.4459	InfvsNormal_Effect
ENSMUSG00000027018	Hat1	1.14455	4.95255	19.3518	6.54633e-16	3.2736e-14	26.4067	InfvsNormal_Effect
ENSMUSG00000022010	Tsc22d1	-1.32021	7.16276	-19.4119	6.11288e-16	3.12632e-14	26.3984	InfvsNormal_Effect
ENSMUSG00000028044	Cks1b	2.36804	2.80016	19.2681	7.20476e-16	3.54767e-14	26.3868	InfvsNormal_Effect
ENSMUSG00000046280	She	-1.388	5.53131	-19.3793	6.34397e-16	3.20198e-14	26.3688	InfvsNormal_Effect
ENSMUSG00000023043	Krt18	1.83596	7.57589	19.3824	6.32198e-16	3.20198e-14	26.3668	InfvsNormal_Effect
ENSMUSG00000028005	Gucy1b1	-0.990516	6.31705	-19.385	6.30312e-16	3.20198e-14	26.3645	InfvsNormal_Effect
ENSMUSG00000027469	Tpx2	2.9659	3.30844	19.2269	7.55384e-16	3.6953e-14	26.3478	InfvsNormal_Effect
ENSMUSG00000032802	Srxn1	1.27342	5.05805	19.2925	7.00576e-16	3.47248e-14	26.3397	InfvsNormal_Effect
ENSMUSG00000028680	Plk3	1.1472	6.51761	19.3528	6.53948e-16	3.2736e-14	26.3348	InfvsNormal_Effect
ENSMUSG00000001750	Tcirg1	1.24969	8.19286	19.355	6.52243e-16	3.2736e-14	26.3347	InfvsNormal_Effect
ENSMUSG00000041449	Serpina3h	2.43406	7.66143	19.3478	6.57668e-16	3.28149e-14	26.3314	InfvsNormal_Effect
ENSMUSG00000078606	Gm4070	2.3133	4.56479	19.2057	7.73979e-16	3.75363e-14	26.3283	InfvsNormal_Effect
ENSMUSG00000053965	Pde5a	-1.62765	5.05342	-19.2932	7.00072e-16	3.47248e-14	26.2862	InfvsNormal_Effect
ENSMUSG00000022292	Rrm2b	-1.06709	3.91028	-19.222	7.59572e-16	3.70345e-14	26.2797	InfvsNormal_Effect
ENSMUSG00000070034	Sp110	1.77782	6.26561	19.2744	7.15296e-16	3.52989e-14	26.2651	InfvsNormal_Effect
ENSMUSG00000062980	Cped1	-1.38844	4.40457	-19.2212	7.60339e-16	3.70345e-14	26.2395	InfvsNormal_Effect
ENSMUSG00000058135	Gstm1	-2.33509	5.90253	-19.2368	7.4681e-16	3.66932e-14	26.2011	InfvsNormal_Effect
ENSMUSG00000024732	Ccdc86	1.36993	5.05474	19.1715	8.05004e-16	3.87073e-14	26.1936	InfvsNormal_Effect
ENSMUSG00000066842	Hmcn1	-1.88603	5.18227	-19.2078	7.72137e-16	3.75279e-14	26.1842	InfvsNormal_Effect
ENSMUSG00000030516	Tjp1	-1.05986	7.39737	-19.2286	7.53902e-16	3.6953e-14	26.1835	InfvsNormal_Effect
ENSMUSG00000006585	Cdt1	2.09797	4.71856	19.0926	8.8181e-16	4.18637e-14	26.1642	InfvsNormal_Effect
ENSMUSG00000031790	Mmp15	-1.72682	3.53499	-19.0937	8.80653e-16	4.18637e-14	26.1632	InfvsNormal_Effect
ENSMUSG00000002111	Spi1	1.73456	7.54382	19.1847	7.92939e-16	3.82908e-14	26.1337	InfvsNormal_Effect
ENSMUSG00000023055	Calcoco1	-1.67318	5.39043	-19.1719	8.04633e-16	3.87073e-14	26.1321	InfvsNormal_Effect
ENSMUSG00000020307	Cdc34	0.795005	5.41855	19.1489	8.2624e-16	3.95593e-14	26.122	InfvsNormal_Effect
ENSMUSG00000017119	Nbr1	-0.911414	6.56226	-19.155	8.20506e-16	3.93685e-14	26.0937	InfvsNormal_Effect
ENSMUSG00000009545	Kcnq1	-1.32757	1.91664	-18.9756	1.00981e-15	4.69101e-14	26.0911	InfvsNormal_Effect
ENSMUSG00000008226	Scrn3	-1.58978	2.36339	-18.9746	1.01104e-15	4.69101e-14	26.0907	InfvsNormal_Effect
ENSMUSG00000022747	St3gal6	-1.26655	4.95467	-19.1188	8.55469e-16	4.07852e-14	26.0846	InfvsNormal_Effect
ENSMUSG00000046329	Slc25a23	-1.33489	3.44282	-19.0058	9.75016e-16	4.56149e-14	26.0706	InfvsNormal_Effect
ENSMUSG00000030681	Mvp	0.940045	7.54552	19.1326	8.41996e-16	4.02281e-14	26.0694	InfvsNormal_Effect
ENSMUSG00000032400	Zwilch	2.47211	1.81936	19.2028	7.76527e-16	3.75789e-14	26.0667	InfvsNormal_Effect
ENSMUSG00000045328	Cenpe	3.28165	2.18145	19.2751	7.14687e-16	3.52989e-14	26.0665	InfvsNormal_Effect
ENSMUSG00000013701	Timm23	0.859605	4.8544	19.0475	9.29012e-16	4.37355e-14	26.0451	InfvsNormal_Effect
ENSMUSG00000027820	Mme	-1.62318	4.11839	-19.0231	9.55632e-16	4.48012e-14	26.0282	InfvsNormal_Effect
ENSMUSG00000040998	Npnt	-1.28891	7.44271	-19.084	8.90569e-16	4.21905e-14	26.0149	InfvsNormal_Effect
ENSMUSG00000015189	Casd1	-0.86036	4.7408	-19.0432	9.33624e-16	4.38608e-14	26.0091	InfvsNormal_Effect
ENSMUSG00000026490	Cdc42bpa	-1.19354	5.83286	-19.0769	8.97909e-16	4.24021e-14	26.0078	InfvsNormal_Effect
ENSMUSG00000020682	Mmp28	-1.73881	3.40751	-18.9561	1.03298e-15	4.7697e-14	26.0026	InfvsNormal_Effect
ENSMUSG00000020599	Rgs9	-2.31797	1.7488	-18.8929	1.11195e-15	5.01473e-14	25.9957	InfvsNormal_Effect
ENSMUSG00000073700	Klhl21	-1.24523	4.4652	-19.0015	9.79937e-16	4.57501e-14	25.9733	InfvsNormal_Effect
ENSMUSG00000020069	Hnrnph3	-1.11096	4.20211	-18.9315	1.06292e-15	4.87145e-14	25.9104	InfvsNormal_Effect
ENSMUSG00000028024	Enpep	-1.57367	4.71194	-18.9579	1.03086e-15	4.7697e-14	25.9052	InfvsNormal_Effect
ENSMUSG00000074476	Spc24	2.35922	1.92711	18.9803	1.0043e-15	4.67903e-14	25.901	InfvsNormal_Effect
ENSMUSG00000021939	Ctsb	1.35433	11.2509	18.9406	1.05178e-15	4.84012e-14	25.8923	InfvsNormal_Effect
ENSMUSG00000027326	Knl1	3.41374	1.34298	19.645	4.69431e-16	2.50322e-14	25.8873	InfvsNormal_Effect
ENSMUSG00000041577	Prelp	-2.27217	6.98941	-18.9549	1.03436e-15	4.7697e-14	25.864	InfvsNormal_Effect
ENSMUSG00000034855	Cxcl10	8.53808	6.03997	19.076	8.98805e-16	4.24021e-14	25.859	InfvsNormal_Effect
ENSMUSG00000032064	Dixdc1	-2.44415	1.26183	-18.8311	1.19515e-15	5.35748e-14	25.8544	InfvsNormal_Effect
ENSMUSG00000039116	Adgrg6	-1.27941	5.18292	-18.9294	1.06562e-15	4.87392e-14	25.8506	InfvsNormal_Effect
ENSMUSG00000047501	Cldn4	2.98722	5.07154	18.795	1.24675e-15	5.55559e-14	25.8478	InfvsNormal_Effect
ENSMUSG00000001999	Blvra	1.04694	5.24435	18.8973	1.10624e-15	5.0088e-14	25.8459	InfvsNormal_Effect
ENSMUSG00000059498	Fcgr3	1.8126	7.49779	18.9368	1.05649e-15	4.85187e-14	25.8405	InfvsNormal_Effect
ENSMUSG00000029304	Spp1	2.61528	9.65358	18.9183	1.07948e-15	4.92731e-14	25.8349	InfvsNormal_Effect
ENSMUSG00000042284	Itga1	-0.921892	7.42966	-18.9147	1.08398e-15	4.93781e-14	25.8127	InfvsNormal_Effect
ENSMUSG00000028577	Plaa	0.755598	6.17328	18.9069	1.09386e-15	4.97277e-14	25.8099	InfvsNormal_Effect
ENSMUSG00000026177	Slc11a1	2.88467	7.23689	18.8928	1.11201e-15	5.01473e-14	25.8072	InfvsNormal_Effect
ENSMUSG00000022180	Slc7a8	1.74735	7.55473	18.8888	1.1172e-15	5.02805e-14	25.7827	InfvsNormal_Effect
ENSMUSG00000029417	Cxcl9	7.71635	6.28838	18.7732	1.27897e-15	5.67666e-14	25.7752	InfvsNormal_Effect
ENSMUSG00000031840	Rab3a	-2.01854	1.37795	-18.7247	1.35405e-15	5.94475e-14	25.7685	InfvsNormal_Effect
ENSMUSG00000038007	Acer2	-1.85298	9.50061	-18.8435	1.17789e-15	5.29064e-14	25.7615	InfvsNormal_Effect
ENSMUSG00000074677	Sirpb1c	2.57658	3.23412	18.6686	1.4465e-15	6.27179e-14	25.7275	InfvsNormal_Effect
ENSMUSG00000057738	Sptan1	-1.07543	8.52451	-18.826	1.20229e-15	5.37874e-14	25.7182	InfvsNormal_Effect
ENSMUSG00000032218	Ccnb2	3.29313	2.81189	18.737	1.33461e-15	5.8774e-14	25.6944	InfvsNormal_Effect
ENSMUSG00000006362	Cbfa2t3	-1.71787	6.26036	-18.812	1.22211e-15	5.45657e-14	25.6891	InfvsNormal_Effect
ENSMUSG00000060261	Gtf2i	-1.2222	5.63811	-18.789	1.2556e-15	5.58394e-14	25.6689	InfvsNormal_Effect
ENSMUSG00000038344	Txlng	-1.25105	4.21497	-18.7103	1.37718e-15	6.00595e-14	25.6547	InfvsNormal_Effect
ENSMUSG00000068335	Dok1	1.17864	5.44084	18.7239	1.35522e-15	5.94475e-14	25.6277	InfvsNormal_Effect
ENSMUSG00000016763	Scube1	-1.4606	5.15107	-18.7405	1.32909e-15	5.8774e-14	25.6229	InfvsNormal_Effect
ENSMUSG00000024053	Emilin2	1.89505	7.46566	18.7371	1.33442e-15	5.8774e-14	25.6019	InfvsNormal_Effect
ENSMUSG00000019877	Serinc1	-0.641256	7.62345	-18.7369	1.33465e-15	5.8774e-14	25.5997	InfvsNormal_Effect
ENSMUSG00000019992	Mtfr2	2.52205	1.37948	18.8973	1.10614e-15	5.0088e-14	25.5936	InfvsNormal_Effect
ENSMUSG00000020681	Ace	-1.69458	10.5066	-18.6742	1.43697e-15	6.2425e-14	25.5764	InfvsNormal_Effect
ENSMUSG00000006676	Usp19	-0.682286	7.0117	-18.7195	1.36222e-15	5.96383e-14	25.5747	InfvsNormal_Effect
ENSMUSG00000028837	Psmb2	1.10557	6.7782	18.7151	1.36936e-15	5.98342e-14	25.5738	InfvsNormal_Effect
ENSMUSG00000035934	Pknox2	-1.72903	5.93398	-18.7063	1.3836e-15	6.02227e-14	25.5655	InfvsNormal_Effect
ENSMUSG00000030729	Pgm2l1	-1.57452	3.18127	-18.5261	1.71192e-15	7.17382e-14	25.5206	InfvsNormal_Effect
ENSMUSG00000041736	Tspo	1.14807	7.91026	18.6663	1.45033e-15	6.27631e-14	25.5144	InfvsNormal_Effect
ENSMUSG00000022537	Tmem44	-1.39106	4.5452	-18.6156	1.53984e-15	6.62544e-14	25.5041	InfvsNormal_Effect
ENSMUSG00000038260	Trpm4	-1.38437	4.62583	-18.6112	1.54786e-15	6.63456e-14	25.5021	InfvsNormal_Effect
ENSMUSG00000064370	mt-Cytb	-1.54764	10.6632	-18.601	1.56664e-15	6.68959e-14	25.488	InfvsNormal_Effect
ENSMUSG00000050777	Tmem37	1.86165	4.49949	18.4969	1.77235e-15	7.3858e-14	25.4838	InfvsNormal_Effect
ENSMUSG00000028036	Ptgfr	-2.10794	0.880271	-18.5182	1.72818e-15	7.22278e-14	25.4822	InfvsNormal_Effect
ENSMUSG00000029512	Ulk1	-0.966976	6.01635	-18.6387	1.49831e-15	6.47149e-14	25.4797	InfvsNormal_Effect
ENSMUSG00000020612	Prkar1a	-0.567426	8.24839	-18.6313	1.51146e-15	6.51577e-14	25.4788	InfvsNormal_Effect
ENSMUSG00000051427	Ccdc157	-1.20239	4.36504	-18.5551	1.65418e-15	6.97079e-14	25.4578	InfvsNormal_Effect
ENSMUSG00000024730	Ms4a8a	2.36038	6.43662	18.581	1.60417e-15	6.82394e-14	25.4527	InfvsNormal_Effect
ENSMUSG00000070031	Sp140	1.72599	5.15405	18.5356	1.69288e-15	7.10725e-14	25.4513	InfvsNormal_Effect
ENSMUSG00000031948	Kars	0.918035	6.88343	18.6119	1.54664e-15	6.63456e-14	25.4466	InfvsNormal_Effect
ENSMUSG00000035545	Leng8	-1.1476	7.79721	-18.6038	1.56137e-15	6.67976e-14	25.4427	InfvsNormal_Effect
ENSMUSG00000004952	Rasa4	1.79638	6.02299	18.5753	1.6151e-15	6.8418e-14	25.4421	InfvsNormal_Effect
ENSMUSG00000064367	mt-Nd5	-1.31726	9.90624	-18.5765	1.61271e-15	6.8418e-14	25.4412	InfvsNormal_Effect
ENSMUSG00000022831	Hcls1	1.68325	6.79029	18.5951	1.57764e-15	6.72378e-14	25.4346	InfvsNormal_Effect
ENSMUSG00000021624	Cd180	4.43144	5.9862	18.446	1.88302e-15	7.67636e-14	25.4333	InfvsNormal_Effect
ENSMUSG00000058163	Gm5431	3.93062	4.53788	18.4068	1.97323e-15	8.00063e-14	25.427	InfvsNormal_Effect
ENSMUSG00000034109	Golim4	-0.657821	5.56922	-18.574	1.61749e-15	6.8418e-14	25.4105	InfvsNormal_Effect
ENSMUSG00000019942	Cdk1	3.56375	3.19345	18.4538	1.86559e-15	7.66413e-14	25.4068	InfvsNormal_Effect
ENSMUSG00000026628	Atf3	3.09248	5.59014	18.4553	1.86248e-15	7.66413e-14	25.3999	InfvsNormal_Effect
ENSMUSG00000035273	Hpse	2.11838	4.73909	18.4477	1.87941e-15	7.67636e-14	25.3953	InfvsNormal_Effect
ENSMUSG00000040430	Pitpnc1	-1.07815	5.8999	-18.5586	1.64725e-15	6.95463e-14	25.3839	InfvsNormal_Effect
ENSMUSG00000039208	Metrnl	1.40663	5.58603	18.5173	1.73003e-15	7.22278e-14	25.3794	InfvsNormal_Effect
ENSMUSG00000112343	Sfta3-ps	-1.4202	3.87297	-18.4537	1.86581e-15	7.66413e-14	25.3793	InfvsNormal_Effect
ENSMUSG00000048285	Frmd6	-1.1748	5.73798	-18.5444	1.67522e-15	7.04627e-14	25.3707	InfvsNormal_Effect
ENSMUSG00000025978	Rftn2	-1.51069	3.6881	-18.437	1.90338e-15	7.74533e-14	25.3632	InfvsNormal_Effect
ENSMUSG00000029060	Mib2	-1.36197	4.16969	-18.4462	1.88267e-15	7.67636e-14	25.3335	InfvsNormal_Effect
ENSMUSG00000002983	Relb	1.2106	5.26091	18.4535	1.86639e-15	7.66413e-14	25.3181	InfvsNormal_Effect
ENSMUSG00000087365	C430049B03Rik	-2.16264	0.359419	-18.4641	1.84293e-15	7.62343e-14	25.3074	InfvsNormal_Effect
ENSMUSG00000051339	2900026A02Rik	-1.00963	5.95446	-18.4654	1.84005e-15	7.62343e-14	25.2694	InfvsNormal_Effect
ENSMUSG00000044345	Marveld1	-1.51384	6.95224	-18.4645	1.84198e-15	7.62343e-14	25.2681	InfvsNormal_Effect
ENSMUSG00000035356	Nfkbiz	1.09164	5.98732	18.4477	1.87932e-15	7.67636e-14	25.268	InfvsNormal_Effect
ENSMUSG00000035232	Pdk3	1.19926	4.44787	18.3464	2.12102e-15	8.5231e-14	25.262	InfvsNormal_Effect
ENSMUSG00000014813	Stc1	-2.12397	2.49267	-18.2786	2.3007e-15	9.08292e-14	25.2516	InfvsNormal_Effect
ENSMUSG00000030849	Fgfr2	-1.55813	3.92672	-18.3408	2.13516e-15	8.5532e-14	25.2351	InfvsNormal_Effect
ENSMUSG00000025933	Tmem14a	-1.59035	0.92955	-18.297	2.25029e-15	8.91519e-14	25.2298	InfvsNormal_Effect
ENSMUSG00000058624	Gda	1.56855	7.88681	18.4101	1.96539e-15	7.98325e-14	25.2031	InfvsNormal_Effect
ENSMUSG00000027639	Samhd1	1.32254	10.2738	18.3831	2.02993e-15	8.21576e-14	25.2008	InfvsNormal_Effect
ENSMUSG00000055493	Epm2a	-1.7154	2.0947	-18.2136	2.4876e-15	9.71847e-14	25.1943	InfvsNormal_Effect
ENSMUSG00000037313	Tacc3	2.2629	3.6862	18.2111	2.49532e-15	9.73174e-14	25.1881	InfvsNormal_Effect
ENSMUSG00000054263	Lifr	-1.11954	6.53577	-18.38	2.03731e-15	8.21763e-14	25.1622	InfvsNormal_Effect
ENSMUSG00000007097	Atp1a2	-1.92779	4.81441	-18.336	2.14748e-15	8.58344e-14	25.1565	InfvsNormal_Effect
ENSMUSG00000020017	Hal	2.712	6.62501	18.3224	2.18285e-15	8.69391e-14	25.1469	InfvsNormal_Effect
ENSMUSG00000022546	Gpt	-1.99993	2.01508	-18.1726	2.6138e-15	1.00903e-13	25.1464	InfvsNormal_Effect
ENSMUSG00000020493	Prr11	2.69845	3.0702	18.1725	2.61417e-15	1.00903e-13	25.1272	InfvsNormal_Effect
ENSMUSG00000032514	Ttc21a	-2.06724	2.13346	-18.1518	2.68034e-15	1.02578e-13	25.1227	InfvsNormal_Effect
ENSMUSG00000020357	Flt4	-1.21941	6.59323	-18.3469	2.11966e-15	8.5231e-14	25.122	InfvsNormal_Effect
ENSMUSG00000022378	Fam49b	1.66429	7.29481	18.3405	2.13612e-15	8.5532e-14	25.1186	InfvsNormal_Effect
ENSMUSG00000058818	Pirb	1.75383	7.31406	18.323	2.18116e-15	8.69391e-14	25.0979	InfvsNormal_Effect
ENSMUSG00000006386	Tek	-1.52569	7.66394	-18.3194	2.19059e-15	8.70936e-14	25.0963	InfvsNormal_Effect
ENSMUSG00000027318	Adam33	-1.45321	2.80796	-18.1456	2.70058e-15	1.0287e-13	25.0898	InfvsNormal_Effect
ENSMUSG00000024953	Prdx5	1.19089	7.992	18.2989	2.24516e-15	8.91054e-14	25.0675	InfvsNormal_Effect
ENSMUSG00000020263	Appl2	-1.27541	5.17226	-18.2685	2.32866e-15	9.16115e-14	25.0542	InfvsNormal_Effect
ENSMUSG00000052485	Tmem171	3.11578	2.37867	18.2294	2.4407e-15	9.56849e-14	25.0492	InfvsNormal_Effect
ENSMUSG00000035901	Dennd5a	-0.930044	7.36877	-18.285	2.28305e-15	9.02909e-14	25.0483	InfvsNormal_Effect
ENSMUSG00000059796	Eif4a1	0.770292	8.54172	18.2762	2.30726e-15	9.09289e-14	25.045	InfvsNormal_Effect
ENSMUSG00000028965	Tnfrsf9	3.81406	3.70102	18.1043	2.83892e-15	1.07188e-13	25.0365	InfvsNormal_Effect
ENSMUSG00000040537	Adam22	-2.05133	0.606472	-18.1869	2.56913e-15	9.95063e-14	25.0267	InfvsNormal_Effect
ENSMUSG00000079355	Ackr4	-4.63757	-2.384	-20.7492	1.39395e-16	9.33573e-15	24.9945	InfvsNormal_Effect
ENSMUSG00000020476	Dbnl	0.795779	6.74025	18.24	2.40989e-15	9.46419e-14	24.992	InfvsNormal_Effect
ENSMUSG00000033960	Jcad	-1.76992	8.74091	-18.2191	2.47122e-15	9.67129e-14	24.9881	InfvsNormal_Effect
ENSMUSG00000044340	Phlpp1	-1.07143	5.11244	-18.2013	2.52494e-15	9.83025e-14	24.9674	InfvsNormal_Effect
ENSMUSG00000058656	Samd12	-2.03872	1.99817	-18.0203	3.14327e-15	1.16337e-13	24.9555	InfvsNormal_Effect
ENSMUSG00000057135	Scimp	3.35504	4.33547	18.0155	3.16182e-15	1.16832e-13	24.9496	InfvsNormal_Effect
ENSMUSG00000024140	Epas1	-1.88979	10.0532	-18.1672	2.63082e-15	1.01199e-13	24.9487	InfvsNormal_Effect
ENSMUSG00000026946	Nmi	1.56648	5.83628	18.1636	2.64236e-15	1.01376e-13	24.9419	InfvsNormal_Effect
ENSMUSG00000063428	Ddo	-1.70851	1.10898	-18.048	3.03921e-15	1.13231e-13	24.9408	InfvsNormal_Effect
ENSMUSG00000034574	Daam1	-0.76339	6.1176	-18.1968	2.53871e-15	9.86679e-14	24.9386	InfvsNormal_Effect
ENSMUSG00000007041	Clic1	0.90808	8.66141	18.1886	2.56386e-15	9.94734e-14	24.9384	InfvsNormal_Effect
ENSMUSG00000020914	Top2a	3.10321	4.27549	18.0039	3.20659e-15	1.18098e-13	24.9381	InfvsNormal_Effect
ENSMUSG00000021238	Aldh6a1	-1.67094	4.61016	-18.1397	2.71988e-15	1.03388e-13	24.9296	InfvsNormal_Effect
ENSMUSG00000031848	Lsm4	1.15872	3.32195	17.9935	3.2476e-15	1.19413e-13	24.908	InfvsNormal_Effect
ENSMUSG00000032815	Fanca	2.66721	3.68789	17.9677	3.35144e-15	1.22431e-13	24.8994	InfvsNormal_Effect
ENSMUSG00000005672	Kit	-1.72311	6.8954	-18.1629	2.64445e-15	1.01376e-13	24.8979	InfvsNormal_Effect
ENSMUSG00000035929	H2-Q4	1.51166	9.20102	18.1452	2.7017e-15	1.0287e-13	24.8899	InfvsNormal_Effect
ENSMUSG00000040147	Maob	-1.42237	2.49933	-17.9723	3.33248e-15	1.22119e-13	24.887	InfvsNormal_Effect
ENSMUSG00000038564	Ift172	-1.10586	4.48122	-18.0974	2.86276e-15	1.07727e-13	24.8858	InfvsNormal_Effect
ENSMUSG00000029153	Ociad2	-1.28599	1.71453	-17.9566	3.39692e-15	1.23891e-13	24.8843	InfvsNormal_Effect
ENSMUSG00000033910	Gucy1a1	-1.21	5.86452	-18.1456	2.70052e-15	1.0287e-13	24.8791	InfvsNormal_Effect
ENSMUSG00000037736	Limch1	-1.37601	8.20566	-18.1316	2.74663e-15	1.04228e-13	24.8693	InfvsNormal_Effect
ENSMUSG00000031505	Naxd	-0.907605	5.09164	-18.1021	2.84646e-15	1.07293e-13	24.8477	InfvsNormal_Effect
ENSMUSG00000034659	Tmem109	-0.837091	5.92449	-18.1193	2.78774e-15	1.0561e-13	24.8436	InfvsNormal_Effect
ENSMUSG00000032349	Elovl5	-1.09402	6.88322	-18.1168	2.79632e-15	1.05757e-13	24.8378	InfvsNormal_Effect
ENSMUSG00000033174	Mgll	-1.39259	6.41405	-18.0845	2.90773e-15	1.09237e-13	24.7985	InfvsNormal_Effect
ENSMUSG00000020747	Tmem94	-1.08271	5.10503	-18.0587	3.00024e-15	1.1215e-13	24.7944	InfvsNormal_Effect
ENSMUSG00000078812	Eif5a	0.810003	8.66245	18.0681	2.96629e-15	1.11251e-13	24.7889	InfvsNormal_Effect
ENSMUSG00000052105	Mtcl1	-1.57745	2.77292	-17.8969	3.65398e-15	1.30724e-13	24.7877	InfvsNormal_Effect
ENSMUSG00000002496	Tsc2	-1.05888	5.68642	-18.0626	2.98591e-15	1.118e-13	24.7781	InfvsNormal_Effect
ENSMUSG00000025036	Sfxn2	-1.13154	3.64693	-17.9472	3.43608e-15	1.24718e-13	24.7738	InfvsNormal_Effect
ENSMUSG00000022964	Tmem50b	-1.0186	6.01648	-18.0542	3.01641e-15	1.12568e-13	24.7626	InfvsNormal_Effect
ENSMUSG00000028524	Sgip1	-1.2585	3.67351	-17.9417	3.45923e-15	1.25351e-13	24.7611	InfvsNormal_Effect
ENSMUSG00000030966	Trim21	1.51367	6.23073	18.0263	3.12075e-15	1.15885e-13	24.7527	InfvsNormal_Effect
ENSMUSG00000045973	Slc25a51	-0.651226	5.46643	-18.0342	3.09085e-15	1.14964e-13	24.7499	InfvsNormal_Effect
ENSMUSG00000024590	Lmnb1	1.58428	5.06701	17.9544	3.40604e-15	1.24023e-13	24.7347	InfvsNormal_Effect
ENSMUSG00000002944	Cd36	-1.58974	7.67433	-18.0245	3.1275e-15	1.15944e-13	24.7315	InfvsNormal_Effect
ENSMUSG00000023044	Csad	-1.26671	3.93951	-17.9361	3.48292e-15	1.26007e-13	24.7215	InfvsNormal_Effect
ENSMUSG00000040181	Fmo1	-1.94346	6.56275	-18.0087	3.18797e-15	1.17605e-13	24.7069	InfvsNormal_Effect
ENSMUSG00000056529	Ptafr	2.11158	6.76146	17.9907	3.25888e-15	1.19632e-13	24.7041	InfvsNormal_Effect
ENSMUSG00000047246	Hist1h2be	-2.18132	1.6229	-17.8016	4.10674e-15	1.45077e-13	24.6986	InfvsNormal_Effect
ENSMUSG00000020847	Rph3al	-1.55148	2.10084	-17.7699	4.27038e-15	1.49683e-13	24.6578	InfvsNormal_Effect
ENSMUSG00000007279	Scube2	-2.58332	2.59503	-17.7745	4.24602e-15	1.49061e-13	24.6376	InfvsNormal_Effect
ENSMUSG00000024462	Gabbr1	-0.819464	5.71622	-17.9472	3.43621e-15	1.24718e-13	24.634	InfvsNormal_Effect
ENSMUSG00000004798	Ulk2	-1.00987	5.28578	-17.9282	3.5167e-15	1.27025e-13	24.6245	InfvsNormal_Effect
ENSMUSG00000031871	Cdh5	-1.50093	9.61219	-17.9104	3.594e-15	1.29195e-13	24.6207	InfvsNormal_Effect
ENSMUSG00000029438	Bcl7a	-1.41404	2.79371	-17.7561	4.34355e-15	1.52011e-13	24.6033	InfvsNormal_Effect
ENSMUSG00000024193	Phf1	-1.01729	5.76461	-17.9202	3.55127e-15	1.27863e-13	24.5981	InfvsNormal_Effect
ENSMUSG00000022033	Pbk	3.78473	1.28058	18.483	1.80193e-15	7.49517e-14	24.5743	InfvsNormal_Effect
ENSMUSG00000005533	Igf1r	-1.29662	6.37531	-17.9019	3.63187e-15	1.30214e-13	24.5705	InfvsNormal_Effect
ENSMUSG00000006418	Rnf114	0.876631	7.58522	17.9014	3.63395e-15	1.30214e-13	24.5703	InfvsNormal_Effect
ENSMUSG00000040093	Bmf	-1.22491	4.39237	-17.8273	3.97906e-15	1.40787e-13	24.5494	InfvsNormal_Effect
ENSMUSG00000026277	Stk25	-0.736318	5.98741	-17.876	3.74856e-15	1.33683e-13	24.54	InfvsNormal_Effect
ENSMUSG00000006127	Inpp5k	-1.33169	6.46726	-17.8764	3.74669e-15	1.33683e-13	24.5383	InfvsNormal_Effect
ENSMUSG00000032783	Troap	3.19058	1.88126	17.9258	3.52733e-15	1.27204e-13	24.5341	InfvsNormal_Effect
ENSMUSG00000016256	Ctsz	1.31995	8.19775	17.868	3.78541e-15	1.34783e-13	24.5334	InfvsNormal_Effect
ENSMUSG00000038213	Tapbpl	1.42656	6.37767	17.8518	3.86164e-15	1.3728e-13	24.5254	InfvsNormal_Effect
ENSMUSG00000020806	Rhbdf2	0.816152	7.1778	17.848	3.87929e-15	1.3769e-13	24.5023	InfvsNormal_Effect
ENSMUSG00000006398	Cdc20	2.58929	2.83715	17.6569	4.90928e-15	1.68662e-13	24.4995	InfvsNormal_Effect
ENSMUSG00000057722	Lepr	-1.61209	5.74117	-17.8338	3.94787e-15	1.39904e-13	24.4941	InfvsNormal_Effect
ENSMUSG00000030149	Klrk1	2.88804	5.68399	17.74	4.43052e-15	1.54334e-13	24.4929	InfvsNormal_Effect
ENSMUSG00000042359	Osbpl6	-1.85108	1.94497	-17.622	5.12594e-15	1.74507e-13	24.478	InfvsNormal_Effect
ENSMUSG00000037541	Shank2	-2.15162	-0.169204	-17.9711	3.33748e-15	1.22119e-13	24.4701	InfvsNormal_Effect
ENSMUSG00000015305	Sash1	-1.11489	6.6774	-17.7994	4.11798e-15	1.45246e-13	24.4406	InfvsNormal_Effect
ENSMUSG00000056737	Capg	1.31036	7.31737	17.7971	4.12948e-15	1.45424e-13	24.4402	InfvsNormal_Effect
ENSMUSG00000022901	Cd86	2.20181	4.3478	17.6433	4.99251e-15	1.70739e-13	24.4389	InfvsNormal_Effect
ENSMUSG00000022139	Mbnl2	-0.65387	8.13733	-17.7829	4.20263e-15	1.47768e-13	24.4292	InfvsNormal_Effect
ENSMUSG00000025165	Sectm1a	6.42698	3.13176	18.3799	2.0377e-15	8.21763e-14	24.4237	InfvsNormal_Effect
ENSMUSG00000049571	Cfap46	-2.41511	1.21111	-17.6161	5.16391e-15	1.75534e-13	24.4153	InfvsNormal_Effect
ENSMUSG00000049103	Ccr2	3.21736	6.57782	17.7178	4.55322e-15	1.57875e-13	24.4152	InfvsNormal_Effect
ENSMUSG00000055541	Lair1	3.36026	5.80399	17.6486	4.95975e-15	1.69877e-13	24.3983	InfvsNormal_Effect
ENSMUSG00000038550	Ciart	-1.7285	3.48637	-17.6513	4.94328e-15	1.69571e-13	24.3979	InfvsNormal_Effect
ENSMUSG00000001946	Esam	-1.02728	7.54311	-17.7532	4.35869e-15	1.52304e-13	24.3879	InfvsNormal_Effect
ENSMUSG00000021451	Sema4d	1.78937	6.22873	17.7259	4.50831e-15	1.56802e-13	24.3809	InfvsNormal_Effect
ENSMUSG00000017221	Psmd3	0.638999	7.30015	17.7484	4.38469e-15	1.52975e-13	24.3765	InfvsNormal_Effect
ENSMUSG00000083282	Ctsf	-1.65919	1.87949	-17.5378	5.69147e-15	1.90305e-13	24.3732	InfvsNormal_Effect
ENSMUSG00000030867	Plk1	2.64107	2.77242	17.5556	5.56698e-15	1.86976e-13	24.3672	InfvsNormal_Effect
ENSMUSG00000044811	Cd300c2	1.81687	5.40621	17.681	4.76481e-15	1.64958e-13	24.3664	InfvsNormal_Effect
ENSMUSG00000035004	Igsf6	1.81092	6.61529	17.7216	4.53195e-15	1.5738e-13	24.3627	InfvsNormal_Effect
ENSMUSG00000006310	Zbtb32	1.29448	3.57113	17.5124	5.87448e-15	1.95552e-13	24.3039	InfvsNormal_Effect
ENSMUSG00000067336	Bmpr2	-1.19463	8.98791	-17.671	4.82438e-15	1.66508e-13	24.3022	InfvsNormal_Effect
ENSMUSG00000080242	Atp6v0c-ps2	1.11436	5.91451	17.667	4.84831e-15	1.67077e-13	24.2978	InfvsNormal_Effect
ENSMUSG00000041261	Car8	-2.04594	2.58561	-17.4966	5.99101e-15	1.98259e-13	24.2957	InfvsNormal_Effect
ENSMUSG00000033444	Specc1l	-1.0797	6.21739	-17.6752	4.7994e-15	1.659e-13	24.2847	InfvsNormal_Effect
ENSMUSG00000095609	Gm21188	3.53857	3.97561	17.4591	6.27888e-15	2.06354e-13	24.2766	InfvsNormal_Effect
ENSMUSG00000022836	Mylk	-1.19439	7.62785	-17.6579	4.90292e-15	1.68662e-13	24.2678	InfvsNormal_Effect
ENSMUSG00000032898	Fbxo21	-0.75469	4.0139	-17.5699	5.46835e-15	1.83938e-13	24.2633	InfvsNormal_Effect
ENSMUSG00000097601	Gm26660	-1.73415	0.853869	-17.4747	6.15696e-15	2.03451e-13	24.2462	InfvsNormal_Effect
ENSMUSG00000038145	Snrk	-1.79528	7.5121	-17.6367	5.03378e-15	1.71889e-13	24.2432	InfvsNormal_Effect
ENSMUSG00000022799	Arhgap31	-1.24029	7.78911	-17.6333	5.05464e-15	1.7234e-13	24.2384	InfvsNormal_Effect
ENSMUSG00000039110	Mycbpap	-2.22129	0.309227	-17.6103	5.20102e-15	1.76529e-13	24.2372	InfvsNormal_Effect
ENSMUSG00000038370	Pcp4l1	-1.95331	2.61239	-17.4587	6.28149e-15	2.06354e-13	24.2362	InfvsNormal_Effect
ENSMUSG00000071714	Csf2rb2	1.98607	6.20369	17.6049	5.23617e-15	1.77187e-13	24.2353	InfvsNormal_Effect
ENSMUSG00000001120	Pcbp3	-1.0092	4.57888	-17.5849	5.36783e-15	1.80827e-13	24.2236	InfvsNormal_Effect
ENSMUSG00000075590	Nrbp2	-1.06463	5.0166	-17.5946	5.30328e-15	1.79189e-13	24.2194	InfvsNormal_Effect
ENSMUSG00000031283	Chrdl1	-2.27177	1.12878	-17.4267	6.53849e-15	2.1324e-13	24.217	InfvsNormal_Effect
ENSMUSG00000001552	Jup	-1.12532	7.78925	-17.6054	5.23277e-15	1.77187e-13	24.2024	InfvsNormal_Effect
ENSMUSG00000042073	Abhd14b	-1.29487	2.04242	-17.3903	6.84338e-15	2.20644e-13	24.1897	InfvsNormal_Effect
ENSMUSG00000038521	C1s1	1.37338	6.66316	17.5921	5.31978e-15	1.79477e-13	24.1877	InfvsNormal_Effect
ENSMUSG00000024672	Ms4a7	5.24381	5.11298	17.3827	6.90876e-15	2.22415e-13	24.1816	InfvsNormal_Effect
ENSMUSG00000037709	Fam13a	-1.99276	3.72848	-17.4722	6.17656e-15	2.03501e-13	24.1695	InfvsNormal_Effect
ENSMUSG00000035852	Misp	2.65642	4.41951	17.3758	6.96894e-15	2.24031e-13	24.1404	InfvsNormal_Effect
ENSMUSG00000045767	B230219D22Rik	-0.73554	6.11981	-17.551	5.59855e-15	1.87756e-13	24.1268	InfvsNormal_Effect
ENSMUSG00000000278	Scpep1	0.824282	6.16106	17.5354	5.70821e-15	1.90581e-13	24.1159	InfvsNormal_Effect
ENSMUSG00000085438	1700020I14Rik	-1.01607	6.32029	-17.5428	5.65582e-15	1.89394e-13	24.1155	InfvsNormal_Effect
ENSMUSG00000034266	Batf	1.91233	2.60962	17.3305	7.37671e-15	2.31912e-13	24.1133	InfvsNormal_Effect
ENSMUSG00000029636	Wasf3	-1.54688	2.78769	-17.3671	7.04527e-15	2.25519e-13	24.1128	InfvsNormal_Effect
ENSMUSG00000006519	Cyba	1.2427	7.63842	17.5239	5.79085e-15	1.93054e-13	24.0937	InfvsNormal_Effect
ENSMUSG00000033970	Rfc3	1.27308	3.36704	17.3338	7.34624e-15	2.3153e-13	24.0861	InfvsNormal_Effect
ENSMUSG00000039976	Tbc1d16	-1.18747	3.5598	-17.391	6.83742e-15	2.20644e-13	24.0783	InfvsNormal_Effect
ENSMUSG00000033713	Foxn3	-0.964955	5.64971	-17.5068	5.91526e-15	1.96619e-13	24.0783	InfvsNormal_Effect
ENSMUSG00000029014	Dnajc2	0.865728	5.02661	17.4537	6.32076e-15	2.07341e-13	24.0749	InfvsNormal_Effect
ENSMUSG00000022307	Oxr1	-0.7373	5.81083	-17.5005	5.9622e-15	1.97762e-13	24.0672	InfvsNormal_Effect
ENSMUSG00000085396	Firre	-0.911923	4.99435	-17.4732	6.16869e-15	2.03501e-13	24.063	InfvsNormal_Effect
ENSMUSG00000043631	Ecm2	-1.85488	3.47217	-17.3567	7.13803e-15	2.26349e-13	24.0279	InfvsNormal_Effect
ENSMUSG00000040289	Hey1	-3.01134	5.01145	-17.4323	6.49253e-15	2.12048e-13	24.0273	InfvsNormal_Effect
ENSMUSG00000028456	Unc13b	-1.02759	3.85891	-17.3616	7.09431e-15	2.26349e-13	24.0147	InfvsNormal_Effect
ENSMUSG00000012443	Kif11	3.06428	1.74748	17.4998	5.96723e-15	1.97762e-13	24.0126	InfvsNormal_Effect
ENSMUSG00000030978	Rrm1	1.28494	5.10474	17.3902	6.84395e-15	2.20644e-13	24.0096	InfvsNormal_Effect
ENSMUSG00000026605	Cenpf	3.27448	2.12132	17.4477	6.36839e-15	2.08599e-13	24.0064	InfvsNormal_Effect
ENSMUSG00000033386	Frrs1	1.71454	4.78168	17.343	7.26205e-15	2.29519e-13	24.003	InfvsNormal_Effect
ENSMUSG00000025145	Lrrc45	-1.25169	4.13175	-17.3682	7.03602e-15	2.25519e-13	23.994	InfvsNormal_Effect
ENSMUSG00000032705	Exd2	-1.07452	4.0547	-17.3602	7.10656e-15	2.26349e-13	23.9891	InfvsNormal_Effect
ENSMUSG00000006373	Pgrmc1	-0.980708	6.47468	-17.4351	6.46998e-15	2.11619e-13	23.9766	InfvsNormal_Effect
ENSMUSG00000090272	Mndal	1.50262	6.31183	17.412	6.65994e-15	2.16573e-13	23.9701	InfvsNormal_Effect
ENSMUSG00000027962	Vcam1	1.81907	6.94516	17.4156	6.62955e-15	2.15897e-13	23.964	InfvsNormal_Effect
ENSMUSG00000107331	Gm42732	-1.19138	2.3386	-17.2166	8.51684e-15	2.61466e-13	23.9557	InfvsNormal_Effect
ENSMUSG00000030083	Abtb1	-1.05617	5.26898	-17.3978	6.77927e-15	2.19502e-13	23.9481	InfvsNormal_Effect
ENSMUSG00000010651	Acaa1b	-2.07487	0.0584089	-17.3529	7.17242e-15	2.27006e-13	23.9472	InfvsNormal_Effect
ENSMUSG00000026918	Brd3	-0.875062	5.61205	-17.4014	6.74865e-15	2.18825e-13	23.9442	InfvsNormal_Effect
ENSMUSG00000039852	Rere	-0.927842	6.6691	-17.4019	6.74406e-15	2.18825e-13	23.9338	InfvsNormal_Effect
ENSMUSG00000032172	Olfm2	-3.16368	1.95388	-17.1848	8.86703e-15	2.69245e-13	23.93	InfvsNormal_Effect
ENSMUSG00000037287	Tbcel	-0.92901	5.00288	-17.3563	7.14162e-15	2.26349e-13	23.9117	InfvsNormal_Effect
ENSMUSG00000035878	Hykk	-1.86583	1.82928	-17.1581	9.17193e-15	2.7593e-13	23.9001	InfvsNormal_Effect
ENSMUSG00000015291	Gdi1	-0.738569	6.66656	-17.3724	6.99858e-15	2.24663e-13	23.8953	InfvsNormal_Effect
ENSMUSG00000030094	Xpc	-1.03618	4.41834	-17.3151	7.52108e-15	2.35392e-13	23.8945	InfvsNormal_Effect
ENSMUSG00000074743	Thbd	-1.811	7.98779	-17.3571	7.13467e-15	2.26349e-13	23.8914	InfvsNormal_Effect
ENSMUSG00000054676	1600014C10Rik	1.47655	6.77303	17.3565	7.14018e-15	2.26349e-13	23.8853	InfvsNormal_Effect
ENSMUSG00000024074	Crim1	-1.0801	6.2587	-17.3605	7.10411e-15	2.26349e-13	23.8817	InfvsNormal_Effect
ENSMUSG00000036585	Fgf1	-1.54154	3.32758	-17.2168	8.5148e-15	2.61466e-13	23.8812	InfvsNormal_Effect
ENSMUSG00000028873	Cdca8	3.41215	2.16532	17.2989	7.67667e-15	2.39595e-13	23.8651	InfvsNormal_Effect
ENSMUSG00000025487	Psmd13	0.702964	6.10854	17.3363	7.32319e-15	2.31127e-13	23.861	InfvsNormal_Effect
ENSMUSG00000022014	Epsti1	2.54843	4.57016	17.1745	8.98322e-15	2.71706e-13	23.8565	InfvsNormal_Effect
ENSMUSG00000042444	Mindy2	-0.766149	5.42093	-17.3211	7.46453e-15	2.34274e-13	23.8474	InfvsNormal_Effect
ENSMUSG00000040997	Abhd4	-0.85918	5.93398	-17.3303	7.37897e-15	2.31912e-13	23.8461	InfvsNormal_Effect
ENSMUSG00000023951	Vegfa	-1.49991	7.47979	-17.318	7.49412e-15	2.34875e-13	23.832	InfvsNormal_Effect
ENSMUSG00000061414	Cracr2a	-1.23206	3.68798	-17.2116	8.57046e-15	2.62753e-13	23.8316	InfvsNormal_Effect
ENSMUSG00000035969	Rusc2	-1.18636	6.04156	-17.3126	7.54462e-15	2.35801e-13	23.8222	InfvsNormal_Effect
ENSMUSG00000027931	Npr1	-1.58688	4.85617	-17.2752	7.90917e-15	2.4651e-13	23.8127	InfvsNormal_Effect
ENSMUSG00000039865	Slc44a3	-1.06015	2.31215	-17.0889	1.00155e-14	2.95774e-13	23.804	InfvsNormal_Effect
ENSMUSG00000030701	Plekhb1	-1.43934	2.64493	-17.0965	9.91881e-15	2.93688e-13	23.7902	InfvsNormal_Effect
ENSMUSG00000000682	Cd52	2.21719	6.4085	17.2587	8.07561e-15	2.50656e-13	23.7899	InfvsNormal_Effect
ENSMUSG00000038388	Mpp6	1.14056	2.95139	17.0763	1.01769e-14	2.98579e-13	23.7839	InfvsNormal_Effect
ENSMUSG00000028066	Pmf1	1.3254	3.89037	17.1225	9.59565e-15	2.86761e-13	23.7779	InfvsNormal_Effect
ENSMUSG00000023992	Trem2	3.03831	3.76213	17.059	1.04046e-14	3.04071e-13	23.7723	InfvsNormal_Effect
ENSMUSG00000022621	Rabl2	-0.984614	3.84324	-17.1675	9.06338e-15	2.7303e-13	23.7714	InfvsNormal_Effect
ENSMUSG00000029798	Herc6	2.33805	6.2931	17.2228	8.45005e-15	2.60482e-13	23.7681	InfvsNormal_Effect
ENSMUSG00000000266	Mid2	-1.21176	4.90313	-17.2381	8.28791e-15	2.56185e-13	23.7667	InfvsNormal_Effect
ENSMUSG00000021895	Arhgef3	-0.888398	6.97011	-17.2698	7.96317e-15	2.4785e-13	23.7642	InfvsNormal_Effect
ENSMUSG00000079492	Gm11127	1.68242	4.49272	17.1388	9.39938e-15	2.82019e-13	23.761	InfvsNormal_Effect
ENSMUSG00000046908	Ltb4r1	2.76475	5.7891	17.1838	8.87792e-15	2.69245e-13	23.7573	InfvsNormal_Effect
ENSMUSG00000031709	Tbc1d9	1.40777	6.44829	17.2528	8.13631e-15	2.51899e-13	23.7566	InfvsNormal_Effect
ENSMUSG00000029363	Rfc5	1.54578	4.04113	17.1022	9.84753e-15	2.92347e-13	23.7538	InfvsNormal_Effect
ENSMUSG00000022636	Alcam	-0.854783	6.42325	-17.2603	8.05888e-15	2.50482e-13	23.7514	InfvsNormal_Effect
ENSMUSG00000022385	Gtse1	3.05571	2.76847	17.0748	1.0196e-14	2.98751e-13	23.7446	InfvsNormal_Effect
ENSMUSG00000049037	Clec4a1	3.32896	5.82826	17.1293	9.51389e-15	2.84695e-13	23.73	InfvsNormal_Effect
ENSMUSG00000027452	Acss1	-1.54777	3.18494	-17.0904	9.99659e-15	2.95602e-13	23.7239	InfvsNormal_Effect
ENSMUSG00000107655	Gm44220	-2.7568	2.4063	-17.0279	1.08257e-14	3.14742e-13	23.7024	InfvsNormal_Effect
ENSMUSG00000028618	Tmem59	-0.853737	7.17538	-17.2189	8.49209e-15	2.61419e-13	23.6991	InfvsNormal_Effect
ENSMUSG00000022199	Slc22a17	-1.69213	2.66377	-17.0202	1.09322e-14	3.17018e-13	23.6912	InfvsNormal_Effect
ENSMUSG00000042675	Ypel3	-1.4139	5.34769	-17.1977	8.72307e-15	2.65397e-13	23.6893	InfvsNormal_Effect
ENSMUSG00000056952	Tatdn2	0.754192	5.98426	17.1995	8.70283e-15	2.65397e-13	23.6878	InfvsNormal_Effect
ENSMUSG00000050530	Fam171a1	-1.1196	5.64991	-17.2022	8.67309e-15	2.65177e-13	23.6866	InfvsNormal_Effect
ENSMUSG00000018008	Cyth4	1.73685	7.2005	17.2038	8.65622e-15	2.65022e-13	23.6849	InfvsNormal_Effect
ENSMUSG00000024952	Rps6ka4	0.588533	6.26937	17.1977	8.72342e-15	2.65397e-13	23.6759	InfvsNormal_Effect
ENSMUSG00000030452	Nipa2	1.00285	5.07669	17.1412	9.37047e-15	2.81527e-13	23.6748	InfvsNormal_Effect
ENSMUSG00000030603	Psmc4	0.817818	6.73265	17.1973	8.72746e-15	2.65397e-13	23.672	InfvsNormal_Effect
ENSMUSG00000000088	Cox5a	0.814746	4.53625	17.1062	9.79693e-15	2.91229e-13	23.6633	InfvsNormal_Effect
ENSMUSG00000079215	Zfp664	-0.912505	5.71204	-17.1805	8.91486e-15	2.70002e-13	23.6575	InfvsNormal_Effect
ENSMUSG00000022048	Dpysl2	-1.31318	6.43103	-17.1716	9.01679e-15	2.72355e-13	23.6371	InfvsNormal_Effect
ENSMUSG00000066026	Dhrs3	-1.38754	6.00259	-17.1679	9.05852e-15	2.7303e-13	23.6353	InfvsNormal_Effect
ENSMUSG00000079017	Ifi27l2a	3.06744	6.46683	17.0996	9.87941e-15	2.92907e-13	23.6281	InfvsNormal_Effect
ENSMUSG00000034903	Cobll1	-0.951039	4.91305	-17.1306	9.49828e-15	2.84607e-13	23.6274	InfvsNormal_Effect
ENSMUSG00000030528	Blm	1.88561	2.29689	16.9425	1.20758e-14	3.43977e-13	23.6071	InfvsNormal_Effect
ENSMUSG00000021707	Dhfr	1.54224	4.31577	17.0018	1.11922e-14	3.23724e-13	23.5899	InfvsNormal_Effect
ENSMUSG00000029106	Add1	-0.758059	7.55433	-17.1212	9.61145e-15	2.86852e-13	23.5747	InfvsNormal_Effect
ENSMUSG00000002233	Rhoc	1.05463	7.8945	17.1173	9.65949e-15	2.87523e-13	23.5697	InfvsNormal_Effect
ENSMUSG00000040296	Ddx58	1.1663	7.36292	17.1183	9.64772e-15	2.87523e-13	23.5689	InfvsNormal_Effect
ENSMUSG00000021033	Gstz1	-0.909302	3.21323	-16.9553	1.18785e-14	3.39646e-13	23.5594	InfvsNormal_Effect
ENSMUSG00000022615	Tymp	-2.49933	-0.651754	-17.2526	8.13806e-15	2.51899e-13	23.5391	InfvsNormal_Effect
ENSMUSG00000031166	Wdr13	-0.792453	5.50949	-17.0829	1.00923e-14	2.97375e-13	23.5345	InfvsNormal_Effect
ENSMUSG00000033031	Cip2a	2.38576	2.55413	16.8861	1.29822e-14	3.62906e-13	23.5305	InfvsNormal_Effect
ENSMUSG00000066621	Tecpr1	-0.905119	5.68168	-17.0815	1.01094e-14	2.97375e-13	23.526	InfvsNormal_Effect
ENSMUSG00000025369	Smarcc2	-0.790498	6.88711	-17.0821	1.01027e-14	2.97375e-13	23.519	InfvsNormal_Effect
ENSMUSG00000039167	Adgrl4	-1.31152	7.63872	-17.0713	1.02415e-14	2.99693e-13	23.5123	InfvsNormal_Effect
ENSMUSG00000029030	Tprgl	-1.07156	6.44203	-17.0765	1.01741e-14	2.98579e-13	23.5122	InfvsNormal_Effect
ENSMUSG00000032011	Thy1	2.56287	5.69091	16.9856	1.14264e-14	3.28388e-13	23.5114	InfvsNormal_Effect
ENSMUSG00000097258	Gm26767	-1.33043	1.90768	-16.8371	1.38288e-14	3.80892e-13	23.4859	InfvsNormal_Effect
ENSMUSG00000043263	Ifi209	3.38733	5.54601	16.9078	1.26259e-14	3.55596e-13	23.4766	InfvsNormal_Effect
ENSMUSG00000055013	Agap1	-1.06775	5.69029	-17.035	1.07272e-14	3.12688e-13	23.4663	InfvsNormal_Effect
ENSMUSG00000073418	C4b	1.39445	8.41049	17.0323	1.07639e-14	3.13352e-13	23.4623	InfvsNormal_Effect
ENSMUSG00000024098	Twsg1	-0.900123	6.91191	-17.035	1.07272e-14	3.12688e-13	23.4579	InfvsNormal_Effect
ENSMUSG00000074342	I830077J02Rik	1.58917	4.34674	16.8934	1.28606e-14	3.59952e-13	23.45	InfvsNormal_Effect
ENSMUSG00000030254	Rad18	1.75353	3.12652	16.8043	1.44264e-14	3.93022e-13	23.441	InfvsNormal_Effect
ENSMUSG00000062248	Cks2	2.0168	2.33176	16.8047	1.44175e-14	3.93022e-13	23.435	InfvsNormal_Effect
ENSMUSG00000024791	Cdca5	3.43703	1.31464	17.224	8.43762e-15	2.60455e-13	23.4337	InfvsNormal_Effect
ENSMUSG00000024096	Ralbp1	-0.925976	6.67427	-17.0161	1.09893e-14	3.18265e-13	23.4326	InfvsNormal_Effect
ENSMUSG00000004655	Aqp1	-1.71126	8.62375	-16.9908	1.1351e-14	3.27478e-13	23.4235	InfvsNormal_Effect
ENSMUSG00000030609	Aen	0.821889	4.66376	16.929	1.22864e-14	3.48651e-13	23.4232	InfvsNormal_Effect
ENSMUSG00000034361	Cpne2	1.66866	6.79892	16.9997	1.12229e-14	3.24197e-13	23.4219	InfvsNormal_Effect
ENSMUSG00000032652	Crebl2	-1.45763	4.03042	-16.9164	1.24871e-14	3.52126e-13	23.4181	InfvsNormal_Effect
ENSMUSG00000040841	Six5	-1.59356	3.2889	-16.8595	1.34338e-14	3.72737e-13	23.4178	InfvsNormal_Effect
ENSMUSG00000032741	Tpcn1	-1.27213	4.81536	-16.9675	1.16952e-14	3.35257e-13	23.4147	InfvsNormal_Effect
ENSMUSG00000024769	Cdc42bpg	-1.33674	3.94267	-16.899	1.2769e-14	3.58422e-13	23.4033	InfvsNormal_Effect
ENSMUSG00000066306	Numa1	-0.837694	6.92914	-16.9895	1.13703e-14	3.27613e-13	23.3979	InfvsNormal_Effect
ENSMUSG00000047409	Ctdspl	-1.32093	6.67051	-16.9881	1.139e-14	3.2776e-13	23.3971	InfvsNormal_Effect
ENSMUSG00000002763	Pex6	-1.21874	4.4027	-16.9306	1.2261e-14	3.48369e-13	23.3953	InfvsNormal_Effect
ENSMUSG00000032329	Hmg20a	-0.764074	4.49376	-16.927	1.23172e-14	3.48924e-13	23.3882	InfvsNormal_Effect
ENSMUSG00000024451	Arap3	-1.59669	7.12544	-16.9774	1.15466e-14	3.3142e-13	23.3867	InfvsNormal_Effect
ENSMUSG00000022623	Shank3	-1.44365	7.77456	-16.962	1.17776e-14	3.37191e-13	23.3721	InfvsNormal_Effect
ENSMUSG00000002297	Dbf4	1.38304	4.15141	16.8212	1.41142e-14	3.87805e-13	23.3701	InfvsNormal_Effect
ENSMUSG00000026000	Lancl1	-0.71191	4.11086	-16.8799	1.30857e-14	3.65344e-13	23.361	InfvsNormal_Effect
ENSMUSG00000009772	Nuak2	1.45907	5.29608	16.8967	1.28068e-14	3.58893e-13	23.3584	InfvsNormal_Effect
ENSMUSG00000021822	Plau	1.82618	6.05828	16.9264	1.2327e-14	3.48924e-13	23.3583	InfvsNormal_Effect
ENSMUSG00000040212	Emp3	1.1218	6.20536	16.9452	1.20331e-14	3.4363e-13	23.3562	InfvsNormal_Effect
ENSMUSG00000002068	Ccne1	3.53125	1.94481	16.9373	1.21568e-14	3.45847e-13	23.3505	InfvsNormal_Effect
ENSMUSG00000027454	Gins1	2.80796	1.11235	17.0223	1.09024e-14	3.16564e-13	23.348	InfvsNormal_Effect
ENSMUSG00000019947	Arid5b	-0.960494	7.27091	-16.9442	1.20489e-14	3.43645e-13	23.3413	InfvsNormal_Effect
ENSMUSG00000026019	Wdr12	0.833506	3.35351	16.7615	1.5246e-14	4.10876e-13	23.34	InfvsNormal_Effect
ENSMUSG00000054717	Hmgb2	1.18648	5.78145	16.9185	1.24527e-14	3.51598e-13	23.3375	InfvsNormal_Effect
ENSMUSG00000069601	Ank3	-1.25504	2.46891	-16.7334	1.58122e-14	4.23093e-13	23.3359	InfvsNormal_Effect
ENSMUSG00000037280	Galnt6	2.25259	4.78992	16.8055	1.44043e-14	3.93022e-13	23.3326	InfvsNormal_Effect
ENSMUSG00000087107	AI662270	2.29569	2.0409	16.7566	1.53443e-14	4.12537e-13	23.3324	InfvsNormal_Effect
ENSMUSG00000023505	Cdca3	3.04017	2.26948	16.7863	1.47645e-14	4.00482e-13	23.3273	InfvsNormal_Effect
ENSMUSG00000062908	Acadm	-0.897329	4.26985	-16.8632	1.3371e-14	3.71925e-13	23.326	InfvsNormal_Effect
ENSMUSG00000037815	Ctnna1	-0.694988	8.35031	-16.923	1.23806e-14	3.50001e-13	23.3234	InfvsNormal_Effect
ENSMUSG00000049932	H2afx	1.19072	4.29429	16.8026	1.44573e-14	3.93389e-13	23.3174	InfvsNormal_Effect
ENSMUSG00000054752	Fsd1l	-1.3598	2.90992	-16.7373	1.57317e-14	4.2144e-13	23.3091	InfvsNormal_Effect
ENSMUSG00000024795	Kif20b	2.18101	1.8081	16.7725	1.50311e-14	4.05746e-13	23.3057	InfvsNormal_Effect
ENSMUSG00000025078	Nhlrc2	-0.807947	4.52271	-16.8571	1.34769e-14	3.73026e-13	23.2919	InfvsNormal_Effect
ENSMUSG00000028649	Macf1	-1.18694	8.00161	-16.8987	1.2774e-14	3.58422e-13	23.2887	InfvsNormal_Effect
ENSMUSG00000021583	Erap1	0.779195	6.87543	16.9009	1.27378e-14	3.58298e-13	23.2828	InfvsNormal_Effect
ENSMUSG00000006423	C330007P06Rik	-0.538112	4.98201	-16.8659	1.33238e-14	3.71071e-13	23.2749	InfvsNormal_Effect
ENSMUSG00000021215	Net1	-0.987378	5.27728	-16.8756	1.31591e-14	3.66938e-13	23.2735	InfvsNormal_Effect
ENSMUSG00000074749	Kiz	-0.863889	3.43439	-16.7387	1.57036e-14	4.2119e-13	23.2504	InfvsNormal_Effect
ENSMUSG00000037544	Dlgap5	3.56636	2.02341	16.8586	1.34499e-14	3.72737e-13	23.2471	InfvsNormal_Effect
ENSMUSG00000021408	Ripk1	0.729242	6.16272	16.8541	1.35278e-14	3.73812e-13	23.2302	InfvsNormal_Effect
ENSMUSG00000060063	Alox5ap	1.19464	5.1297	16.8061	1.43925e-14	3.93022e-13	23.2293	InfvsNormal_Effect
ENSMUSG00000027940	Tpm3	0.613455	7.31966	16.8589	1.34455e-14	3.72737e-13	23.2263	InfvsNormal_Effect
ENSMUSG00000031934	Panx1	1.32302	3.90144	16.6938	1.66458e-14	4.41721e-13	23.2244	InfvsNormal_Effect
ENSMUSG00000018217	Pmp22	-0.961115	7.44142	-16.8535	1.35385e-14	3.73812e-13	23.2221	InfvsNormal_Effect
ENSMUSG00000033467	Crlf2	1.21367	6.16029	16.8391	1.37919e-14	3.80341e-13	23.2166	InfvsNormal_Effect
ENSMUSG00000054986	Sec14l3	-1.73383	4.46812	-16.7809	1.48684e-14	4.02629e-13	23.2092	InfvsNormal_Effect
ENSMUSG00000021423	Ly86	2.5436	4.17376	16.6544	1.75202e-14	4.58439e-13	23.2085	InfvsNormal_Effect
ENSMUSG00000039519	Cyp7b1	2.57801	4.33831	16.656	1.74847e-14	4.58043e-13	23.2017	InfvsNormal_Effect
ENSMUSG00000029507	Pus1	0.77594	3.53913	16.6784	1.69817e-14	4.48521e-13	23.2014	InfvsNormal_Effect
ENSMUSG00000021266	Wars	1.82791	9.73947	16.8177	1.41787e-14	3.89102e-13	23.1976	InfvsNormal_Effect
ENSMUSG00000040747	Cd53	1.55351	7.91885	16.8277	1.39968e-14	3.85048e-13	23.1897	InfvsNormal_Effect
ENSMUSG00000047412	Zbtb44	-0.891566	4.54151	-16.7722	1.50376e-14	4.05746e-13	23.1786	InfvsNormal_Effect
ENSMUSG00000038543	BC028528	-1.30323	2.8732	-16.6502	1.76161e-14	4.59345e-13	23.1743	InfvsNormal_Effect
ENSMUSG00000058793	Cds2	-1.0406	7.50481	-16.8124	1.42752e-14	3.91272e-13	23.169	InfvsNormal_Effect
ENSMUSG00000021087	Rtn1	-1.1458	2.93574	-16.6532	1.75473e-14	4.58613e-13	23.1662	InfvsNormal_Effect
ENSMUSG00000032300	1700017B05Rik	1.1663	6.80026	16.809	1.43377e-14	3.92507e-13	23.165	InfvsNormal_Effect
ENSMUSG00000053329	D10Jhu81e	-0.829332	3.41051	-16.6742	1.70758e-14	4.49497e-13	23.164	InfvsNormal_Effect
ENSMUSG00000022533	Atp13a3	-0.860677	6.7135	-16.8009	1.44892e-14	3.93781e-13	23.1485	InfvsNormal_Effect
ENSMUSG00000039648	Kyat1	-1.34735	3.5316	-16.6767	1.70201e-14	4.49006e-13	23.1476	InfvsNormal_Effect
ENSMUSG00000050335	Lgals3	1.2423	8.68489	16.786	1.47714e-14	4.00482e-13	23.1409	InfvsNormal_Effect
ENSMUSG00000033032	Afap1l1	-1.20797	5.64833	-16.7788	1.49092e-14	4.03246e-13	23.1297	InfvsNormal_Effect
ENSMUSG00000027997	Casp6	-0.697787	4.25086	-16.7139	1.62164e-14	4.32368e-13	23.127	InfvsNormal_Effect
ENSMUSG00000025764	Jade1	-0.844167	4.36964	-16.7158	1.61757e-14	4.31793e-13	23.119	InfvsNormal_Effect
ENSMUSG00000028048	Gba	0.807098	6.88781	16.7582	1.53123e-14	4.12167e-13	23.0938	InfvsNormal_Effect
ENSMUSG00000017929	B4galt5	1.1181	7.33804	16.7525	1.54261e-14	4.1424e-13	23.0866	InfvsNormal_Effect
ENSMUSG00000037816	Fbxw17	1.1305	5.04737	16.6856	1.68232e-14	4.45904e-13	23.0859	InfvsNormal_Effect
ENSMUSG00000052160	Pld4	2.264	6.10692	16.7069	1.63655e-14	4.35312e-13	23.0848	InfvsNormal_Effect
ENSMUSG00000107881	Gm44250	-0.903763	4.07958	-16.6522	1.75697e-14	4.58668e-13	23.0719	InfvsNormal_Effect
ENSMUSG00000039004	Bmp6	-1.82091	5.13395	-16.7163	1.61655e-14	4.31793e-13	23.0657	InfvsNormal_Effect
ENSMUSG00000087403	Kantr	-1.2146	3.2696	-16.5843	1.91978e-14	4.95392e-13	23.0653	InfvsNormal_Effect
ENSMUSG00000091712	Sec14l5	-3.67868	-2.21574	-18.1693	2.62434e-15	1.01123e-13	23.0493	InfvsNormal_Effect
ENSMUSG00000062901	Klhl24	-1.61912	5.84082	-16.7122	1.62525e-14	4.32817e-13	23.0398	InfvsNormal_Effect
ENSMUSG00000055322	Tns1	-1.46239	9.9637	-16.6802	1.69425e-14	4.48012e-13	23.035	InfvsNormal_Effect
ENSMUSG00000090086	AI480526	-1.37778	3.39371	-16.5791	1.93287e-14	4.95392e-13	23.0337	InfvsNormal_Effect
ENSMUSG00000115219	Eef1akmt4	1.82515	1.71799	16.5271	2.06871e-14	5.27204e-13	23.02	InfvsNormal_Effect
ENSMUSG00000024989	Cep55	3.31021	2.34135	16.5797	1.93126e-14	4.95392e-13	23.0198	InfvsNormal_Effect
ENSMUSG00000038943	Prc1	2.71111	2.53159	16.5021	2.13784e-14	5.4146e-13	23.0198	InfvsNormal_Effect
ENSMUSG00000025076	Casp7	0.848641	5.89474	16.681	1.69241e-14	4.48012e-13	23.0133	InfvsNormal_Effect
ENSMUSG00000024677	Ms4a6b	2.49434	6.85254	16.6724	1.71157e-14	4.49946e-13	23.0117	InfvsNormal_Effect
ENSMUSG00000020894	Vamp2	-0.964793	6.44503	-16.6971	1.65738e-14	4.4033e-13	23.0109	InfvsNormal_Effect
ENSMUSG00000056612	Ppp1r14b	1.09064	5.11076	16.6375	1.79106e-14	4.66228e-13	23.0037	InfvsNormal_Effect
ENSMUSG00000021495	Fam193b	-1.52124	5.72739	-16.674	1.70786e-14	4.49497e-13	22.9906	InfvsNormal_Effect
ENSMUSG00000079523	Tmsb10	1.5405	8.69651	16.6683	1.72073e-14	4.51827e-13	22.9853	InfvsNormal_Effect
ENSMUSG00000024165	Jpt2	1.01098	5.46544	16.6361	1.79422e-14	4.66228e-13	22.9843	InfvsNormal_Effect
ENSMUSG00000001403	Ube2c	3.10947	2.96286	16.4478	2.2958e-14	5.75304e-13	22.974	InfvsNormal_Effect
ENSMUSG00000035770	Dync1li2	-0.719448	5.69481	-16.6625	1.73362e-14	4.54681e-13	22.9739	InfvsNormal_Effect
ENSMUSG00000028312	Smc2	1.56267	4.2182	16.5023	2.13724e-14	5.4146e-13	22.9565	InfvsNormal_Effect
ENSMUSG00000030554	Synm	-2.41344	2.64989	-16.4584	2.26412e-14	5.68634e-13	22.9507	InfvsNormal_Effect
ENSMUSG00000023341	Mx2	3.34764	5.53821	16.5016	2.13909e-14	5.4146e-13	22.9482	InfvsNormal_Effect
ENSMUSG00000067235	H2-Q10	1.50774	3.68101	16.4566	2.26922e-14	5.69278e-13	22.9371	InfvsNormal_Effect
ENSMUSG00000022793	B4galt4	-1.44936	4.96887	-16.6139	1.84684e-14	4.78795e-13	22.9351	InfvsNormal_Effect
ENSMUSG00000024743	Syt7	-1.13969	2.77983	-16.4601	2.25897e-14	5.67972e-13	22.9342	InfvsNormal_Effect
ENSMUSG00000001416	Cct3	0.638473	6.62993	16.6365	1.79327e-14	4.66228e-13	22.932	InfvsNormal_Effect
ENSMUSG00000073910	Mob3b	-1.01826	3.27128	-16.4765	2.2107e-14	5.57081e-13	22.9266	InfvsNormal_Effect
ENSMUSG00000023015	Racgap1	2.47749	3.8883	16.423	2.37193e-14	5.91745e-13	22.9239	InfvsNormal_Effect
ENSMUSG00000073650	Catip	-1.75671	1.22313	-16.4008	2.44221e-14	6.08604e-13	22.921	InfvsNormal_Effect
ENSMUSG00000025225	Nfkb2	0.996111	5.94441	16.6083	1.8604e-14	4.81755e-13	22.9164	InfvsNormal_Effect
ENSMUSG00000020325	Fstl3	1.6634	3.22703	16.3999	2.44518e-14	6.08671e-13	22.9082	InfvsNormal_Effect
ENSMUSG00000019978	Epb41l2	-0.677154	7.80942	-16.6068	1.86408e-14	4.82153e-13	22.8974	InfvsNormal_Effect
ENSMUSG00000022035	Ccdc25	1.12012	5.19185	16.5488	2.01089e-14	5.14217e-13	22.8916	InfvsNormal_Effect
ENSMUSG00000035208	Slfn8	3.78976	3.41464	16.3873	2.48621e-14	6.16837e-13	22.8888	InfvsNormal_Effect
ENSMUSG00000028874	Fgr	1.50441	6.66008	16.5965	1.88937e-14	4.88133e-13	22.8878	InfvsNormal_Effect
ENSMUSG00000039917	Rhbdd2	-0.806655	3.83286	-16.4957	2.1557e-14	5.45052e-13	22.8831	InfvsNormal_Effect
ENSMUSG00000064294	Aox3	-2.54862	0.846139	-16.3721	2.53649e-14	6.27927e-13	22.8584	InfvsNormal_Effect
ENSMUSG00000059495	Arhgef12	-1.15452	6.77695	-16.5814	1.92705e-14	4.95392e-13	22.8566	InfvsNormal_Effect
ENSMUSG00000034928	Rnf44	-0.660982	7.20257	-16.5794	1.93191e-14	4.95392e-13	22.8548	InfvsNormal_Effect
ENSMUSG00000025007	Aldh18a1	1.45373	4.09135	16.4255	2.364e-14	5.90822e-13	22.853	InfvsNormal_Effect
ENSMUSG00000067158	Col4a4	-1.04866	4.65888	-16.5223	2.08177e-14	5.29934e-13	22.8478	InfvsNormal_Effect
ENSMUSG00000022389	Tef	-1.7009	5.99023	-16.5547	1.99536e-14	5.10826e-13	22.8274	InfvsNormal_Effect
ENSMUSG00000000562	Adora3	2.61337	2.52791	16.3358	2.66116e-14	6.5447e-13	22.8251	InfvsNormal_Effect
ENSMUSG00000033578	Tmem35a	-2.14823	0.971248	-16.3286	2.68661e-14	6.60009e-13	22.817	InfvsNormal_Effect
ENSMUSG00000002897	Il17ra	1.06956	6.97781	16.5417	2.02958e-14	5.17819e-13	22.8056	InfvsNormal_Effect
ENSMUSG00000027108	Ola1	0.78695	4.90794	16.4737	2.21894e-14	5.58534e-13	22.7943	InfvsNormal_Effect
ENSMUSG00000024056	Ndc80	2.79464	1.32552	16.5434	2.02508e-14	5.17256e-13	22.7928	InfvsNormal_Effect
ENSMUSG00000028159	Dapp1	0.977498	4.37979	16.425	2.3656e-14	5.90822e-13	22.7915	InfvsNormal_Effect
ENSMUSG00000006920	Ezh1	-1.00238	5.60534	-16.5149	2.10219e-14	5.34527e-13	22.7778	InfvsNormal_Effect
ENSMUSG00000027613	Eif6	0.881631	6.52555	16.5077	2.12207e-14	5.38972e-13	22.7623	InfvsNormal_Effect
ENSMUSG00000027306	Nusap1	1.86778	3.36559	16.2924	2.81854e-14	6.84942e-13	22.7607	InfvsNormal_Effect
ENSMUSG00000022322	Shcbp1	3.53279	1.41177	16.6336	1.8e-14	4.6719e-13	22.7591	InfvsNormal_Effect
ENSMUSG00000047793	Sned1	-1.67461	3.40372	-16.3585	2.58242e-14	6.37194e-13	22.7496	InfvsNormal_Effect
ENSMUSG00000022503	Nubp1	1.11332	3.19672	16.2971	2.80126e-14	6.82215e-13	22.7422	InfvsNormal_Effect
ENSMUSG00000023004	Tuba1b	0.935412	6.07296	16.4807	2.19871e-14	5.5468e-13	22.7364	InfvsNormal_Effect
ENSMUSG00000057561	Eif1a	0.954402	6.96365	16.4855	2.18494e-14	5.51825e-13	22.7294	InfvsNormal_Effect
ENSMUSG00000057182	Scn3a	-2.08487	0.598036	-16.2807	2.8627e-14	6.93426e-13	22.7292	InfvsNormal_Effect
ENSMUSG00000064293	Cntn4	-2.77995	0.0898739	-16.3071	2.76437e-14	6.75426e-13	22.6821	InfvsNormal_Effect
ENSMUSG00000025795	Rassf3	-1.20172	5.58155	-16.437	2.32847e-14	5.82842e-13	22.6733	InfvsNormal_Effect
ENSMUSG00000019437	Tlcd1	-1.11473	2.47229	-16.2215	3.09703e-14	7.39051e-13	22.6597	InfvsNormal_Effect
ENSMUSG00000091553	Serpina3e-ps	3.36679	1.23222	16.5824	1.92444e-14	4.95392e-13	22.6569	InfvsNormal_Effect
ENSMUSG00000039850	Endov	-1.2306	3.47706	-16.3035	2.77748e-14	6.77704e-13	22.6547	InfvsNormal_Effect
ENSMUSG00000031497	Tnfsf13b	1.17921	4.34273	16.3029	2.77972e-14	6.77704e-13	22.6422	InfvsNormal_Effect
ENSMUSG00000049625	Tifab	1.8201	5.67441	16.3621	2.57048e-14	6.34944e-13	22.6348	InfvsNormal_Effect
ENSMUSG00000044338	Aplnr	-3.15763	3.50962	-16.2889	2.83163e-14	6.87381e-13	22.6323	InfvsNormal_Effect
ENSMUSG00000038967	Pdk2	-1.68436	2.82241	-16.2293	3.06523e-14	7.32238e-13	22.6279	InfvsNormal_Effect
ENSMUSG00000048852	Gm12185	3.62693	3.10686	16.1947	3.2096e-14	7.61072e-13	22.6246	InfvsNormal_Effect
ENSMUSG00000021485	Mxd3	3.52393	1.21905	16.5794	1.93211e-14	4.95392e-13	22.6214	InfvsNormal_Effect
ENSMUSG00000044792	Isca1	-0.698883	4.96506	-16.3737	2.53125e-14	6.27321e-13	22.6172	InfvsNormal_Effect
ENSMUSG00000041482	Piezo2	-1.82517	3.25037	-16.2555	2.96035e-14	7.11717e-13	22.6145	InfvsNormal_Effect
ENSMUSG00000039879	Heca	-0.819015	5.81395	-16.3916	2.47212e-14	6.1402e-13	22.607	InfvsNormal_Effect
ENSMUSG00000026630	Batf3	2.90643	1.68994	16.2666	2.91686e-14	7.02734e-13	22.6029	InfvsNormal_Effect
ENSMUSG00000040652	Oaz2	-1.14174	6.30045	-16.3922	2.47012e-14	6.1402e-13	22.602	InfvsNormal_Effect
ENSMUSG00000024883	Rin1	1.69293	4.03018	16.2199	3.10373e-14	7.39756e-13	22.6019	InfvsNormal_Effect
ENSMUSG00000078670	Fam174b	-1.13938	4.4442	-16.3259	2.69644e-14	6.6157e-13	22.5948	InfvsNormal_Effect
ENSMUSG00000020811	Wscd1	-2.31655	2.13366	-16.1683	3.3248e-14	7.84255e-13	22.5922	InfvsNormal_Effect
ENSMUSG00000022575	Gsdmd	0.872566	6.74287	16.3672	2.55293e-14	6.31302e-13	22.5702	InfvsNormal_Effect
ENSMUSG00000029710	Ephb4	-1.20749	6.71219	-16.3567	2.58864e-14	6.3803e-13	22.5538	InfvsNormal_Effect
ENSMUSG00000032743	D430042O09Rik	-0.737141	4.73018	-16.3102	2.75283e-14	6.73335e-13	22.5504	InfvsNormal_Effect
ENSMUSG00000028759	Hp1bp3	-0.582875	7.1905	-16.3474	2.6209e-14	6.45274e-13	22.541	InfvsNormal_Effect
ENSMUSG00000032254	Kif23	1.47934	3.56528	16.1404	3.45064e-14	8.09694e-13	22.5299	InfvsNormal_Effect
ENSMUSG00000034460	Six4	-1.60749	2.40196	-16.1245	3.52499e-14	8.26279e-13	22.5295	InfvsNormal_Effect
ENSMUSG00000027130	Slc12a6	-0.774129	5.43552	-16.3252	2.69885e-14	6.6157e-13	22.5269	InfvsNormal_Effect
ENSMUSG00000071350	Setdb2	1.60923	4.67881	16.2149	3.12432e-14	7.41837e-13	22.5216	InfvsNormal_Effect
ENSMUSG00000027715	Ccna2	3.1448	3.24837	16.0908	3.68772e-14	8.61733e-13	22.5168	InfvsNormal_Effect
ENSMUSG00000063873	Slc24a3	-1.29457	3.21303	-16.1776	3.28351e-14	7.76959e-13	22.5142	InfvsNormal_Effect
ENSMUSG00000060550	H2-Q7	1.72722	7.76673	16.2934	2.81481e-14	6.84774e-13	22.4721	InfvsNormal_Effect
ENSMUSG00000029715	Pop7	1.02596	2.95462	16.0833	3.72466e-14	8.6856e-13	22.4712	InfvsNormal_Effect
ENSMUSG00000028957	Per3	-1.77696	3.32346	-16.1514	3.4005e-14	8.00433e-13	22.4701	InfvsNormal_Effect
ENSMUSG00000060216	Arrb2	1.45651	7.41763	16.2879	2.83567e-14	6.87618e-13	22.463	InfvsNormal_Effect
ENSMUSG00000024354	Slc23a1	-1.4512	0.685983	-16.0839	3.72168e-14	8.6856e-13	22.4612	InfvsNormal_Effect
ENSMUSG00000040260	Daam2	-1.40177	4.59463	-16.2426	3.01143e-14	7.21686e-13	22.4611	InfvsNormal_Effect
ENSMUSG00000023307	March5	0.919284	5.92599	16.2706	2.9015e-14	6.99813e-13	22.4587	InfvsNormal_Effect
ENSMUSG00000021285	Ppp1r13b	-1.17218	5.68265	-16.2767	2.87807e-14	6.964e-13	22.453	InfvsNormal_Effect
ENSMUSG00000062729	Ppox	-0.865921	4.36887	-16.2192	3.10656e-14	7.39756e-13	22.4511	InfvsNormal_Effect
ENSMUSG00000009073	Nf2	-0.530918	6.20733	-16.2727	2.89315e-14	6.99296e-13	22.4397	InfvsNormal_Effect
ENSMUSG00000003031	Cdkn1b	-1.05839	6.24801	-16.2715	2.89787e-14	6.99687e-13	22.438	InfvsNormal_Effect
ENSMUSG00000041781	Cpsf2	0.656495	5.2524	16.2331	3.04968e-14	7.30075e-13	22.438	InfvsNormal_Effect
ENSMUSG00000032050	Rdx	-0.679775	7.73996	-16.2658	2.91986e-14	7.02734e-13	22.4347	InfvsNormal_Effect
ENSMUSG00000037259	Dzank1	-1.94973	1.43648	-16.0275	4.01455e-14	9.28463e-13	22.4315	InfvsNormal_Effect
ENSMUSG00000034042	Gpbp1l1	-0.703267	5.56331	-16.2538	2.96694e-14	7.1254e-13	22.4274	InfvsNormal_Effect
ENSMUSG00000028613	Lrp8	2.47256	2.37254	16.0321	3.98965e-14	9.23653e-13	22.4154	InfvsNormal_Effect
ENSMUSG00000040412	5330417C22Rik	-2.01211	2.69278	-16.0524	3.88223e-14	8.9971e-13	22.4103	InfvsNormal_Effect
ENSMUSG00000049382	Krt8	1.71994	7.42404	16.2463	2.99658e-14	7.18891e-13	22.4094	InfvsNormal_Effect
ENSMUSG00000043003	Rasef	-1.57598	2.13129	-16.0154	4.08056e-14	9.42761e-13	22.4022	InfvsNormal_Effect
ENSMUSG00000026495	Efcab2	-1.51841	0.999389	-16.0063	4.13094e-14	9.52033e-13	22.3919	InfvsNormal_Effect
ENSMUSG00000041870	Ankrd13a	-0.618322	7.9551	-16.2314	3.05634e-14	7.3089e-13	22.3905	InfvsNormal_Effect
ENSMUSG00000029605	Oas1b	2.78737	2.97839	15.9904	4.22008e-14	9.70015e-13	22.3812	InfvsNormal_Effect
ENSMUSG00000040488	Ltbp4	-1.91859	5.58608	-16.2177	3.1126e-14	7.40411e-13	22.3775	InfvsNormal_Effect
ENSMUSG00000038296	Galnt18	-1.25549	5.94676	-16.2147	3.12519e-14	7.41837e-13	22.3633	InfvsNormal_Effect
ENSMUSG00000027699	Ect2	2.60906	2.55458	15.9867	4.24124e-14	9.72918e-13	22.3585	InfvsNormal_Effect
ENSMUSG00000056313	Tcim	-1.85692	5.08064	-16.1787	3.27875e-14	7.7665e-13	22.3339	InfvsNormal_Effect
ENSMUSG00000021916	Glt8d1	-0.743874	4.55103	-16.1406	3.44982e-14	8.09694e-13	22.3287	InfvsNormal_Effect
ENSMUSG00000018849	Wwc1	-1.01197	5.11754	-16.1577	3.37199e-14	7.94554e-13	22.3179	InfvsNormal_Effect
ENSMUSG00000045404	Kcnk13	2.05301	4.16696	16.0058	4.13339e-14	9.52033e-13	22.3167	InfvsNormal_Effect
ENSMUSG00000037058	Paip2	-1.00244	5.89537	-16.1734	3.30184e-14	7.79656e-13	22.308	InfvsNormal_Effect
ENSMUSG00000010025	Aldh3a2	-0.717422	6.27154	-16.1741	3.29892e-14	7.79656e-13	22.3042	InfvsNormal_Effect
ENSMUSG00000030677	Kif22	2.43143	3.11592	15.9271	4.596e-14	1.04153e-12	22.2969	InfvsNormal_Effect
ENSMUSG00000026355	Mcm6	2.31756	4.17008	15.9806	4.27587e-14	9.77845e-13	22.2929	InfvsNormal_Effect
ENSMUSG00000033581	Igf2bp2	1.02245	5.89133	16.1415	3.44573e-14	8.09694e-13	22.2915	InfvsNormal_Effect
ENSMUSG00000051435	Fhad1	-1.53945	2.59784	-15.9423	4.50262e-14	1.02449e-12	22.2661	InfvsNormal_Effect
ENSMUSG00000040591	1110051M20Rik	-0.782191	3.35463	-15.9822	4.26674e-14	9.7675e-13	22.24	InfvsNormal_Effect
ENSMUSG00000070284	Gmppb	1.04164	3.86586	15.969	4.34343e-14	9.9128e-13	22.2392	InfvsNormal_Effect
ENSMUSG00000053460	Ggcx	-1.28268	2.74142	-15.9388	4.5242e-14	1.02836e-12	22.2362	InfvsNormal_Effect
ENSMUSG00000022505	Emp2	-0.796805	8.33599	-16.1143	3.57355e-14	8.35921e-13	22.2337	InfvsNormal_Effect
ENSMUSG00000021876	Rnase4	-1.2819	6.64583	-16.1212	3.54047e-14	8.29044e-13	22.2322	InfvsNormal_Effect
ENSMUSG00000102697	Pcdhac2	-2.57912	0.562088	-15.9208	4.63534e-14	1.04833e-12	22.2266	InfvsNormal_Effect
ENSMUSG00000003344	Btbd2	-0.805065	4.88817	-16.0566	3.86063e-14	8.96319e-13	22.187	InfvsNormal_Effect
ENSMUSG00000050410	Tcf19	1.71389	3.45932	15.8755	4.92844e-14	1.10463e-12	22.1856	InfvsNormal_Effect
ENSMUSG00000018909	Arrb1	-1.28698	7.98106	-16.0756	3.76333e-14	8.76668e-13	22.1792	InfvsNormal_Effect
ENSMUSG00000041890	Git2	-0.796812	7.05355	-16.0728	3.77769e-14	8.79105e-13	22.1652	InfvsNormal_Effect
ENSMUSG00000036553	Sh3tc1	-0.869862	5.29868	-16.056	3.86362e-14	8.96319e-13	22.1618	InfvsNormal_Effect
ENSMUSG00000112843	Gm46224	3.29006	2.69226	15.8382	5.18416e-14	1.15619e-12	22.1515	InfvsNormal_Effect
ENSMUSG00000041323	Ak7	-2.26171	1.73178	-15.8035	5.43468e-14	1.19899e-12	22.1312	InfvsNormal_Effect
ENSMUSG00000040084	Bub1b	2.72029	2.42094	15.8132	5.36381e-14	1.18684e-12	22.1196	InfvsNormal_Effect
ENSMUSG00000083773	Gm13394	1.48149	5.50457	15.9867	4.24136e-14	9.72918e-13	22.1125	InfvsNormal_Effect
ENSMUSG00000021965	Ska3	2.52646	1.94902	15.8353	5.20509e-14	1.15856e-12	22.1048	InfvsNormal_Effect
ENSMUSG00000053318	Slamf8	4.09349	3.82624	15.7792	5.61769e-14	1.23211e-12	22.1003	InfvsNormal_Effect
ENSMUSG00000055170	Ifng	6.20694	2.66486	16.3135	2.74099e-14	6.7117e-13	22.1001	InfvsNormal_Effect
ENSMUSG00000032374	Plod2	-1.34002	5.42207	-16.0076	4.12319e-14	9.51632e-13	22.0925	InfvsNormal_Effect
ENSMUSG00000003581	Rnf215	-0.882347	4.8255	-15.9823	4.26643e-14	9.7675e-13	22.0844	InfvsNormal_Effect
ENSMUSG00000041685	Fcho2	-0.838129	6.82581	-15.999	4.17149e-14	9.59826e-13	22.0623	InfvsNormal_Effect
ENSMUSG00000025812	Pard3	-0.835874	5.24127	-15.9706	4.33417e-14	9.90171e-13	22.0486	InfvsNormal_Effect
ENSMUSG00000020776	Fbf1	-1.05069	3.99703	-15.8833	4.8771e-14	1.09421e-12	22.0313	InfvsNormal_Effect
ENSMUSG00000054619	Mettl7a1	-2.1972	5.13484	-15.9478	4.46983e-14	1.01806e-12	22.0301	InfvsNormal_Effect
ENSMUSG00000031667	Aktip	-1.02941	3.84773	-15.8571	5.0534e-14	1.13038e-12	22.0092	InfvsNormal_Effect
ENSMUSG00000028678	Kif2c	3.35734	2.0563	15.8325	5.22471e-14	1.16063e-12	22.0085	InfvsNormal_Effect
ENSMUSG00000021476	Habp4	-0.585486	4.70995	-15.9107	4.69921e-14	1.05958e-12	22.0039	InfvsNormal_Effect
ENSMUSG00000039997	Ifi203	1.60391	7.53566	15.953	4.43835e-14	1.01192e-12	22.0036	InfvsNormal_Effect
ENSMUSG00000026301	Iqca	-2.6931	-0.450788	-15.9334	4.55752e-14	1.03489e-12	22.0018	InfvsNormal_Effect
ENSMUSG00000028082	Sh3d19	-1.19115	5.25725	-15.9313	4.57001e-14	1.03668e-12	21.9974	InfvsNormal_Effect
ENSMUSG00000017740	Slc12a5	-1.72545	1.12757	-15.7062	6.2058e-14	1.34278e-12	21.997	InfvsNormal_Effect
ENSMUSG00000019817	Plagl1	-1.30376	3.45645	-15.8041	5.43019e-14	1.19899e-12	21.9869	InfvsNormal_Effect
ENSMUSG00000033610	Pank1	-1.3199	1.50932	-15.6846	6.39172e-14	1.38035e-12	21.9724	InfvsNormal_Effect
ENSMUSG00000017499	Cdc6	2.67512	1.81875	15.7552	5.80437e-14	1.26811e-12	21.9683	InfvsNormal_Effect
ENSMUSG00000027447	Cst3	-0.865067	8.75224	-15.909	4.7104e-14	1.06104e-12	21.961	InfvsNormal_Effect
ENSMUSG00000030707	Coro1a	1.43118	7.37993	15.9229	4.62238e-14	1.04645e-12	21.9609	InfvsNormal_Effect
ENSMUSG00000026883	Dab2ip	-0.828316	5.84755	-15.9195	4.64381e-14	1.04919e-12	21.9592	InfvsNormal_Effect
ENSMUSG00000102460	Gm38197	-3.04533	-0.159609	-15.8262	5.26958e-14	1.16829e-12	21.9536	InfvsNormal_Effect
ENSMUSG00000020570	Sypl	-0.649212	6.77814	-15.9156	4.66853e-14	1.05372e-12	21.9461	InfvsNormal_Effect
ENSMUSG00000041773	Enc1	1.61914	6.26983	15.8931	4.81289e-14	1.08088e-12	21.9455	InfvsNormal_Effect
ENSMUSG00000059854	Hydin	-2.3729	0.447554	-15.7276	6.02742e-14	1.30796e-12	21.9371	InfvsNormal_Effect
ENSMUSG00000068854	Hist2h2be	-1.45862	1.50764	-15.6581	6.62816e-14	1.42295e-12	21.9352	InfvsNormal_Effect
ENSMUSG00000106847	Peg13	-1.54151	6.21448	-15.8991	4.77359e-14	1.0742e-12	21.9273	InfvsNormal_Effect
ENSMUSG00000108358	Gm44509	-1.9228	-0.418184	-15.833	5.22136e-14	1.16063e-12	21.9271	InfvsNormal_Effect
ENSMUSG00000031835	Mbtps1	-0.759499	6.32448	-15.8982	4.7796e-14	1.07448e-12	21.9228	InfvsNormal_Effect
ENSMUSG00000031750	Il34	-0.891301	2.94582	-15.7119	6.15816e-14	1.33375e-12	21.9127	InfvsNormal_Effect
ENSMUSG00000038520	Tbc1d17	-0.846284	4.74952	-15.8512	5.09368e-14	1.13713e-12	21.91	InfvsNormal_Effect
ENSMUSG00000044162	Tnip3	4.19011	3.88689	15.6379	6.81497e-14	1.45087e-12	21.904	InfvsNormal_Effect
ENSMUSG00000054708	Ankrd24	-1.05528	2.17504	-15.6576	6.63321e-14	1.42295e-12	21.9011	InfvsNormal_Effect
ENSMUSG00000056938	Acbd4	-1.00236	3.98294	-15.7937	5.50768e-14	1.21153e-12	21.9001	InfvsNormal_Effect
ENSMUSG00000036777	Anln	1.98808	3.81152	15.6733	6.49224e-14	1.39938e-12	21.8978	InfvsNormal_Effect
ENSMUSG00000030741	Spns1	-0.726606	5.69725	-15.8732	4.94401e-14	1.10702e-12	21.8967	InfvsNormal_Effect
ENSMUSG00000041000	Trim62	-0.917116	4.07227	-15.793	5.51339e-14	1.2116e-12	21.8951	InfvsNormal_Effect
ENSMUSG00000108084	Gm7932	2.498	1.14848	15.822	5.29999e-14	1.17388e-12	21.8812	InfvsNormal_Effect
ENSMUSG00000050103	Agmo	-1.58326	1.59969	-15.6177	7.00644e-14	1.48601e-12	21.8776	InfvsNormal_Effect
ENSMUSG00000017716	Birc5	3.40291	2.61576	15.6446	6.75238e-14	1.44164e-12	21.8735	InfvsNormal_Effect
ENSMUSG00000027716	Trpc3	-1.39855	1.53192	-15.615	7.03263e-14	1.49016e-12	21.8708	InfvsNormal_Effect
ENSMUSG00000000711	Rab5b	-0.776833	6.47481	-15.8534	5.07884e-14	1.13495e-12	21.8599	InfvsNormal_Effect
ENSMUSG00000009687	Fxyd5	1.06927	8.89827	15.8357	5.20195e-14	1.15856e-12	21.8523	InfvsNormal_Effect
ENSMUSG00000040280	Ndufa4l2	-1.38151	3.68336	-15.7411	5.91721e-14	1.28665e-12	21.8451	InfvsNormal_Effect
ENSMUSG00000003477	Inmt	-2.28296	7.30467	-15.8318	5.22999e-14	1.16066e-12	21.8408	InfvsNormal_Effect
ENSMUSG00000028909	Ptpru	-2.28701	4.43345	-15.7684	5.70089e-14	1.24915e-12	21.8407	InfvsNormal_Effect
ENSMUSG00000035373	Ccl7	9.41642	5.30018	16.0617	3.83432e-14	8.9136e-13	21.8248	InfvsNormal_Effect
ENSMUSG00000027620	Rbm39	-0.690763	8.05111	-15.8104	5.38427e-14	1.1902e-12	21.8106	InfvsNormal_Effect
ENSMUSG00000024580	Grpel2	-0.884192	4.43905	-15.7539	5.81465e-14	1.26913e-12	21.8032	InfvsNormal_Effect
ENSMUSG00000032570	Atp2c1	-0.593977	6.08777	-15.8021	5.44545e-14	1.20019e-12	21.7913	InfvsNormal_Effect
ENSMUSG00000034037	Fgd5	-1.35474	6.81563	-15.7952	5.49668e-14	1.21029e-12	21.781	InfvsNormal_Effect
ENSMUSG00000011008	Mcoln2	2.61781	1.84705	15.5958	7.22032e-14	1.51991e-12	21.7773	InfvsNormal_Effect
ENSMUSG00000042010	Acacb	-1.46911	3.23434	-15.6423	6.77402e-14	1.44489e-12	21.7769	InfvsNormal_Effect
ENSMUSG00000025511	Tspan4	0.908306	6.51585	15.7843	5.57863e-14	1.22474e-12	21.7701	InfvsNormal_Effect
ENSMUSG00000031642	Sh3rf1	-0.789527	4.48873	-15.7237	6.05905e-14	1.31355e-12	21.7605	InfvsNormal_Effect
ENSMUSG00000020102	Slc16a7	-1.39184	1.65128	-15.5217	7.99669e-14	1.66007e-12	21.7461	InfvsNormal_Effect
ENSMUSG00000033902	Mapkbp1	-0.78419	4.97721	-15.741	5.9178e-14	1.28665e-12	21.7456	InfvsNormal_Effect
ENSMUSG00000090124	Ugt1a7c	1.60802	3.68339	15.5762	7.41753e-14	1.5566e-12	21.7432	InfvsNormal_Effect
ENSMUSG00000030579	Tyrobp	1.38131	7.65861	15.7656	5.72229e-14	1.25261e-12	21.7417	InfvsNormal_Effect
ENSMUSG00000025810	Nrp1	-1.14067	6.07397	-15.7603	5.76448e-14	1.26062e-12	21.7336	InfvsNormal_Effect
ENSMUSG00000036879	Phkb	-0.902295	3.26057	-15.6031	7.14853e-14	1.51045e-12	21.7246	InfvsNormal_Effect
ENSMUSG00000048794	Cfap100	-2.19579	0.561209	-15.5254	7.95546e-14	1.65454e-12	21.7124	InfvsNormal_Effect
ENSMUSG00000058254	Tspan7	-1.6148	7.80682	-15.7388	5.93597e-14	1.28936e-12	21.7122	InfvsNormal_Effect
ENSMUSG00000024539	Ptpn2	1.09664	4.96076	15.6771	6.458e-14	1.39333e-12	21.7102	InfvsNormal_Effect
ENSMUSG00000039159	Ube2h	-0.774057	6.35509	-15.746	5.87805e-14	1.28172e-12	21.71	InfvsNormal_Effect
ENSMUSG00000035199	Arl6ip5	0.659772	7.11947	15.7417	5.91233e-14	1.28665e-12	21.7045	InfvsNormal_Effect
ENSMUSG00000063450	Syne2	-1.48786	5.23104	-15.7028	6.23456e-14	1.34771e-12	21.6799	InfvsNormal_Effect
ENSMUSG00000103808	Gm37060	-2.67632	1.59531	-15.4684	8.60833e-14	1.76907e-12	21.674	InfvsNormal_Effect
ENSMUSG00000040528	Milr1	2.42585	3.98934	15.5137	8.08565e-14	1.67235e-12	21.6677	InfvsNormal_Effect
ENSMUSG00000002409	Dyrk1b	-1.30975	4.32037	-15.6485	6.7161e-14	1.43563e-12	21.6641	InfvsNormal_Effect
ENSMUSG00000017978	Cadps2	-0.906412	3.47479	-15.5621	7.56336e-14	1.58177e-12	21.6407	InfvsNormal_Effect
ENSMUSG00000032436	Cmtm7	1.63374	4.80336	15.5922	7.25611e-14	1.52602e-12	21.6379	InfvsNormal_Effect
ENSMUSG00000020407	Upp1	1.35417	6.19992	15.6691	6.52896e-14	1.4046e-12	21.6196	InfvsNormal_Effect
ENSMUSG00000030662	Ipo5	0.738421	6.45408	15.6713	6.51003e-14	1.40187e-12	21.6111	InfvsNormal_Effect
ENSMUSG00000027796	Smad9	-2.24434	0.849379	-15.4233	9.16326e-14	1.86102e-12	21.6064	InfvsNormal_Effect
ENSMUSG00000009995	Taz	-0.731718	4.87139	-15.6315	6.87458e-14	1.4608e-12	21.5953	InfvsNormal_Effect
ENSMUSG00000027309	4930402H24Rik	-0.97401	5.00085	-15.6359	6.8334e-14	1.45342e-12	21.5941	InfvsNormal_Effect
ENSMUSG00000048327	Ckap2l	2.75714	2.64882	15.4148	9.27249e-14	1.87643e-12	21.5902	InfvsNormal_Effect
ENSMUSG00000045098	Kmt5b	-0.909566	5.64178	-15.6523	6.68177e-14	1.43064e-12	21.589	InfvsNormal_Effect
ENSMUSG00000053929	Cyhr1	-0.804259	6.11513	-15.6584	6.62566e-14	1.42295e-12	21.5889	InfvsNormal_Effect
ENSMUSG00000047832	Cdca4	0.879632	4.96878	15.6	7.17879e-14	1.51401e-12	21.5889	InfvsNormal_Effect
ENSMUSG00000020928	Higd1b	-1.62146	2.81857	-15.4857	8.40463e-14	1.73037e-12	21.5851	InfvsNormal_Effect
ENSMUSG00000022534	Mefv	3.09545	4.48639	15.4585	8.72739e-14	1.78864e-12	21.5802	InfvsNormal_Effect
ENSMUSG00000046897	Zfp740	-0.784957	6.42481	-15.6531	6.6743e-14	1.4304e-12	21.5791	InfvsNormal_Effect
ENSMUSG00000029670	Ing3	-0.676784	4.19076	-15.5723	7.45774e-14	1.56258e-12	21.5748	InfvsNormal_Effect
ENSMUSG00000044147	Arf6	0.595006	6.78284	15.6483	6.71784e-14	1.43563e-12	21.5736	InfvsNormal_Effect
ENSMUSG00000070524	Fcrlb	5.17107	3.58867	15.4238	9.15768e-14	1.86102e-12	21.5513	InfvsNormal_Effect
ENSMUSG00000105135	Gm43667	-1.70181	1.26379	-15.3758	9.78923e-14	1.95811e-12	21.5495	InfvsNormal_Effect
ENSMUSG00000062488	Ifit3b	2.29691	6.74611	15.6001	7.17751e-14	1.51401e-12	21.5463	InfvsNormal_Effect
ENSMUSG00000041731	Pgm5	-1.5369	4.22083	-15.5633	7.55115e-14	1.58068e-12	21.5452	InfvsNormal_Effect
ENSMUSG00000038963	Slco4a1	2.53683	2.85284	15.3701	9.86707e-14	1.96847e-12	21.5417	InfvsNormal_Effect
ENSMUSG00000037894	H2afz	0.916701	6.21482	15.6134	7.04762e-14	1.49193e-12	21.5366	InfvsNormal_Effect
ENSMUSG00000041439	Mfsd6	-0.777273	4.43546	-15.5545	7.64263e-14	1.59686e-12	21.5281	InfvsNormal_Effect
ENSMUSG00000060131	Atp8b4	1.42014	4.98147	15.5292	7.91401e-14	1.64745e-12	21.5245	InfvsNormal_Effect
ENSMUSG00000031563	Wwc2	-0.639161	6.17753	-15.6107	7.07401e-14	1.49611e-12	21.5216	InfvsNormal_Effect
ENSMUSG00000037820	Tgm2	1.35473	10.6809	15.5758	7.42225e-14	1.5566e-12	21.5212	InfvsNormal_Effect
ENSMUSG00000002688	Prkd1	-0.88646	3.24013	-15.4537	8.78585e-14	1.79898e-12	21.5177	InfvsNormal_Effect
ENSMUSG00000097194	9330175E14Rik	3.48646	2.95965	15.3654	9.93152e-14	1.97603e-12	21.5168	InfvsNormal_Effect
ENSMUSG00000033952	Aspm	3.07218	1.187	15.6223	6.96191e-14	1.47796e-12	21.4908	InfvsNormal_Effect
ENSMUSG00000032006	Pdgfd	-1.3837	2.3232	-15.3831	9.69038e-14	1.94179e-12	21.49	InfvsNormal_Effect
ENSMUSG00000022425	Enpp2	-1.33181	4.04562	-15.5108	8.11782e-14	1.67592e-12	21.4886	InfvsNormal_Effect
ENSMUSG00000091705	H2-Q2	1.50264	3.71915	15.3908	9.58741e-14	1.92802e-12	21.4756	InfvsNormal_Effect
ENSMUSG00000060429	Sntb1	-1.40535	2.19401	-15.3437	1.02373e-13	2.03327e-12	21.4743	InfvsNormal_Effect
ENSMUSG00000020917	Acly	-1.00074	6.72516	-15.578	7.39991e-14	1.55481e-12	21.4735	InfvsNormal_Effect
ENSMUSG00000056174	Col8a2	-1.45231	1.27855	-15.3213	1.05623e-13	2.09045e-12	21.4733	InfvsNormal_Effect
ENSMUSG00000026749	Nek6	0.882985	5.35357	15.5355	7.84567e-14	1.63625e-12	21.467	InfvsNormal_Effect
ENSMUSG00000078234	Klhdc7a	-1.662	1.7503	-15.3146	1.06609e-13	2.10624e-12	21.4615	InfvsNormal_Effect
ENSMUSG00000037742	Eef1a1	-0.555913	11.8009	-15.5023	8.21437e-14	1.6943e-12	21.4564	InfvsNormal_Effect
ENSMUSG00000022021	Diaph3	3.03419	1.90322	15.3913	9.58062e-14	1.92802e-12	21.4518	InfvsNormal_Effect
ENSMUSG00000024660	Incenp	1.85153	4.27201	15.4021	9.43784e-14	1.90646e-12	21.4473	InfvsNormal_Effect
ENSMUSG00000038650	Rnh1	0.726004	8.36785	15.5518	7.67089e-14	1.60128e-12	21.4461	InfvsNormal_Effect
ENSMUSG00000063445	Nmral1	1.79971	2.44241	15.299	1.08954e-13	2.14693e-12	21.4424	InfvsNormal_Effect
ENSMUSG00000024376	Epb41l4a	-0.804615	3.67252	-15.4224	9.1751e-14	1.86174e-12	21.4323	InfvsNormal_Effect
ENSMUSG00000028737	Aldh4a1	-1.35944	2.66708	-15.3489	1.01622e-13	2.02014e-12	21.4295	InfvsNormal_Effect
ENSMUSG00000024442	Dele1	-0.684504	4.9647	-15.5112	8.11354e-14	1.67592e-12	21.4185	InfvsNormal_Effect
ENSMUSG00000062007	Hsh2d	1.84009	2.21866	15.2802	1.11859e-13	2.18693e-12	21.4162	InfvsNormal_Effect
ENSMUSG00000047945	Marcksl1	1.26678	7.08367	15.5307	7.89805e-14	1.64565e-12	21.4105	InfvsNormal_Effect
ENSMUSG00000033618	Map3k13	-1.49826	0.931352	-15.2824	1.11514e-13	2.184e-12	21.4077	InfvsNormal_Effect
ENSMUSG00000002222	Rmnd5a	-0.866016	5.85927	-15.5201	8.01466e-14	1.66072e-12	21.3972	InfvsNormal_Effect
ENSMUSG00000015846	Rxra	-0.650012	6.0489	-15.5214	8.00013e-14	1.66007e-12	21.3962	InfvsNormal_Effect
ENSMUSG00000023224	Serping1	0.821285	10.6423	15.4858	8.4029e-14	1.73037e-12	21.394	InfvsNormal_Effect
ENSMUSG00000020091	Eif4ebp2	-0.952235	6.82654	-15.521	8.00415e-14	1.66007e-12	21.3929	InfvsNormal_Effect
ENSMUSG00000036817	Sun1	-0.82497	5.79373	-15.5139	8.0829e-14	1.67235e-12	21.391	InfvsNormal_Effect
ENSMUSG00000070661	Rnf186	-1.91693	2.42262	-15.2958	1.09445e-13	2.15472e-12	21.3817	InfvsNormal_Effect
ENSMUSG00000032883	Acsl3	-0.966402	3.47205	-15.3701	9.86728e-14	1.96847e-12	21.38	InfvsNormal_Effect
ENSMUSG00000078921	Tgtp2	4.04	2.65417	15.3203	1.05765e-13	2.09141e-12	21.371	InfvsNormal_Effect
ENSMUSG00000053063	Clec12a	2.8807	5.81299	15.4009	9.45366e-14	1.90794e-12	21.3464	InfvsNormal_Effect
ENSMUSG00000020911	Krt19	1.46755	6.54281	15.4701	8.58841e-14	1.76659e-12	21.341	InfvsNormal_Effect
ENSMUSG00000039759	Thap3	-0.992395	3.70288	-15.3709	9.8557e-14	1.96847e-12	21.3356	InfvsNormal_Effect
ENSMUSG00000030541	Idh2	-0.772666	5.03433	-15.4504	8.82622e-14	1.8056e-12	21.3316	InfvsNormal_Effect
ENSMUSG00000038291	Snx25	-1.12999	4.06169	-15.3856	9.65615e-14	1.93665e-12	21.3251	InfvsNormal_Effect
ENSMUSG00000112792	Gm38407	3.627	2.4531	15.2878	1.10683e-13	2.17562e-12	21.3236	InfvsNormal_Effect
ENSMUSG00000020808	Pimreg	3.08454	1.24501	15.4383	8.97544e-14	1.82948e-12	21.322	InfvsNormal_Effect
ENSMUSG00000032301	Psma4	0.871961	6.60957	15.4658	8.6399e-14	1.77394e-12	21.3188	InfvsNormal_Effect
ENSMUSG00000041431	Ccnb1	3.86554	2.36643	15.3023	1.08456e-13	2.13898e-12	21.3176	InfvsNormal_Effect
ENSMUSG00000028476	Reck	-1.2304	4.13886	-15.391	9.58393e-14	1.92802e-12	21.3167	InfvsNormal_Effect
ENSMUSG00000031985	Gnpat	-0.645369	4.74799	-15.4239	9.1561e-14	1.86102e-12	21.3148	InfvsNormal_Effect
ENSMUSG00000073600	Prob1	-1.41975	0.813952	-15.2228	1.2122e-13	2.33346e-12	21.3127	InfvsNormal_Effect
ENSMUSG00000052331	Ankrd44	-1.11339	6.16904	-15.459	8.72145e-14	1.78864e-12	21.3062	InfvsNormal_Effect
ENSMUSG00000096472	Cdkn2d	0.971606	5.27212	15.4188	9.22083e-14	1.86934e-12	21.3052	InfvsNormal_Effect
ENSMUSG00000035275	Raver2	-1.26384	4.31583	-15.3897	9.60139e-14	1.92911e-12	21.3047	InfvsNormal_Effect
ENSMUSG00000029622	Arpc1b	0.880984	8.52103	15.4418	8.93185e-14	1.8239e-12	21.2921	InfvsNormal_Effect
ENSMUSG00000024965	Fermt3	1.6669	6.81441	15.4402	8.95109e-14	1.82617e-12	21.2903	InfvsNormal_Effect
ENSMUSG00000040848	Sft2d2	-0.912907	5.9103	-15.4444	8.8996e-14	1.81896e-12	21.29	InfvsNormal_Effect
ENSMUSG00000025742	Prps2	-1.03968	3.75019	-15.3401	1.02884e-13	2.04162e-12	21.2874	InfvsNormal_Effect
ENSMUSG00000097462	9530026P05Rik	-2.2174	1.0121	-15.1841	1.27994e-13	2.44295e-12	21.2832	InfvsNormal_Effect
ENSMUSG00000030495	Slc7a10	-1.87143	1.11989	-15.1827	1.28249e-13	2.44576e-12	21.2816	InfvsNormal_Effect
ENSMUSG00000069833	Ahnak	-1.14935	9.04781	-15.4056	9.39225e-14	1.89896e-12	21.2556	InfvsNormal_Effect
ENSMUSG00000049882	Vcpkmt	0.872689	3.77149	15.2655	1.14189e-13	2.22475e-12	21.247	InfvsNormal_Effect
ENSMUSG00000021577	Sdha	-0.489266	6.37113	-15.4155	9.26301e-14	1.8762e-12	21.2421	InfvsNormal_Effect
ENSMUSG00000005470	Asf1b	2.8138	2.83413	15.1521	1.339e-13	2.53846e-12	21.2382	InfvsNormal_Effect
ENSMUSG00000022489	Pde1b	1.07091	6.00097	15.3936	9.55022e-14	1.9257e-12	21.2331	InfvsNormal_Effect
ENSMUSG00000041633	Kctd12b	-1.16004	3.37916	-15.2601	1.15058e-13	2.23781e-12	21.2244	InfvsNormal_Effect
ENSMUSG00000026768	Itga8	-1.65278	4.96795	-15.3672	9.90723e-14	1.97294e-12	21.212	InfvsNormal_Effect
ENSMUSG00000033862	Cdk10	-0.86376	3.19423	-15.2382	1.1863e-13	2.29539e-12	21.2119	InfvsNormal_Effect
ENSMUSG00000031004	Mki67	2.85859	4.21775	15.1698	1.306e-13	2.48217e-12	21.2074	InfvsNormal_Effect
ENSMUSG00000005779	Psmb4	0.888867	7.04314	15.3862	9.64855e-14	1.93665e-12	21.2022	InfvsNormal_Effect
ENSMUSG00000030148	Clec4a2	2.56706	5.26108	15.2728	1.13024e-13	2.20588e-12	21.2005	InfvsNormal_Effect
ENSMUSG00000038375	Trp53inp2	-1.17621	6.61761	-15.3771	9.77134e-14	1.95627e-12	21.1882	InfvsNormal_Effect
ENSMUSG00000030228	Pik3c2g	-1.9916	1.15144	-15.1122	1.41646e-13	2.66011e-12	21.1813	InfvsNormal_Effect
ENSMUSG00000040711	Sh3pxd2b	1.43962	7.25627	15.3674	9.90378e-14	1.97294e-12	21.1785	InfvsNormal_Effect
ENSMUSG00000021027	Ralgapa1	-0.579977	5.2487	-15.3363	1.03423e-13	2.05051e-12	21.1569	InfvsNormal_Effect
ENSMUSG00000034265	Zdhhc14	-1.08356	2.08423	-15.1171	1.40673e-13	2.64902e-12	21.1536	InfvsNormal_Effect
ENSMUSG00000097504	4930516B21Rik	-1.97445	1.12933	-15.0898	1.46202e-13	2.72575e-12	21.1515	InfvsNormal_Effect
ENSMUSG00000043832	Clec4a3	2.04945	5.46627	15.2766	1.1242e-13	2.196e-12	21.1511	InfvsNormal_Effect
ENSMUSG00000029449	Rhof	1.76166	3.81616	15.1471	1.34842e-13	2.55416e-12	21.1367	InfvsNormal_Effect
ENSMUSG00000031644	Nek1	-0.896479	3.18186	-15.1608	1.32258e-13	2.50944e-12	21.119	InfvsNormal_Effect
ENSMUSG00000025026	Add3	-0.975068	6.77288	-15.3285	1.04564e-13	2.0713e-12	21.118	InfvsNormal_Effect
ENSMUSG00000032459	Mrps22	0.966206	3.43685	15.1337	1.37409e-13	2.59624e-12	21.1071	InfvsNormal_Effect
ENSMUSG00000031812	Map1lc3b	-1.10088	7.32123	-15.3102	1.07261e-13	2.11728e-12	21.0958	InfvsNormal_Effect
ENSMUSG00000027456	Sdcbp2	1.73538	3.44569	15.0959	1.44942e-13	2.71124e-12	21.0884	InfvsNormal_Effect
ENSMUSG00000020638	Cmpk2	2.48172	7.33657	15.2864	1.10888e-13	2.1774e-12	21.0812	InfvsNormal_Effect
ENSMUSG00000019082	Slc25a22	0.796459	5.90689	15.2834	1.11365e-13	2.18296e-12	21.0765	InfvsNormal_Effect
ENSMUSG00000025473	Adam8	1.92227	9.21528	15.2803	1.1184e-13	2.18693e-12	21.0688	InfvsNormal_Effect
ENSMUSG00000064341	mt-Nd1	-1.07239	10.5635	-15.2474	1.1712e-13	2.27158e-12	21.0644	InfvsNormal_Effect
ENSMUSG00000006998	Psmd2	0.460854	7.73759	15.2876	1.107e-13	2.17562e-12	21.0624	InfvsNormal_Effect
ENSMUSG00000071324	Armc2	-1.98761	0.720246	-15.0449	1.55782e-13	2.87576e-12	21.0581	InfvsNormal_Effect
ENSMUSG00000071713	Csf2rb	1.3446	7.32848	15.2834	1.11353e-13	2.18296e-12	21.0568	InfvsNormal_Effect
ENSMUSG00000046865	Fbl	0.996926	4.89786	15.2204	1.2163e-13	2.33736e-12	21.056	InfvsNormal_Effect
ENSMUSG00000023336	Wfdc1	-1.92949	1.77138	-15.0333	1.58375e-13	2.91885e-12	21.0473	InfvsNormal_Effect
ENSMUSG00000023286	Ube2j2	0.651118	5.69072	15.2611	1.14894e-13	2.23656e-12	21.0468	InfvsNormal_Effect
ENSMUSG00000026814	Eng	-1.25304	8.92855	-15.2555	1.15798e-13	2.24832e-12	21.0426	InfvsNormal_Effect
ENSMUSG00000022387	Brd1	-0.652595	6.16544	-15.2693	1.13583e-13	2.21487e-12	21.0343	InfvsNormal_Effect
ENSMUSG00000013033	Adgrl1	-1.29424	5.59437	-15.2592	1.15191e-13	2.23847e-12	21.0322	InfvsNormal_Effect
ENSMUSG00000019647	Sema6a	-1.42672	5.01615	-15.2359	1.19018e-13	2.29894e-12	21.0229	InfvsNormal_Effect
ENSMUSG00000019312	Grb7	-1.23368	2.98543	-15.0779	1.48684e-13	2.76515e-12	21.0183	InfvsNormal_Effect
ENSMUSG00000030852	Tacc2	-1.0438	4.49026	-15.2033	1.24596e-13	2.38417e-12	21.0181	InfvsNormal_Effect
ENSMUSG00000050737	Ptges	1.83624	6.25835	15.2275	1.20432e-13	2.32027e-12	21.0132	InfvsNormal_Effect
ENSMUSG00000080717	B230307C23Rik	1.41521	1.38009	15.0166	1.62168e-13	2.97857e-12	21.012	InfvsNormal_Effect
ENSMUSG00000043740	B430306N03Rik	2.2616	4.07548	15.059	1.5271e-13	2.83068e-12	21.011	InfvsNormal_Effect
ENSMUSG00000020523	Fam114a2	-0.597972	4.92511	-15.2221	1.2135e-13	2.33396e-12	21.0109	InfvsNormal_Effect
ENSMUSG00000035365	Parpbp	3.22733	0.310344	15.6416	6.78051e-14	1.4449e-12	21.009	InfvsNormal_Effect
ENSMUSG00000058070	Eml1	-1.25795	5.14123	-15.2305	1.19924e-13	2.31304e-12	21.0055	InfvsNormal_Effect
ENSMUSG00000021097	Clmn	-1.33082	2.30629	-15.0205	1.6127e-13	2.96492e-12	21.0034	InfvsNormal_Effect
ENSMUSG00000058290	Espl1	2.39541	3.07177	14.991	1.68176e-13	3.06931e-12	21.0033	InfvsNormal_Effect
ENSMUSG00000010097	Nxf1	-0.768274	7.15983	-15.2467	1.17226e-13	2.27158e-12	21.0019	InfvsNormal_Effect
ENSMUSG00000035683	Melk	3.70454	1.44673	15.2463	1.17299e-13	2.27158e-12	20.9971	InfvsNormal_Effect
ENSMUSG00000046814	Gchfr	-2.84496	-0.889111	-15.2151	1.22549e-13	2.35207e-12	20.9883	InfvsNormal_Effect
ENSMUSG00000024789	Jak2	0.731743	7.00165	15.2366	1.18903e-13	2.29868e-12	20.9866	InfvsNormal_Effect
ENSMUSG00000054580	Pla2r1	-1.10897	4.22337	-15.1701	1.3054e-13	2.48217e-12	20.9842	InfvsNormal_Effect
ENSMUSG00000022197	Pdzd2	-1.63451	6.03537	-15.2303	1.19954e-13	2.31304e-12	20.9824	InfvsNormal_Effect
ENSMUSG00000026750	Psmb7	0.861868	5.20024	15.1867	1.27527e-13	2.43644e-12	20.9787	InfvsNormal_Effect
ENSMUSG00000020785	Camkk1	-1.33845	2.80426	-15.0459	1.55565e-13	2.87412e-12	20.976	InfvsNormal_Effect
ENSMUSG00000053774	Ubxn7	-0.674839	5.39419	-15.2147	1.22605e-13	2.35207e-12	20.9753	InfvsNormal_Effect
ENSMUSG00000027331	Knstrn	2.05162	2.41459	14.9609	1.75525e-13	3.18023e-12	20.9702	InfvsNormal_Effect
ENSMUSG00000047407	Tgif1	1.1939	6.32872	15.2071	1.23929e-13	2.37343e-12	20.9602	InfvsNormal_Effect
ENSMUSG00000021390	Ogn	-1.67888	6.6002	-15.2125	1.22987e-13	2.35739e-12	20.954	InfvsNormal_Effect
ENSMUSG00000038393	Txnip	-1.67581	9.3004	-15.1817	1.28432e-13	2.44717e-12	20.9469	InfvsNormal_Effect
ENSMUSG00000039316	Rftn1	1.23301	5.89725	15.1866	1.27544e-13	2.43644e-12	20.9448	InfvsNormal_Effect
ENSMUSG00000026979	Psd4	1.34865	5.22513	15.1448	1.35284e-13	2.56038e-12	20.9446	InfvsNormal_Effect
ENSMUSG00000036019	Tmtc2	-1.60842	2.73908	-15.0233	1.60629e-13	2.95555e-12	20.937	InfvsNormal_Effect
ENSMUSG00000039981	Zc3h12d	2.90161	3.93101	14.9643	1.74674e-13	3.16735e-12	20.9256	InfvsNormal_Effect
ENSMUSG00000042029	Ncapg2	2.21205	3.12627	14.9354	1.82009e-13	3.27921e-12	20.9146	InfvsNormal_Effect
ENSMUSG00000041859	Mcm3	1.54753	4.89042	15.0906	1.46021e-13	2.72464e-12	20.9053	InfvsNormal_Effect
ENSMUSG00000069171	Nr2f1	-1.16189	1.38371	-14.9123	1.88102e-13	3.36208e-12	20.8968	InfvsNormal_Effect
ENSMUSG00000042354	Gnl3	0.907688	4.96763	15.1162	1.40854e-13	2.65019e-12	20.8963	InfvsNormal_Effect
ENSMUSG00000029649	Pomp	0.821417	6.61519	15.1706	1.30446e-13	2.48217e-12	20.8943	InfvsNormal_Effect
ENSMUSG00000034488	Edil3	-1.41993	2.46262	-14.9657	1.74329e-13	3.16364e-12	20.8892	InfvsNormal_Effect
ENSMUSG00000042439	Zfp532	-1.17443	4.09912	-15.093	1.45533e-13	2.71778e-12	20.8852	InfvsNormal_Effect
ENSMUSG00000034290	Nek9	-0.627177	6.68645	-15.1668	1.31147e-13	2.49046e-12	20.8841	InfvsNormal_Effect
ENSMUSG00000021779	Thrb	-1.32458	2.26485	-14.9317	1.82973e-13	3.28607e-12	20.8816	InfvsNormal_Effect
ENSMUSG00000026708	Cenpl	1.12184	2.70971	14.9171	1.86833e-13	3.34471e-12	20.8777	InfvsNormal_Effect
ENSMUSG00000034035	Ccdc17	-1.73557	2.3476	-14.9378	1.81395e-13	3.2734e-12	20.8768	InfvsNormal_Effect
ENSMUSG00000109511	Nup62	0.73468	5.38693	15.1248	1.39139e-13	2.62231e-12	20.8714	InfvsNormal_Effect
ENSMUSG00000068522	Aard	-2.15034	0.460336	-14.9041	1.90336e-13	3.39931e-12	20.8692	InfvsNormal_Effect
ENSMUSG00000031737	Irx5	-1.25317	2.49485	-14.937	1.81603e-13	3.27452e-12	20.8669	InfvsNormal_Effect
ENSMUSG00000073409	H2-Q6	1.54691	8.58489	15.1393	1.36335e-13	2.5781e-12	20.8564	InfvsNormal_Effect
ENSMUSG00000021375	Kif13a	-1.06749	5.34997	-15.1287	1.3838e-13	2.61019e-12	20.8517	InfvsNormal_Effect
ENSMUSG00000053101	Gpr141	2.75989	6.62198	15.1004	1.44026e-13	2.69636e-12	20.8516	InfvsNormal_Effect
ENSMUSG00000026341	Actr3	0.832856	8.77118	15.1316	1.3781e-13	2.60162e-12	20.8495	InfvsNormal_Effect
ENSMUSG00000063558	Aox1	-0.88868	3.61291	-15.015	1.62542e-13	2.981e-12	20.8491	InfvsNormal_Effect
ENSMUSG00000030225	Dera	1.282	4.04115	14.9861	1.69337e-13	3.08549e-12	20.8425	InfvsNormal_Effect
ENSMUSG00000028469	Npr2	-1.18008	4.12696	-15.058	1.52918e-13	2.83219e-12	20.8425	InfvsNormal_Effect
ENSMUSG00000114608	Gm36161	3.58116	3.94066	14.8805	1.96863e-13	3.49923e-12	20.8382	InfvsNormal_Effect
ENSMUSG00000023030	Slc11a2	-0.734091	5.04717	-15.0947	1.45196e-13	2.71374e-12	20.8193	InfvsNormal_Effect
ENSMUSG00000058886	Deaf1	-0.628806	4.69531	-15.071	1.50139e-13	2.78991e-12	20.8101	InfvsNormal_Effect
ENSMUSG00000070372	Capza1	0.785333	6.76469	15.1119	1.4171e-13	2.66011e-12	20.8078	InfvsNormal_Effect
ENSMUSG00000079426	Arpc4	0.779294	6.28167	15.1036	1.43373e-13	2.68636e-12	20.8017	InfvsNormal_Effect
ENSMUSG00000041354	Rgl2	-0.945582	6.14565	-15.1042	1.43252e-13	2.68634e-12	20.7959	InfvsNormal_Effect
ENSMUSG00000051674	Dcun1d4	-0.684268	3.93044	-14.996	1.6697e-13	3.05225e-12	20.7853	InfvsNormal_Effect
ENSMUSG00000032688	Malt1	0.973446	5.33867	15.0506	1.54541e-13	2.85755e-12	20.7845	InfvsNormal_Effect
ENSMUSG00000021830	Txndc16	-0.923161	3.80052	-14.9865	1.69251e-13	3.08549e-12	20.779	InfvsNormal_Effect
ENSMUSG00000026113	Inpp4a	-0.662894	4.76073	-15.0536	1.53881e-13	2.84768e-12	20.7775	InfvsNormal_Effect
ENSMUSG00000030168	Adipor2	-0.793999	7.23847	-15.0809	1.48046e-13	2.75784e-12	20.7622	InfvsNormal_Effect
ENSMUSG00000052310	Slc39a1	0.759584	7.45011	15.0797	1.48299e-13	2.76027e-12	20.76	InfvsNormal_Effect
ENSMUSG00000027858	Tspan2	-1.38338	3.47574	-14.9337	1.82462e-13	3.28212e-12	20.7468	InfvsNormal_Effect
ENSMUSG00000047735	Samd9l	1.30797	7.35191	15.0642	1.51588e-13	2.8145e-12	20.7398	InfvsNormal_Effect
ENSMUSG00000022043	Trim35	-0.609902	6.57211	-15.0614	1.5219e-13	2.82336e-12	20.7311	InfvsNormal_Effect
ENSMUSG00000051439	Cd14	1.72668	6.29239	15.0349	1.5802e-13	2.91468e-12	20.7295	InfvsNormal_Effect
ENSMUSG00000055296	Tmem245	-0.675687	5.07439	-15.0297	1.59169e-13	2.93108e-12	20.7286	InfvsNormal_Effect
ENSMUSG00000073411	H2-D1	0.915406	11.7991	15.0023	1.655e-13	3.02784e-12	20.7279	InfvsNormal_Effect
ENSMUSG00000021294	Kif26a	-1.77986	3.62863	-14.9452	1.79491e-13	3.24164e-12	20.7252	InfvsNormal_Effect
ENSMUSG00000024027	Glp1r	-3.13099	-0.0566049	-14.8354	2.09975e-13	3.68857e-12	20.7118	InfvsNormal_Effect
ENSMUSG00000066235	Pomgnt2	-1.46842	1.50856	-14.7759	2.28697e-13	3.99563e-12	20.7039	InfvsNormal_Effect
ENSMUSG00000014763	Fam120b	-0.54755	4.66051	-14.9805	1.70702e-13	3.10785e-12	20.6828	InfvsNormal_Effect
ENSMUSG00000020706	Ftsj3	0.742739	5.07981	14.9681	1.73731e-13	3.15789e-12	20.6685	InfvsNormal_Effect
ENSMUSG00000024782	Ak3	-0.773818	5.93807	-15.0121	1.63198e-13	2.9906e-12	20.666	InfvsNormal_Effect
ENSMUSG00000041702	Btbd7	-0.676659	6.18231	-15.0106	1.63545e-13	2.99451e-12	20.6597	InfvsNormal_Effect
ENSMUSG00000107283	Mpv17	-0.917242	3.72238	-14.9008	1.9123e-13	3.40986e-12	20.654	InfvsNormal_Effect
ENSMUSG00000032512	Wdr48	-0.660509	5.04189	-14.9789	1.71091e-13	3.11242e-12	20.6524	InfvsNormal_Effect
ENSMUSG00000042349	Ikbke	1.72217	5.89803	14.9667	1.74085e-13	3.16176e-12	20.6519	InfvsNormal_Effect
ENSMUSG00000031444	F10	1.44191	6.51758	14.9951	1.67189e-13	3.05377e-12	20.6516	InfvsNormal_Effect
ENSMUSG00000015880	Ncapg	3.50969	0.945781	15.1117	1.41735e-13	2.66011e-12	20.6494	InfvsNormal_Effect
ENSMUSG00000050014	Apol10b	5.34976	2.66904	14.9189	1.86362e-13	3.33893e-12	20.6344	InfvsNormal_Effect
ENSMUSG00000070501	Ifi214	3.45148	4.13616	14.747	2.38415e-13	4.13651e-12	20.6311	InfvsNormal_Effect
ENSMUSG00000026766	Mmadhc	0.545552	5.13311	14.9513	1.77949e-13	3.21896e-12	20.6303	InfvsNormal_Effect
ENSMUSG00000027605	Acss2	-1.26013	2.23505	-14.7567	2.351e-13	4.08844e-12	20.6274	InfvsNormal_Effect
ENSMUSG00000046242	Nme9	-2.36625	0.655088	-14.7262	2.45666e-13	4.24595e-12	20.6096	InfvsNormal_Effect
ENSMUSG00000036395	Glb1l2	-2.07647	3.16247	-14.8106	2.17586e-13	3.80445e-12	20.605	InfvsNormal_Effect
ENSMUSG00000002458	Rgs19	0.828433	5.42058	14.9346	1.82225e-13	3.28049e-12	20.5937	InfvsNormal_Effect
ENSMUSG00000026285	Pdcd1	4.02974	3.40555	14.7001	2.55093e-13	4.39201e-12	20.5918	InfvsNormal_Effect
ENSMUSG00000032422	Snx14	-0.650445	4.18243	-14.8819	1.96466e-13	3.49524e-12	20.5874	InfvsNormal_Effect
ENSMUSG00000030401	Rtn2	-1.59528	2.29697	-14.7358	2.42305e-13	4.19753e-12	20.586	InfvsNormal_Effect
ENSMUSG00000024163	Mapk8ip3	-0.951645	6.57513	-14.9568	1.76543e-13	3.1961e-12	20.5792	InfvsNormal_Effect
ENSMUSG00000050029	Rap2c	1.06743	6.64376	14.9499	1.78282e-13	3.22239e-12	20.5763	InfvsNormal_Effect
ENSMUSG00000029675	Eln	1.513	10.3783	14.9246	1.84849e-13	3.31712e-12	20.5715	InfvsNormal_Effect
ENSMUSG00000104950	4833413G10Rik	-1.45965	0.737031	-14.6762	2.64064e-13	4.52224e-12	20.5602	InfvsNormal_Effect
ENSMUSG00000042379	Esm1	-1.99748	2.57766	-14.761	2.33661e-13	4.06971e-12	20.5569	InfvsNormal_Effect
ENSMUSG00000056602	Fry	-1.26766	5.06679	-14.9145	1.87513e-13	3.35421e-12	20.5563	InfvsNormal_Effect
ENSMUSG00000001281	Itgb7	1.22709	6.19767	14.9236	1.85104e-13	3.31904e-12	20.5506	InfvsNormal_Effect
ENSMUSG00000032586	Traip	2.58268	1.31664	14.7519	2.36742e-13	4.11066e-12	20.5455	InfvsNormal_Effect
ENSMUSG00000023150	Ivns1abp	-1.15476	6.32873	-14.9323	1.82812e-13	3.28579e-12	20.5444	InfvsNormal_Effect
ENSMUSG00000036863	Syde2	-1.41443	2.97083	-14.7579	2.34697e-13	4.0846e-12	20.5414	InfvsNormal_Effect
ENSMUSG00000033763	Mtss1l	-1.73558	4.00931	-14.8494	2.05819e-13	3.63544e-12	20.5397	InfvsNormal_Effect
ENSMUSG00000003779	Kif20a	2.53224	2.47083	14.6525	2.73251e-13	4.6583e-12	20.5289	InfvsNormal_Effect
ENSMUSG00000059878	Zfp422	-0.555127	4.42364	-14.856	2.03861e-13	3.60651e-12	20.5264	InfvsNormal_Effect
ENSMUSG00000029648	Flt1	-1.22298	8.57206	-14.9026	1.90738e-13	3.40379e-12	20.5219	InfvsNormal_Effect
ENSMUSG00000054723	Vmac	-1.01941	3.40891	-14.7641	2.32607e-13	4.06078e-12	20.5129	InfvsNormal_Effect
ENSMUSG00000002227	Mov10	0.88208	6.24438	14.8818	1.96484e-13	3.49524e-12	20.482	InfvsNormal_Effect
ENSMUSG00000018750	Zbtb4	-1.10026	6.06192	-14.8871	1.95001e-13	3.47436e-12	20.4806	InfvsNormal_Effect
ENSMUSG00000022814	Umps	0.955382	3.98313	14.7391	2.41154e-13	4.18081e-12	20.4712	InfvsNormal_Effect
ENSMUSG00000052428	Tmco1	-0.558488	5.37946	-14.8694	1.99995e-13	3.54649e-12	20.4708	InfvsNormal_Effect
ENSMUSG00000039501	Znfx1	1.0907	8.53885	14.8696	1.99931e-13	3.54649e-12	20.4621	InfvsNormal_Effect
ENSMUSG00000030751	Psma1	0.779154	6.92849	14.8725	1.99106e-13	3.5363e-12	20.457	InfvsNormal_Effect
ENSMUSG00000022228	Zscan26	-1.02474	5.03249	-14.8404	2.08488e-13	3.67392e-12	20.4467	InfvsNormal_Effect
ENSMUSG00000027342	Pcna	0.83718	6.3599	14.8605	2.02573e-13	3.58938e-12	20.4459	InfvsNormal_Effect
ENSMUSG00000029910	Mad2l1	1.48813	3.49088	14.6577	2.71239e-13	4.63454e-12	20.444	InfvsNormal_Effect
ENSMUSG00000030246	Ldhb	-1.36229	3.55742	-14.7332	2.4319e-13	4.20961e-12	20.4405	InfvsNormal_Effect
ENSMUSG00000044365	Cxxc4	-2.10016	0.0707931	-14.668	2.67214e-13	4.56923e-12	20.4395	InfvsNormal_Effect
ENSMUSG00000022586	Ly6i	6.20632	2.59955	15.0161	1.62277e-13	2.97857e-12	20.4378	InfvsNormal_Effect
ENSMUSG00000029578	Wipi2	-0.501107	5.68897	-14.8525	2.04899e-13	3.62202e-12	20.437	InfvsNormal_Effect
ENSMUSG00000004460	Dnajb11	0.540496	6.62312	14.8583	2.03195e-13	3.59755e-12	20.4363	InfvsNormal_Effect
ENSMUSG00000034245	Hdac11	-1.62794	-0.0651232	-14.6412	2.77784e-13	4.71539e-12	20.4335	InfvsNormal_Effect
ENSMUSG00000030142	Clec4e	1.64019	6.95781	14.8484	2.06091e-13	3.63739e-12	20.4319	InfvsNormal_Effect
ENSMUSG00000033327	Tnxb	-2.19947	5.394	-14.8368	2.09573e-13	3.68727e-12	20.4254	InfvsNormal_Effect
ENSMUSG00000037822	Smim14	-0.761966	5.59013	-14.8417	2.08107e-13	3.67009e-12	20.4235	InfvsNormal_Effect
ENSMUSG00000001228	Uhrf1	3.22444	3.57345	14.5858	3.01041e-13	5.06681e-12	20.4207	InfvsNormal_Effect
ENSMUSG00000027293	Ehd4	-1.27582	8.3289	-14.8348	2.10173e-13	3.68917e-12	20.4176	InfvsNormal_Effect
ENSMUSG00000030045	Mrpl19	0.747359	3.80612	14.6937	2.57452e-13	4.42487e-12	20.4102	InfvsNormal_Effect
ENSMUSG00000046179	E2f8	3.25114	2.74742	14.5686	3.08649e-13	5.16013e-12	20.4064	InfvsNormal_Effect
ENSMUSG00000025404	R3hdm2	-0.676225	6.71563	-14.8375	2.09338e-13	3.68602e-12	20.4034	InfvsNormal_Effect
ENSMUSG00000035860	Cdhr3	-2.39843	0.869324	-14.5707	3.07727e-13	5.15237e-12	20.4014	InfvsNormal_Effect
ENSMUSG00000001151	Pcnt	-0.701027	5.418	-14.8158	2.15967e-13	3.7809e-12	20.3917	InfvsNormal_Effect
ENSMUSG00000033420	Antxr1	-1.74335	6.67439	-14.825	2.13119e-13	3.73797e-12	20.3893	InfvsNormal_Effect
ENSMUSG00000034164	Emid1	-1.38617	2.71324	-14.6465	2.75665e-13	4.68527e-12	20.3858	InfvsNormal_Effect
ENSMUSG00000037846	Rtkn2	-2.73918	2.87173	-14.6267	2.83681e-13	4.79975e-12	20.3769	InfvsNormal_Effect
ENSMUSG00000029442	Wdr66	-1.67564	1.96366	-14.5638	3.10798e-13	5.18682e-12	20.3732	InfvsNormal_Effect
ENSMUSG00000019966	Kitl	-1.041	6.24217	-14.8155	2.16071e-13	3.7809e-12	20.3732	InfvsNormal_Effect
ENSMUSG00000073412	Lst1	1.90014	4.64246	14.6976	2.56008e-13	4.4044e-12	20.3657	InfvsNormal_Effect
ENSMUSG00000091549	Gm6548	0.945826	3.52463	14.6217	2.85752e-13	4.83116e-12	20.3593	InfvsNormal_Effect
ENSMUSG00000021645	Smn1	0.557571	4.66018	14.7279	2.45081e-13	4.23908e-12	20.3438	InfvsNormal_Effect
ENSMUSG00000078453	Abracl	1.04012	4.35888	14.6764	2.63987e-13	4.52224e-12	20.3347	InfvsNormal_Effect
ENSMUSG00000026358	Rgs1	3.27503	4.61097	14.5864	3.00761e-13	5.06589e-12	20.3328	InfvsNormal_Effect
ENSMUSG00000029047	Pex10	-1.17214	2.69374	-14.5774	3.04714e-13	5.10953e-12	20.3166	InfvsNormal_Effect
ENSMUSG00000007850	Hnrnph1	-0.718882	7.66274	-14.7629	2.33028e-13	4.06499e-12	20.2993	InfvsNormal_Effect
ENSMUSG00000008575	Nfib	-0.927851	6.99521	-14.7614	2.33529e-13	4.06971e-12	20.2923	InfvsNormal_Effect
ENSMUSG00000051606	2010001K21Rik	-2.23756	-1.20051	-14.8204	2.14532e-13	3.75983e-12	20.2899	InfvsNormal_Effect
ENSMUSG00000019818	Cd164	-0.53539	8.22194	-14.7522	2.3664e-13	4.11066e-12	20.2897	InfvsNormal_Effect
ENSMUSG00000060510	Zfp266	-0.740835	4.57218	-14.7024	2.54245e-13	4.38075e-12	20.2866	InfvsNormal_Effect
ENSMUSG00000039114	Nrn1	-3.71971	-2.52041	-15.5965	7.21332e-14	1.51986e-12	20.2828	InfvsNormal_Effect
ENSMUSG00000034329	Brip1	2.0593	2.25089	14.4751	3.53751e-13	5.7838e-12	20.2758	InfvsNormal_Effect
ENSMUSG00000025001	Hells	2.37735	2.63366	14.4747	3.53921e-13	5.7838e-12	20.2737	InfvsNormal_Effect
ENSMUSG00000045975	C2cd2	-0.849135	4.82701	-14.7083	2.52104e-13	4.3472e-12	20.265	InfvsNormal_Effect
ENSMUSG00000030641	Ddias	2.7108	1.76264	14.5142	3.34096e-13	5.5078e-12	20.264	InfvsNormal_Effect
ENSMUSG00000027670	Ocstamp	6.78929	3.62827	14.656	2.71881e-13	4.64198e-12	20.2511	InfvsNormal_Effect
ENSMUSG00000040034	Nup43	1.36128	2.16136	14.4576	3.62928e-13	5.92668e-12	20.2464	InfvsNormal_Effect
ENSMUSG00000027522	Stx16	-0.51697	5.96724	-14.7101	2.51442e-13	4.33911e-12	20.2199	InfvsNormal_Effect
ENSMUSG00000029003	Mad2l2	0.888951	5.02459	14.6535	2.7289e-13	4.65568e-12	20.2195	InfvsNormal_Effect
ENSMUSG00000030386	Zfp606	-0.866735	2.67116	-14.5045	3.3887e-13	5.57426e-12	20.213	InfvsNormal_Effect
ENSMUSG00000049303	Syt12	2.89197	0.888428	14.6838	2.61177e-13	4.48305e-12	20.2118	InfvsNormal_Effect
ENSMUSG00000031165	Was	1.5016	5.14857	14.6383	2.78949e-13	4.7268e-12	20.2094	InfvsNormal_Effect
ENSMUSG00000022587	Ly6e	1.08134	10.6406	14.6684	2.6707e-13	4.56923e-12	20.2048	InfvsNormal_Effect
ENSMUSG00000053279	Aldh1a1	-1.70592	7.93454	-14.6934	2.57592e-13	4.42487e-12	20.2043	InfvsNormal_Effect
ENSMUSG00000006526	Tmem110	-0.664069	4.42464	-14.6393	2.78556e-13	4.72369e-12	20.1986	InfvsNormal_Effect
ENSMUSG00000023912	Slc25a27	-1.78472	1.56496	-14.422	3.82352e-13	6.21232e-12	20.1865	InfvsNormal_Effect
ENSMUSG00000027199	Gatm	3.80259	5.95503	14.5573	3.13759e-13	5.22614e-12	20.1759	InfvsNormal_Effect
ENSMUSG00000040204	Pclaf	2.94611	2.57041	14.4055	3.91701e-13	6.32918e-12	20.1728	InfvsNormal_Effect
ENSMUSG00000021140	Pcnx	-0.993179	6.54398	-14.6768	2.63822e-13	4.52224e-12	20.1662	InfvsNormal_Effect
ENSMUSG00000042500	Ago4	-1.19746	3.34295	-14.5318	3.25652e-13	5.39231e-12	20.1643	InfvsNormal_Effect
ENSMUSG00000061535	C1qtnf7	-1.33903	4.24416	-14.6122	2.89711e-13	4.89443e-12	20.1624	InfvsNormal_Effect
ENSMUSG00000040327	Cul9	-0.893025	4.19606	-14.5999	2.94934e-13	4.97146e-12	20.162	InfvsNormal_Effect
ENSMUSG00000031821	Gins2	3.16316	1.39687	14.5113	3.35499e-13	5.52284e-12	20.1618	InfvsNormal_Effect
ENSMUSG00000031551	Ido1	6.04265	5.06612	14.3915	3.99812e-13	6.44483e-12	20.1537	InfvsNormal_Effect
ENSMUSG00000006476	Nsmf	-0.707763	5.49914	-14.6507	2.73968e-13	4.66291e-12	20.1419	InfvsNormal_Effect
ENSMUSG00000115970	8430426J06Rik	-3.83997	-0.0991927	-14.4564	3.63568e-13	5.93283e-12	20.1395	InfvsNormal_Effect
ENSMUSG00000005410	Mcm5	2.11005	4.3447	14.4958	3.43191e-13	5.62888e-12	20.1387	InfvsNormal_Effect
ENSMUSG00000001472	Tcf25	-0.504377	7.98122	-14.6503	2.74142e-13	4.66291e-12	20.1357	InfvsNormal_Effect
ENSMUSG00000098090	2700099C18Rik	2.0093	0.52037	14.548	3.18049e-13	5.28977e-12	20.1326	InfvsNormal_Effect
ENSMUSG00000066357	Wdr6	-0.901517	3.81417	-14.5462	3.18858e-13	5.29931e-12	20.1304	InfvsNormal_Effect
ENSMUSG00000000058	Cav2	-1.31124	6.76154	-14.6515	2.73678e-13	4.66205e-12	20.1297	InfvsNormal_Effect
ENSMUSG00000026134	Prim2	1.23666	3.79165	14.4804	3.51005e-13	5.7467e-12	20.1296	InfvsNormal_Effect
ENSMUSG00000030302	Atp2b2	-2.89294	-1.60724	-14.8355	2.09959e-13	3.68857e-12	20.1293	InfvsNormal_Effect
ENSMUSG00000037466	Tedc1	2.04028	1.70804	14.387	4.02514e-13	6.47909e-12	20.1245	InfvsNormal_Effect
ENSMUSG00000047798	Cd300lf	1.20815	8.72017	14.6373	2.7934e-13	4.72986e-12	20.122	InfvsNormal_Effect
ENSMUSG00000068758	Il3ra	0.799989	5.18609	14.6081	2.91422e-13	4.91963e-12	20.1215	InfvsNormal_Effect
ENSMUSG00000033295	Ptprf	-0.789455	6.10484	-14.641	2.77856e-13	4.71539e-12	20.1167	InfvsNormal_Effect
ENSMUSG00000037997	Parp11	1.63643	5.74404	14.5843	3.01687e-13	5.07322e-12	20.1006	InfvsNormal_Effect
ENSMUSG00000038065	Mturn	-2.59144	1.50392	-14.3575	4.20307e-13	6.70598e-12	20.0882	InfvsNormal_Effect
ENSMUSG00000027323	Rad51	2.93217	1.6597	14.4127	3.87611e-13	6.27512e-12	20.0881	InfvsNormal_Effect
ENSMUSG00000041126	H2afv	-0.768929	3.79143	-14.5143	3.34056e-13	5.5078e-12	20.076	InfvsNormal_Effect
ENSMUSG00000025035	Arl3	-0.93246	3.41903	-14.4801	3.5114e-13	5.7467e-12	20.0733	InfvsNormal_Effect
ENSMUSG00000022881	Rfc4	1.43943	1.65319	14.3351	4.3442e-13	6.88434e-12	20.0686	InfvsNormal_Effect
ENSMUSG00000042759	Apobr	1.00129	5.63995	14.5828	3.02323e-13	5.07322e-12	20.0645	InfvsNormal_Effect
ENSMUSG00000022124	Fbxl3	-0.689588	5.98355	-14.6062	2.92252e-13	4.92995e-12	20.0644	InfvsNormal_Effect
ENSMUSG00000027276	Jag1	-0.867829	5.18616	-14.5832	3.02149e-13	5.07322e-12	20.0582	InfvsNormal_Effect
ENSMUSG00000084350	Znf41-ps	1.62408	1.97716	14.3196	4.44456e-13	7.02359e-12	20.0496	InfvsNormal_Effect
ENSMUSG00000027709	Mccc1	-0.81445	2.82239	-14.4024	3.93484e-13	6.35192e-12	20.0485	InfvsNormal_Effect
ENSMUSG00000030220	Arhgdib	1.47015	5.83029	14.5655	3.10049e-13	5.17969e-12	20.0453	InfvsNormal_Effect
ENSMUSG00000040751	Lat2	2.18991	3.36266	14.3584	4.1976e-13	6.70395e-12	20.039	InfvsNormal_Effect
ENSMUSG00000036469	March1	2.13757	5.54624	14.5167	3.32878e-13	5.49579e-12	20.0355	InfvsNormal_Effect
ENSMUSG00000068479	Mfap1a	-0.751542	4.5862	-14.5347	3.24252e-13	5.37495e-12	20.031	InfvsNormal_Effect
ENSMUSG00000022261	Sdc2	-1.10763	5.23129	-14.569	3.08474e-13	5.16013e-12	20.0306	InfvsNormal_Effect
ENSMUSG00000064339	mt-Rnr2	-1.30024	9.50619	-14.5556	3.14561e-13	5.23563e-12	20.0266	InfvsNormal_Effect
ENSMUSG00000081534	Slc48a1	-0.619429	6.54617	-14.5832	3.02164e-13	5.07322e-12	20.0258	InfvsNormal_Effect
ENSMUSG00000025395	Prim1	1.17865	3.01889	14.3509	4.24418e-13	6.75722e-12	20.0245	InfvsNormal_Effect
ENSMUSG00000020422	Tns3	-0.950229	8.05427	-14.5724	3.06962e-13	5.14339e-12	20.022	InfvsNormal_Effect
ENSMUSG00000021737	Psmd6	0.61106	5.744	14.5635	3.10937e-13	5.18682e-12	20.0212	InfvsNormal_Effect
ENSMUSG00000046447	Camk2n1	-1.59396	5.50859	-14.5621	3.11563e-13	5.19341e-12	20.0115	InfvsNormal_Effect
ENSMUSG00000022848	Dirc2	-0.857849	4.91076	-14.5412	3.21215e-13	5.33454e-12	20.0077	InfvsNormal_Effect
ENSMUSG00000022419	Deptor	-1.39685	4.71217	-14.5231	3.29813e-13	5.44919e-12	20.0012	InfvsNormal_Effect
ENSMUSG00000032344	Cgas	1.59952	3.68606	14.3671	4.14453e-13	6.64743e-12	19.9975	InfvsNormal_Effect
ENSMUSG00000048200	Cracr2b	-1.67621	4.16756	-14.4854	3.48443e-13	5.71086e-12	19.9902	InfvsNormal_Effect
ENSMUSG00000048038	Ccdc187	-1.91665	1.74432	-14.2838	4.686e-13	7.36891e-12	19.985	InfvsNormal_Effect
ENSMUSG00000032643	Fhl3	1.99861	3.64221	14.3338	4.35232e-13	6.89236e-12	19.9731	InfvsNormal_Effect
ENSMUSG00000062585	Cnr2	-0.879306	3.41708	-14.4182	3.84473e-13	6.23329e-12	19.9699	InfvsNormal_Effect
ENSMUSG00000004187	Kifc2	-1.95633	1.47828	-14.2758	4.74146e-13	7.44571e-12	19.9682	InfvsNormal_Effect
ENSMUSG00000031506	Ptpn7	2.16185	3.97074	14.3435	4.29084e-13	6.81416e-12	19.9635	InfvsNormal_Effect
ENSMUSG00000025871	4833439L19Rik	-0.59271	6.49855	-14.5402	3.21657e-13	5.33794e-12	19.9616	InfvsNormal_Effect
ENSMUSG00000020092	Pald1	-0.776567	5.86458	-14.5345	3.24365e-13	5.37495e-12	19.9591	InfvsNormal_Effect
ENSMUSG00000031813	Mvb12a	0.723605	5.60493	14.5121	3.35123e-13	5.52069e-12	19.957	InfvsNormal_Effect
ENSMUSG00000003484	Cyp4f18	1.49633	6.45788	14.5244	3.29176e-13	5.44265e-12	19.9557	InfvsNormal_Effect
ENSMUSG00000031770	Herpud1	-1.43915	6.01058	-14.53	3.26481e-13	5.40206e-12	19.9522	InfvsNormal_Effect
ENSMUSG00000028327	Stra6l	3.32339	3.43755	14.2541	4.89622e-13	7.60909e-12	19.9449	InfvsNormal_Effect
ENSMUSG00000040370	Etfrf1	-0.808029	3.13197	-14.3586	4.19625e-13	6.70395e-12	19.9427	InfvsNormal_Effect
ENSMUSG00000079442	St6galnac4	0.712088	5.32994	14.4969	3.42651e-13	5.62412e-12	19.9427	InfvsNormal_Effect
ENSMUSG00000025058	5430427O19Rik	2.40622	2.74784	14.2497	4.92823e-13	7.64827e-12	19.9383	InfvsNormal_Effect
ENSMUSG00000064373	Selenop	-1.49324	8.10324	-14.5018	3.40189e-13	5.59187e-12	19.9194	InfvsNormal_Effect
ENSMUSG00000031246	Sh3bgrl	-0.690625	8.14101	-14.5007	3.40736e-13	5.59678e-12	19.9149	InfvsNormal_Effect
ENSMUSG00000066892	Fbxl12	-0.67441	4.10119	-14.4298	3.77995e-13	6.15042e-12	19.9132	InfvsNormal_Effect
ENSMUSG00000001138	Cnnm3	-1.05824	4.40428	-14.4422	3.71188e-13	6.0484e-12	19.9059	InfvsNormal_Effect
ENSMUSG00000082976	Gm15056	7.56933	4.30848	14.357	4.20671e-13	6.70598e-12	19.9033	InfvsNormal_Effect
ENSMUSG00000096971	4930556M19Rik	-1.4625	1.18315	-14.2085	5.23882e-13	8.05254e-12	19.8862	InfvsNormal_Effect
ENSMUSG00000023007	Prpf40b	-1.01148	3.75627	-14.3764	4.08799e-13	6.56617e-12	19.8803	InfvsNormal_Effect
ENSMUSG00000016529	Il10	5.65263	1.94443	14.7144	2.49889e-13	4.31561e-12	19.8727	InfvsNormal_Effect
ENSMUSG00000040717	Il17rd	-1.37828	4.42062	-14.4173	3.85008e-13	6.23746e-12	19.8692	InfvsNormal_Effect
ENSMUSG00000043065	Spice1	-1.39145	3.1491	-14.3105	4.50511e-13	7.1093e-12	19.8667	InfvsNormal_Effect
ENSMUSG00000025666	Tmem47	-1.08012	4.08978	-14.3967	3.96817e-13	6.40113e-12	19.8632	InfvsNormal_Effect
ENSMUSG00000018882	Mrpl45	0.631636	4.26159	14.3625	4.17269e-13	6.67363e-12	19.8542	InfvsNormal_Effect
ENSMUSG00000028479	Gne	-0.827387	4.01388	-14.3661	4.1504e-13	6.64743e-12	19.8339	InfvsNormal_Effect
ENSMUSG00000000791	Il12rb1	3.95348	3.43244	14.1683	5.56085e-13	8.4953e-12	19.8275	InfvsNormal_Effect
ENSMUSG00000073725	Lmbrd1	-0.534673	5.96861	-14.4427	3.7091e-13	6.04825e-12	19.8198	InfvsNormal_Effect
ENSMUSG00000041777	Cir1	-0.820299	3.7958	-14.3374	4.3299e-13	6.87135e-12	19.8174	InfvsNormal_Effect
ENSMUSG00000019802	Sec63	-0.51944	6.59606	-14.4354	3.74913e-13	6.10468e-12	19.8037	InfvsNormal_Effect
ENSMUSG00000020572	Nampt	1.13495	9.0069	14.4202	3.83344e-13	6.21981e-12	19.8	InfvsNormal_Effect
ENSMUSG00000041775	Mapk1ip1	-1.43789	3.65009	-14.317	4.46162e-13	7.0456e-12	19.7984	InfvsNormal_Effect
ENSMUSG00000020100	Slc29a3	1.50211	6.68839	14.4202	3.83366e-13	6.21981e-12	19.7945	InfvsNormal_Effect
ENSMUSG00000026131	Dst	-0.837206	6.88667	-14.4228	3.81904e-13	6.20953e-12	19.7858	InfvsNormal_Effect
ENSMUSG00000038708	Golga4	-0.624013	5.44553	-14.4069	3.90879e-13	6.32348e-12	19.7839	InfvsNormal_Effect
ENSMUSG00000045095	Magi1	-0.906713	3.32018	-14.2681	4.79604e-13	7.50269e-12	19.7832	InfvsNormal_Effect
ENSMUSG00000031755	Bbs2	-1.20922	3.16281	-14.2647	4.82022e-13	7.51693e-12	19.7812	InfvsNormal_Effect
ENSMUSG00000039236	Isg20	1.46552	6.09411	14.3861	4.03014e-13	6.4825e-12	19.7651	InfvsNormal_Effect
ENSMUSG00000005732	Ranbp1	1.03311	3.66803	14.2384	5.01154e-13	7.75616e-12	19.7603	InfvsNormal_Effect
ENSMUSG00000015355	Cd48	1.76879	4.45396	14.2671	4.80297e-13	7.50565e-12	19.7558	InfvsNormal_Effect
ENSMUSG00000031262	Cenpi	2.72245	1.67776	14.156	5.66346e-13	8.63448e-12	19.7473	InfvsNormal_Effect
ENSMUSG00000037098	Rab11fip3	-0.9854	4.22796	-14.321	4.43573e-13	7.01457e-12	19.7449	InfvsNormal_Effect
ENSMUSG00000026020	Nop58	1.08202	5.14708	14.3361	4.33785e-13	6.87911e-12	19.7399	InfvsNormal_Effect
ENSMUSG00000020358	Hnrnpab	0.576669	6.5548	14.3904	4.00492e-13	6.45116e-12	19.7388	InfvsNormal_Effect
ENSMUSG00000056492	Adgrf5	-1.27298	9.54333	-14.3637	4.16498e-13	6.66604e-12	19.737	InfvsNormal_Effect
ENSMUSG00000067995	Gtf2f2	0.919342	4.03478	14.2558	4.88434e-13	7.59588e-12	19.7332	InfvsNormal_Effect
ENSMUSG00000097820	E530011L22Rik	-1.65882	0.195743	-14.1454	5.75384e-13	8.76039e-12	19.733	InfvsNormal_Effect
ENSMUSG00000046031	Calhm6	5.84512	2.91899	14.2704	4.77991e-13	7.49042e-12	19.7329	InfvsNormal_Effect
ENSMUSG00000039382	Wdr45	-0.869029	3.29232	-14.2362	5.02759e-13	7.77566e-12	19.7328	InfvsNormal_Effect
ENSMUSG00000041935	AW549877	-0.770537	6.12093	-14.3843	4.04088e-13	6.49513e-12	19.7303	InfvsNormal_Effect
ENSMUSG00000039349	C130074G19Rik	-1.48927	4.75473	-14.3506	4.24597e-13	6.75722e-12	19.7291	InfvsNormal_Effect
ENSMUSG00000026988	Wdsub1	-0.769825	3.62744	-14.2626	4.83491e-13	7.53463e-12	19.7291	InfvsNormal_Effect
ENSMUSG00000032381	Ciao2a	0.970223	5.87521	14.3662	4.14966e-13	6.64743e-12	19.7274	InfvsNormal_Effect
ENSMUSG00000052861	Dnah6	-1.82637	1.67063	-14.1051	6.11034e-13	9.17897e-12	19.7193	InfvsNormal_Effect
ENSMUSG00000034845	Plvap	-1.36297	9.39659	-14.3457	4.27711e-13	6.7975e-12	19.7104	InfvsNormal_Effect
ENSMUSG00000060802	B2m	1.27583	12.2083	14.3087	4.5167e-13	7.11759e-12	19.705	InfvsNormal_Effect
ENSMUSG00000006464	Bbs1	-0.929017	3.14865	-14.1962	5.33546e-13	8.18989e-12	19.7014	InfvsNormal_Effect
ENSMUSG00000032194	Kank2	-0.838905	6.17323	-14.3568	4.20781e-13	6.70598e-12	19.688	InfvsNormal_Effect
ENSMUSG00000068606	Gm4841	7.41102	3.81787	14.3712	4.1193e-13	6.61174e-12	19.6863	InfvsNormal_Effect
ENSMUSG00000015340	Cybb	1.56636	7.40376	14.3456	4.27732e-13	6.7975e-12	19.6744	InfvsNormal_Effect
ENSMUSG00000109324	Prmt1	0.697434	5.65902	14.3287	4.38529e-13	6.93967e-12	19.6717	InfvsNormal_Effect
ENSMUSG00000020922	Lsm12	0.677019	5.45348	14.309	4.51465e-13	7.11759e-12	19.6589	InfvsNormal_Effect
ENSMUSG00000029456	Acad10	-1.04009	2.08982	-14.0905	6.24508e-13	9.36262e-12	19.6513	InfvsNormal_Effect
ENSMUSG00000040957	Cables1	-1.64473	2.98804	-14.1597	5.63299e-13	8.59385e-12	19.649	InfvsNormal_Effect
ENSMUSG00000020674	Pxdn	-1.16572	6.57866	-14.3057	4.53657e-13	7.1439e-12	19.6091	InfvsNormal_Effect
ENSMUSG00000030287	Itpr2	-0.992734	4.79082	-14.2693	4.78741e-13	7.49694e-12	19.6079	InfvsNormal_Effect
ENSMUSG00000068742	Cry2	-1.38648	4.89818	-14.2715	4.7721e-13	7.48339e-12	19.6008	InfvsNormal_Effect
ENSMUSG00000108621	Gm37494	-1.08411	4.26088	-14.2245	5.11604e-13	7.89077e-12	19.5931	InfvsNormal_Effect
ENSMUSG00000036644	Tbc1d9b	-0.694995	6.21233	-14.2939	4.61672e-13	7.26504e-12	19.5913	InfvsNormal_Effect
ENSMUSG00000021910	Nisch	-0.956417	8.65273	-14.2742	4.7527e-13	7.45817e-12	19.5828	InfvsNormal_Effect
ENSMUSG00000047261	Gap43	-1.61984	-0.0683585	-14.0307	6.82998e-13	1.01182e-11	19.5794	InfvsNormal_Effect
ENSMUSG00000026174	Cnot9	0.604174	5.61601	14.2653	4.81556e-13	7.51633e-12	19.5787	InfvsNormal_Effect
ENSMUSG00000021236	Entpd5	-0.720271	3.6504	-14.1555	5.66812e-13	8.63573e-12	19.576	InfvsNormal_Effect
ENSMUSG00000030201	Lrp6	-0.831328	5.1119	-14.2595	4.85751e-13	7.55937e-12	19.5756	InfvsNormal_Effect
ENSMUSG00000063511	Snrnp70	-0.73946	7.48941	-14.2805	4.70891e-13	7.39976e-12	19.5747	InfvsNormal_Effect
ENSMUSG00000032397	Tipin	0.82854	3.14076	14.0755	6.38626e-13	9.54249e-12	19.5695	InfvsNormal_Effect
ENSMUSG00000042348	Arl15	-1.37563	4.46771	-14.2247	5.11414e-13	7.89077e-12	19.5678	InfvsNormal_Effect
ENSMUSG00000029352	Crybb3	-2.36562	0.757456	-13.9918	7.24016e-13	1.06627e-11	19.5647	InfvsNormal_Effect
ENSMUSG00000039497	Dse	0.878231	5.77989	14.2509	4.91975e-13	7.64038e-12	19.5552	InfvsNormal_Effect
ENSMUSG00000031216	Stard8	-1.4491	6.28069	-14.2679	4.79775e-13	7.50269e-12	19.554	InfvsNormal_Effect
ENSMUSG00000063524	Eno1	1.26651	7.40759	14.2652	4.81649e-13	7.51633e-12	19.5501	InfvsNormal_Effect
ENSMUSG00000028693	Nasp	0.727764	4.59066	14.1825	5.44528e-13	8.34602e-12	19.5443	InfvsNormal_Effect
ENSMUSG00000052270	Fpr2	1.35175	7.10519	14.26	4.85391e-13	7.559e-12	19.5438	InfvsNormal_Effect
ENSMUSG00000037725	Ckap2	3.16635	2.05858	14.0081	7.06532e-13	1.04267e-11	19.5428	InfvsNormal_Effect
ENSMUSG00000020821	Kif1c	-0.658133	7.16868	-14.2474	4.94537e-13	7.66958e-12	19.521	InfvsNormal_Effect
ENSMUSG00000042961	Egflam	-1.2966	4.83801	-14.2147	5.19082e-13	7.99514e-12	19.5186	InfvsNormal_Effect
ENSMUSG00000036667	Tcaf1	-0.991041	4.45731	-14.1886	5.39614e-13	8.27739e-12	19.5182	InfvsNormal_Effect
ENSMUSG00000026228	Htr2b	2.29192	2.04855	13.9588	7.60915e-13	1.11404e-11	19.5146	InfvsNormal_Effect
ENSMUSG00000032548	Slco2a1	-1.04269	9.38244	-14.2205	5.14595e-13	7.93145e-12	19.5142	InfvsNormal_Effect
ENSMUSG00000059588	Calcrl	-1.48937	8.65199	-14.2274	5.09369e-13	7.86708e-12	19.5126	InfvsNormal_Effect
ENSMUSG00000031824	6430548M08Rik	-1.37559	6.96212	-14.2387	5.00926e-13	7.75616e-12	19.5094	InfvsNormal_Effect
ENSMUSG00000027423	Snx5	1.11193	7.62564	14.2346	5.03984e-13	7.78926e-12	19.5036	InfvsNormal_Effect
ENSMUSG00000022639	Dubr	-0.68483	3.92391	-14.1319	5.87101e-13	8.90866e-12	19.4942	InfvsNormal_Effect
ENSMUSG00000019039	Dalrd3	-0.821312	4.42368	-14.1702	5.54541e-13	8.47746e-12	19.4892	InfvsNormal_Effect
ENSMUSG00000052974	Cyp2f2	-2.99934	7.28772	-14.2117	5.21412e-13	8.02006e-12	19.4803	InfvsNormal_Effect
ENSMUSG00000022094	Slc39a14	1.91278	7.44549	14.2127	5.2065e-13	8.01381e-12	19.4756	InfvsNormal_Effect
ENSMUSG00000020897	Aurkb	3.31417	2.26007	13.9475	7.73931e-13	1.1314e-11	19.4741	InfvsNormal_Effect
ENSMUSG00000049811	Fam161a	-2.11459	1.62049	-13.9374	7.8584e-13	1.14368e-11	19.4693	InfvsNormal_Effect
ENSMUSG00000041057	Wdr43	0.716251	5.28918	14.1727	5.52528e-13	8.45819e-12	19.4588	InfvsNormal_Effect
ENSMUSG00000047810	Ccdc88b	1.46762	5.78914	14.1709	5.53937e-13	8.474e-12	19.4527	InfvsNormal_Effect
ENSMUSG00000010362	Rdm1	-1.36711	1.59747	-13.937	7.86241e-13	1.14368e-11	19.4493	InfvsNormal_Effect
ENSMUSG00000071550	Cfap44	-1.91002	1.62609	-13.9203	8.0625e-13	1.16826e-11	19.4489	InfvsNormal_Effect
ENSMUSG00000063388	BC023105	5.17293	2.00603	14.2409	4.99313e-13	7.73832e-12	19.4463	InfvsNormal_Effect
ENSMUSG00000041219	Arhgap11a	1.74644	3.60816	13.9813	7.35543e-13	1.08112e-11	19.4414	InfvsNormal_Effect
ENSMUSG00000002477	Snrpd1	0.926422	4.95586	14.1324	5.86618e-13	8.90733e-12	19.4368	InfvsNormal_Effect
ENSMUSG00000038379	Ttk	3.18168	1.38813	14.0133	7.01019e-13	1.03715e-11	19.4353	InfvsNormal_Effect
ENSMUSG00000061024	Rrs1	0.72031	4.68308	14.1176	5.99723e-13	9.05135e-12	19.4284	InfvsNormal_Effect
ENSMUSG00000003518	Dusp3	-0.722718	5.83728	-14.1821	5.4483e-13	8.34602e-12	19.4256	InfvsNormal_Effect
ENSMUSG00000085295	4930430E12Rik	6.99746	2.76186	14.4053	3.91795e-13	6.32918e-12	19.4136	InfvsNormal_Effect
ENSMUSG00000050730	Arhgap42	-1.04373	4.32603	-14.1166	6.00604e-13	9.05858e-12	19.4134	InfvsNormal_Effect
ENSMUSG00000004266	Ptpn6	1.45934	6.24278	14.1599	5.63071e-13	8.59385e-12	19.4122	InfvsNormal_Effect
ENSMUSG00000028347	Tmeff1	-1.24768	4.29464	-14.1106	6.06081e-13	9.11674e-12	19.4072	InfvsNormal_Effect
ENSMUSG00000000811	Txnrd3	-1.01872	2.19295	-13.9401	7.82592e-13	1.14133e-11	19.403	InfvsNormal_Effect
ENSMUSG00000061100	Retnla	4.7253	5.15733	13.9033	8.2725e-13	1.19484e-11	19.3993	InfvsNormal_Effect
ENSMUSG00000024245	Tmem178	-1.00282	3.04815	-14.0107	7.03814e-13	1.03992e-11	19.3949	InfvsNormal_Effect
ENSMUSG00000004612	Nkg7	2.3964	5.58418	14.0747	6.39445e-13	9.54839e-12	19.3917	InfvsNormal_Effect
ENSMUSG00000035539	Ccdc180	-1.99346	1.22614	-13.877	8.60847e-13	1.23386e-11	19.3915	InfvsNormal_Effect
ENSMUSG00000035678	Tnfsf9	1.78896	1.43142	13.8896	8.44612e-13	1.21601e-11	19.391	InfvsNormal_Effect
ENSMUSG00000031609	Sap30	0.983889	4.30365	14.0366	6.76993e-13	1.00424e-11	19.3744	InfvsNormal_Effect
ENSMUSG00000079553	Kifc1	2.71493	1.85692	13.8807	8.56002e-13	1.22925e-11	19.3703	InfvsNormal_Effect
ENSMUSG00000020427	Igfbp3	-2.21224	5.91378	-14.143	5.7747e-13	8.78028e-12	19.3702	InfvsNormal_Effect
ENSMUSG00000008036	Ap2s1	0.787386	6.35805	14.1445	5.76143e-13	8.76602e-12	19.3699	InfvsNormal_Effect
ENSMUSG00000029175	Slc35f6	0.838091	6.72989	14.1375	5.82173e-13	8.84581e-12	19.3549	InfvsNormal_Effect
ENSMUSG00000013707	Tnfaip8l2	1.47196	4.59801	14.0327	6.80887e-13	1.00935e-11	19.3542	InfvsNormal_Effect
ENSMUSG00000031442	Mcf2l	-3.23264	6.71341	-14.129	5.89622e-13	8.93485e-12	19.3542	InfvsNormal_Effect
ENSMUSG00000038467	Chmp4b	0.843785	8.10185	14.1314	5.87507e-13	8.9088e-12	19.3494	InfvsNormal_Effect
ENSMUSG00000056749	Nfil3	2.02415	5.40679	14.0547	6.58872e-13	9.80595e-12	19.3461	InfvsNormal_Effect
ENSMUSG00000047842	Diras2	-2.60672	-0.162905	-13.8994	8.32205e-13	1.20123e-11	19.343	InfvsNormal_Effect
ENSMUSG00000027566	Psma7	0.907935	6.9545	14.1282	5.90338e-13	8.93504e-12	19.3397	InfvsNormal_Effect
ENSMUSG00000054455	Vapb	-0.508697	5.94664	-14.1266	5.91721e-13	8.94859e-12	19.3393	InfvsNormal_Effect
ENSMUSG00000029287	Tgfbr3	-1.29844	6.79712	-14.1281	5.90428e-13	8.93504e-12	19.3389	InfvsNormal_Effect
ENSMUSG00000037174	Elf2	-0.470684	6.21348	-14.126	5.92249e-13	8.95056e-12	19.3353	InfvsNormal_Effect
ENSMUSG00000030231	Plekha5	-0.786241	4.53873	-14.0762	6.38e-13	9.54249e-12	19.3353	InfvsNormal_Effect
ENSMUSG00000034799	Unc13a	-1.31967	2.12254	-13.8872	8.47592e-13	1.21953e-11	19.3329	InfvsNormal_Effect
ENSMUSG00000020075	Ddx21	0.669874	6.38299	14.1189	5.98603e-13	9.04051e-12	19.3295	InfvsNormal_Effect
ENSMUSG00000039218	Srrm2	-1.06684	8.86454	-14.1058	6.10371e-13	9.17514e-12	19.3289	InfvsNormal_Effect
ENSMUSG00000025364	Pa2g4	0.589831	5.99301	14.1109	6.0575e-13	9.11674e-12	19.3249	InfvsNormal_Effect
ENSMUSG00000030591	Psmd8	0.723716	7.41609	14.1157	6.01399e-13	9.05946e-12	19.3199	InfvsNormal_Effect
ENSMUSG00000037573	Tob1	-1.05729	4.87443	-14.083	6.31558e-13	9.45572e-12	19.3188	InfvsNormal_Effect
ENSMUSG00000035504	Reep6	-1.3968	2.01851	-13.8587	8.8498e-13	1.26362e-11	19.3185	InfvsNormal_Effect
ENSMUSG00000032594	Ip6k1	-0.90256	6.67484	-14.1157	6.01468e-13	9.05946e-12	19.3181	InfvsNormal_Effect
ENSMUSG00000026321	Tnfrsf11a	1.95822	5.40242	14.0399	6.73661e-13	1.00062e-11	19.3177	InfvsNormal_Effect
ENSMUSG00000017146	Brca1	2.61206	1.89893	13.8316	9.22032e-13	1.30658e-11	19.3039	InfvsNormal_Effect
ENSMUSG00000031548	Sfrp1	2.12024	5.71407	14.0371	6.76426e-13	1.00406e-11	19.3019	InfvsNormal_Effect
ENSMUSG00000040703	Cyp2s1	-1.88696	5.68806	-14.091	6.24042e-13	9.36188e-12	19.2992	InfvsNormal_Effect
ENSMUSG00000026874	Hc	-2.75488	1.06156	-13.8171	9.42555e-13	1.33147e-11	19.2991	InfvsNormal_Effect
ENSMUSG00000026259	Ngef	-1.30455	0.951256	-13.8124	9.49333e-13	1.33852e-11	19.2981	InfvsNormal_Effect
ENSMUSG00000040128	Pnrc1	-0.98007	6.89158	-14.0993	6.1637e-13	9.25295e-12	19.2939	InfvsNormal_Effect
ENSMUSG00000035914	Cd276	1.66102	3.8946	13.9107	8.18118e-13	1.18317e-11	19.2934	InfvsNormal_Effect
ENSMUSG00000051378	Kif18b	3.56125	1.79594	13.8863	8.48832e-13	1.22053e-11	19.2906	InfvsNormal_Effect
ENSMUSG00000074797	Itpa	0.888368	3.77298	13.9433	7.78836e-13	1.13732e-11	19.2899	InfvsNormal_Effect
ENSMUSG00000101872	Gm29237	-1.30819	1.80964	-13.8277	9.27579e-13	1.31114e-11	19.2877	InfvsNormal_Effect
ENSMUSG00000031889	D230025D16Rik	-0.98789	5.19498	-14.0741	6.39966e-13	9.54984e-12	19.285	InfvsNormal_Effect
ENSMUSG00000044827	Tlr1	2.71693	4.15081	13.8803	8.56536e-13	1.22925e-11	19.2802	InfvsNormal_Effect
ENSMUSG00000048029	Eno4	-2.0436	0.778372	-13.8003	9.6687e-13	1.3573e-11	19.2778	InfvsNormal_Effect
ENSMUSG00000031574	Star	-1.13105	1.62467	-13.8159	9.44282e-13	1.33224e-11	19.2725	InfvsNormal_Effect
ENSMUSG00000002871	Tpra1	-0.843799	5.0569	-14.0623	6.51407e-13	9.70769e-12	19.2718	InfvsNormal_Effect
ENSMUSG00000026029	Casp8	0.821123	6.13518	14.0758	6.38388e-13	9.54249e-12	19.2711	InfvsNormal_Effect
ENSMUSG00000026554	Dcaf8	-0.606653	6.52446	-14.0846	6.29998e-13	9.43865e-12	19.27	InfvsNormal_Effect
ENSMUSG00000047394	Odf3b	-1.76534	0.832316	-13.7922	9.78827e-13	1.36981e-11	19.2666	InfvsNormal_Effect
ENSMUSG00000000552	Zfp385a	1.41339	4.63264	13.9699	7.48243e-13	1.09763e-11	19.2574	InfvsNormal_Effect
ENSMUSG00000042115	Klhdc8a	2.37714	2.95992	13.7889	9.83744e-13	1.37413e-11	19.2475	InfvsNormal_Effect
ENSMUSG00000051220	Ercc6l	2.52054	1.92928	13.7854	9.89034e-13	1.37724e-11	19.2435	InfvsNormal_Effect
ENSMUSG00000049624	Slc17a5	-0.839485	4.25835	-13.9962	7.19286e-13	1.06069e-11	19.2422	InfvsNormal_Effect
ENSMUSG00000015671	Psma2	0.848989	6.75023	14.0626	6.51108e-13	9.70769e-12	19.2399	InfvsNormal_Effect
ENSMUSG00000075054	Yae1d1	-1.1666	3.05682	-13.8907	8.43128e-13	1.21466e-11	19.2377	InfvsNormal_Effect
ENSMUSG00000039994	Timeless	0.957265	5.95651	14.0434	6.70058e-13	9.96584e-12	19.2308	InfvsNormal_Effect
ENSMUSG00000031292	Cdkl5	-1.13846	2.21583	-13.7998	9.67714e-13	1.35762e-11	19.2177	InfvsNormal_Effect
ENSMUSG00000052911	Lamb2	-0.897332	6.19101	-14.04	6.73511e-13	1.00062e-11	19.2034	InfvsNormal_Effect
ENSMUSG00000068246	Apol9b	4.71515	4.08755	13.7483	1.04652e-12	1.44833e-11	19.2008	InfvsNormal_Effect
ENSMUSG00000028689	Ccdc163	-1.10272	2.83107	-13.8477	8.9978e-13	1.28069e-11	19.1936	InfvsNormal_Effect
ENSMUSG00000063904	Dpp3	0.621662	5.66205	14.0114	7.03008e-13	1.03941e-11	19.1873	InfvsNormal_Effect
ENSMUSG00000056973	Ces1d	-1.50196	6.38015	-14.0261	6.87734e-13	1.01816e-11	19.183	InfvsNormal_Effect
ENSMUSG00000021929	Kpna3	0.649354	5.8494	14.008	7.06602e-13	1.04267e-11	19.176	InfvsNormal_Effect
ENSMUSG00000026170	Cyp27a1	-1.37865	2.89427	-13.8515	8.94634e-13	1.27579e-11	19.1756	InfvsNormal_Effect
ENSMUSG00000039686	Zer1	-0.841784	4.82943	-13.9855	7.30874e-13	1.07496e-11	19.1724	InfvsNormal_Effect
ENSMUSG00000027322	Siglec1	2.82088	5.72947	13.9136	8.14449e-13	1.17862e-11	19.1669	InfvsNormal_Effect
ENSMUSG00000041012	Cmtm8	-1.38677	2.38485	-13.79	9.82133e-13	1.37273e-11	19.1648	InfvsNormal_Effect
ENSMUSG00000046822	Slc39a3	-0.598761	4.77923	-13.9682	7.50164e-13	1.09974e-11	19.1475	InfvsNormal_Effect
ENSMUSG00000035455	Fignl1	3.06083	1.56857	13.7715	1.01022e-12	1.40414e-11	19.1411	InfvsNormal_Effect
ENSMUSG00000033460	Armcx1	-1.1473	3.6891	-13.8837	8.52073e-13	1.22441e-11	19.1313	InfvsNormal_Effect
ENSMUSG00000037007	Zfp113	-0.822371	2.73919	-13.788	9.85127e-13	1.37435e-11	19.1303	InfvsNormal_Effect
ENSMUSG00000027994	Mcub	1.29135	4.5935	13.8941	8.38887e-13	1.20932e-11	19.1281	InfvsNormal_Effect
ENSMUSG00000061410	Zcchc14	-0.92719	6.26312	-13.9895	7.26581e-13	1.06934e-11	19.1246	InfvsNormal_Effect
ENSMUSG00000089832	Shkbp1	0.803937	5.24239	13.9472	7.74275e-13	1.1314e-11	19.1191	InfvsNormal_Effect
ENSMUSG00000004849	Ap1s1	0.67898	5.78077	13.9675	7.51007e-13	1.10026e-11	19.1149	InfvsNormal_Effect
ENSMUSG00000041075	Fzd7	-0.998809	4.59726	-13.9407	7.81837e-13	1.14096e-11	19.1147	InfvsNormal_Effect
ENSMUSG00000112458	Gm40773	-2.16712	-0.445995	-13.7548	1.0362e-12	1.43493e-11	19.1119	InfvsNormal_Effect
ENSMUSG00000028780	Sema3c	-1.29872	6.54913	-13.9777	7.39516e-13	1.08625e-11	19.107	InfvsNormal_Effect
ENSMUSG00000046168	Kcnrg	-2.00502	1.40618	-13.6889	1.14577e-12	1.56738e-11	19.1036	InfvsNormal_Effect
ENSMUSG00000029684	Wasl	-0.604489	6.17795	-13.9719	7.45983e-13	1.09503e-11	19.0989	InfvsNormal_Effect
ENSMUSG00000021131	Erh	0.826256	4.37601	13.8728	8.66228e-13	1.24079e-11	19.0973	InfvsNormal_Effect
ENSMUSG00000028970	Abcb1b	1.36324	3.09439	13.7339	1.06966e-12	1.47491e-11	19.086	InfvsNormal_Effect
ENSMUSG00000052516	Robo2	-1.54732	3.52505	-13.8465	9.01497e-13	1.28184e-11	19.0814	InfvsNormal_Effect
ENSMUSG00000058704	Memo1	0.904832	4.56818	13.8674	8.73355e-13	1.2502e-11	19.0756	InfvsNormal_Effect
ENSMUSG00000022756	Slc7a4	-1.10484	0.42531	-13.6751	1.17014e-12	1.59683e-11	19.0722	InfvsNormal_Effect
ENSMUSG00000029919	Hpgds	2.69479	1.67319	13.6856	1.15163e-12	1.57347e-11	19.071	InfvsNormal_Effect
ENSMUSG00000028811	Yars	0.598866	5.2509	13.921	8.05474e-13	1.16822e-11	19.0702	InfvsNormal_Effect
ENSMUSG00000045689	Pcdhb4	-1.59483	0.552446	-13.6592	1.19902e-12	1.63103e-11	19.0649	InfvsNormal_Effect
ENSMUSG00000070691	Runx3	2.27419	5.25998	13.8463	9.01727e-13	1.28184e-11	19.0535	InfvsNormal_Effect
ENSMUSG00000027784	Ppm1l	-1.10643	3.54671	-13.8116	9.50422e-13	1.33922e-11	19.0486	InfvsNormal_Effect
ENSMUSG00000025862	Stag2	-0.593152	6.27803	-13.9396	7.83146e-13	1.14139e-11	19.0474	InfvsNormal_Effect
ENSMUSG00000028093	Acp6	-0.910747	3.56361	-13.8111	9.51186e-13	1.33946e-11	19.0461	InfvsNormal_Effect
ENSMUSG00000006818	Sod2	0.720826	7.68186	13.9341	7.89645e-13	1.14789e-11	19.0413	InfvsNormal_Effect
ENSMUSG00000024786	Majin	4.199	1.18404	13.9513	7.69535e-13	1.12593e-11	19.0408	InfvsNormal_Effect
ENSMUSG00000055945	Prr18	-1.85241	3.19109	-13.7671	1.01702e-12	1.41184e-11	19.0394	InfvsNormal_Effect
ENSMUSG00000095028	Sirpb1b	2.6437	1.53414	13.6664	1.18592e-12	1.61445e-11	19.0382	InfvsNormal_Effect
ENSMUSG00000058756	Thra	-1.08756	5.54729	-13.9217	8.04642e-13	1.16818e-11	19.0328	InfvsNormal_Effect
ENSMUSG00000011148	Adssl1	0.831095	5.5827	13.9041	8.26266e-13	1.19419e-11	19.0325	InfvsNormal_Effect
ENSMUSG00000023988	Bysl	0.940455	3.91888	13.7867	9.87106e-13	1.37626e-11	19.0317	InfvsNormal_Effect
ENSMUSG00000004317	Clcn5	1.57319	4.2391	13.7646	1.02082e-12	1.41625e-11	19.0309	InfvsNormal_Effect
ENSMUSG00000037712	Fermt2	-0.717656	7.80566	-13.9208	8.05704e-13	1.16822e-11	19.0257	InfvsNormal_Effect
ENSMUSG00000026222	Sp100	1.26538	7.74875	13.9229	8.03158e-13	1.16678e-11	19.0244	InfvsNormal_Effect
ENSMUSG00000004791	Pgf	1.7323	3.9503	13.7411	1.0581e-12	1.46166e-11	19.0231	InfvsNormal_Effect
ENSMUSG00000063531	Sema3e	-0.87015	4.06396	-13.8297	9.2471e-13	1.30955e-11	19.0231	InfvsNormal_Effect
ENSMUSG00000004054	Map3k11	-0.778055	6.81068	-13.9192	8.07682e-13	1.16958e-11	19.0148	InfvsNormal_Effect
ENSMUSG00000037202	Prf1	2.44017	5.63793	13.8351	9.17144e-13	1.30047e-11	19.0139	InfvsNormal_Effect
ENSMUSG00000017466	Timp2	-1.06861	8.53237	-13.8967	8.356e-13	1.20535e-11	19.0006	InfvsNormal_Effect
ENSMUSG00000021208	Ifi27l2b	2.74017	-0.276085	14.0611	6.52527e-13	9.71795e-12	18.9854	InfvsNormal_Effect
ENSMUSG00000046743	Fat4	-1.29664	3.25872	-13.7475	1.04778e-12	1.44918e-11	18.9799	InfvsNormal_Effect
ENSMUSG00000031480	Thsd1	-1.14651	4.86275	-13.8621	8.80413e-13	1.2579e-11	18.972	InfvsNormal_Effect
ENSMUSG00000016554	Eif3d	0.5724	5.02483	13.8444	9.04352e-13	1.28431e-11	18.9669	InfvsNormal_Effect
ENSMUSG00000024121	Atp6v0c	0.789832	6.17246	13.8785	8.58794e-13	1.23171e-11	18.964	InfvsNormal_Effect
ENSMUSG00000031447	Lamp1	-0.551787	9.00378	-13.8648	8.76799e-13	1.25433e-11	18.9566	InfvsNormal_Effect
ENSMUSG00000004535	Tax1bp1	-0.516729	8.38287	-13.8642	8.77569e-13	1.25463e-11	18.945	InfvsNormal_Effect
ENSMUSG00000038510	Rpf2	1.09382	3.60557	13.6944	1.13615e-12	1.55894e-11	18.9446	InfvsNormal_Effect
ENSMUSG00000023046	Igfbp6	-1.81123	3.52962	-13.755	1.0359e-12	1.43493e-11	18.9425	InfvsNormal_Effect
ENSMUSG00000056413	Adap1	1.73763	4.00937	13.7005	1.12562e-12	1.54733e-11	18.941	InfvsNormal_Effect
ENSMUSG00000058672	Tubb2a	0.876655	5.9109	13.8532	8.9241e-13	1.27342e-11	18.9346	InfvsNormal_Effect
ENSMUSG00000037860	Aim2	1.83685	4.06637	13.692	1.14036e-12	1.56378e-11	18.9284	InfvsNormal_Effect
ENSMUSG00000092203	1110038B12Rik	1.42716	3.72087	13.6792	1.16294e-12	1.58796e-11	18.925	InfvsNormal_Effect
ENSMUSG00000040479	Dgkz	-0.716827	8.07525	-13.8505	8.96059e-13	1.27701e-11	18.9204	InfvsNormal_Effect
ENSMUSG00000050148	Ubqln2	-0.599753	5.64419	-13.8488	8.98372e-13	1.2795e-11	18.9173	InfvsNormal_Effect
ENSMUSG00000020185	E2f7	2.08167	2.63979	13.5661	1.38335e-12	1.84964e-11	18.91	InfvsNormal_Effect
ENSMUSG00000037022	Mmaa	-1.20568	2.60092	-13.6402	1.23447e-12	1.67244e-11	18.9034	InfvsNormal_Effect
ENSMUSG00000022185	Acin1	-0.534161	6.92405	-13.8442	9.04603e-13	1.28431e-11	18.898	InfvsNormal_Effect
ENSMUSG00000022206	Npr3	-2.66176	4.94692	-13.8031	9.62805e-13	1.35328e-11	18.8958	InfvsNormal_Effect
ENSMUSG00000020720	Psmd12	0.748096	6.35768	13.836	9.15966e-13	1.29962e-11	18.8937	InfvsNormal_Effect
ENSMUSG00000062510	Nsl1	2.31847	1.1966	13.5794	1.35533e-12	1.81649e-11	18.8917	InfvsNormal_Effect
ENSMUSG00000029166	Mapre3	-0.820406	4.80342	-13.7993	9.6831e-13	1.35762e-11	18.8898	InfvsNormal_Effect
ENSMUSG00000025153	Fasn	-1.35885	5.74063	-13.8291	9.25518e-13	1.30987e-11	18.8868	InfvsNormal_Effect
ENSMUSG00000002103	Acp2	0.976542	6.34511	13.8277	9.27485e-13	1.31114e-11	18.8841	InfvsNormal_Effect
ENSMUSG00000032534	Cep63	-0.632378	3.13464	-13.6667	1.18529e-12	1.61445e-11	18.8802	InfvsNormal_Effect
ENSMUSG00000094392	Gm3788	1.99248	0.597881	13.6134	1.28635e-12	1.73855e-11	18.8737	InfvsNormal_Effect
ENSMUSG00000024663	Rab3il1	2.98132	5.1784	13.69	1.14384e-12	1.56664e-11	18.8722	InfvsNormal_Effect
ENSMUSG00000022579	Gpihbp1	-1.65064	7.50858	-13.8163	9.43739e-13	1.33224e-11	18.8649	InfvsNormal_Effect
ENSMUSG00000028175	Depdc1a	3.77885	0.482716	13.9936	7.22047e-13	1.06406e-11	18.8626	InfvsNormal_Effect
ENSMUSG00000019173	Rab5c	0.559713	9.07874	13.8055	9.59277e-13	1.34916e-11	18.8603	InfvsNormal_Effect
ENSMUSG00000031431	Tsc22d3	-2.12729	8.19261	-13.7989	9.68922e-13	1.35764e-11	18.8503	InfvsNormal_Effect
ENSMUSG00000010290	AI597479	-0.714904	3.78022	-13.6998	1.12678e-12	1.54799e-11	18.8467	InfvsNormal_Effect
ENSMUSG00000005534	Insr	-0.818138	5.08912	-13.7856	9.8882e-13	1.37724e-11	18.8464	InfvsNormal_Effect
ENSMUSG00000029714	Gigyf1	-0.90618	5.88159	-13.8072	9.56778e-13	1.34649e-11	18.8458	InfvsNormal_Effect
ENSMUSG00000021646	Mccc2	-0.892928	2.42816	-13.5872	1.33908e-12	1.79793e-11	18.8444	InfvsNormal_Effect
ENSMUSG00000029221	Slc30a9	-0.467403	5.51354	-13.7968	9.72076e-13	1.36121e-11	18.8416	InfvsNormal_Effect
ENSMUSG00000025702	March8	-0.484157	5.91717	-13.8026	9.63541e-13	1.35347e-11	18.839	InfvsNormal_Effect
ENSMUSG00000035686	Thrsp	-4.26186	0.771114	-13.5059	1.5179e-12	2.00218e-11	18.8321	InfvsNormal_Effect
ENSMUSG00000022629	Kif21a	-1.16012	2.8011	-13.5982	1.31668e-12	1.77103e-11	18.8275	InfvsNormal_Effect
ENSMUSG00000037966	Ninj1	0.999962	6.18548	13.7881	9.84939e-13	1.37435e-11	18.8251	InfvsNormal_Effect
ENSMUSG00000063077	Kif1b	-0.613991	6.35146	-13.791	9.8069e-13	1.37156e-11	18.8159	InfvsNormal_Effect
ENSMUSG00000021900	Btd	-0.638564	4.14319	-13.7127	1.1049e-12	1.52071e-11	18.8126	InfvsNormal_Effect
ENSMUSG00000040969	Arhgef38	-1.84272	-0.00579443	-13.5287	1.4654e-12	1.9409e-11	18.8102	InfvsNormal_Effect
ENSMUSG00000068129	Cst7	3.07007	2.1259	13.4948	1.54422e-12	2.03095e-11	18.8044	InfvsNormal_Effect
ENSMUSG00000062082	Cd200r4	1.66005	4.49114	13.6571	1.20286e-12	1.63454e-11	18.8008	InfvsNormal_Effect
ENSMUSG00000022019	Tdrd3	-0.775808	4.43266	-13.7198	1.09295e-12	1.50518e-11	18.7975	InfvsNormal_Effect
ENSMUSG00000038244	Mical2	-0.63639	6.76256	-13.7798	9.9758e-13	1.38828e-11	18.7968	InfvsNormal_Effect
ENSMUSG00000018171	Vmp1	1.13567	7.67519	13.7773	1.00138e-12	1.39271e-11	18.7968	InfvsNormal_Effect
ENSMUSG00000026965	Anapc2	-0.572985	6.19204	-13.7697	1.01294e-12	1.40705e-11	18.783	InfvsNormal_Effect
ENSMUSG00000026669	Mcm10	3.23065	1.51812	13.5381	1.44428e-12	1.91745e-11	18.7805	InfvsNormal_Effect
ENSMUSG00000068227	Il2rb	1.86713	6.46778	13.7449	1.05187e-12	1.45394e-11	18.7747	InfvsNormal_Effect
ENSMUSG00000020262	Adarb1	-1.2684	6.1201	-13.7624	1.02432e-12	1.42023e-11	18.7737	InfvsNormal_Effect
ENSMUSG00000033102	Cdc14b	-0.733862	3.36882	-13.6081	1.29672e-12	1.75046e-11	18.7647	InfvsNormal_Effect
ENSMUSG00000046432	Bex3	0.918478	4.22425	13.6341	1.2461e-12	1.68515e-11	18.7645	InfvsNormal_Effect
ENSMUSG00000039942	Ptger4	1.9814	4.10851	13.5819	1.35015e-12	1.81108e-11	18.7636	InfvsNormal_Effect
ENSMUSG00000029165	Agbl5	-0.743864	3.08349	-13.5685	1.3782e-12	1.84496e-11	18.749	InfvsNormal_Effect
ENSMUSG00000032724	Abtb2	0.917361	4.71378	13.6666	1.18558e-12	1.61445e-11	18.7402	InfvsNormal_Effect
ENSMUSG00000022488	Nckap1l	1.58521	7.25686	13.7371	1.06453e-12	1.46962e-11	18.7371	InfvsNormal_Effect
ENSMUSG00000036908	Unc93b1	1.22352	7.52473	13.7367	1.06517e-12	1.46962e-11	18.7336	InfvsNormal_Effect
ENSMUSG00000086513	9130208D14Rik	2.91066	1.51153	13.4915	1.55207e-12	2.0389e-11	18.7336	InfvsNormal_Effect
ENSMUSG00000024421	Lama3	-1.16464	2.8692	-13.5469	1.42485e-12	1.89724e-11	18.7301	InfvsNormal_Effect
ENSMUSG00000071451	Psmg4	1.08317	3.32234	13.5314	1.45937e-12	1.93519e-11	18.7196	InfvsNormal_Effect
ENSMUSG00000026991	Pkp4	-0.788963	6.39201	-13.7298	1.0764e-12	1.48329e-11	18.7193	InfvsNormal_Effect
ENSMUSG00000031662	Snx20	1.36161	4.68715	13.6353	1.24382e-12	1.68309e-11	18.7154	InfvsNormal_Effect
ENSMUSG00000038168	P3h2	-1.68648	0.114834	-13.4465	1.66389e-12	2.17436e-11	18.7144	InfvsNormal_Effect
ENSMUSG00000024072	Yipf4	-0.653871	5.43726	-13.7107	1.10825e-12	1.52438e-11	18.7085	InfvsNormal_Effect
ENSMUSG00000001943	Vsig2	-1.05034	3.57694	-13.5988	1.31555e-12	1.77056e-11	18.7022	InfvsNormal_Effect
ENSMUSG00000000028	Cdc45	1.99792	2.33583	13.4262	1.71721e-12	2.23754e-11	18.7016	InfvsNormal_Effect
ENSMUSG00000020883	Fbxl20	-0.888821	5.24283	-13.6951	1.13495e-12	1.55825e-11	18.6919	InfvsNormal_Effect
ENSMUSG00000033760	Rbm4b	-0.657555	3.79024	-13.5989	1.31529e-12	1.77056e-11	18.6862	InfvsNormal_Effect
ENSMUSG00000040557	Mettl27	-1.43197	1.98657	-13.4572	1.63654e-12	2.14111e-11	18.686	InfvsNormal_Effect
ENSMUSG00000022518	4930562C15Rik	-1.49776	1.80835	-13.4245	1.72176e-12	2.24217e-11	18.673	InfvsNormal_Effect
ENSMUSG00000036867	Smad6	-1.37029	7.48338	-13.6895	1.14477e-12	1.56696e-11	18.6646	InfvsNormal_Effect
ENSMUSG00000073236	2500004C02Rik	-1.37352	0.311239	-13.4012	1.78537e-12	2.31563e-11	18.6629	InfvsNormal_Effect
ENSMUSG00000025409	Mbd6	-0.883757	6.58297	-13.6915	1.14119e-12	1.56396e-11	18.659	InfvsNormal_Effect
ENSMUSG00000025351	Cd63	0.963661	7.96274	13.6878	1.14775e-12	1.56913e-11	18.6586	InfvsNormal_Effect
ENSMUSG00000041530	Ago1	-0.897272	5.47027	-13.6742	1.17186e-12	1.5982e-11	18.6516	InfvsNormal_Effect
ENSMUSG00000070576	Mn1	-1.28497	3.04508	-13.5156	1.49535e-12	1.97591e-11	18.6406	InfvsNormal_Effect
ENSMUSG00000053153	Spag16	-2.42725	0.450435	-13.3819	1.83949e-12	2.37624e-11	18.6198	InfvsNormal_Effect
ENSMUSG00000030824	Nucb1	-0.569099	7.65573	-13.6589	1.19955e-12	1.63103e-11	18.6136	InfvsNormal_Effect
ENSMUSG00000023963	Cyp39a1	-1.30856	2.38092	-13.4277	1.71314e-12	2.23353e-11	18.6088	InfvsNormal_Effect
ENSMUSG00000023249	Parp3	0.838562	6.02537	13.6436	1.22803e-12	1.66673e-11	18.606	InfvsNormal_Effect
ENSMUSG00000044037	Als2cl	-0.723253	5.53928	-13.6429	1.22931e-12	1.66746e-11	18.5979	InfvsNormal_Effect
ENSMUSG00000037071	Scd1	-2.27209	6.4698	-13.6472	1.22137e-12	1.65869e-11	18.5974	InfvsNormal_Effect
ENSMUSG00000059040	Eno1b	1.2987	5.29095	13.6002	1.31265e-12	1.76878e-11	18.5933	InfvsNormal_Effect
ENSMUSG00000002055	Spag5	3.08254	2.20827	13.3571	1.91219e-12	2.45244e-11	18.5922	InfvsNormal_Effect
ENSMUSG00000033170	Card10	-1.15774	5.81449	-13.6423	1.23046e-12	1.66802e-11	18.5891	InfvsNormal_Effect
ENSMUSG00000026429	Ube2t	1.75995	1.3305	13.3534	1.92314e-12	2.46169e-11	18.5865	InfvsNormal_Effect
ENSMUSG00000039765	Cc2d2a	-0.843101	3.45554	-13.4978	1.53696e-12	2.02259e-11	18.5818	InfvsNormal_Effect
ENSMUSG00000032094	Cd3d	2.19829	2.90563	13.3677	1.88071e-12	2.41976e-11	18.5805	InfvsNormal_Effect
ENSMUSG00000057346	Apol9a	5.28581	4.49815	13.3418	1.95808e-12	2.50072e-11	18.5787	InfvsNormal_Effect
ENSMUSG00000029070	Mxra8	-1.0353	7.01986	-13.6388	1.23717e-12	1.67509e-11	18.5781	InfvsNormal_Effect
ENSMUSG00000027015	Cybrd1	-1.28969	1.67998	-13.3638	1.89221e-12	2.43039e-11	18.5733	InfvsNormal_Effect
ENSMUSG00000057133	Chd6	-0.689923	5.16547	-13.6121	1.2889e-12	1.74094e-11	18.5708	InfvsNormal_Effect
ENSMUSG00000109904	Gm45819	-2.15779	1.05812	-13.3257	2.00802e-12	2.55435e-11	18.5537	InfvsNormal_Effect
ENSMUSG00000096054	Syne1	-1.15495	5.5041	-13.6039	1.30512e-12	1.75969e-11	18.5379	InfvsNormal_Effect
ENSMUSG00000061778	Mospd2	-0.754338	5.21335	-13.5937	1.32585e-12	1.78229e-11	18.5353	InfvsNormal_Effect
ENSMUSG00000029823	Luc7l2	-0.525819	7.12694	-13.6059	1.30115e-12	1.75539e-11	18.525	InfvsNormal_Effect
ENSMUSG00000051550	Zfp579	-1.0672	4.66139	-13.5588	1.39896e-12	1.86718e-11	18.5206	InfvsNormal_Effect
ENSMUSG00000033429	Mcee	-1.00442	2.57178	-13.3998	1.78913e-12	2.31783e-11	18.5202	InfvsNormal_Effect
ENSMUSG00000025207	Sema4g	-1.62807	0.452103	-13.3038	2.07798e-12	2.63371e-11	18.5169	InfvsNormal_Effect
ENSMUSG00000032899	Styk1	2.07904	1.04586	13.3414	1.95955e-12	2.50117e-11	18.5133	InfvsNormal_Effect
ENSMUSG00000027204	Fbn1	1.459	7.77879	13.5931	1.32697e-12	1.78273e-11	18.5087	InfvsNormal_Effect
ENSMUSG00000064289	Tank	0.794723	5.63416	13.5702	1.37463e-12	1.84127e-11	18.5046	InfvsNormal_Effect
ENSMUSG00000029859	Epha1	-1.12879	3.13652	-13.4221	1.72827e-12	2.24935e-11	18.4962	InfvsNormal_Effect
ENSMUSG00000022404	Slc25a17	-0.534077	5.2957	-13.564	1.38786e-12	1.85457e-11	18.4861	InfvsNormal_Effect
ENSMUSG00000071659	Hnrnpul2	-0.607917	6.96866	-13.5817	1.35048e-12	1.81108e-11	18.4859	InfvsNormal_Effect
ENSMUSG00000027380	Acoxl	-2.99481	-2.76143	-13.938	7.8505e-13	1.14343e-11	18.4779	InfvsNormal_Effect
ENSMUSG00000028719	Cmpk1	0.775347	6.13779	13.5602	1.39583e-12	1.86411e-11	18.4664	InfvsNormal_Effect
ENSMUSG00000073664	Nbeal1	-0.846387	4.90109	-13.5316	1.45877e-12	1.93519e-11	18.463	InfvsNormal_Effect
ENSMUSG00000013495	Tmem175	-0.630173	3.93508	-13.4626	1.62303e-12	2.1259e-11	18.4533	InfvsNormal_Effect
ENSMUSG00000029311	Hsd17b11	-0.678476	6.05189	-13.5564	1.40417e-12	1.87192e-11	18.4487	InfvsNormal_Effect
ENSMUSG00000031304	Il2rg	1.06342	5.87101	13.5399	1.44019e-12	1.91313e-11	18.4468	InfvsNormal_Effect
ENSMUSG00000091957	Rps2-ps10	0.735923	5.94341	13.5451	1.42879e-12	1.90136e-11	18.446	InfvsNormal_Effect
ENSMUSG00000023942	Slc29a1	-1.19132	4.94422	-13.5306	1.46113e-12	1.93639e-11	18.446	InfvsNormal_Effect
ENSMUSG00000014956	Ppp1cb	-0.587837	6.9042	-13.5547	1.40771e-12	1.87553e-11	18.4427	InfvsNormal_Effect
ENSMUSG00000035505	Cox18	0.629412	4.50222	13.4655	1.61576e-12	2.11761e-11	18.4384	InfvsNormal_Effect
ENSMUSG00000039982	Dtx4	0.790092	6.17271	13.5416	1.43648e-12	1.91036e-11	18.4369	InfvsNormal_Effect
ENSMUSG00000109394	A230057D06Rik	-1.83277	-0.582782	-13.3421	1.95717e-12	2.50072e-11	18.4322	InfvsNormal_Effect
ENSMUSG00000053617	Sh3pxd2a	-1.34151	7.13277	-13.5413	1.43725e-12	1.91036e-11	18.4256	InfvsNormal_Effect
ENSMUSG00000099398	Ms4a14	4.54172	2.72557	13.2685	2.19576e-12	2.75118e-11	18.4229	InfvsNormal_Effect
ENSMUSG00000048922	Cdca2	2.9901	1.49956	13.2854	2.13843e-12	2.69134e-11	18.4226	InfvsNormal_Effect
ENSMUSG00000030323	Ift122	-0.873096	3.15576	-13.3778	1.85127e-12	2.38598e-11	18.4206	InfvsNormal_Effect
ENSMUSG00000004151	Etv1	-1.42966	3.34734	-13.396	1.79985e-12	2.33039e-11	18.4113	InfvsNormal_Effect
ENSMUSG00000081219	Bambi-ps1	2.12421	1.09628	13.2578	2.23319e-12	2.78876e-11	18.4083	InfvsNormal_Effect
ENSMUSG00000030218	Mgp	1.6978	10.0564	13.5087	1.51133e-12	1.99586e-11	18.4075	InfvsNormal_Effect
ENSMUSG00000022034	Esco2	3.41312	0.870679	13.4388	1.68398e-12	2.19806e-11	18.4047	InfvsNormal_Effect
ENSMUSG00000039096	Rsad1	-0.918744	2.0475	-13.2784	2.16213e-12	2.71509e-11	18.401	InfvsNormal_Effect
ENSMUSG00000036223	Ska1	3.55913	0.486609	13.5574	1.40202e-12	1.87016e-11	18.3991	InfvsNormal_Effect
ENSMUSG00000019027	Dnah1	-1.74635	0.857507	-13.2235	2.35641e-12	2.9219e-11	18.3984	InfvsNormal_Effect
ENSMUSG00000005103	Wdr1	0.665517	8.2268	13.5199	1.48547e-12	1.96517e-11	18.3968	InfvsNormal_Effect
ENSMUSG00000026269	Rnpepl1	-0.537835	7.00181	-13.5228	1.47876e-12	1.95744e-11	18.3926	InfvsNormal_Effect
ENSMUSG00000072980	Oip5	2.07352	0.676218	13.3023	2.08279e-12	2.63605e-11	18.3926	InfvsNormal_Effect
ENSMUSG00000043391	2510009E07Rik	-0.723848	5.16511	-13.5014	1.52842e-12	2.0137e-11	18.3926	InfvsNormal_Effect
ENSMUSG00000028896	Rcc1	1.36351	3.71603	13.3401	1.96353e-12	2.50483e-11	18.3896	InfvsNormal_Effect
ENSMUSG00000028565	Nfia	-0.877149	6.03733	-13.5176	1.49081e-12	1.97107e-11	18.3876	InfvsNormal_Effect
ENSMUSG00000015053	Gata2	-1.17759	8.10514	-13.5063	1.517e-12	2.00217e-11	18.3813	InfvsNormal_Effect
ENSMUSG00000004085	Map3k20	-0.812824	5.37254	-13.4981	1.53621e-12	2.02259e-11	18.3766	InfvsNormal_Effect
ENSMUSG00000038146	Notch3	-1.09025	6.22234	-13.5054	1.51894e-12	2.00239e-11	18.3661	InfvsNormal_Effect
ENSMUSG00000037366	Pafah2	-0.827462	3.09354	-13.3302	1.99388e-12	2.53923e-11	18.3614	InfvsNormal_Effect
ENSMUSG00000059456	Ptk2b	1.29251	6.61493	13.4931	1.54818e-12	2.03497e-11	18.3561	InfvsNormal_Effect
ENSMUSG00000000628	Hk2	0.92361	5.76562	13.4772	1.58668e-12	2.08193e-11	18.356	InfvsNormal_Effect
ENSMUSG00000064090	Vrk2	1.17078	2.84002	13.2566	2.23733e-12	2.79083e-11	18.3512	InfvsNormal_Effect
ENSMUSG00000052512	Nav2	-0.817628	5.17075	-13.472	1.59967e-12	2.09775e-11	18.3483	InfvsNormal_Effect
ENSMUSG00000035093	Secisbp2l	-0.446605	6.36194	-13.4896	1.55669e-12	2.04377e-11	18.3402	InfvsNormal_Effect
ENSMUSG00000062210	Tnfaip8	1.17637	4.43895	13.3759	1.85691e-12	2.39188e-11	18.3292	InfvsNormal_Effect
ENSMUSG00000033152	Podxl2	-1.68833	0.294325	-13.1782	2.53059e-12	3.10332e-11	18.3239	InfvsNormal_Effect
ENSMUSG00000038252	Ncapd2	1.84129	3.95131	13.2925	2.11485e-12	2.66762e-11	18.3211	InfvsNormal_Effect
ENSMUSG00000044408	Sptssa	-0.840905	4.15455	-13.3923	1.81001e-12	2.34218e-11	18.302	InfvsNormal_Effect
ENSMUSG00000022438	Parvb	-0.714018	6.98727	-13.4599	1.62983e-12	2.13357e-11	18.2933	InfvsNormal_Effect
ENSMUSG00000060716	Plekhh1	-1.4664	3.23675	-13.3036	2.0786e-12	2.63371e-11	18.2921	InfvsNormal_Effect
ENSMUSG00000020827	Mink1	-0.795813	6.29817	-13.4565	1.63831e-12	2.14218e-11	18.2878	InfvsNormal_Effect
ENSMUSG00000014932	Yes1	-1.04226	4.52973	-13.4003	1.78772e-12	2.31734e-11	18.285	InfvsNormal_Effect
ENSMUSG00000021765	Fst	3.27547	6.795	13.4013	1.78505e-12	2.31563e-11	18.2812	InfvsNormal_Effect
ENSMUSG00000041741	Pde3a	-0.901081	6.14017	-13.4455	1.66667e-12	2.17673e-11	18.2725	InfvsNormal_Effect
ENSMUSG00000024201	Kdm4b	-0.646887	5.10652	-13.4214	1.73019e-12	2.25054e-11	18.2678	InfvsNormal_Effect
ENSMUSG00000033502	Cdc14a	-0.938364	4.32784	-13.379	1.84803e-12	2.38316e-11	18.2677	InfvsNormal_Effect
ENSMUSG00000036339	Tmem260	-0.614485	3.6891	-13.3225	2.01804e-12	2.56276e-11	18.2604	InfvsNormal_Effect
ENSMUSG00000030605	Mfge8	-0.723978	6.86545	-13.4381	1.68585e-12	2.19923e-11	18.2579	InfvsNormal_Effect
ENSMUSG00000044583	Tlr7	1.86113	6.47907	13.4167	1.7427e-12	2.26551e-11	18.2558	InfvsNormal_Effect
ENSMUSG00000040875	Osbpl10	-1.16364	1.36777	-13.1381	2.69577e-12	3.27554e-11	18.2473	InfvsNormal_Effect
ENSMUSG00000022951	Rcan1	1.0436	5.02846	13.3689	1.87721e-12	2.41665e-11	18.2473	InfvsNormal_Effect
ENSMUSG00000020649	Rrm2	3.07021	3.39781	13.1518	2.63818e-12	3.22121e-11	18.2467	InfvsNormal_Effect
ENSMUSG00000000881	Dlg3	-0.742713	4.26052	-13.3547	1.91935e-12	2.45823e-11	18.245	InfvsNormal_Effect
ENSMUSG00000027379	Bub1	2.19359	2.31256	13.1276	2.7408e-12	3.32307e-11	18.2439	InfvsNormal_Effect
ENSMUSG00000038305	Spats2l	1.22714	5.49816	13.3813	1.84124e-12	2.37713e-11	18.2391	InfvsNormal_Effect
ENSMUSG00000024534	Sncaip	-1.89414	-0.534709	-13.2057	2.42318e-12	2.9928e-11	18.2376	InfvsNormal_Effect
ENSMUSG00000081512	Gm15821	1.64973	1.10015	13.135	2.70879e-12	3.28958e-11	18.2311	InfvsNormal_Effect
ENSMUSG00000028741	Mrto4	0.787575	4.3838	13.3273	2.00295e-12	2.54934e-11	18.2262	InfvsNormal_Effect
ENSMUSG00000060771	Tsga10	-1.0181	2.65011	-13.2114	2.40181e-12	2.9713e-11	18.2225	InfvsNormal_Effect
ENSMUSG00000029178	Klf3	-0.762628	7.56101	-13.4093	1.76279e-12	2.28898e-11	18.2174	InfvsNormal_Effect
ENSMUSG00000054517	Trim65	-1.39237	3.46426	-13.2858	2.13733e-12	2.69134e-11	18.2137	InfvsNormal_Effect
ENSMUSG00000039108	Lsm14b	-0.547888	4.71072	-13.3655	1.8872e-12	2.42672e-11	18.2136	InfvsNormal_Effect
ENSMUSG00000039473	Ubn1	-0.69324	6.64115	-13.4098	1.76164e-12	2.2888e-11	18.2117	InfvsNormal_Effect
ENSMUSG00000032527	Pccb	-0.635414	3.69617	-13.2934	2.11211e-12	2.66566e-11	18.2091	InfvsNormal_Effect
ENSMUSG00000054598	9130230L23Rik	-1.89484	1.10888	-13.1048	2.84106e-12	3.42434e-11	18.2048	InfvsNormal_Effect
ENSMUSG00000036894	Rap2b	1.4024	5.15585	13.3381	1.96947e-12	2.511e-11	18.2011	InfvsNormal_Effect
ENSMUSG00000099757	BE692007	2.28178	3.4127	13.1528	2.63367e-12	3.21745e-11	18.1948	InfvsNormal_Effect
ENSMUSG00000021569	Trip13	2.86686	1.72624	13.1071	2.83071e-12	3.41409e-11	18.1944	InfvsNormal_Effect
ENSMUSG00000055862	Izumo4	-1.5816	2.26984	-13.169	2.56745e-12	3.14168e-11	18.1907	InfvsNormal_Effect
ENSMUSG00000068263	Efcc1	-1.71805	1.42987	-13.1107	2.81469e-12	3.40166e-11	18.1859	InfvsNormal_Effect
ENSMUSG00000033220	Rac2	1.49077	7.24623	13.3855	1.8293e-12	2.36443e-11	18.179	InfvsNormal_Effect
ENSMUSG00000091144	Phf11c	1.5773	4.0961	13.2214	2.36444e-12	2.9299e-11	18.1778	InfvsNormal_Effect
ENSMUSG00000022773	Ypel1	-1.53625	1.11404	-13.0901	2.90818e-12	3.49214e-11	18.1763	InfvsNormal_Effect
ENSMUSG00000074748	Atxn7l3b	-0.538394	6.44556	-13.3864	1.82684e-12	2.36261e-11	18.1746	InfvsNormal_Effect
ENSMUSG00000020642	Rnf144a	-1.51262	4.73806	-13.3434	1.95323e-12	2.49736e-11	18.1621	InfvsNormal_Effect
ENSMUSG00000085180	AI838599	-1.36667	3.37338	-13.2467	2.27231e-12	2.82976e-11	18.1615	InfvsNormal_Effect
ENSMUSG00000019715	Gle1	-0.581547	5.11758	-13.3551	1.91817e-12	2.45811e-11	18.1607	InfvsNormal_Effect
ENSMUSG00000037234	Hook3	-0.574686	5.70814	-13.3639	1.89198e-12	2.43039e-11	18.1512	InfvsNormal_Effect
ENSMUSG00000038188	Scarf1	-0.77328	4.79652	-13.3331	1.98485e-12	2.52917e-11	18.1463	InfvsNormal_Effect
ENSMUSG00000045751	Mms22l	2.04978	2.23916	13.063	3.03563e-12	3.62391e-11	18.1395	InfvsNormal_Effect
ENSMUSG00000003068	Stk11	-0.550797	5.98616	-13.3581	1.90899e-12	2.45054e-11	18.1335	InfvsNormal_Effect
ENSMUSG00000042650	Alkbh5	-0.480056	6.86382	-13.3569	1.91264e-12	2.45244e-11	18.127	InfvsNormal_Effect
ENSMUSG00000048621	Gm6377	2.16974	4.18614	13.1808	2.52008e-12	3.09796e-11	18.1229	InfvsNormal_Effect
ENSMUSG00000015733	Capza2	0.832219	8.34605	13.3468	1.94311e-12	2.48583e-11	18.1218	InfvsNormal_Effect
ENSMUSG00000023010	Tmbim6	-0.566903	9.8205	-13.3246	2.01147e-12	2.5573e-11	18.1209	InfvsNormal_Effect
ENSMUSG00000039396	Neil3	2.82681	1.80593	13.0563	3.06828e-12	3.65127e-11	18.1176	InfvsNormal_Effect
ENSMUSG00000038797	Zscan2	-0.999322	1.57612	-13.0708	2.99836e-12	3.58703e-11	18.113	InfvsNormal_Effect
ENSMUSG00000069378	Prdm6	-1.01393	4.24644	-13.282	2.15006e-12	2.70296e-11	18.1087	InfvsNormal_Effect
ENSMUSG00000018986	Slfn3	2.52391	1.16861	13.085	2.93177e-12	3.51672e-11	18.1066	InfvsNormal_Effect
ENSMUSG00000037624	Kcnk2	-1.91031	0.99224	-13.0398	3.14956e-12	3.73024e-11	18.1065	InfvsNormal_Effect
ENSMUSG00000094796	BC147527	3.17782	3.02556	13.0473	3.11208e-12	3.69753e-11	18.105	InfvsNormal_Effect
ENSMUSG00000050947	Amigo1	-1.5241	2.68138	-13.1445	2.66847e-12	3.25114e-11	18.1035	InfvsNormal_Effect
ENSMUSG00000045629	Sh3tc2	-1.49669	2.74147	-13.147	2.65802e-12	3.24192e-11	18.0968	InfvsNormal_Effect
ENSMUSG00000030134	Rasgef1a	-1.66315	4.68405	-13.2966	2.1013e-12	2.655e-11	18.0937	InfvsNormal_Effect
ENSMUSG00000025137	Pcyt2	-0.847203	4.23813	-13.2647	2.20908e-12	2.76325e-11	18.0916	InfvsNormal_Effect
ENSMUSG00000009114	2610028H24Rik	-1.51225	1.82296	-13.0617	3.04172e-12	3.62926e-11	18.0851	InfvsNormal_Effect
ENSMUSG00000019889	Ptprk	-0.646154	6.85731	-13.3228	2.01704e-12	2.56276e-11	18.0726	InfvsNormal_Effect
ENSMUSG00000040265	Dnm3	-0.953038	2.70122	-13.1192	2.77744e-12	3.36387e-11	18.0665	InfvsNormal_Effect
ENSMUSG00000001525	Tubb5	0.966513	8.48886	13.3094	2.05992e-12	2.61447e-11	18.0636	InfvsNormal_Effect
ENSMUSG00000001930	Vwf	-1.11091	8.61559	-13.3031	2.08021e-12	2.63427e-11	18.0633	InfvsNormal_Effect
ENSMUSG00000006850	Tmco6	-0.917878	3.11303	-13.1463	2.66109e-12	3.24391e-11	18.0598	InfvsNormal_Effect
ENSMUSG00000025766	D3Ertd751e	-1.39138	1.01762	-13.0132	3.28542e-12	3.86875e-11	18.0582	InfvsNormal_Effect
ENSMUSG00000110702	Gm45767	-1.78566	0.248879	-13.0075	3.31553e-12	3.90013e-11	18.0566	InfvsNormal_Effect
ENSMUSG00000028367	Txn1	0.729117	7.93767	13.3077	2.0654e-12	2.61994e-11	18.0544	InfvsNormal_Effect
ENSMUSG00000048865	Arhgap30	1.25212	6.51846	13.3012	2.08634e-12	2.63907e-11	18.0501	InfvsNormal_Effect
ENSMUSG00000039183	Nubp2	0.822767	5.50568	13.2762	2.1697e-12	2.72307e-11	18.0419	InfvsNormal_Effect
ENSMUSG00000060181	Slc35e3	-0.854196	3.16653	-13.1388	2.6926e-12	3.27345e-11	18.038	InfvsNormal_Effect
ENSMUSG00000086868	Gm15883	-2.65446	0.0174967	-13.0257	3.22093e-12	3.80475e-11	18.0352	InfvsNormal_Effect
ENSMUSG00000068101	Cenpm	3.34786	1.5141	13.0465	3.11632e-12	3.70061e-11	18.0344	InfvsNormal_Effect
ENSMUSG00000027474	Ccm2l	-0.943185	6.04105	-13.296	2.10344e-12	2.65622e-11	18.0325	InfvsNormal_Effect
ENSMUSG00000027799	Nbea	-0.863974	3.60882	-13.1708	2.56025e-12	3.13456e-11	18.031	InfvsNormal_Effect
ENSMUSG00000028718	Stil	3.56236	1.82342	13.0405	3.14607e-12	3.72807e-11	18.0257	InfvsNormal_Effect
ENSMUSG00000057406	Nsd2	0.956231	6.12224	13.2813	2.15221e-12	2.70414e-11	18.0253	InfvsNormal_Effect
ENSMUSG00000024168	Tmem204	-1.46204	6.19128	-13.2867	2.13431e-12	2.69066e-11	18.0186	InfvsNormal_Effect
ENSMUSG00000055323	Gm9967	-1.48042	2.32475	-13.0695	3.00452e-12	3.59202e-11	18.0183	InfvsNormal_Effect
ENSMUSG00000116995	AC110534.5	-0.716842	3.72406	-13.1785	2.52921e-12	3.10331e-11	18.0181	InfvsNormal_Effect
ENSMUSG00000024392	Bag6	-0.541115	7.49742	-13.2856	2.138e-12	2.69134e-11	18.0173	InfvsNormal_Effect
ENSMUSG00000058318	Phf21a	-0.661175	5.3101	-13.2703	2.18989e-12	2.74535e-11	18.0146	InfvsNormal_Effect
ENSMUSG00000040562	Gstm2	-1.00454	6.52686	-13.284	2.14312e-12	2.69573e-11	18.0109	InfvsNormal_Effect
ENSMUSG00000038147	Cd84	1.25697	6.64188	13.2754	2.17245e-12	2.72501e-11	18.0074	InfvsNormal_Effect
ENSMUSG00000028630	Dyrk2	-0.632408	5.39229	-13.2678	2.19826e-12	2.75278e-11	18.0068	InfvsNormal_Effect
ENSMUSG00000046159	Chrm3	-1.4155	1.44447	-12.999	3.36054e-12	3.94482e-11	18.0051	InfvsNormal_Effect
ENSMUSG00000038302	Afg1l	-1.15472	2.21387	-13.0379	3.15905e-12	3.73951e-11	18.0002	InfvsNormal_Effect
ENSMUSG00000062070	Pgk1	1.03744	6.63626	13.2661	2.20415e-12	2.75862e-11	17.9885	InfvsNormal_Effect
ENSMUSG00000029415	Sdad1	0.938179	4.89448	13.2047	2.42715e-12	2.99442e-11	17.9877	InfvsNormal_Effect
ENSMUSG00000027009	Itga4	1.33256	5.05437	13.1907	2.48122e-12	3.05442e-11	17.9864	InfvsNormal_Effect
ENSMUSG00000021379	Id4	-1.3113	2.04746	-13.0219	3.24054e-12	3.8199e-11	17.9849	InfvsNormal_Effect
ENSMUSG00000037621	Atoh8	-1.4325	5.13025	-13.2485	2.26584e-12	2.82326e-11	17.9835	InfvsNormal_Effect
ENSMUSG00000054814	Usp46	-0.653473	4.15345	-13.1793	2.52629e-12	3.1021e-11	17.9787	InfvsNormal_Effect
ENSMUSG00000030788	Rnf141	-0.728575	6.03083	-13.259	2.22886e-12	2.7849e-11	17.974	InfvsNormal_Effect
ENSMUSG00000041483	Zfp281	0.808265	6.54172	13.2574	2.2345e-12	2.78885e-11	17.9736	InfvsNormal_Effect
ENSMUSG00000099083	Atf7	-0.66559	6.26475	-13.2596	2.22674e-12	2.78379e-11	17.9725	InfvsNormal_Effect
ENSMUSG00000038732	Mboat1	1.20116	4.08423	13.1	2.86291e-12	3.44698e-11	17.9668	InfvsNormal_Effect
ENSMUSG00000006675	P4htm	-1.08045	1.60492	-12.9792	3.46827e-12	4.05647e-11	17.9648	InfvsNormal_Effect
ENSMUSG00000048027	Rgmb	-0.700651	5.17719	-13.2364	2.30919e-12	2.86934e-11	17.9639	InfvsNormal_Effect
ENSMUSG00000070953	Rabepk	0.792093	3.83292	13.1073	2.8301e-12	3.41409e-11	17.9621	InfvsNormal_Effect
ENSMUSG00000058126	Tpm3-rs7	0.561176	8.72511	13.2422	2.28826e-12	2.84805e-11	17.9593	InfvsNormal_Effect
ENSMUSG00000013076	Amotl1	-0.89533	6.50315	-13.2507	2.25796e-12	2.81501e-11	17.957	InfvsNormal_Effect
ENSMUSG00000074796	Slc4a11	1.20463	3.32632	13.0426	3.13544e-12	3.71743e-11	17.9496	InfvsNormal_Effect
ENSMUSG00000025059	Gk	1.57886	5.31099	13.1807	2.52072e-12	3.09796e-11	17.9438	InfvsNormal_Effect
ENSMUSG00000036943	Rab8b	0.746378	6.94565	13.2415	2.29069e-12	2.84949e-11	17.9434	InfvsNormal_Effect
ENSMUSG00000058655	Eif4b	-0.452098	7.48823	-13.2401	2.29606e-12	2.8546e-11	17.9433	InfvsNormal_Effect
ENSMUSG00000032878	Ccdc85a	-1.53811	5.39385	-13.2173	2.37955e-12	2.947e-11	17.927	InfvsNormal_Effect
ENSMUSG00000022475	Hdac7	-0.897813	7.31201	-13.2294	2.33477e-12	2.89952e-11	17.9256	InfvsNormal_Effect
ENSMUSG00000096960	A230028O05Rik	4.69011	1.00848	13.2982	2.09604e-12	2.64984e-11	17.9224	InfvsNormal_Effect
ENSMUSG00000038437	Mllt6	-0.876356	6.55109	-13.2288	2.33704e-12	2.90074e-11	17.9213	InfvsNormal_Effect
ENSMUSG00000040859	Bsdc1	-0.670725	5.80655	-13.2235	2.35668e-12	2.9219e-11	17.9206	InfvsNormal_Effect
ENSMUSG00000053801	Grwd1	1.02827	3.66809	13.0588	3.056e-12	3.64243e-11	17.9153	InfvsNormal_Effect
ENSMUSG00000026181	Ppm1f	-0.90945	5.61621	-13.2158	2.38526e-12	2.95245e-11	17.9114	InfvsNormal_Effect
ENSMUSG00000027332	Ivd	-1.0454	4.96825	-13.1898	2.48472e-12	3.05706e-11	17.9047	InfvsNormal_Effect
ENSMUSG00000057666	Gapdh	1.14974	8.89724	13.2059	2.42249e-12	2.9928e-11	17.9023	InfvsNormal_Effect
ENSMUSG00000020453	Patz1	-0.751037	4.16077	-13.1389	2.69244e-12	3.27345e-11	17.8997	InfvsNormal_Effect
ENSMUSG00000026203	Dnajb2	-0.86391	4.52155	-13.1605	2.60194e-12	3.18215e-11	17.8987	InfvsNormal_Effect
ENSMUSG00000018654	Ikzf1	1.37439	5.59036	13.1742	2.54651e-12	3.12114e-11	17.8968	InfvsNormal_Effect
ENSMUSG00000004044	Cavin1	-1.03686	7.91789	-13.2048	2.42679e-12	2.99442e-11	17.8935	InfvsNormal_Effect
ENSMUSG00000002728	Naa20	0.880186	6.28221	13.2026	2.43533e-12	3.00286e-11	17.8915	InfvsNormal_Effect
ENSMUSG00000025477	Inpp5a	-0.800619	6.35025	-13.2097	2.40827e-12	2.97765e-11	17.8909	InfvsNormal_Effect
ENSMUSG00000014867	Surf4	0.555729	8.0707	13.2017	2.4385e-12	3.00512e-11	17.8846	InfvsNormal_Effect
ENSMUSG00000013465	Nelfb	-0.583209	5.71574	-13.1997	2.4462e-12	3.01296e-11	17.8846	InfvsNormal_Effect
ENSMUSG00000040883	Tmem205	-0.894612	3.72244	-13.0922	2.89833e-12	3.48217e-11	17.8787	InfvsNormal_Effect
ENSMUSG00000035283	Adrb1	-1.29965	3.78126	-13.1034	2.84742e-12	3.43017e-11	17.8712	InfvsNormal_Effect
ENSMUSG00000029385	Ccng2	-1.18956	5.29913	-13.1791	2.52684e-12	3.1021e-11	17.8652	InfvsNormal_Effect
ENSMUSG00000022148	Fyb	1.91183	5.86996	13.1493	2.64842e-12	3.23196e-11	17.8625	InfvsNormal_Effect
ENSMUSG00000001366	Fbxo9	-0.851375	4.22319	-13.1201	2.77336e-12	3.36073e-11	17.8606	InfvsNormal_Effect
ENSMUSG00000107277	Gm10461	-1.42717	0.999652	-12.88	4.06349e-12	4.68446e-11	17.8483	InfvsNormal_Effect
ENSMUSG00000064351	mt-Co1	-0.601859	12.1384	-13.1143	2.79868e-12	3.38596e-11	17.8454	InfvsNormal_Effect
ENSMUSG00000053398	Phgdh	1.50347	3.13729	12.9451	3.66216e-12	4.2633e-11	17.8434	InfvsNormal_Effect
ENSMUSG00000042462	Dctpp1	1.26331	2.29834	12.8971	3.95388e-12	4.56746e-11	17.835	InfvsNormal_Effect
ENSMUSG00000029338	Antxr2	-0.929107	6.127	-13.1726	2.5528e-12	3.12715e-11	17.8319	InfvsNormal_Effect
ENSMUSG00000078773	Rad54b	2.27046	0.0376227	13.0857	2.92838e-12	3.51453e-11	17.8264	InfvsNormal_Effect
ENSMUSG00000030035	Wbp1	-0.801104	4.21935	-13.0953	2.88439e-12	3.46727e-11	17.8214	InfvsNormal_Effect
ENSMUSG00000022089	Bin3	0.816473	5.43533	13.1331	2.71701e-12	3.29778e-11	17.8159	InfvsNormal_Effect
ENSMUSG00000034472	Rasd2	-1.60088	-0.871894	-12.9458	3.65784e-12	4.26047e-11	17.8048	InfvsNormal_Effect
ENSMUSG00000030800	Prss8	-0.999771	3.5835	-13.0189	3.25576e-12	3.83583e-11	17.7967	InfvsNormal_Effect
ENSMUSG00000047996	Prrg1	-1.51956	2.59598	-12.9432	3.67302e-12	4.27373e-11	17.7935	InfvsNormal_Effect
ENSMUSG00000069763	Tmem100	-1.35004	7.53839	-13.1424	2.67735e-12	3.2602e-11	17.7898	InfvsNormal_Effect
ENSMUSG00000012422	Tmem167	0.689595	5.49435	13.1149	2.79623e-12	3.3848e-11	17.7796	InfvsNormal_Effect
ENSMUSG00000022220	Adcy4	-0.931081	6.49492	-13.1409	2.68393e-12	3.26644e-11	17.779	InfvsNormal_Effect
ENSMUSG00000021982	Cdadc1	-0.802732	4.02542	-13.0556	3.07167e-12	3.65337e-11	17.7784	InfvsNormal_Effect
ENSMUSG00000085881	Gm15912	-1.84691	0.124821	-12.8273	4.42235e-12	5.04646e-11	17.7701	InfvsNormal_Effect
ENSMUSG00000034413	Neurl1b	-1.32236	3.30389	-12.9982	3.36496e-12	3.94795e-11	17.768	InfvsNormal_Effect
ENSMUSG00000102869	2900097C17Rik	-0.535553	6.44394	-13.1311	2.72542e-12	3.30621e-11	17.7628	InfvsNormal_Effect
ENSMUSG00000021198	Unc79	-3.65638	-1.11288	-13.0231	3.23415e-12	3.81637e-11	17.7539	InfvsNormal_Effect
ENSMUSG00000032939	Nup93	0.769235	5.0019	13.0689	3.00732e-12	3.59202e-11	17.7491	InfvsNormal_Effect
ENSMUSG00000035085	1700020L24Rik	-1.46807	1.6862	-12.8517	4.25218e-12	4.8795e-11	17.7361	InfvsNormal_Effect
ENSMUSG00000070530	Wfdc16	-5.48841	-5.3561	-15.4323	9.0496e-14	1.84292e-12	17.7354	InfvsNormal_Effect
ENSMUSG00000054008	Ndst1	-1.1629	6.41159	-13.1108	2.81429e-12	3.40166e-11	17.7315	InfvsNormal_Effect
ENSMUSG00000074793	Hspa12b	-0.983221	5.94282	-13.1093	2.82119e-12	3.40769e-11	17.7312	InfvsNormal_Effect
ENSMUSG00000037946	Fgd3	1.22927	5.0027	13.0427	3.13496e-12	3.71743e-11	17.7311	InfvsNormal_Effect
ENSMUSG00000001036	Epn2	-0.744077	6.28445	-13.1071	2.83104e-12	3.41409e-11	17.7252	InfvsNormal_Effect
ENSMUSG00000028986	Klhl7	-0.653041	4.17071	-13.0274	3.21186e-12	3.79603e-11	17.7193	InfvsNormal_Effect
ENSMUSG00000026930	Gpsm1	-1.27039	4.61404	-13.0612	3.04422e-12	3.63032e-11	17.7173	InfvsNormal_Effect
ENSMUSG00000042099	Kank3	-1.62863	6.46982	-13.0961	2.8808e-12	3.46481e-11	17.7093	InfvsNormal_Effect
ENSMUSG00000022099	Dmtn	-0.984458	2.84644	-12.9081	3.88518e-12	4.50197e-11	17.7071	InfvsNormal_Effect
ENSMUSG00000071176	Arhgef10	-0.740078	4.58762	-13.0474	3.11156e-12	3.69753e-11	17.7029	InfvsNormal_Effect
ENSMUSG00000026987	Baz2b	-0.538154	5.47964	-13.073	2.98784e-12	3.57825e-11	17.6885	InfvsNormal_Effect
ENSMUSG00000032735	Ablim3	-0.803676	3.63986	-12.9571	3.59223e-12	4.1884e-11	17.6872	InfvsNormal_Effect
ENSMUSG00000027993	Trim2	-0.7769	4.9697	-13.0563	3.06786e-12	3.65127e-11	17.687	InfvsNormal_Effect
ENSMUSG00000042688	Mapk6	0.867561	6.09913	13.0715	2.99507e-12	3.58501e-11	17.6848	InfvsNormal_Effect
ENSMUSG00000027954	Efna1	-1.66078	5.55282	-13.069	3.00691e-12	3.59202e-11	17.6809	InfvsNormal_Effect
ENSMUSG00000025491	Ifitm1	1.14782	6.71158	13.076	2.97372e-12	3.56514e-11	17.6808	InfvsNormal_Effect
ENSMUSG00000062753	AI413582	0.888069	3.53112	12.9037	3.91216e-12	4.52857e-11	17.6785	InfvsNormal_Effect
ENSMUSG00000027394	Ttl	-0.780395	4.07194	-12.9946	3.38419e-12	3.96637e-11	17.6763	InfvsNormal_Effect
ENSMUSG00000043881	Kbtbd7	-0.660704	3.95515	-12.9826	3.44935e-12	4.04064e-11	17.6746	InfvsNormal_Effect
ENSMUSG00000008855	Hdac5	-0.888831	6.24668	-13.0744	2.98133e-12	3.57236e-11	17.6721	InfvsNormal_Effect
ENSMUSG00000021219	Rgs6	-1.45081	0.427405	-12.7561	4.96008e-12	5.59482e-11	17.6622	InfvsNormal_Effect
ENSMUSG00000023345	Poc1a	1.4326	2.09556	12.7615	4.91698e-12	5.55456e-11	17.6567	InfvsNormal_Effect
ENSMUSG00000034206	Polq	2.10795	0.723783	12.809	4.5545e-12	5.17625e-11	17.6453	InfvsNormal_Effect
ENSMUSG00000026395	Ptprc	1.24176	7.42539	13.0566	3.0664e-12	3.65127e-11	17.6452	InfvsNormal_Effect
ENSMUSG00000045322	Tlr9	3.49474	4.70885	12.8486	4.27353e-12	4.89899e-11	17.6381	InfvsNormal_Effect
ENSMUSG00000004105	Angptl2	-1.22373	4.1308	-12.9816	3.45489e-12	4.04375e-11	17.6335	InfvsNormal_Effect
ENSMUSG00000002797	Ggct	1.16725	2.38964	12.7753	4.80843e-12	5.44286e-11	17.631	InfvsNormal_Effect
ENSMUSG00000028580	Pum1	-0.494434	6.19757	-13.0447	3.12483e-12	3.70875e-11	17.624	InfvsNormal_Effect
ENSMUSG00000025505	Tmem80	-0.841299	3.32735	-12.8992	3.94079e-12	4.55467e-11	17.6224	InfvsNormal_Effect
ENSMUSG00000003617	Cp	1.01896	8.61672	13.0351	3.1732e-12	3.75231e-11	17.6185	InfvsNormal_Effect
ENSMUSG00000049744	Arhgap15	1.34521	3.26825	12.8289	4.41111e-12	5.03874e-11	17.6163	InfvsNormal_Effect
ENSMUSG00000037474	Dtl	3.07799	1.79355	12.7372	5.11404e-12	5.75119e-11	17.6088	InfvsNormal_Effect
ENSMUSG00000044694	2010007H06Rik	-1.7784	1.33401	-12.7347	5.13448e-12	5.76553e-11	17.6066	InfvsNormal_Effect
ENSMUSG00000061130	Ppm1b	-0.504408	4.94897	-13.0043	3.33223e-12	3.91568e-11	17.6064	InfvsNormal_Effect
ENSMUSG00000028068	Iqgap3	3.17779	2.14413	12.7246	5.21908e-12	5.84886e-11	17.6056	InfvsNormal_Effect
ENSMUSG00000019876	Pkib	2.05551	3.52336	12.8103	4.54514e-12	5.16823e-11	17.6052	InfvsNormal_Effect
ENSMUSG00000054074	Skida1	-1.20628	1.47746	-12.7459	5.04232e-12	5.68473e-11	17.605	InfvsNormal_Effect
ENSMUSG00000090881	Gm6904	2.98064	0.933911	12.7923	4.67874e-12	5.30942e-11	17.5905	InfvsNormal_Effect
ENSMUSG00000032786	Alas1	-1.20665	6.95842	-13.0234	3.23258e-12	3.81637e-11	17.5893	InfvsNormal_Effect
ENSMUSG00000032249	Anp32a	-0.648266	6.15817	-13.0227	3.23593e-12	3.81646e-11	17.5875	InfvsNormal_Effect
ENSMUSG00000034311	Kif4	2.77662	2.25824	12.7027	5.40766e-12	6.02082e-11	17.5771	InfvsNormal_Effect
ENSMUSG00000101609	Kcnq1ot1	-0.867913	3.67383	-12.8994	3.93961e-12	4.55467e-11	17.5717	InfvsNormal_Effect
ENSMUSG00000025150	Cbr2	-2.56513	7.74122	-13.0024	3.34235e-12	3.92552e-11	17.5705	InfvsNormal_Effect
ENSMUSG00000069114	Zbtb10	-0.937206	3.49276	-12.8822	4.04922e-12	4.67041e-11	17.5705	InfvsNormal_Effect
ENSMUSG00000074093	Svip	-1.0077	1.44224	-12.7218	5.24253e-12	5.86637e-11	17.5685	InfvsNormal_Effect
ENSMUSG00000021264	Yy1	-0.555306	6.48909	-13.012	3.29159e-12	3.87399e-11	17.5683	InfvsNormal_Effect
ENSMUSG00000024962	Vegfb	-0.922378	3.43105	-12.878	4.07659e-12	4.69475e-11	17.5642	InfvsNormal_Effect
ENSMUSG00000021972	Hmbox1	-0.806405	6.04518	-13.0069	3.31835e-12	3.9014e-11	17.5641	InfvsNormal_Effect
ENSMUSG00000025134	Alyref	0.662673	4.65034	12.9362	3.71439e-12	4.3174e-11	17.5568	InfvsNormal_Effect
ENSMUSG00000105366	Gm43719	-1.34599	0.911732	-12.6934	5.48935e-12	6.09708e-11	17.5567	InfvsNormal_Effect
ENSMUSG00000002870	Mcm2	1.60173	4.31762	12.8626	4.17904e-12	4.80291e-11	17.5519	InfvsNormal_Effect
ENSMUSG00000035168	Tanc1	-0.749985	6.54128	-12.9967	3.37297e-12	3.95528e-11	17.5434	InfvsNormal_Effect
ENSMUSG00000038279	Nop2	0.709763	4.69712	12.9262	3.77435e-12	4.38031e-11	17.5427	InfvsNormal_Effect
ENSMUSG00000049044	Rapgef4	-1.66403	3.63044	-12.8842	4.03663e-12	4.65827e-11	17.5389	InfvsNormal_Effect
ENSMUSG00000032773	Chrm1	-3.68635	-2.03285	-13.0365	3.16586e-12	3.7456e-11	17.536	InfvsNormal_Effect
ENSMUSG00000064307	Lrrc51	-1.64589	0.733577	-12.6739	5.66555e-12	6.24961e-11	17.5309	InfvsNormal_Effect
ENSMUSG00000029053	Prkcz	-1.12698	2.1919	-12.7377	5.10932e-12	5.74875e-11	17.5294	InfvsNormal_Effect
ENSMUSG00000037363	Letm2	-1.01382	2.34752	-12.7564	4.9576e-12	5.59482e-11	17.5241	InfvsNormal_Effect
ENSMUSG00000026925	Inpp5e	-0.623763	4.33991	-12.9204	3.80918e-12	4.41845e-11	17.5237	InfvsNormal_Effect
ENSMUSG00000074802	Gas2l3	2.22461	3.42811	12.7405	5.08686e-12	5.72634e-11	17.5234	InfvsNormal_Effect
ENSMUSG00000026748	Plxdc2	-1.10778	6.73288	-12.9815	3.4556e-12	4.04375e-11	17.5199	InfvsNormal_Effect
ENSMUSG00000017697	Ada	1.29823	4.07442	12.8353	4.36568e-12	4.98998e-11	17.5164	InfvsNormal_Effect
ENSMUSG00000016921	Srsf6	-0.51041	7.26733	-12.9773	3.4785e-12	4.06633e-11	17.5141	InfvsNormal_Effect
ENSMUSG00000028932	Psmc2	0.577772	6.58616	12.9758	3.48714e-12	4.07431e-11	17.5124	InfvsNormal_Effect
ENSMUSG00000075225	Ccdc162	-1.81448	1.54535	-12.6859	5.5562e-12	6.15756e-11	17.5122	InfvsNormal_Effect
ENSMUSG00000034883	Lrr1	3.46876	-0.905523	13.5676	1.38015e-12	1.84646e-11	17.4991	InfvsNormal_Effect
ENSMUSG00000001025	S100a6	1.18783	7.72043	12.9667	3.5377e-12	4.13123e-11	17.4983	InfvsNormal_Effect
ENSMUSG00000028217	Cdh17	3.18047	-0.427125	13.0975	2.87418e-12	3.45869e-11	17.4952	InfvsNormal_Effect
ENSMUSG00000090215	Trim34b	1.06967	4.44746	12.8551	4.22925e-12	4.85566e-11	17.4949	InfvsNormal_Effect
ENSMUSG00000026626	Ppp2r5a	-0.680376	6.8278	-12.9662	3.54079e-12	4.1327e-11	17.4935	InfvsNormal_Effect
ENSMUSG00000020864	Ankrd40	-0.668369	6.39046	-12.9649	3.54782e-12	4.13875e-11	17.4917	InfvsNormal_Effect
ENSMUSG00000018189	Uchl5	0.629082	4.32665	12.8612	4.18791e-12	4.81065e-11	17.4801	InfvsNormal_Effect
ENSMUSG00000029472	Anapc5	-0.602863	7.16075	-12.9514	3.62549e-12	4.22498e-11	17.4708	InfvsNormal_Effect
ENSMUSG00000054342	Kcnn4	1.84647	2.55486	12.6727	5.67674e-12	6.25887e-11	17.469	InfvsNormal_Effect
ENSMUSG00000036087	Slain2	-0.549789	5.79041	-12.939	3.69802e-12	4.3006e-11	17.4587	InfvsNormal_Effect
ENSMUSG00000034667	Xpot	-0.516759	5.54747	-12.9341	3.72683e-12	4.32962e-11	17.4579	InfvsNormal_Effect
ENSMUSG00000037235	Mxd4	-1.43744	7.994	-12.9335	3.73065e-12	4.33183e-11	17.4539	InfvsNormal_Effect
ENSMUSG00000038777	Sema6c	-1.75316	0.0721467	-12.6306	6.07863e-12	6.6556e-11	17.4474	InfvsNormal_Effect
ENSMUSG00000056870	Gulp1	-0.935113	3.97811	-12.8399	4.33369e-12	4.9629e-11	17.4429	InfvsNormal_Effect
ENSMUSG00000039109	F13a1	2.17693	5.89026	12.8691	4.13537e-12	4.75514e-11	17.4371	InfvsNormal_Effect
ENSMUSG00000049871	Nlrc3	1.38057	3.66307	12.7411	5.08181e-12	5.72352e-11	17.4361	InfvsNormal_Effect
ENSMUSG00000020038	Cry1	0.994859	4.76822	12.8446	4.30148e-12	4.92852e-11	17.4348	InfvsNormal_Effect
ENSMUSG00000019822	Smpd2	-0.660646	3.99118	-12.8353	4.3662e-12	4.98998e-11	17.427	InfvsNormal_Effect
ENSMUSG00000041429	Nthl1	-1.22625	1.32629	-12.6282	6.10244e-12	6.67266e-11	17.4162	InfvsNormal_Effect
ENSMUSG00000025237	Parp6	-0.577359	4.63445	-12.8716	4.11907e-12	4.74125e-11	17.4154	InfvsNormal_Effect
ENSMUSG00000085517	Gm12963	-1.56379	0.729652	-12.6033	6.35483e-12	6.91837e-11	17.4142	InfvsNormal_Effect
ENSMUSG00000089365	Gm23823	2.05422	1.6783	12.6004	6.38526e-12	6.94143e-11	17.4129	InfvsNormal_Effect
ENSMUSG00000042613	Pbxip1	-0.4819	6.57909	-12.9136	3.85122e-12	4.46492e-11	17.4064	InfvsNormal_Effect
ENSMUSG00000084796	Mir142hg	1.28095	2.3475	12.6325	6.06016e-12	6.63933e-11	17.4056	InfvsNormal_Effect
ENSMUSG00000016128	Stard13	-0.697743	5.53931	-12.9018	3.92438e-12	4.54037e-11	17.4027	InfvsNormal_Effect
ENSMUSG00000027203	Dut	1.14333	3.21137	12.7024	5.40999e-12	6.02082e-11	17.4019	InfvsNormal_Effect
ENSMUSG00000042524	Sun2	-0.618397	6.64439	-12.9075	3.88887e-12	4.50392e-11	17.3966	InfvsNormal_Effect
ENSMUSG00000029405	G3bp2	0.553227	5.96821	12.8928	3.98147e-12	4.59697e-11	17.3898	InfvsNormal_Effect
ENSMUSG00000098234	Snhg6	0.77411	3.42695	12.7209	5.24998e-12	5.87178e-11	17.3826	InfvsNormal_Effect
ENSMUSG00000047021	Cfap65	-1.9992	2.63172	-12.6772	5.63561e-12	6.22573e-11	17.3826	InfvsNormal_Effect
ENSMUSG00000071552	Tigit	3.60645	3.05065	12.5848	6.549e-12	7.10228e-11	17.3808	InfvsNormal_Effect
ENSMUSG00000028229	Rmdn1	-0.857322	1.81835	-12.6236	6.14777e-12	6.71896e-11	17.3766	InfvsNormal_Effect
ENSMUSG00000022876	Samsn1	1.07598	4.61215	12.8035	4.59528e-12	5.21996e-11	17.3744	InfvsNormal_Effect
ENSMUSG00000031762	Mt2	4.72252	2.94809	12.5776	6.62722e-12	7.17038e-11	17.3622	InfvsNormal_Effect
ENSMUSG00000051235	Gen1	2.08867	1.24517	12.5769	6.6341e-12	7.17038e-11	17.3552	InfvsNormal_Effect
ENSMUSG00000000325	Arvcf	-1.25326	1.1954	-12.5773	6.63005e-12	7.17038e-11	17.3538	InfvsNormal_Effect
ENSMUSG00000031391	L1cam	-0.874883	3.69042	-12.7741	4.81831e-12	5.44972e-11	17.3538	InfvsNormal_Effect
ENSMUSG00000053835	H2-T24	0.995974	7.57019	12.8785	4.07363e-12	4.69375e-11	17.352	InfvsNormal_Effect
[truncated: 20,504 more rows]

## Sheet: Lungs_TBvsInf_Effect
gene_id	gene_name	logFC	AveExpr	t	P.Value	adj.P.Val	B	contrast
ENSMUSG00000022505	Emp2	0.468752	8.33599	9.95654	6.86853e-10	1.54563e-05	12.7262	TBvsInf_Effect
ENSMUSG00000032601	Prkar2a	0.353603	5.49028	8.57509	1.1002e-08	5.23664e-05	10.0789	TBvsInf_Effect
ENSMUSG00000033295	Ptprf	0.441113	6.10484	8.57056	1.11071e-08	5.23664e-05	10.0727	TBvsInf_Effect
ENSMUSG00000025885	Myo5b	0.447752	3.84429	8.60409	1.03534e-08	5.23664e-05	10.0116	TBvsInf_Effect
ENSMUSG00000053646	Plxnb1	0.449811	4.60428	8.49793	1.29395e-08	5.23664e-05	9.88375	TBvsInf_Effect
ENSMUSG00000026581	Sell	-0.469206	7.1873	-8.46187	1.39625e-08	5.23664e-05	9.85337	TBvsInf_Effect
ENSMUSG00000029507	Pus1	-0.336339	3.53913	-8.34351	1.7945e-08	5.7688e-05	9.49591	TBvsInf_Effect
ENSMUSG00000021608	Lpcat1	0.464297	5.0054	8.02515	3.55718e-08	8.89412e-05	8.94169	TBvsInf_Effect
ENSMUSG00000038267	Slc22a23	0.516141	3.85864	8.05973	3.30019e-08	8.89412e-05	8.93812	TBvsInf_Effect
ENSMUSG00000037784	Dzip1l	0.402137	4.09504	7.97109	4.00079e-08	9.00297e-05	8.78696	TBvsInf_Effect
ENSMUSG00000024759	Atl3	0.280507	6.27042	7.81611	5.61582e-08	0.000105311	8.50901	TBvsInf_Effect
ENSMUSG00000033590	Myo5c	0.717538	3.27832	7.86796	5.01169e-08	0.000102526	8.42647	TBvsInf_Effect
ENSMUSG00000033389	Arhgap44	0.346778	3.84191	7.74064	6.63171e-08	0.000114795	8.28673	TBvsInf_Effect
ENSMUSG00000067158	Col4a4	0.472312	4.65888	7.64918	8.12066e-08	0.000124575	8.14057	TBvsInf_Effect
ENSMUSG00000022822	Abcc5	0.411843	5.8676	7.5664	9.76381e-08	0.000132142	7.97332	TBvsInf_Effect
ENSMUSG00000036617	Etl4	0.438971	4.52219	7.55647	9.9827e-08	0.000132142	7.93681	TBvsInf_Effect
ENSMUSG00000032508	Myd88	-0.307127	7.34499	-7.49399	1.14801e-07	0.000137616	7.81616	TBvsInf_Effect
ENSMUSG00000029992	Gfpt1	0.352819	6.05054	7.44791	1.27307e-07	0.000137616	7.71578	TBvsInf_Effect
ENSMUSG00000054814	Usp46	0.355135	4.15345	7.45389	1.25608e-07	0.000137616	7.7105	TBvsInf_Effect
ENSMUSG00000055170	Ifng	-0.833986	2.66486	-7.43213	1.31905e-07	0.000137616	7.64843	TBvsInf_Effect
ENSMUSG00000031292	Cdkl5	0.623312	2.21583	7.63913	8.30389e-08	0.000124575	7.62706	TBvsInf_Effect
ENSMUSG00000096472	Cdkn2d	-0.422819	5.27212	-7.39145	1.44561e-07	0.000137616	7.59377	TBvsInf_Effect
ENSMUSG00000020541	Tom1l1	0.437408	3.51105	7.36663	1.52887e-07	0.000137616	7.47384	TBvsInf_Effect
ENSMUSG00000000385	Tmprss2	0.480308	3.48575	7.37531	1.49919e-07	0.000137616	7.45672	TBvsInf_Effect
ENSMUSG00000044968	Napepld	0.473366	2.72454	7.39343	1.43916e-07	0.000137616	7.40043	TBvsInf_Effect
ENSMUSG00000034243	Golgb1	0.328378	5.91353	7.24942	1.99384e-07	0.000171127	7.28073	TBvsInf_Effect
ENSMUSG00000028082	Sh3d19	0.522021	5.25725	7.23651	2.05325e-07	0.000171127	7.25513	TBvsInf_Effect
ENSMUSG00000061859	Patj	0.398761	3.11681	7.16227	2.43189e-07	0.000195446	6.97933	TBvsInf_Effect
ENSMUSG00000044562	Rasip1	-0.439978	5.86332	-6.98015	3.69464e-07	0.000277135	6.68234	TBvsInf_Effect
ENSMUSG00000022286	Grhl2	0.442865	2.59801	7.04794	3.16047e-07	0.000245242	6.62106	TBvsInf_Effect
ENSMUSG00000038708	Golga4	0.287457	5.44553	6.93679	4.08399e-07	0.000291828	6.58746	TBvsInf_Effect
ENSMUSG00000033467	Crlf2	-0.464622	6.16029	-6.91936	4.25215e-07	0.000291828	6.54313	TBvsInf_Effect
ENSMUSG00000031441	Atp11a	0.373347	7.31175	6.91658	4.27957e-07	0.000291828	6.53711	TBvsInf_Effect
ENSMUSG00000022636	Alcam	0.325699	6.42325	6.89412	4.50829e-07	0.000298383	6.48626	TBvsInf_Effect
ENSMUSG00000024737	Slc15a3	-0.401544	7.56448	-6.87382	4.72566e-07	0.000303833	6.4424	TBvsInf_Effect
ENSMUSG00000004552	Ctse	-0.600011	4.35774	-6.84086	5.10182e-07	0.000312275	6.3795	TBvsInf_Effect
ENSMUSG00000003865	Gys1	0.324687	4.31809	6.83811	5.13451e-07	0.000312275	6.37335	TBvsInf_Effect
ENSMUSG00000029715	Pop7	-0.361293	2.95462	-6.81989	5.35693e-07	0.000317229	6.27275	TBvsInf_Effect
ENSMUSG00000034574	Daam1	0.271875	6.1176	6.78399	5.82432e-07	0.000336063	6.23785	TBvsInf_Effect
ENSMUSG00000055296	Tmem245	0.292157	5.07439	6.76742	6.054e-07	0.000339099	6.21021	TBvsInf_Effect
ENSMUSG00000028434	Epb41l4b	0.356921	3.61516	6.75872	6.17831e-07	0.000339099	6.15468	TBvsInf_Effect
ENSMUSG00000071604	Fam189a2	0.428431	4.56783	6.71517	6.84062e-07	0.000357987	6.09796	TBvsInf_Effect
ENSMUSG00000054889	Dsp	0.398642	4.25689	6.68775	7.29451e-07	0.00036126	6.03618	TBvsInf_Effect
ENSMUSG00000060063	Alox5ap	-0.421173	5.1297	-6.69013	7.25398e-07	0.00036126	6.02972	TBvsInf_Effect
ENSMUSG00000042111	Ccdc115	-0.264853	4.66299	-6.68251	7.38477e-07	0.00036126	6.02087	TBvsInf_Effect
ENSMUSG00000096188	Cmtm4	0.438783	4.55071	6.66897	7.62298e-07	0.000364979	5.99346	TBvsInf_Effect
ENSMUSG00000033060	Lmo7	0.342549	7.59133	6.6321	8.31277e-07	0.00036991	5.89117	TBvsInf_Effect
ENSMUSG00000029998	Pcyox1	0.311613	5.4069	6.62854	8.38267e-07	0.00036991	5.88902	TBvsInf_Effect
ENSMUSG00000039952	Dag1	0.433082	7.43541	6.62963	8.36118e-07	0.00036991	5.88501	TBvsInf_Effect
ENSMUSG00000039865	Slc44a3	0.418288	2.31215	6.73006	6.60632e-07	0.000353957	5.87622	TBvsInf_Effect
ENSMUSG00000079465	Col4a3	0.524431	4.09742	6.59701	9.02834e-07	0.000381615	5.8309	TBvsInf_Effect
ENSMUSG00000063077	Kif1b	0.280015	6.35146	6.59293	9.11572e-07	0.000381615	5.80053	TBvsInf_Effect
ENSMUSG00000030516	Tjp1	0.344377	7.39737	6.57574	9.49254e-07	0.000381615	5.76102	TBvsInf_Effect
ENSMUSG00000041936	Agrn	0.379619	7.2757	6.56267	9.78982e-07	0.000381615	5.73112	TBvsInf_Effect
ENSMUSG00000020407	Upp1	-0.527675	6.19992	-6.55461	9.97792e-07	0.000381615	5.71208	TBvsInf_Effect
ENSMUSG00000032050	Rdx	0.260225	7.73996	6.54152	1.02911e-06	0.000381615	5.68358	TBvsInf_Effect
ENSMUSG00000007655	Cav1	0.511745	9.00383	6.5142	1.09778e-06	0.000381615	5.62542	TBvsInf_Effect
ENSMUSG00000021880	Rnase6	-0.633801	3.16342	-6.50413	1.12423e-06	0.000381615	5.60306	TBvsInf_Effect
ENSMUSG00000055639	Dach1	0.804442	3.97034	6.49	1.16248e-06	0.000381615	5.58887	TBvsInf_Effect
ENSMUSG00000020307	Cdc34	-0.247716	5.41855	-6.4949	1.14906e-06	0.000381615	5.57956	TBvsInf_Effect
ENSMUSG00000042784	Muc1	0.471198	5.8276	6.48913	1.16488e-06	0.000381615	5.5659	TBvsInf_Effect
ENSMUSG00000030465	Psd3	0.522639	3.77181	6.48099	1.18757e-06	0.000381615	5.56342	TBvsInf_Effect
ENSMUSG00000032606	Nicn1	0.48737	2.8692	6.50439	1.12354e-06	0.000381615	5.55716	TBvsInf_Effect
ENSMUSG00000018417	Myo1b	0.318123	6.7392	6.4821	1.18444e-06	0.000381615	5.54468	TBvsInf_Effect
ENSMUSG00000036676	Tmtc3	0.318618	5.17885	6.47517	1.20405e-06	0.000381615	5.53989	TBvsInf_Effect
ENSMUSG00000024740	Ddb1	0.261082	7.81773	6.47803	1.19593e-06	0.000381615	5.53787	TBvsInf_Effect
ENSMUSG00000021245	Mlh3	0.376165	3.22379	6.47545	1.20327e-06	0.000381615	5.52303	TBvsInf_Effect
ENSMUSG00000022199	Slc22a17	0.671188	2.66377	6.52584	1.06796e-06	0.000381615	5.52246	TBvsInf_Effect
ENSMUSG00000022901	Cd86	-0.597864	4.3478	-6.45938	1.24999e-06	0.000387532	5.51273	TBvsInf_Effect
ENSMUSG00000040728	Esrp1	0.394343	4.01606	6.4429	1.29985e-06	0.000387532	5.48357	TBvsInf_Effect
ENSMUSG00000022584	Ly6c2	-0.455701	7.11362	-6.4505	1.27662e-06	0.000387532	5.47365	TBvsInf_Effect
ENSMUSG00000038544	Inip	-0.23485	4.45392	-6.44	1.30882e-06	0.000387532	5.47209	TBvsInf_Effect
ENSMUSG00000089715	Cbx6	0.4641	6.02921	6.44483	1.29392e-06	0.000387532	5.46071	TBvsInf_Effect
ENSMUSG00000084128	Esrp2	0.360122	3.7148	6.41481	1.38956e-06	0.000406093	5.41551	TBvsInf_Effect
ENSMUSG00000060038	Dhps	-0.252258	4.30877	-6.39499	1.45664e-06	0.000416629	5.372	TBvsInf_Effect
ENSMUSG00000086503	Xist	0.269079	7.66902	6.39326	1.46264e-06	0.000416629	5.34123	TBvsInf_Effect
ENSMUSG00000024479	Mal2	0.433626	6.12023	6.37426	1.53034e-06	0.000430466	5.2973	TBvsInf_Effect
ENSMUSG00000051427	Ccdc157	0.406995	4.36504	6.34366	1.64611e-06	0.000448613	5.25698	TBvsInf_Effect
ENSMUSG00000034088	Hdlbp	0.296666	8.1084	6.34149	1.65466e-06	0.000448613	5.22333	TBvsInf_Effect
ENSMUSG00000042268	Slc26a9	0.4909	2.7352	6.36143	1.57782e-06	0.000438342	5.21218	TBvsInf_Effect
ENSMUSG00000021057	Akap5	0.592291	3.83784	6.31661	1.75594e-06	0.000459793	5.19566	TBvsInf_Effect
ENSMUSG00000041058	Wwp1	0.320644	4.80245	6.31631	1.7572e-06	0.000459793	5.18268	TBvsInf_Effect
ENSMUSG00000095788	Sirpb1a	-0.448034	5.66156	-6.32299	1.72936e-06	0.000459793	5.17668	TBvsInf_Effect
ENSMUSG00000031848	Lsm4	-0.330078	3.32195	-6.29923	1.83038e-06	0.000468058	5.15242	TBvsInf_Effect
ENSMUSG00000024782	Ak3	0.310875	5.93807	6.30862	1.78977e-06	0.000462933	5.14557	TBvsInf_Effect
ENSMUSG00000018199	Trove2	0.351282	5.3086	6.27186	1.95426e-06	0.000490194	5.0686	TBvsInf_Effect
ENSMUSG00000043505	Gimap5	-0.413247	3.65089	-6.25727	2.02373e-06	0.000495788	5.05763	TBvsInf_Effect
ENSMUSG00000018217	Pmp22	0.339957	7.44142	6.27052	1.96051e-06	0.000490194	5.05414	TBvsInf_Effect
ENSMUSG00000063531	Sema3e	0.384016	4.06396	6.25213	2.0488e-06	0.000495788	5.04939	TBvsInf_Effect
ENSMUSG00000021703	Serinc5	0.456071	4.78537	6.25209	2.04899e-06	0.000495788	5.03537	TBvsInf_Effect
ENSMUSG00000028741	Mrto4	-0.325844	4.3838	-6.23752	2.12181e-06	0.000507948	5.00497	TBvsInf_Effect
ENSMUSG00000018849	Wwc1	0.376883	5.11754	6.21909	2.21771e-06	0.000514486	4.95253	TBvsInf_Effect
ENSMUSG00000060261	Gtf2i	0.389215	5.63811	6.22166	2.20411e-06	0.000514486	4.9474	TBvsInf_Effect
ENSMUSG00000002105	Slc39a13	0.290394	4.72833	6.20331	2.30333e-06	0.000528897	4.91911	TBvsInf_Effect
ENSMUSG00000033450	Tagap	-0.536555	3.76221	-6.18261	2.42081e-06	0.000534073	4.89053	TBvsInf_Effect
ENSMUSG00000039765	Cc2d2a	0.378474	3.45554	6.18557	2.40362e-06	0.000534073	4.88821	TBvsInf_Effect
ENSMUSG00000044701	Il27	-0.527588	2.33971	-6.18998	2.37832e-06	0.000534073	4.88762	TBvsInf_Effect
ENSMUSG00000052105	Mtcl1	0.564572	2.77292	6.19165	2.36879e-06	0.000534073	4.82466	TBvsInf_Effect
ENSMUSG00000112343	Sfta3-ps	0.478121	3.87297	6.14578	2.64509e-06	0.000557682	4.80513	TBvsInf_Effect
ENSMUSG00000078670	Fam174b	0.421683	4.4442	6.14551	2.64677e-06	0.000557682	4.79882	TBvsInf_Effect
ENSMUSG00000049719	Prss46	-0.913122	0.608111	-6.22498	2.18658e-06	0.000514486	4.79306	TBvsInf_Effect
ENSMUSG00000073412	Lst1	-0.638089	4.64246	-6.14521	2.64874e-06	0.000557682	4.77811	TBvsInf_Effect
ENSMUSG00000037447	Arid5a	-0.34408	6.21463	-6.14474	2.65173e-06	0.000557682	4.75859	TBvsInf_Effect
ENSMUSG00000075590	Nrbp2	0.360414	5.0166	6.13282	2.72892e-06	0.000564271	4.75413	TBvsInf_Effect
ENSMUSG00000050390	C77080	0.347841	5.37436	6.13171	2.73627e-06	0.000564271	4.73871	TBvsInf_Effect
ENSMUSG00000053702	Nebl	0.325064	5.44716	6.12507	2.78038e-06	0.000564271	4.72322	TBvsInf_Effect
ENSMUSG00000078771	Evi2a	-0.532523	4.29886	-6.11211	2.86863e-06	0.000571237	4.70792	TBvsInf_Effect
ENSMUSG00000052534	Pbx1	0.379312	6.4983	6.12201	2.80095e-06	0.000564271	4.70527	TBvsInf_Effect
ENSMUSG00000072620	Slfn2	-0.472635	5.71208	-6.1209	2.80844e-06	0.000564271	4.70404	TBvsInf_Effect
ENSMUSG00000061039	Olfr920	-0.850316	2.39168	-6.14742	2.63464e-06	0.000557682	4.69712	TBvsInf_Effect
ENSMUSG00000033577	Myo6	0.383837	4.75522	6.10428	2.92332e-06	0.000571237	4.69704	TBvsInf_Effect
ENSMUSG00000019734	Tmc4	0.355153	3.49545	6.09864	2.96337e-06	0.000571237	4.69612	TBvsInf_Effect
ENSMUSG00000028556	Dock7	0.300147	5.29035	6.10836	2.89466e-06	0.000571237	4.68631	TBvsInf_Effect
ENSMUSG00000027312	Atrn	0.261537	5.70655	6.09771	2.97004e-06	0.000571237	4.65532	TBvsInf_Effect
ENSMUSG00000043733	Ptpn11	0.184778	6.81655	6.08661	3.05065e-06	0.000578273	4.62168	TBvsInf_Effect
ENSMUSG00000032473	Cldn18	0.452985	6.96808	6.07735	3.11964e-06	0.000578273	4.60003	TBvsInf_Effect
ENSMUSG00000064128	Cenpj	0.434977	3.55665	6.05028	3.33055e-06	0.00059482	4.58718	TBvsInf_Effect
ENSMUSG00000034595	Ppp1r18	-0.240932	7.71058	-6.0679	3.19172e-06	0.000583928	4.58144	TBvsInf_Effect
ENSMUSG00000021062	Rab15	0.474334	3.88593	6.04093	3.40671e-06	0.000594905	4.56336	TBvsInf_Effect
ENSMUSG00000060510	Zfp266	0.29484	4.57218	6.04621	3.36352e-06	0.000594905	4.56318	TBvsInf_Effect
ENSMUSG00000058755	Osm	-0.589684	3.9213	-6.04049	3.41034e-06	0.000594905	4.56008	TBvsInf_Effect
ENSMUSG00000024732	Ccdc86	-0.373288	5.05474	-6.05382	3.30214e-06	0.000594465	4.55675	TBvsInf_Effect
ENSMUSG00000024847	Aip	-0.234502	4.41846	-6.0355	3.45175e-06	0.000597498	4.53783	TBvsInf_Effect
ENSMUSG00000084796	Mir142hg	-0.493278	2.3475	-6.05734	3.27422e-06	0.000594191	4.52857	TBvsInf_Effect
ENSMUSG00000027655	Dhx35	-0.30961	3.76117	-6.01083	3.66418e-06	0.000624659	4.49618	TBvsInf_Effect
ENSMUSG00000044217	Aqp5	0.420714	5.62617	6.02997	3.49829e-06	0.000600931	4.49413	TBvsInf_Effect
ENSMUSG00000032735	Ablim3	0.363034	3.63986	5.99674	3.79145e-06	0.000628823	4.46358	TBvsInf_Effect
ENSMUSG00000026770	Il2ra	-0.484461	3.02934	-5.99275	3.82833e-06	0.000628823	4.4538	TBvsInf_Effect
ENSMUSG00000034681	Rnps1	-0.221958	4.62399	-5.99752	3.78426e-06	0.000628823	4.44256	TBvsInf_Effect
ENSMUSG00000029166	Mapre3	0.344434	4.80342	5.9968	3.79092e-06	0.000628823	4.4397	TBvsInf_Effect
ENSMUSG00000079442	St6galnac4	-0.271265	5.32994	-5.99478	3.80953e-06	0.000628823	4.41405	TBvsInf_Effect
ENSMUSG00000067629	Syngap1	0.466573	3.63458	5.97105	4.03514e-06	0.000655788	4.40472	TBvsInf_Effect
ENSMUSG00000031644	Nek1	0.349196	3.18186	5.96946	4.05077e-06	0.000655788	4.38591	TBvsInf_Effect
ENSMUSG00000049744	Arhgap15	-0.502648	3.26825	-5.95428	4.20281e-06	0.00066098	4.36544	TBvsInf_Effect
ENSMUSG00000068391	Chrac1	-0.313071	4.29688	-5.95546	4.19074e-06	0.00066098	4.35503	TBvsInf_Effect
ENSMUSG00000054582	Pabpc1l	-0.835587	1.3788	-6.0753	3.13511e-06	0.000578273	4.35108	TBvsInf_Effect
ENSMUSG00000039110	Mycbpap	0.89249	0.309227	6.6285	8.38351e-07	0.00036991	4.34977	TBvsInf_Effect
ENSMUSG00000039414	Heatr5b	0.313593	5.11048	5.96318	4.11295e-06	0.00066098	4.34948	TBvsInf_Effect
ENSMUSG00000062866	Phactr2	0.31203	5.05027	5.95578	4.18757e-06	0.00066098	4.33899	TBvsInf_Effect
ENSMUSG00000022656	Nectin3	0.280522	4.90766	5.95165	4.22971e-06	0.00066098	4.33312	TBvsInf_Effect
ENSMUSG00000039254	Pomt1	0.360919	3.53228	5.93103	4.44704e-06	0.000671622	4.31271	TBvsInf_Effect
ENSMUSG00000037151	Lrrc20	0.375377	2.89824	5.93797	4.37266e-06	0.000666603	4.3082	TBvsInf_Effect
ENSMUSG00000030340	Scnn1a	0.499071	7.39195	5.94766	4.2709e-06	0.000662815	4.29507	TBvsInf_Effect
ENSMUSG00000041215	Yeats2	0.304354	4.51645	5.92756	4.48469e-06	0.000672794	4.28459	TBvsInf_Effect
ENSMUSG00000024921	Smarca2	0.420632	6.15421	5.93689	4.38418e-06	0.000666603	4.27348	TBvsInf_Effect
ENSMUSG00000033610	Pank1	0.521541	1.50932	6.07595	3.13021e-06	0.000578273	4.27206	TBvsInf_Effect
ENSMUSG00000020315	Sptbn1	0.393783	9.18362	5.92079	4.55908e-06	0.000674953	4.24094	TBvsInf_Effect
ENSMUSG00000028132	Tmem56	0.533516	2.08192	5.93736	4.37916e-06	0.000666603	4.19961	TBvsInf_Effect
ENSMUSG00000019437	Tlcd1	0.40995	2.47229	5.91693	4.60209e-06	0.000676869	4.18801	TBvsInf_Effect
ENSMUSG00000036667	Tcaf1	0.401027	4.45731	5.88282	5.00041e-06	0.000697514	4.18395	TBvsInf_Effect
ENSMUSG00000020546	Stxbp4	0.585845	2.23885	5.92299	4.53478e-06	0.000674953	4.1732	TBvsInf_Effect
ENSMUSG00000018819	Lsp1	-0.322597	7.21389	-5.89299	4.87811e-06	0.000697514	4.16471	TBvsInf_Effect
ENSMUSG00000027670	Ocstamp	-0.768174	3.62827	-5.87606	5.08343e-06	0.000697514	4.14851	TBvsInf_Effect
ENSMUSG00000031504	Rab20	-0.347003	4.73315	-5.87843	5.05419e-06	0.000697514	4.14706	TBvsInf_Effect
ENSMUSG00000068747	Sort1	0.400142	5.63755	5.88067	5.02664e-06	0.000697514	4.14631	TBvsInf_Effect
ENSMUSG00000074342	I830077J02Rik	-0.440913	4.34674	-5.86844	5.17867e-06	0.000698349	4.14182	TBvsInf_Effect
ENSMUSG00000020889	Nr1d1	-0.694686	6.54976	-5.87767	5.0635e-06	0.000697514	4.1346	TBvsInf_Effect
ENSMUSG00000034917	Tjp3	0.417914	3.12108	5.84899	5.43007e-06	0.000710423	4.1179	TBvsInf_Effect
ENSMUSG00000037580	Gch1	-0.372281	5.68445	-5.86937	5.16691e-06	0.000698349	4.11257	TBvsInf_Effect
ENSMUSG00000026553	Copa	0.20172	8.15833	5.86813	5.18261e-06	0.000698349	4.11069	TBvsInf_Effect
ENSMUSG00000046034	Otulin	-0.311236	4.47288	-5.85107	5.40258e-06	0.000710423	4.10159	TBvsInf_Effect
ENSMUSG00000082976	Gm15056	-0.864681	4.30848	-5.85679	5.32779e-06	0.000705243	4.08295	TBvsInf_Effect
ENSMUSG00000034021	Pds5b	0.277798	4.82346	5.84548	5.4768e-06	0.000712395	4.08079	TBvsInf_Effect
ENSMUSG00000035093	Secisbp2l	0.184951	6.36194	5.85782	5.31443e-06	0.000705243	4.08078	TBvsInf_Effect
ENSMUSG00000036580	Spg20	0.211443	4.60508	5.82967	5.69223e-06	0.00071962	4.05152	TBvsInf_Effect
ENSMUSG00000022641	Bbx	0.277968	5.10592	5.83495	5.61931e-06	0.00071962	4.04384	TBvsInf_Effect
ENSMUSG00000026479	Lamc2	0.522347	6.0816	5.84193	5.52445e-06	0.000714464	4.04314	TBvsInf_Effect
ENSMUSG00000076441	Ass1	-0.584838	5.74222	-5.83084	5.67598e-06	0.00071962	4.0197	TBvsInf_Effect
ENSMUSG00000074364	Ehd2	0.340811	8.0195	5.83021	5.6847e-06	0.00071962	4.01906	TBvsInf_Effect
ENSMUSG00000004709	Cd244a	-0.734236	3.32658	-5.80246	6.08326e-06	0.000760509	4.01622	TBvsInf_Effect
ENSMUSG00000096403	Gm9825	-0.348974	3.65966	-5.79821	6.14668e-06	0.000764192	4.00427	TBvsInf_Effect
ENSMUSG00000042359	Osbpl6	0.653319	1.94497	5.89847	4.8135e-06	0.000696547	3.988	TBvsInf_Effect
ENSMUSG00000058297	Spock2	0.43334	6.2662	5.80419	6.05758e-06	0.000760509	3.95381	TBvsInf_Effect
ENSMUSG00000028550	Atg4c	0.336214	3.10885	5.77534	6.50017e-06	0.000780716	3.94724	TBvsInf_Effect
ENSMUSG00000061458	Nol10	-0.229413	4.49569	-5.78447	6.35657e-06	0.000780716	3.94404	TBvsInf_Effect
ENSMUSG00000038564	Ift172	0.347605	4.48122	5.77394	6.52244e-06	0.000780716	3.93002	TBvsInf_Effect
ENSMUSG00000021645	Smn1	-0.198006	4.66018	-5.78035	6.42103e-06	0.000780716	3.92677	TBvsInf_Effect
ENSMUSG00000056919	Cep162	0.333754	3.73411	5.76268	6.70465e-06	0.000796391	3.92078	TBvsInf_Effect
ENSMUSG00000079215	Zfp664	0.294882	5.71204	5.78727	6.31326e-06	0.00078059	3.92075	TBvsInf_Effect
ENSMUSG00000069808	Fam57a	0.303329	3.60956	5.76149	6.72418e-06	0.000796391	3.91909	TBvsInf_Effect
ENSMUSG00000066235	Pomgnt2	0.601561	1.50856	5.89972	4.79885e-06	0.000696547	3.90612	TBvsInf_Effect
ENSMUSG00000043065	Spice1	0.567487	3.1491	5.75621	6.81166e-06	0.000802527	3.89845	TBvsInf_Effect
ENSMUSG00000037234	Hook3	0.237413	5.70814	5.77734	6.46843e-06	0.000780716	3.89579	TBvsInf_Effect
ENSMUSG00000048038	Ccdc187	0.824433	1.74432	5.88707	4.94887e-06	0.000697514	3.87811	TBvsInf_Effect
ENSMUSG00000045414	1190002N15Rik	0.366298	5.02271	5.75013	6.91377e-06	0.00080906	3.85351	TBvsInf_Effect
ENSMUSG00000033294	Noc4l	-0.326329	5.78324	-5.74864	6.93901e-06	0.00080906	3.82206	TBvsInf_Effect
ENSMUSG00000077704	Snord89	-0.664901	0.781074	-5.89717	4.82875e-06	0.000696547	3.81277	TBvsInf_Effect
ENSMUSG00000045411	2410002F23Rik	-0.342877	4.60435	-5.72454	7.36103e-06	0.000832388	3.80209	TBvsInf_Effect
ENSMUSG00000026383	Epb41l5	0.383105	3.57317	5.70975	7.63275e-06	0.000835925	3.80162	TBvsInf_Effect
ENSMUSG00000020176	Grb10	0.410075	6.20755	5.73814	7.11978e-06	0.000821622	3.7956	TBvsInf_Effect
ENSMUSG00000062007	Hsh2d	-0.497925	2.21866	-5.72667	7.32265e-06	0.00083223	3.7947	TBvsInf_Effect
ENSMUSG00000033970	Rfc3	-0.335284	3.36704	-5.70613	7.70066e-06	0.000835925	3.79154	TBvsInf_Effect
ENSMUSG00000059495	Arhgef12	0.380088	6.77695	5.73578	7.16096e-06	0.000822159	3.78905	TBvsInf_Effect
ENSMUSG00000001496	Nkx2-1	0.553116	4.71076	5.71799	7.48014e-06	0.000835925	3.78903	TBvsInf_Effect
ENSMUSG00000062312	Erbb2	0.293022	4.44147	5.70653	7.69327e-06	0.000835925	3.76693	TBvsInf_Effect
ENSMUSG00000024130	Abca3	0.435851	5.56347	5.71971	7.44857e-06	0.000835925	3.76329	TBvsInf_Effect
ENSMUSG00000085531	Slc36a3os	-1.46135	-0.72138	-6.50587	1.11963e-06	0.000381615	3.75478	TBvsInf_Effect
ENSMUSG00000055065	Ddx17	0.262613	8.0207	5.71233	7.58457e-06	0.000835925	3.7373	TBvsInf_Effect
ENSMUSG00000027456	Sdcbp2	-0.493209	3.44569	-5.68302	8.14997e-06	0.000845647	3.73586	TBvsInf_Effect
ENSMUSG00000022503	Nubp1	-0.317011	3.19672	-5.68049	8.20071e-06	0.000845647	3.7341	TBvsInf_Effect
ENSMUSG00000042473	Tbc1d8b	0.345776	3.59334	5.67824	8.24617e-06	0.000845647	3.72729	TBvsInf_Effect
ENSMUSG00000026077	Npas2	0.686455	1.79009	5.72899	7.28106e-06	0.000831704	3.72704	TBvsInf_Effect
ENSMUSG00000041957	Pkp2	0.336154	3.60889	5.67784	8.25422e-06	0.000845647	3.72614	TBvsInf_Effect
ENSMUSG00000033526	Ppip5k1	0.323438	3.61868	5.67613	8.28897e-06	0.000845647	3.72264	TBvsInf_Effect
ENSMUSG00000044811	Cd300c2	-0.504519	5.40621	-5.70476	7.72663e-06	0.000835925	3.72035	TBvsInf_Effect
ENSMUSG00000033629	Hacd3	0.230401	4.95635	5.69309	7.95098e-06	0.000845647	3.71749	TBvsInf_Effect
ENSMUSG00000054342	Kcnn4	-0.610141	2.55486	-5.6719	8.37543e-06	0.000848975	3.70296	TBvsInf_Effect
ENSMUSG00000030047	Arhgap25	-0.364951	5.0427	-5.69051	8.00157e-06	0.000845647	3.70266	TBvsInf_Effect
ENSMUSG00000046727	Cystm1	0.355704	5.12947	5.69011	8.00945e-06	0.000845647	3.69511	TBvsInf_Effect
ENSMUSG00000029093	Sorcs2	0.544401	3.66694	5.66516	8.51525e-06	0.000858985	3.69275	TBvsInf_Effect
ENSMUSG00000060708	Bloc1s4	-0.29901	3.98478	-5.66348	8.55053e-06	0.000858985	3.68256	TBvsInf_Effect
ENSMUSG00000033213	AA467197	-0.819695	2.57557	-5.65134	8.80932e-06	0.000879695	3.66007	TBvsInf_Effect
ENSMUSG00000032777	Gtf3c1	0.292083	5.88142	5.67643	8.2828e-06	0.000845647	3.65224	TBvsInf_Effect
ENSMUSG00000037455	Slc18b1	0.419949	2.26119	5.67534	8.30503e-06	0.000845647	3.64461	TBvsInf_Effect
ENSMUSG00000028127	Abcd3	0.269685	4.78197	5.65016	8.83487e-06	0.000879695	3.61585	TBvsInf_Effect
ENSMUSG00000003208	Yju2	-0.300966	3.33678	-5.61602	9.60844e-06	0.00092008	3.58474	TBvsInf_Effect
ENSMUSG00000044626	Liph	0.517373	2.90614	5.61818	9.55749e-06	0.00092008	3.57949	TBvsInf_Effect
ENSMUSG00000020964	Sel1l	0.184884	7.06748	5.64781	8.88607e-06	0.000880896	3.57868	TBvsInf_Effect
ENSMUSG00000049571	Cfap46	0.87129	1.21111	5.87793	5.06031e-06	0.000697514	3.56714	TBvsInf_Effect
ENSMUSG00000005871	Apc	0.225339	5.63378	5.63851	9.0915e-06	0.000897307	3.56533	TBvsInf_Effect
ENSMUSG00000028217	Cdh17	-0.860419	-0.427125	-6.08076	3.09406e-06	0.000578273	3.56332	TBvsInf_Effect
ENSMUSG00000061024	Rrs1	-0.25708	4.68308	-5.62793	9.33109e-06	0.000908994	3.56192	TBvsInf_Effect
ENSMUSG00000059588	Calcrl	0.55686	8.65199	5.63477	9.17539e-06	0.000901632	3.55607	TBvsInf_Effect
ENSMUSG00000032216	Nedd4	0.369563	7.93413	5.63142	9.25148e-06	0.000905157	3.54353	TBvsInf_Effect
ENSMUSG00000073664	Nbeal1	0.339571	4.90109	5.61707	9.58363e-06	0.00092008	3.53931	TBvsInf_Effect
ENSMUSG00000030483	Cyp2b10	0.652422	5.22455	5.61781	9.56629e-06	0.00092008	3.53009	TBvsInf_Effect
ENSMUSG00000027281	Slx4ip	0.261389	3.04106	5.58584	1.03495e-05	0.000959818	3.51437	TBvsInf_Effect
ENSMUSG00000037815	Ctnna1	0.219073	8.35031	5.61041	9.74203e-06	0.000928919	3.49601	TBvsInf_Effect
ENSMUSG00000000673	Haao	-0.675707	0.551662	-5.85895	5.29982e-06	0.000705243	3.48945	TBvsInf_Effect
ENSMUSG00000117239	AC166110.3	-1.00026	3.14263	-5.58976	1.02501e-05	0.000959818	3.48458	TBvsInf_Effect
ENSMUSG00000022100	Xpo7	0.204358	5.416	5.58754	1.03064e-05	0.000959818	3.44773	TBvsInf_Effect
ENSMUSG00000039849	Pcif1	-0.245955	6.30332	-5.59107	1.02172e-05	0.000959818	3.44331	TBvsInf_Effect
ENSMUSG00000000881	Dlg3	0.300347	4.26052	5.56414	1.09178e-05	0.000998709	3.44066	TBvsInf_Effect
ENSMUSG00000026832	Cytip	-0.466102	5.8095	-5.58525	1.03647e-05	0.000959818	3.43632	TBvsInf_Effect
ENSMUSG00000041740	Rnf10	0.18436	7.67368	5.57799	1.05515e-05	0.000973118	3.41402	TBvsInf_Effect
ENSMUSG00000048612	Myof	0.346942	7.78472	5.57546	1.06175e-05	0.000975207	3.40948	TBvsInf_Effect
ENSMUSG00000107881	Gm44250	0.296127	4.07958	5.54044	1.15749e-05	0.00104606	3.39454	TBvsInf_Effect
ENSMUSG00000020782	Llgl2	0.262688	4.8847	5.55762	1.10949e-05	0.00100774	3.39072	TBvsInf_Effect
ENSMUSG00000025504	Eps8l2	0.349574	4.11351	5.53472	1.17395e-05	0.00105248	3.37573	TBvsInf_Effect
ENSMUSG00000020451	Limk2	0.180782	6.04972	5.55721	1.1106e-05	0.00100774	3.36384	TBvsInf_Effect
ENSMUSG00000007908	Hmgcll1	0.549771	1.65873	5.60018	9.99034e-06	0.000944591	3.36166	TBvsInf_Effect
ENSMUSG00000095362	Gm14325	0.516303	1.58794	5.60296	9.92239e-06	0.000942125	3.36099	TBvsInf_Effect
ENSMUSG00000063019	Manbal	-0.247574	4.44875	-5.53735	1.16635e-05	0.00104985	3.3608	TBvsInf_Effect
ENSMUSG00000029189	Sel1l3	0.49045	0.824972	5.68445	8.12144e-06	0.000845647	3.3343	TBvsInf_Effect
ENSMUSG00000023927	Satb1	-0.399149	3.37484	-5.50408	1.26618e-05	0.00110867	3.32516	TBvsInf_Effect
ENSMUSG00000064030	Pym1	-0.284738	4.33352	-5.52028	1.21653e-05	0.00107778	3.32175	TBvsInf_Effect
ENSMUSG00000047037	Nipa1	0.467139	0.993245	5.67791	8.25286e-06	0.000845647	3.31879	TBvsInf_Effect
ENSMUSG00000068740	Celsr2	0.289515	3.64503	5.49772	1.28622e-05	0.00111322	3.30928	TBvsInf_Effect
ENSMUSG00000068335	Dok1	-0.312712	5.44084	-5.53069	1.18566e-05	0.00105877	3.30455	TBvsInf_Effect
ENSMUSG00000029469	Ift81	0.512678	2.96079	5.49242	1.30317e-05	0.00111934	3.28887	TBvsInf_Effect
ENSMUSG00000022651	Retnlg	-1.36082	8.18446	-5.52316	1.2079e-05	0.00107436	3.28462	TBvsInf_Effect
ENSMUSG00000069833	Ahnak	0.388686	9.04781	5.50783	1.2545e-05	0.00110706	3.25531	TBvsInf_Effect
ENSMUSG00000030685	Kctd13	-0.321414	3.41067	-5.47422	1.36312e-05	0.00115752	3.25447	TBvsInf_Effect
ENSMUSG00000062014	Gmfb	0.214055	6.54842	5.5051	1.26298e-05	0.00110867	3.23542	TBvsInf_Effect
ENSMUSG00000033323	Ctdp1	-0.224331	5.46813	-5.49924	1.2814e-05	0.00111322	3.2324	TBvsInf_Effect
ENSMUSG00000024798	Htr7	-0.96829	2.96414	-5.46148	1.40675e-05	0.00117167	3.21362	TBvsInf_Effect
ENSMUSG00000045248	Med26	-0.261909	3.21635	-5.44974	1.44818e-05	0.00118719	3.19909	TBvsInf_Effect
ENSMUSG00000074886	Grk6	-0.331061	6.04328	-5.48788	1.31786e-05	0.00112759	3.196	TBvsInf_Effect
ENSMUSG00000030873	Scnn1b	0.464327	3.81854	5.4504	1.44583e-05	0.00118719	3.19083	TBvsInf_Effect
ENSMUSG00000022650	Retnlb	1.3021	-2.15947	6.57052	9.61019e-07	0.000381615	3.17225	TBvsInf_Effect
ENSMUSG00000032743	D430042O09Rik	0.238944	4.73018	5.46025	1.41102e-05	0.00117167	3.17087	TBvsInf_Effect
ENSMUSG00000028136	Snx27	0.241483	5.28947	5.47003	1.3773e-05	0.00116517	3.16812	TBvsInf_Effect
ENSMUSG00000025950	Idh1	0.361341	5.17484	5.46536	1.39333e-05	0.00116558	3.15862	TBvsInf_Effect
ENSMUSG00000024421	Lama3	0.469727	2.8692	5.43634	1.49703e-05	0.00121179	3.15851	TBvsInf_Effect
ENSMUSG00000045100	Slc25a26	-0.396632	2.39895	-5.44901	1.45082e-05	0.00118719	3.1539	TBvsInf_Effect
ENSMUSG00000020778	Ten1	-0.263136	3.1094	-5.42262	1.54874e-05	0.00123088	3.13605	TBvsInf_Effect
ENSMUSG00000054808	Actn4	0.169424	8.57793	5.4572	1.42171e-05	0.00117621	3.13099	TBvsInf_Effect
ENSMUSG00000038764	Ptpn3	0.33677	3.48269	5.42103	1.55484e-05	0.00123088	3.13015	TBvsInf_Effect
ENSMUSG00000037890	Wdr19	0.46179	3.9111	5.4236	1.545e-05	0.00123088	3.12836	TBvsInf_Effect
ENSMUSG00000036845	Lin37	-0.256087	4.10651	-5.41998	1.5589e-05	0.00123088	3.09911	TBvsInf_Effect
ENSMUSG00000018398	Sept8	0.26775	6.40254	5.44551	1.46345e-05	0.00119319	3.09194	TBvsInf_Effect
ENSMUSG00000057135	Scimp	-0.620634	4.33547	-5.43316	1.50885e-05	0.00121352	3.09117	TBvsInf_Effect
ENSMUSG00000025810	Nrp1	0.376251	6.07397	5.43708	1.4943e-05	0.00121179	3.07543	TBvsInf_Effect
ENSMUSG00000025813	Homer2	0.676984	0.0728561	5.78043	6.41974e-06	0.000780716	3.06857	TBvsInf_Effect
ENSMUSG00000054892	Txk	-0.65196	2.32682	-5.41089	1.59438e-05	0.00124062	3.06714	TBvsInf_Effect
ENSMUSG00000034959	Rubcnl	-0.670481	2.54606	-5.38959	1.68081e-05	0.00127781	3.05211	TBvsInf_Effect
ENSMUSG00000030541	Idh2	0.261075	5.03433	5.41163	1.59147e-05	0.00124062	3.03976	TBvsInf_Effect
ENSMUSG00000057440	Mpp7	0.397527	2.20987	5.40371	1.62301e-05	0.00125435	3.03808	TBvsInf_Effect
ENSMUSG00000064363	mt-Nd4	0.371265	9.75066	5.4109	1.59437e-05	0.00124062	3.02817	TBvsInf_Effect
ENSMUSG00000063488	Zkscan7	0.558079	2.4028	5.39794	1.64638e-05	0.00126446	3.0274	TBvsInf_Effect
ENSMUSG00000052539	Magi3	0.376431	4.3032	5.38981	1.67988e-05	0.00127781	3.02387	TBvsInf_Effect
ENSMUSG00000024197	Plin3	0.314897	5.40905	5.41117	1.59328e-05	0.00124062	3.02336	TBvsInf_Effect
ENSMUSG00000032724	Abtb2	-0.319424	4.71378	-5.40256	1.62765e-05	0.00125435	3.02176	TBvsInf_Effect
ENSMUSG00000102051	I830127L07Rik	-1.05309	2.48805	-5.37955	1.72317e-05	0.00130122	3.02081	TBvsInf_Effect
ENSMUSG00000022621	Rabl2	0.30662	3.84324	5.37759	1.73156e-05	0.00130247	3.02018	TBvsInf_Effect
ENSMUSG00000058594	Fbh1	0.215323	5.52039	5.40977	1.59881e-05	0.00124062	3.01746	TBvsInf_Effect
ENSMUSG00000020776	Fbf1	0.352655	3.99703	5.37538	1.74106e-05	0.00130247	3.00694	TBvsInf_Effect
ENSMUSG00000049482	Ctu2	-0.270937	3.71112	-5.36948	1.76674e-05	0.00131645	2.99811	TBvsInf_Effect
ENSMUSG00000040855	Reps2	0.421324	2.92675	5.36417	1.79017e-05	0.00132951	2.98797	TBvsInf_Effect
ENSMUSG00000073910	Mob3b	0.331765	3.27128	5.35568	1.82827e-05	0.00134449	2.98055	TBvsInf_Effect
ENSMUSG00000021662	Arhgef28	0.331883	3.36611	5.35207	1.8447e-05	0.00134449	2.9718	TBvsInf_Effect
ENSMUSG00000033470	Cysltr2	-0.642826	2.5182	-5.35327	1.83921e-05	0.00134449	2.96902	TBvsInf_Effect
ENSMUSG00000009073	Nf2	0.167917	6.20733	5.39322	1.66574e-05	0.00127497	2.96714	TBvsInf_Effect
ENSMUSG00000050628	Ubald2	-0.250969	5.30005	-5.38563	1.69737e-05	0.00128605	2.96285	TBvsInf_Effect
ENSMUSG00000024127	Prepl	0.259264	3.69297	5.35175	1.84619e-05	0.00134449	2.96176	TBvsInf_Effect
ENSMUSG00000084792	1700056N10Rik	-0.703586	0.486156	-5.68022	8.20617e-06	0.000845647	2.95787	TBvsInf_Effect
ENSMUSG00000078234	Klhdc7a	0.614843	1.7503	5.43286	1.50996e-05	0.00121352	2.95231	TBvsInf_Effect
ENSMUSG00000019843	Fyn	-0.359923	6.25326	-5.37512	1.74219e-05	0.00130247	2.92265	TBvsInf_Effect
ENSMUSG00000029575	Mmab	0.379168	2.89656	5.32657	1.96524e-05	0.00139069	2.90984	TBvsInf_Effect
ENSMUSG00000003153	Slc2a3	-0.506764	4.51624	-5.34184	1.89213e-05	0.00136034	2.89433	TBvsInf_Effect
ENSMUSG00000028228	Cpne3	0.257739	5.63352	5.35616	1.82607e-05	0.00134449	2.88479	TBvsInf_Effect
ENSMUSG00000027254	Map1a	0.576332	4.09678	5.33017	1.94776e-05	0.00138704	2.87501	TBvsInf_Effect
ENSMUSG00000041057	Wdr43	-0.247895	5.28918	-5.34916	1.85809e-05	0.00134812	2.87303	TBvsInf_Effect
ENSMUSG00000030214	Plbd1	-0.48633	4.64741	-5.33761	1.91211e-05	0.00137033	2.86824	TBvsInf_Effect
ENSMUSG00000044770	Scml4	-0.676664	0.116658	-5.71219	7.58712e-06	0.000835925	2.8628	TBvsInf_Effect
ENSMUSG00000030095	Tmem43	0.180548	6.671	5.34806	1.86316e-05	0.00134812	2.85595	TBvsInf_Effect
ENSMUSG00000028793	Rnf19b	-0.358607	8.03179	-5.34374	1.88326e-05	0.0013583	2.85595	TBvsInf_Effect
ENSMUSG00000046245	Pilra	-0.449604	4.44589	-5.32267	1.9844e-05	0.00139547	2.84716	TBvsInf_Effect
ENSMUSG00000030683	Sez6l2	-0.488769	0.762152	-5.46611	1.39073e-05	0.00116558	2.84101	TBvsInf_Effect
ENSMUSG00000035133	Arhgap5	0.275383	5.63442	5.33413	1.92873e-05	0.00137785	2.83299	TBvsInf_Effect
ENSMUSG00000038011	Dnah10	1.06223	1.25217	5.46661	1.38901e-05	0.00116558	2.82012	TBvsInf_Effect
ENSMUSG00000037366	Pafah2	0.323141	3.09354	5.28433	2.18273e-05	0.00150208	2.81468	TBvsInf_Effect
ENSMUSG00000015745	Plekho1	-0.27004	7.38944	-5.32353	1.98014e-05	0.00139547	2.79934	TBvsInf_Effect
ENSMUSG00000020561	Twistnb	-0.256423	4.50464	-5.29474	2.12697e-05	0.00148342	2.78012	TBvsInf_Effect
ENSMUSG00000052253	Zfp622	-0.205934	4.8695	-5.29431	2.12924e-05	0.00148342	2.7605	TBvsInf_Effect
ENSMUSG00000031078	Cttn	0.234613	6.82241	5.30745	2.06085e-05	0.00144471	2.75788	TBvsInf_Effect
ENSMUSG00000034833	Tespa1	-0.861594	-0.248197	-5.74263	7.0419e-06	0.000816824	2.75357	TBvsInf_Effect
ENSMUSG00000055660	Mettl4	0.312064	3.52027	5.26097	2.31329e-05	0.00156687	2.75325	TBvsInf_Effect
ENSMUSG00000017897	Eya2	0.318314	4.16388	5.27217	2.24972e-05	0.00153877	2.74202	TBvsInf_Effect
ENSMUSG00000106957	Gm43085	0.646211	2.80796	5.24939	2.38092e-05	0.00159458	2.73303	TBvsInf_Effect
ENSMUSG00000009575	Cbx5	0.2656	5.89021	5.29192	2.14192e-05	0.00148391	2.7251	TBvsInf_Effect
ENSMUSG00000057193	Slc44a2	0.234511	7.76331	5.29046	2.14974e-05	0.00148391	2.72085	TBvsInf_Effect
ENSMUSG00000032322	Pstpip1	-0.360827	6.08549	-5.29062	2.14889e-05	0.00148391	2.71715	TBvsInf_Effect
ENSMUSG00000079427	Mthfsl	-0.271283	2.95946	-5.23774	2.45096e-05	0.00162217	2.70605	TBvsInf_Effect
ENSMUSG00000029165	Agbl5	0.281399	3.08349	5.23278	2.48144e-05	0.00162798	2.69479	TBvsInf_Effect
ENSMUSG00000056952	Tatdn2	-0.216579	5.98426	-5.27852	2.21447e-05	0.00151928	2.68987	TBvsInf_Effect
ENSMUSG00000028583	Pdpn	0.389076	5.36658	5.26378	2.29719e-05	0.00156648	2.66157	TBvsInf_Effect
ENSMUSG00000023232	Serinc2	0.322468	4.16749	5.24067	2.43314e-05	0.00161991	2.65779	TBvsInf_Effect
ENSMUSG00000028850	Gpatch3	-0.323759	3.41555	-5.22075	2.55686e-05	0.0016495	2.65721	TBvsInf_Effect
ENSMUSG00000042302	Ehbp1	0.377816	3.67426	5.22054	2.55822e-05	0.0016495	2.65479	TBvsInf_Effect
ENSMUSG00000005417	Mprip	0.222714	8.21984	5.26177	2.30868e-05	0.00156687	2.65386	TBvsInf_Effect
ENSMUSG00000006310	Zbtb32	-0.307549	3.57113	-5.22298	2.54273e-05	0.00164897	2.64915	TBvsInf_Effect
ENSMUSG00000016257	Prelid3b	-0.201292	5.41321	-5.2581	2.32987e-05	0.00156973	2.64753	TBvsInf_Effect
ENSMUSG00000026849	Tor1a	-0.17256	5.05809	-5.25119	2.37027e-05	0.00159219	2.64395	TBvsInf_Effect
ENSMUSG00000035152	Ap2b1	0.182886	7.07247	5.26004	2.31866e-05	0.00156687	2.64351	TBvsInf_Effect
ENSMUSG00000070354	Evi2	-0.638516	0.215817	-5.47748	1.35218e-05	0.00115258	2.64028	TBvsInf_Effect
ENSMUSG00000037913	Tmem156	-0.509557	1.90829	-5.23375	2.47542e-05	0.00162798	2.63706	TBvsInf_Effect
ENSMUSG00000034266	Batf	-0.407364	2.60962	-5.20331	2.67043e-05	0.00169275	2.62639	TBvsInf_Effect
ENSMUSG00000030739	Myh14	0.421012	5.13429	5.23082	2.49359e-05	0.0016312	2.60378	TBvsInf_Effect
ENSMUSG00000031985	Gnpat	0.210843	4.74799	5.22306	2.54221e-05	0.00164897	2.5981	TBvsInf_Effect
ENSMUSG00000024096	Ralbp1	0.271683	6.67427	5.24069	2.43304e-05	0.00161991	2.59594	TBvsInf_Effect
ENSMUSG00000030800	Prss8	0.395347	3.5835	5.19286	2.74083e-05	0.0017325	2.59435	TBvsInf_Effect
ENSMUSG00000104291	A130071D04Rik	-0.588534	2.76117	-5.18806	2.77387e-05	0.00173873	2.5891	TBvsInf_Effect
ENSMUSG00000046675	Tmem251	-0.271902	4.33226	-5.20654	2.649e-05	0.00168764	2.5713	TBvsInf_Effect
ENSMUSG00000056870	Gulp1	0.371442	3.97811	5.19032	2.75822e-05	0.00173555	2.56803	TBvsInf_Effect
ENSMUSG00000031446	Cul4a	0.155102	5.7892	5.22431	2.53432e-05	0.00164897	2.56326	TBvsInf_Effect
ENSMUSG00000062585	Cnr2	-0.334629	3.41708	-5.17566	2.86092e-05	0.00177843	2.55997	TBvsInf_Effect
ENSMUSG00000022442	Ttll1	0.420234	2.47095	5.1804	2.82731e-05	0.00176506	2.55891	TBvsInf_Effect
ENSMUSG00000048000	Gigyf2	0.22484	5.37415	5.20961	2.62879e-05	0.00168444	2.53825	TBvsInf_Effect
ENSMUSG00000010609	Psen2	-0.312166	6.56238	-5.20565	2.65486e-05	0.00168764	2.51079	TBvsInf_Effect
ENSMUSG00000028919	Arhgef19	0.550415	1.60129	5.2095	2.62952e-05	0.00168444	2.5044	TBvsInf_Effect
ENSMUSG00000048997	Atxn7l2	-0.315434	3.00393	-5.14644	3.07723e-05	0.00184659	2.49421	TBvsInf_Effect
ENSMUSG00000018166	Erbb3	0.318533	4.22446	5.16254	2.95603e-05	0.00182322	2.48739	TBvsInf_Effect
ENSMUSG00000105283	Gm33370	-0.721207	1.35735	-5.16988	2.90243e-05	0.00179926	2.48027	TBvsInf_Effect
ENSMUSG00000059866	Tnip2	-0.255049	5.14336	-5.1798	2.83157e-05	0.00176506	2.47149	TBvsInf_Effect
ENSMUSG00000018395	Kif3a	0.379044	3.79559	5.14689	3.07372e-05	0.00184659	2.47058	TBvsInf_Effect
ENSMUSG00000026630	Batf3	-0.532016	1.68994	-5.13941	3.13167e-05	0.00185453	2.45917	TBvsInf_Effect
ENSMUSG00000029669	Tspan12	0.455243	4.09576	5.14273	3.1058e-05	0.00185377	2.45814	TBvsInf_Effect
ENSMUSG00000040785	Ttc3	0.35995	4.49547	5.1546	3.01522e-05	0.00183879	2.44811	TBvsInf_Effect
ENSMUSG00000035629	Rubcn	0.3065	4.71133	5.16019	2.97348e-05	0.00182322	2.44673	TBvsInf_Effect
ENSMUSG00000026799	Med27	-0.287355	3.56187	-5.1251	3.24549e-05	0.00189205	2.42582	TBvsInf_Effect
ENSMUSG00000026932	Nacc2	0.25019	4.97025	5.15706	2.99671e-05	0.00183247	2.42351	TBvsInf_Effect
ENSMUSG00000026090	2010300C02Rik	0.435143	3.07044	5.11283	3.34645e-05	0.00192296	2.416	TBvsInf_Effect
ENSMUSG00000040414	Slc25a28	-0.17155	5.49062	-5.16131	2.96515e-05	0.00182322	2.41503	TBvsInf_Effect
ENSMUSG00000068036	Afdn	0.239693	6.53954	5.1611	2.96671e-05	0.00182322	2.40272	TBvsInf_Effect
ENSMUSG00000054000	Tusc1	-0.374007	3.92386	-5.12138	3.27581e-05	0.00189988	2.39733	TBvsInf_Effect
ENSMUSG00000044703	Phf11a	-0.510024	4.31641	-5.14864	3.06036e-05	0.00184659	2.39666	TBvsInf_Effect
ENSMUSG00000068758	Il3ra	-0.256875	5.18609	-5.14828	3.06314e-05	0.00184659	2.3871	TBvsInf_Effect
ENSMUSG00000058470	Gm8369	-0.751855	1.83126	-5.12139	3.27573e-05	0.00189988	2.38695	TBvsInf_Effect
ENSMUSG00000008318	Relt	-0.622322	4.41831	-5.12995	3.20648e-05	0.00188888	2.38568	TBvsInf_Effect
ENSMUSG00000040751	Lat2	-0.545192	3.36266	-5.10675	3.39769e-05	0.00194056	2.37135	TBvsInf_Effect
ENSMUSG00000024236	Svil	0.224431	6.53573	5.14811	3.06442e-05	0.00184659	2.37123	TBvsInf_Effect
ENSMUSG00000020592	Sdc1	0.332083	5.98282	5.14492	3.08886e-05	0.00184864	2.3663	TBvsInf_Effect
ENSMUSG00000063903	Klk1	-0.997659	1.58406	-5.11243	3.34979e-05	0.00192296	2.36574	TBvsInf_Effect
ENSMUSG00000047867	Gimap6	-0.241581	6.04277	-5.13975	3.12902e-05	0.00185453	2.35501	TBvsInf_Effect
ENSMUSG00000018593	Sparc	0.368978	10.2009	5.12602	3.2381e-05	0.00189205	2.35243	TBvsInf_Effect
ENSMUSG00000057738	Sptan1	0.277719	8.52451	5.13519	3.16481e-05	0.00186923	2.34932	TBvsInf_Effect
ENSMUSG00000046589	Lrrc8e	0.399543	1.68798	5.10923	3.37671e-05	0.00193349	2.32186	TBvsInf_Effect
ENSMUSG00000019802	Sec63	0.175915	6.59606	5.12685	3.23134e-05	0.00189205	2.31937	TBvsInf_Effect
ENSMUSG00000018401	Mtmr4	0.258452	5.26921	5.11325	3.34298e-05	0.00192296	2.30553	TBvsInf_Effect
ENSMUSG00000069601	Ank3	0.389871	2.46891	5.07379	3.68931e-05	0.00208594	2.30354	TBvsInf_Effect
ENSMUSG00000056429	Tgoln1	0.20299	7.18101	5.11912	3.2943e-05	0.0019057	2.30131	TBvsInf_Effect
ENSMUSG00000049489	Ccnq	-0.259397	2.93002	-5.06134	3.8059e-05	0.00211467	2.29625	TBvsInf_Effect
ENSMUSG00000015396	Cd83	-0.628186	1.12729	-5.15243	3.03153e-05	0.00184375	2.28587	TBvsInf_Effect
ENSMUSG00000097820	E530011L22Rik	0.662636	0.195743	5.42152	1.55296e-05	0.00123088	2.28134	TBvsInf_Effect
ENSMUSG00000060862	Zbtb40	0.460125	3.34584	5.05247	3.89125e-05	0.0021364	2.26904	TBvsInf_Effect
ENSMUSG00000048307	Ankrd46	0.213914	5.21853	5.09637	3.48691e-05	0.00198648	2.26819	TBvsInf_Effect
ENSMUSG00000070420	Zscan25	-0.360383	3.48902	-5.04665	3.94828e-05	0.00214609	2.24889	TBvsInf_Effect
ENSMUSG00000057531	Dtnbp1	-0.248406	5.55718	-5.09135	3.53091e-05	0.00200647	2.24132	TBvsInf_Effect
ENSMUSG00000117628	AC154492.2	-0.695496	-0.113459	-5.36239	1.7981e-05	0.00133101	2.23726	TBvsInf_Effect
ENSMUSG00000096971	4930556M19Rik	0.546537	1.18315	5.14169	3.11391e-05	0.00185377	2.23015	TBvsInf_Effect
ENSMUSG00000022408	Fam83f	-0.764205	1.8236	-5.0406	4.00841e-05	0.00215288	2.23005	TBvsInf_Effect
ENSMUSG00000002428	Hltf	0.181982	4.6581	5.06896	3.7341e-05	0.00209042	2.22921	TBvsInf_Effect
ENSMUSG00000054752	Fsd1l	0.420902	2.90992	5.0331	4.0844e-05	0.00215288	2.22846	TBvsInf_Effect
ENSMUSG00000022957	Itsn1	0.296696	5.47385	5.08196	3.6147e-05	0.0020489	2.22222	TBvsInf_Effect
ENSMUSG00000027175	Tcp11l1	0.335783	3.1428	5.03302	4.08515e-05	0.00215288	2.22004	TBvsInf_Effect
ENSMUSG00000020747	Tmem94	0.295054	5.10503	5.06727	3.7499e-05	0.00209042	2.20755	TBvsInf_Effect
ENSMUSG00000042354	Gnl3	-0.271356	4.96763	-5.06711	3.75143e-05	0.00209042	2.19882	TBvsInf_Effect
ENSMUSG00000028857	Tmem222	-0.218141	5.20908	-5.06694	3.75297e-05	0.00209042	2.19493	TBvsInf_Effect
ENSMUSG00000067367	Lyar	-0.239365	3.99087	-5.03848	4.02974e-05	0.00215288	2.18726	TBvsInf_Effect
ENSMUSG00000022831	Hcls1	-0.430826	6.79029	-5.0684	3.73929e-05	0.00209042	2.17812	TBvsInf_Effect
ENSMUSG00000031684	Slc10a7	0.239132	4.71008	5.05024	3.91302e-05	0.00213725	2.17709	TBvsInf_Effect
ENSMUSG00000038244	Mical2	0.223056	6.76256	5.0671	3.75148e-05	0.00209042	2.17382	TBvsInf_Effect
ENSMUSG00000039740	Alg2	0.278067	3.81243	5.02391	4.17928e-05	0.00218205	2.17325	TBvsInf_Effect
ENSMUSG00000027454	Gins1	-0.485333	1.11235	-5.03349	4.0804e-05	0.00215288	2.16224	TBvsInf_Effect
ENSMUSG00000022865	Cxadr	0.397744	5.15854	5.05191	3.89671e-05	0.0021364	2.16223	TBvsInf_Effect
ENSMUSG00000033282	Rpgrip1l	0.49846	2.49161	5.00556	4.37572e-05	0.00224298	2.15889	TBvsInf_Effect
ENSMUSG00000034903	Cobll1	0.272171	4.91305	5.03907	4.02382e-05	0.00215288	2.1502	TBvsInf_Effect
ENSMUSG00000034109	Golim4	0.171526	5.56922	5.05137	3.90196e-05	0.0021364	2.14922	TBvsInf_Effect
ENSMUSG00000031662	Snx20	-0.425232	4.68715	-5.04145	3.99994e-05	0.00215288	2.14564	TBvsInf_Effect
ENSMUSG00000025203	Scd2	0.479511	6.97149	5.05435	3.87295e-05	0.0021364	2.14301	TBvsInf_Effect
ENSMUSG00000046688	Tifa	-0.330132	5.97788	-5.05393	3.87703e-05	0.0021364	2.14276	TBvsInf_Effect
ENSMUSG00000022016	Akap11	0.201381	5.18456	5.04183	3.9961e-05	0.00215288	2.13841	TBvsInf_Effect
ENSMUSG00000020358	Hnrnpab	-0.192023	6.5548	-5.04562	3.95844e-05	0.00214643	2.12152	TBvsInf_Effect
ENSMUSG00000025241	Fyco1	0.257353	5.30873	5.03504	4.06456e-05	0.00215288	2.11828	TBvsInf_Effect
ENSMUSG00000022899	Slc15a2	0.621764	1.54239	5.03628	4.052e-05	0.00215288	2.11546	TBvsInf_Effect
ENSMUSG00000083964	Gm14122	1.05328	-0.20448	5.49866	1.28324e-05	0.00111322	2.11275	TBvsInf_Effect
ENSMUSG00000039199	Zdhhc1	0.260266	5.14804	5.02395	4.17889e-05	0.00218205	2.10718	TBvsInf_Effect
ENSMUSG00000022489	Pde1b	-0.325432	6.00097	-5.03891	4.02541e-05	0.00215288	2.10704	TBvsInf_Effect
ENSMUSG00000000266	Mid2	0.345079	4.90313	5.01727	4.24935e-05	0.0022033	2.0999	TBvsInf_Effect
ENSMUSG00000029217	Tec	-0.443905	3.80288	-4.99764	4.46325e-05	0.00226719	2.09926	TBvsInf_Effect
ENSMUSG00000048960	Prex2	0.318112	6.10826	5.03347	4.08056e-05	0.00215288	2.09814	TBvsInf_Effect
ENSMUSG00000046865	Fbl	-0.290433	4.89786	-5.02236	4.19556e-05	0.00218548	2.0916	TBvsInf_Effect
ENSMUSG00000071550	Cfap44	0.729619	1.62609	5.04708	3.94399e-05	0.00214609	2.08005	TBvsInf_Effect
ENSMUSG00000046711	Hmga1	-0.33465	5.45932	-5.02552	4.16249e-05	0.00218205	2.07647	TBvsInf_Effect
ENSMUSG00000045538	Ddx28	-0.292745	3.54364	-4.97815	4.68641e-05	0.00233832	2.0728	TBvsInf_Effect
ENSMUSG00000024841	Eif1ad	-0.189904	5.11958	-5.01418	4.28231e-05	0.00221528	2.0696	TBvsInf_Effect
ENSMUSG00000027536	Chmp4c	0.337015	3.35459	4.96709	4.81805e-05	0.00236726	2.06619	TBvsInf_Effect
ENSMUSG00000038697	Taf5l	-0.263543	4.8455	-5.00751	4.35437e-05	0.00224225	2.06601	TBvsInf_Effect
ENSMUSG00000027070	Lrp2	0.532036	1.55956	5.00578	4.37323e-05	0.00224298	2.0628	TBvsInf_Effect
ENSMUSG00000054717	Hmgb2	-0.322118	5.78145	-5.01995	4.22093e-05	0.00219362	2.06269	TBvsInf_Effect
ENSMUSG00000036931	Nfkbid	-0.386923	3.63508	-4.97179	4.76164e-05	0.00235497	2.05014	TBvsInf_Effect
ENSMUSG00000027933	Ints3	0.306095	5.09604	5.0045	4.38727e-05	0.00224379	2.04981	TBvsInf_Effect
ENSMUSG00000040841	Six5	0.484575	3.2889	4.95432	4.97464e-05	0.00242304	2.04332	TBvsInf_Effect
ENSMUSG00000028532	Cachd1	0.39938	3.47531	4.95812	4.92754e-05	0.0024053	2.04129	TBvsInf_Effect
ENSMUSG00000028078	Dclk2	-0.433863	2.855	-4.95043	5.02342e-05	0.00243625	2.03885	TBvsInf_Effect
ENSMUSG00000020263	Appl2	0.33969	5.17226	4.99381	4.50627e-05	0.00227876	2.03133	TBvsInf_Effect
ENSMUSG00000038122	Tbc1d32	0.35458	2.35041	4.94502	5.09195e-05	0.00245507	2.01454	TBvsInf_Effect
ENSMUSG00000063450	Syne2	0.459364	5.23104	4.98526	4.60375e-05	0.00230973	2.00775	TBvsInf_Effect
ENSMUSG00000035711	Dok3	-0.460836	6.28577	-4.99836	4.45525e-05	0.00226719	2.00705	TBvsInf_Effect
ENSMUSG00000032232	Cgnl1	0.352971	5.00945	4.98395	4.61885e-05	0.00230973	2.00639	TBvsInf_Effect
ENSMUSG00000041530	Ago1	0.314766	5.47027	4.98999	4.54964e-05	0.00229039	2.00451	TBvsInf_Effect
ENSMUSG00000061887	Ssbp3	0.257798	5.03729	4.98399	4.61838e-05	0.00230973	2.00392	TBvsInf_Effect
ENSMUSG00000029335	Bmp3	0.547343	2.55546	4.93706	5.19448e-05	0.00249235	2.00193	TBvsInf_Effect
ENSMUSG00000002778	Kdelr1	0.183477	6.69044	4.99581	4.48377e-05	0.00227248	2.00015	TBvsInf_Effect
ENSMUSG00000036026	Tmem63b	0.275203	4.73941	4.973	4.74729e-05	0.00235305	1.99411	TBvsInf_Effect
ENSMUSG00000030849	Fgfr2	0.428478	3.92672	4.93528	5.21773e-05	0.00249401	1.97338	TBvsInf_Effect
ENSMUSG00000034118	Tpst1	-0.267016	5.3602	-4.97726	4.69693e-05	0.00233838	1.97098	TBvsInf_Effect
ENSMUSG00000026548	Slamf9	-0.798731	4.12017	-4.95906	4.91601e-05	0.00240489	1.96601	TBvsInf_Effect
ENSMUSG00000049001	Ndnf	0.625418	3.93239	4.94485	5.09405e-05	0.00245507	1.9549	TBvsInf_Effect
ENSMUSG00000031996	Aplp2	0.240613	7.98163	4.97464	4.7278e-05	0.00234856	1.95298	TBvsInf_Effect
ENSMUSG00000020777	Acox1	0.187983	5.68221	4.97026	4.78003e-05	0.00235785	1.94766	TBvsInf_Effect
ENSMUSG00000037098	Rab11fip3	0.334452	4.22796	4.93762	5.18718e-05	0.00249235	1.94729	TBvsInf_Effect
ENSMUSG00000020077	Srgn	-0.321935	9.38272	-4.96197	4.88021e-05	0.00239258	1.94266	TBvsInf_Effect
ENSMUSG00000030057	Cnbp	-0.19092	7.98267	-4.96955	4.78842e-05	0.00235785	1.94219	TBvsInf_Effect
ENSMUSG00000027309	4930402H24Rik	0.29912	5.00085	4.95099	5.01639e-05	0.00243625	1.92896	TBvsInf_Effect
ENSMUSG00000009733	Tfcp2	0.359679	3.35071	4.90208	5.67055e-05	0.00262021	1.91552	TBvsInf_Effect
ENSMUSG00000020526	Znhit3	-0.372121	2.20976	-4.89857	5.72066e-05	0.00262504	1.90855	TBvsInf_Effect
ENSMUSG00000053553	3110082I17Rik	-0.37901	4.0254	-4.92182	5.39675e-05	0.00253586	1.90466	TBvsInf_Effect
ENSMUSG00000029053	Prkcz	0.436942	2.1919	4.90383	5.64568e-05	0.00261429	1.90365	TBvsInf_Effect
ENSMUSG00000037348	Paqr7	0.356352	4.77869	4.93391	5.23564e-05	0.00249614	1.89687	TBvsInf_Effect
ENSMUSG00000025130	P4hb	0.248025	8.97866	4.94478	5.09496e-05	0.00245507	1.89464	TBvsInf_Effect
ENSMUSG00000028456	Unc13b	0.289468	3.85891	4.9008	5.68864e-05	0.00262319	1.88562	TBvsInf_Effect
ENSMUSG00000029924	Slc37a3	0.23163	4.9865	4.93228	5.25712e-05	0.00250108	1.88023	TBvsInf_Effect
ENSMUSG00000013707	Tnfaip8l2	-0.427528	4.59801	-4.92731	5.32297e-05	0.00251645	1.87303	TBvsInf_Effect
ENSMUSG00000047793	Sned1	0.518074	3.40372	4.8808	5.98122e-05	0.00269318	1.87004	TBvsInf_Effect
ENSMUSG00000000876	Pxmp4	0.228881	4.00922	4.89869	5.71889e-05	0.00262504	1.86998	TBvsInf_Effect
ENSMUSG00000044092	C130050O18Rik	-0.486592	2.81075	-4.87662	6.04431e-05	0.00270263	1.8632	TBvsInf_Effect
ENSMUSG00000020514	Mrpl22	-0.247753	3.62648	-4.89215	5.81347e-05	0.00263964	1.86259	TBvsInf_Effect
ENSMUSG00000056370	Sftpb	0.547889	7.1836	4.9351	5.2201e-05	0.00249401	1.85322	TBvsInf_Effect
ENSMUSG00000060679	Mrps9	-0.211197	4.401	-4.90663	5.60615e-05	0.00261191	1.85088	TBvsInf_Effect
ENSMUSG00000045954	Cavin2	0.340296	6.76775	4.93059	5.2794e-05	0.00250638	1.84149	TBvsInf_Effect
ENSMUSG00000027828	Ssr3	0.214002	8.24237	4.92574	5.344e-05	0.00252109	1.83943	TBvsInf_Effect
ENSMUSG00000025986	Slc39a10	0.410302	4.82803	4.91286	5.51929e-05	0.00257678	1.83557	TBvsInf_Effect
ENSMUSG00000061132	Blnk	-0.672739	0.418373	-5.01006	4.32665e-05	0.00223309	1.82839	TBvsInf_Effect
ENSMUSG00000033361	Prrg3	0.460912	5.71628	4.9166	5.46779e-05	0.00256337	1.81971	TBvsInf_Effect
ENSMUSG00000113831	AC163032.1	-0.379631	2.82366	-4.85234	6.42399e-05	0.00279611	1.81134	TBvsInf_Effect
ENSMUSG00000030752	Kdm8	-0.370532	2.00509	-4.8575	6.34135e-05	0.00277625	1.80398	TBvsInf_Effect
ENSMUSG00000026068	Il18rap	-0.584069	6.32079	-4.91453	5.4963e-05	0.00257138	1.80314	TBvsInf_Effect
ENSMUSG00000000562	Adora3	-0.480832	2.52791	-4.84342	6.56935e-05	0.00283277	1.78503	TBvsInf_Effect
ENSMUSG00000024960	Plcb3	0.315695	5.98211	4.90478	5.63221e-05	0.00261429	1.78368	TBvsInf_Effect
ENSMUSG00000090164	BC035044	-0.732579	-0.776998	-5.32775	1.95953e-05	0.00139069	1.77881	TBvsInf_Effect
ENSMUSG00000027006	Dnajc10	0.19106	6.50948	4.9038	5.64611e-05	0.00261429	1.776	TBvsInf_Effect
ENSMUSG00000081476	Itpa-ps1	-0.300943	3.10169	-4.84385	6.5622e-05	0.00283277	1.77484	TBvsInf_Effect
ENSMUSG00000042073	Abhd14b	0.372861	2.04242	4.85234	6.42393e-05	0.00279611	1.77322	TBvsInf_Effect
ENSMUSG00000030583	Sipa1l3	0.34454	5.49059	4.89183	5.81816e-05	0.00263964	1.76469	TBvsInf_Effect
ENSMUSG00000032194	Kank2	0.273366	6.17323	4.89727	5.73931e-05	0.00262504	1.76325	TBvsInf_Effect
ENSMUSG00000042677	Zc3h12a	-0.20411	5.38851	-4.89359	5.79253e-05	0.00263964	1.76238	TBvsInf_Effect
ENSMUSG00000018501	Ncor1	0.217483	7.01227	4.89752	5.73576e-05	0.00262504	1.76085	TBvsInf_Effect
ENSMUSG00000079222	AC132444.1	-0.802944	-0.794651	-5.20869	2.63486e-05	0.00168444	1.75854	TBvsInf_Effect
ENSMUSG00000017119	Nbr1	0.221942	6.56226	4.89323	5.79779e-05	0.00263964	1.75053	TBvsInf_Effect
ENSMUSG00000032021	Crtam	-0.791367	1.01669	-4.86472	6.22746e-05	0.00273704	1.74953	TBvsInf_Effect
ENSMUSG00000000581	C1d	-0.242787	4.58526	-4.87173	6.11893e-05	0.00271916	1.74895	TBvsInf_Effect
ENSMUSG00000019790	Stxbp5	-0.234545	5.71946	-4.88863	5.86503e-05	0.00265555	1.74797	TBvsInf_Effect
ENSMUSG00000003444	Med29	-0.262952	2.58368	-4.82337	6.90841e-05	0.00290629	1.74429	TBvsInf_Effect
ENSMUSG00000023452	Pisd	-0.220442	4.93972	-4.87743	6.03207e-05	0.00270263	1.74424	TBvsInf_Effect
ENSMUSG00000040570	Rundc3b	-0.530814	0.803313	-4.92174	5.39784e-05	0.00253586	1.73954	TBvsInf_Effect
ENSMUSG00000032397	Tipin	-0.240435	3.14076	-4.82917	6.80852e-05	0.00288626	1.73812	TBvsInf_Effect
ENSMUSG00000027858	Tspan2	0.455062	3.47574	4.82213	6.92997e-05	0.00290629	1.72539	TBvsInf_Effect
ENSMUSG00000043059	Zfp513	-0.162664	4.90272	-4.86889	6.16261e-05	0.00271916	1.72528	TBvsInf_Effect
ENSMUSG00000048621	Gm6377	-0.587982	4.18614	-4.85822	6.32983e-05	0.00277625	1.72486	TBvsInf_Effect
ENSMUSG00000031563	Wwc2	0.19087	6.17753	4.88159	5.96944e-05	0.00269318	1.72483	TBvsInf_Effect
ENSMUSG00000030201	Lrp6	0.273842	5.1119	4.86561	6.21357e-05	0.00273628	1.71679	TBvsInf_Effect
ENSMUSG00000029060	Mib2	0.358936	4.16969	4.83656	6.68337e-05	0.00286883	1.71213	TBvsInf_Effect
ENSMUSG00000048234	Rnf149	-0.370357	6.96255	-4.87604	6.05308e-05	0.00270263	1.7101	TBvsInf_Effect
ENSMUSG00000051650	B3gnt2	-0.495777	1.14249	-4.87803	6.02302e-05	0.00270263	1.70876	TBvsInf_Effect
ENSMUSG00000049882	Vcpkmt	-0.234307	3.77149	-4.83266	6.74915e-05	0.00287915	1.70418	TBvsInf_Effect
ENSMUSG00000027368	Dusp2	-0.829595	3.54311	-4.82933	6.8058e-05	0.00288626	1.7011	TBvsInf_Effect
ENSMUSG00000027315	Spint1	0.2513	4.50115	4.84331	6.57114e-05	0.00283277	1.69434	TBvsInf_Effect
ENSMUSG00000014956	Ppp1cb	0.201247	6.9042	4.86961	6.15158e-05	0.00271916	1.69242	TBvsInf_Effect
ENSMUSG00000078572	Ndufaf8	-0.360068	2.40677	-4.80102	7.30697e-05	0.00298024	1.69124	TBvsInf_Effect
ENSMUSG00000074796	Slc4a11	-0.360291	3.32632	-4.81325	7.08612e-05	0.00293633	1.68783	TBvsInf_Effect
ENSMUSG00000035275	Raver2	0.39443	4.31583	4.82904	6.81066e-05	0.00288626	1.68492	TBvsInf_Effect
ENSMUSG00000062604	Srpk2	0.200878	4.96442	4.85073	6.44991e-05	0.00279658	1.68172	TBvsInf_Effect
ENSMUSG00000060429	Sntb1	0.454936	2.19401	4.80706	7.19713e-05	0.00295004	1.68112	TBvsInf_Effect
ENSMUSG00000000308	Ckmt1	0.407387	2.0353	4.78907	7.52965e-05	0.00300213	1.65913	TBvsInf_Effect
ENSMUSG00000036585	Fgf1	0.443731	3.32758	4.78864	7.53767e-05	0.00300213	1.65405	TBvsInf_Effect
ENSMUSG00000038421	Fcrla	-0.8071	0.998872	-4.85395	6.39809e-05	0.00279566	1.65263	TBvsInf_Effect
ENSMUSG00000091264	Smim13	0.23972	4.10364	4.81256	7.09844e-05	0.00293633	1.65177	TBvsInf_Effect
ENSMUSG00000021476	Habp4	0.171156	4.70995	4.82384	6.90018e-05	0.00290629	1.6356	TBvsInf_Effect
ENSMUSG00000033276	Stk36	0.501679	2.43659	4.77135	7.87221e-05	0.00306808	1.61776	TBvsInf_Effect
ENSMUSG00000026123	Plekhb2	0.206475	6.17359	4.83521	6.70608e-05	0.00286895	1.6101	TBvsInf_Effect
ENSMUSG00000036009	Mettl25	-0.303776	1.95887	-4.77403	7.81941e-05	0.00306018	1.60324	TBvsInf_Effect
ENSMUSG00000089365	Gm23823	-0.537099	1.6783	-4.77093	7.8805e-05	0.00306808	1.60243	TBvsInf_Effect
ENSMUSG00000034889	Cactin	-0.191583	5.00481	-4.81913	6.9822e-05	0.00292045	1.60191	TBvsInf_Effect
ENSMUSG00000103520	1110025M09Rik	-0.506431	1.75481	-4.77865	7.72935e-05	0.00305086	1.59206	TBvsInf_Effect
ENSMUSG00000024376	Epb41l4a	0.245623	3.67252	4.77189	7.86166e-05	0.00306808	1.59061	TBvsInf_Effect
ENSMUSG00000038807	Rap1gap2	-0.466986	5.04596	-4.81586	7.03986e-05	0.00293367	1.58883	TBvsInf_Effect
ENSMUSG00000054733	Msra	-0.257903	3.23322	-4.76043	8.09121e-05	0.00310711	1.58311	TBvsInf_Effect
ENSMUSG00000076609	Igkc	-1.21413	0.0722096	-5.00177	4.4174e-05	0.00225408	1.58258	TBvsInf_Effect
ENSMUSG00000041629	Fam104a	-0.193388	5.18034	-4.813	7.09049e-05	0.00293633	1.57658	TBvsInf_Effect
ENSMUSG00000029186	Pi4k2b	0.270252	4.64445	4.79811	7.36071e-05	0.00298024	1.57595	TBvsInf_Effect
ENSMUSG00000028830	AU040320	0.229579	5.33813	4.81009	7.14247e-05	0.00293815	1.56564	TBvsInf_Effect
ENSMUSG00000036825	Ssx2ip	0.387834	4.64879	4.79795	7.36352e-05	0.00298024	1.56325	TBvsInf_Effect
ENSMUSG00000029502	Golga3	0.201165	5.41094	4.80945	7.15408e-05	0.00293815	1.56282	TBvsInf_Effect
ENSMUSG00000057719	Sh3rf2	0.529293	2.30186	4.74474	8.41642e-05	0.00317244	1.55846	TBvsInf_Effect
ENSMUSG00000024083	Pja2	0.156059	6.13721	4.81289	7.09253e-05	0.00293633	1.55702	TBvsInf_Effect
ENSMUSG00000034226	Rhov	-0.555072	5.34425	-4.81175	7.1128e-05	0.00293687	1.55566	TBvsInf_Effect
ENSMUSG00000003848	Nob1	-0.214	4.29596	-4.78244	7.65602e-05	0.00303316	1.55371	TBvsInf_Effect
ENSMUSG00000025369	Smarcc2	0.211938	6.88711	4.80939	7.15507e-05	0.00293815	1.54541	TBvsInf_Effect
ENSMUSG00000026303	Mlph	0.529711	3.92947	4.76314	8.03626e-05	0.00310711	1.54371	TBvsInf_Effect
ENSMUSG00000030793	Pycard	-0.425505	2.99241	-4.75505	8.2012e-05	0.00313055	1.53979	TBvsInf_Effect
ENSMUSG00000071311	Gpr31b	-0.959401	0.97077	-4.73504	8.62406e-05	0.00322371	1.53921	TBvsInf_Effect
ENSMUSG00000028344	Invs	0.407541	2.88086	4.73581	8.60748e-05	0.00322286	1.53815	TBvsInf_Effect
ENSMUSG00000032064	Dixdc1	0.692644	1.26183	4.84061	6.6158e-05	0.00284657	1.537	TBvsInf_Effect
ENSMUSG00000053038	Gm6180	-0.466637	0.59779	-4.82181	6.93542e-05	0.00290629	1.53376	TBvsInf_Effect
ENSMUSG00000026271	Gpr35	-0.422779	6.09183	-4.80428	7.24745e-05	0.00296526	1.53317	TBvsInf_Effect
ENSMUSG00000038260	Trpm4	0.352419	4.62583	4.77404	7.81926e-05	0.00306018	1.53189	TBvsInf_Effect
ENSMUSG00000042380	Smim12	-0.222094	4.05992	-4.76206	8.05805e-05	0.00310711	1.52724	TBvsInf_Effect
ENSMUSG00000038495	Otud7b	0.289598	6.28636	4.79974	7.33053e-05	0.00298024	1.52438	TBvsInf_Effect
ENSMUSG00000030894	Tpp1	0.206502	7.30074	4.79795	7.36352e-05	0.00298024	1.51921	TBvsInf_Effect
ENSMUSG00000033565	Rbfox2	0.283278	6.1025	4.79627	7.39465e-05	0.00298619	1.51688	TBvsInf_Effect
ENSMUSG00000020955	Ap4s1	-0.225099	3.57413	-4.74134	8.48867e-05	0.00318368	1.51312	TBvsInf_Effect
ENSMUSG00000014932	Yes1	0.363174	4.52973	4.76322	8.03459e-05	0.00310711	1.50787	TBvsInf_Effect
ENSMUSG00000033987	Dnah17	-0.533418	2.95369	-4.72395	8.86783e-05	0.00327136	1.50659	TBvsInf_Effect
ENSMUSG00000018909	Arrb1	0.363101	7.98106	4.79091	7.49482e-05	0.003001	1.50555	TBvsInf_Effect
ENSMUSG00000109751	Gm45479	-0.691042	1.05459	-4.79573	7.40476e-05	0.00298619	1.50554	TBvsInf_Effect
ENSMUSG00000027184	Caprin1	0.180277	7.88396	4.79013	7.50967e-05	0.0030016	1.5053	TBvsInf_Effect
ENSMUSG00000042558	Adprhl2	-0.213211	3.82505	-4.7456	8.3984e-05	0.00317096	1.50469	TBvsInf_Effect
ENSMUSG00000034361	Cpne2	-0.442096	6.79892	-4.79129	7.48776e-05	0.003001	1.50248	TBvsInf_Effect
ENSMUSG00000035953	Pip4p1	-0.219095	5.71062	-4.7842	7.62226e-05	0.00302511	1.49339	TBvsInf_Effect
ENSMUSG00000042605	Atxn2	0.202504	5.38144	4.77692	7.76299e-05	0.00305403	1.48493	TBvsInf_Effect
ENSMUSG00000031065	Cdk16	0.179529	6.66754	4.77994	7.70424e-05	0.0030469	1.47345	TBvsInf_Effect
ENSMUSG00000029577	Ube3b	0.166261	6.61207	4.77803	7.74138e-05	0.00305086	1.46887	TBvsInf_Effect
ENSMUSG00000086390	1810019D21Rik	0.694291	2.90079	4.69911	9.43915e-05	0.00342596	1.4561	TBvsInf_Effect
ENSMUSG00000030156	Cd69	-0.631367	2.09196	-4.69951	9.42969e-05	0.00342596	1.45571	TBvsInf_Effect
ENSMUSG00000004798	Ulk2	0.259455	5.28578	4.76085	8.08263e-05	0.00310711	1.45544	TBvsInf_Effect
ENSMUSG00000107092	Gm7993	-0.382527	3.70034	-4.72569	8.82913e-05	0.00326243	1.45464	TBvsInf_Effect
ENSMUSG00000046908	Ltb4r1	-0.625356	5.7891	-4.76506	7.99757e-05	0.00310292	1.43888	TBvsInf_Effect
ENSMUSG00000011267	Zfp296	-0.529792	0.869779	-4.75413	8.22026e-05	0.00313055	1.43152	TBvsInf_Effect
ENSMUSG00000067599	Klra7	-0.945879	0.0853669	-4.88062	5.98405e-05	0.00269318	1.43088	TBvsInf_Effect
ENSMUSG00000025134	Alyref	-0.217976	4.65034	-4.74289	8.45564e-05	0.00317658	1.42793	TBvsInf_Effect
ENSMUSG00000023951	Vegfa	0.390173	7.47979	4.75972	8.10564e-05	0.00310734	1.42589	TBvsInf_Effect
ENSMUSG00000028690	Mmachc	0.338282	2.11765	4.68634	9.747e-05	0.00347052	1.42186	TBvsInf_Effect
ENSMUSG00000032776	Mctp2	-0.241721	4.25665	-4.73179	8.69492e-05	0.00323408	1.42125	TBvsInf_Effect
ENSMUSG00000024867	Pip5k1b	0.322822	1.99044	4.68948	9.67036e-05	0.00346516	1.42024	TBvsInf_Effect
ENSMUSG00000055204	Ankrd17	0.190656	6.80691	4.75406	8.2218e-05	0.00313055	1.41039	TBvsInf_Effect
ENSMUSG00000055865	Fam19a3	-0.504331	0.501816	-4.79921	7.34035e-05	0.00298024	1.40385	TBvsInf_Effect
ENSMUSG00000029767	Calu	0.226887	8.34865	4.74589	8.39225e-05	0.00317096	1.4025	TBvsInf_Effect
ENSMUSG00000031304	Il2rg	-0.34534	5.87101	-4.74867	8.33377e-05	0.00315715	1.40016	TBvsInf_Effect
ENSMUSG00000021124	Vti1b	-0.206124	5.47835	-4.74396	8.43307e-05	0.0031734	1.39903	TBvsInf_Effect
ENSMUSG00000021236	Entpd5	0.23382	3.6504	4.68807	9.70481e-05	0.00347052	1.39115	TBvsInf_Effect
ENSMUSG00000029530	Ccr9	-0.774762	2.07908	-4.67039	0.000101457	0.00353551	1.39041	TBvsInf_Effect
ENSMUSG00000051998	Lax1	-0.608925	2.25585	-4.66954	0.000101675	0.00353551	1.3885	TBvsInf_Effect
ENSMUSG00000030032	Wdr54	0.411723	1.45131	4.70395	9.325e-05	0.00341103	1.38272	TBvsInf_Effect
ENSMUSG00000071324	Armc2	0.683308	0.720246	4.83599	6.69304e-05	0.00286883	1.37861	TBvsInf_Effect
ENSMUSG00000015452	Ager	0.376473	7.7681	4.73291	8.67043e-05	0.00323408	1.36348	TBvsInf_Effect
ENSMUSG00000019027	Dnah1	0.662827	0.857507	4.78439	7.6187e-05	0.00302511	1.36105	TBvsInf_Effect
ENSMUSG00000046329	Slc25a23	0.3366	3.44282	4.66635	0.000102493	0.00353551	1.35957	TBvsInf_Effect
ENSMUSG00000033149	Phldb2	0.330431	6.4166	4.73197	8.69097e-05	0.00323408	1.35703	TBvsInf_Effect
ENSMUSG00000052013	Btla	-0.71068	1.29629	-4.69631	9.5058e-05	0.00344459	1.3566	TBvsInf_Effect
ENSMUSG00000030325	Klrb1c	-0.742285	0.722365	-4.79267	7.46182e-05	0.00299845	1.35396	TBvsInf_Effect
ENSMUSG00000027002	Nckap1	0.232966	6.93984	4.73028	8.72793e-05	0.003241	1.35261	TBvsInf_Effect
ENSMUSG00000033533	Acsm1	0.932051	0.172971	4.85086	6.44789e-05	0.00279658	1.35233	TBvsInf_Effect
ENSMUSG00000021111	Papola	0.19279	6.95591	4.72742	8.79087e-05	0.00325363	1.34562	TBvsInf_Effect
ENSMUSG00000054723	Vmac	0.3224	3.40891	4.65985	0.000104183	0.00356838	1.34312	TBvsInf_Effect
ENSMUSG00000041506	Rrp9	-0.291108	4.26056	-4.69535	9.52879e-05	0.00344714	1.34248	TBvsInf_Effect
ENSMUSG00000024902	Mrpl11	-0.217323	4.1375	-4.68974	9.66413e-05	0.00346516	1.33825	TBvsInf_Effect
ENSMUSG00000023286	Ube2j2	-0.187514	5.69072	-4.71853	8.98941e-05	0.00331078	1.33045	TBvsInf_Effect
ENSMUSG00000026639	Lamb3	0.330828	4.20818	4.68465	9.7886e-05	0.00347434	1.32345	TBvsInf_Effect
ENSMUSG00000008226	Scrn3	0.410223	2.36339	4.64167	0.000109054	0.00367334	1.31804	TBvsInf_Effect
ENSMUSG00000036106	Prr5	-0.376047	2.38589	-4.63867	0.000109881	0.00367408	1.31742	TBvsInf_Effect
ENSMUSG00000079071	Gm14085	-0.450928	5.56581	-4.71053	9.17197e-05	0.003367	1.30798	TBvsInf_Effect
ENSMUSG00000026736	4930426L09Rik	-0.643691	-0.0345492	-4.82822	6.82482e-05	0.00288682	1.30774	TBvsInf_Effect
ENSMUSG00000008575	Nfib	0.281762	6.99521	4.71071	9.1678e-05	0.003367	1.30463	TBvsInf_Effect
ENSMUSG00000015932	Dstn	0.237418	7.75151	4.70474	9.30644e-05	0.0034108	1.29463	TBvsInf_Effect
ENSMUSG00000062554	Gm12751	-0.28046	2.72628	-4.62971	0.000112384	0.00372708	1.29013	TBvsInf_Effect
ENSMUSG00000074582	Arfgef2	0.195957	5.87448	4.70237	9.36209e-05	0.00341451	1.29001	TBvsInf_Effect
ENSMUSG00000002307	Daxx	-0.362838	7.54489	-4.7003	9.41091e-05	0.00342596	1.28526	TBvsInf_Effect
ENSMUSG00000049493	Pls1	0.378948	2.669	4.62464	0.000113828	0.00375571	1.28012	TBvsInf_Effect
ENSMUSG00000027649	Ctnnbl1	-0.178381	4.89178	-4.68481	9.78467e-05	0.00347434	1.27771	TBvsInf_Effect
ENSMUSG00000030187	Klra2	-0.368476	4.90829	-4.69246	9.59815e-05	0.00346133	1.27505	TBvsInf_Effect
ENSMUSG00000024247	Pkdcc	-0.284581	3.14826	-4.62886	0.000112626	0.00372708	1.27467	TBvsInf_Effect
ENSMUSG00000026864	Hspa5	0.26109	9.18096	4.6868	9.73581e-05	0.00347052	1.26999	TBvsInf_Effect
ENSMUSG00000042002	Foxn4	1.38762	0.940814	4.65665	0.000105023	0.00359169	1.26953	TBvsInf_Effect
ENSMUSG00000024234	Mtpap	-0.218803	5.04949	-4.68195	9.85526e-05	0.00348152	1.26941	TBvsInf_Effect
ENSMUSG00000040592	Cd79b	-0.685847	0.427282	-4.75412	8.22041e-05	0.00313055	1.26237	TBvsInf_Effect
ENSMUSG00000028649	Macf1	0.312066	8.00161	4.69053	9.64485e-05	0.00346516	1.26083	TBvsInf_Effect
ENSMUSG00000035284	Vps13c	0.373253	4.79758	4.67398	0.000100546	0.0035353	1.25862	TBvsInf_Effect
ENSMUSG00000010044	Zmynd10	0.954831	1.73783	4.64033	0.000109423	0.00367334	1.25558	TBvsInf_Effect
ENSMUSG00000005378	Bud23	-0.183987	4.5988	-4.66728	0.000102255	0.00353551	1.25443	TBvsInf_Effect
ENSMUSG00000087107	AI662270	-0.410526	2.0409	-4.61055	0.000117933	0.00380643	1.25245	TBvsInf_Effect
ENSMUSG00000029238	Clock	0.21362	5.52429	4.68344	9.81824e-05	0.00347937	1.25107	TBvsInf_Effect
ENSMUSG00000078247	Airn	0.486551	1.38795	4.63398	0.000111184	0.00370272	1.24919	TBvsInf_Effect
ENSMUSG00000024845	Tmem134	-0.200571	4.69449	-4.66764	0.000102161	0.00353551	1.24887	TBvsInf_Effect
ENSMUSG00000040606	Kazn	-0.419967	2.08758	-4.61009	0.000118068	0.00380643	1.24636	TBvsInf_Effect
ENSMUSG00000049988	Lrrc25	-0.514774	6.22066	-4.68646	9.74405e-05	0.00347052	1.24583	TBvsInf_Effect
ENSMUSG00000033904	Ccp110	0.300823	4.12016	4.63942	0.000109675	0.00367334	1.23671	TBvsInf_Effect
ENSMUSG00000038375	Trp53inp2	0.341087	6.61761	4.68244	9.84314e-05	0.00348152	1.23599	TBvsInf_Effect
ENSMUSG00000020173	Cobl	0.305024	3.4372	4.61601	0.000116326	0.00378069	1.23471	TBvsInf_Effect
ENSMUSG00000031487	Brf2	-0.251673	2.98046	-4.60837	0.000118582	0.00381752	1.23448	TBvsInf_Effect
ENSMUSG00000034867	Ankrd27	0.222297	5.16156	4.66776	0.00010213	0.00353551	1.22719	TBvsInf_Effect
ENSMUSG00000005610	Eif4g2	0.154783	9.25862	4.66832	0.000101988	0.00353551	1.22361	TBvsInf_Effect
ENSMUSG00000036006	Ripor2	-0.432791	4.28791	-4.63934	0.000109696	0.00367334	1.21866	TBvsInf_Effect
ENSMUSG00000025521	Tmem192	-0.313623	4.92668	-4.6612	0.000103829	0.0035617	1.21797	TBvsInf_Effect
ENSMUSG00000057191	AB124611	-0.417221	6.59217	-4.67297	0.000100801	0.00353551	1.21322	TBvsInf_Effect
ENSMUSG00000039910	Cited2	-0.32977	5.70998	-4.66605	0.00010257	0.00353551	1.21128	TBvsInf_Effect
ENSMUSG00000037731	Themis2	-0.405357	7.26816	-4.67012	0.000101527	0.00353551	1.21005	TBvsInf_Effect
ENSMUSG00000024597	Slc12a2	0.38339	5.72372	4.66596	0.000102595	0.00353551	1.20603	TBvsInf_Effect
ENSMUSG00000028820	Sfpq	0.275555	6.97054	4.66943	0.000101702	0.00353551	1.20439	TBvsInf_Effect
ENSMUSG00000026833	Olfm1	-0.318674	5.54122	-4.66408	0.000103081	0.00354685	1.20281	TBvsInf_Effect
ENSMUSG00000032570	Atp2c1	0.16754	6.08777	4.66677	0.000102385	0.00353551	1.20119	TBvsInf_Effect
ENSMUSG00000074221	Zfp568	0.182931	4.75812	4.64573	0.000107948	0.00365317	1.1953	TBvsInf_Effect
ENSMUSG00000031060	Rbm10	0.244849	5.20169	4.65183	0.000106304	0.00361524	1.18838	TBvsInf_Effect
ENSMUSG00000022136	Dnajc3	0.192256	7.01226	4.66274	0.000103429	0.00355337	1.18779	TBvsInf_Effect
ENSMUSG00000028643	Svbp	-0.276748	3.73137	-4.61488	0.000116657	0.00378069	1.18761	TBvsInf_Effect
ENSMUSG00000068428	Gmnc	1.03343	1.28843	4.62518	0.000113674	0.00375571	1.18377	TBvsInf_Effect
ENSMUSG00000047798	Cd300lf	-0.369996	8.72017	-4.65282	0.00010604	0.00361524	1.18149	TBvsInf_Effect
ENSMUSG00000033059	Pygb	0.268833	4.8522	4.64044	0.000109394	0.00367334	1.17911	TBvsInf_Effect
ENSMUSG00000023039	Krt7	0.322068	7.59408	4.65164	0.000106354	0.00361524	1.16639	TBvsInf_Effect
ENSMUSG00000025591	Tma16	-0.328357	3.28585	-4.58776	0.000124892	0.00393809	1.16111	TBvsInf_Effect
ENSMUSG00000040852	Plekhh2	0.429847	2.91812	4.57272	0.000129707	0.00402852	1.15867	TBvsInf_Effect
ENSMUSG00000004446	Bid	-0.289844	4.4449	-4.63381	0.000111231	0.00370272	1.15746	TBvsInf_Effect
ENSMUSG00000020986	Sec23a	0.253888	4.87634	4.63437	0.000111076	0.00370272	1.15679	TBvsInf_Effect
ENSMUSG00000020456	Ogdh	0.217883	6.97192	4.64987	0.000106831	0.00362595	1.15615	TBvsInf_Effect
ENSMUSG00000030084	Plxna1	0.358063	6.23998	4.64569	0.000107957	0.00365317	1.14801	TBvsInf_Effect
ENSMUSG00000022680	Pdxdc1	0.174965	5.81895	4.64134	0.000109147	0.00367334	1.14214	TBvsInf_Effect
ENSMUSG00000004565	Pnpla6	0.226257	4.80448	4.6229	0.000114325	0.00375571	1.14189	TBvsInf_Effect
ENSMUSG00000042396	Rbm7	-0.198859	6.10911	-4.6426	0.000108801	0.00367334	1.1402	TBvsInf_Effect
ENSMUSG00000032422	Snx14	0.195465	4.18243	4.6007	0.00012089	0.0038642	1.13499	TBvsInf_Effect
ENSMUSG00000037846	Rtkn2	0.920302	2.87173	4.55825	0.000134515	0.0041016	1.13224	TBvsInf_Effect
ENSMUSG00000000732	Icosl	-0.384682	3.88107	-4.58887	0.000124544	0.00393625	1.13163	TBvsInf_Effect
ENSMUSG00000031592	Pcm1	0.229011	5.27571	4.62929	0.000112505	0.00372708	1.12833	TBvsInf_Effect
ENSMUSG00000030316	Tamm41	-0.23898	3.02526	-4.56589	0.000131953	0.00405648	1.12585	TBvsInf_Effect
ENSMUSG00000039783	Kmo	-0.705835	1.34051	-4.56814	0.000131208	0.00404887	1.12003	TBvsInf_Effect
ENSMUSG00000066892	Fbxl12	-0.216698	4.10119	-4.58756	0.000124952	0.00393809	1.1193	TBvsInf_Effect
ENSMUSG00000039221	Rpl22l1	-0.338537	2.47495	-4.55327	0.000136209	0.00413646	1.11857	TBvsInf_Effect
ENSMUSG00000027864	Ptgfrn	0.287708	8.05388	4.63171	0.000111822	0.0037169	1.11774	TBvsInf_Effect
ENSMUSG00000117297	CT571247.2	-0.589808	-0.374858	-4.83228	6.7555e-05	0.00287915	1.11601	TBvsInf_Effect
ENSMUSG00000025809	Itgb1	0.208922	9.19699	4.62403	0.000114	0.00375571	1.11527	TBvsInf_Effect
ENSMUSG00000040040	Ift88	0.301162	3.20903	4.55994	0.000133943	0.00409142	1.11474	TBvsInf_Effect
ENSMUSG00000035181	Heatr5a	0.27794	5.10675	4.6214	0.000114758	0.0037582	1.11453	TBvsInf_Effect
ENSMUSG00000032513	Gorasp1	0.198783	3.46472	4.56803	0.000131247	0.00404887	1.10979	TBvsInf_Effect
ENSMUSG00000044433	Camsap3	0.345454	1.88803	4.55436	0.000135836	0.00413071	1.10958	TBvsInf_Effect
ENSMUSG00000072109	A530040E14Rik	-0.624154	1.91594	-4.54669	0.000138483	0.00417732	1.10567	TBvsInf_Effect
ENSMUSG00000023963	Cyp39a1	0.453459	2.38092	4.54737	0.000138246	0.00417577	1.10503	TBvsInf_Effect
ENSMUSG00000114733	Gm4815	-0.319122	1.8152	-4.55051	0.000137161	0.00415415	1.10221	TBvsInf_Effect
ENSMUSG00000030042	Pole4	-0.204497	4.37145	-4.59729	0.000121934	0.00388101	1.10073	TBvsInf_Effect
ENSMUSG00000078622	Ccdc47	0.187366	5.73537	4.62296	0.000114308	0.00375571	1.10033	TBvsInf_Effect
ENSMUSG00000028099	Polr3c	-0.204599	5.19573	-4.61772	0.000115825	0.00378069	1.0996	TBvsInf_Effect
ENSMUSG00000061286	Exosc5	-0.271124	4.11707	-4.58507	0.000125738	0.0039573	1.09898	TBvsInf_Effect
ENSMUSG00000094796	BC147527	-0.63653	3.02556	-4.56801	0.000131252	0.00404887	1.09807	TBvsInf_Effect
ENSMUSG00000106317	Gm43848	-0.493431	0.938286	-4.61505	0.000116607	0.00378069	1.09624	TBvsInf_Effect
ENSMUSG00000044768	D1Ertd622e	-0.233361	5.71033	-4.6209	0.000114902	0.0037582	1.09502	TBvsInf_Effect
ENSMUSG00000055333	Fat2	0.75742	0.557207	4.65266	0.000106082	0.00361524	1.0936	TBvsInf_Effect
ENSMUSG00000020198	Ap3d1	0.174604	7.10152	4.62171	0.000114669	0.0037582	1.08792	TBvsInf_Effect
ENSMUSG00000050530	Fam171a1	0.288944	5.64991	4.61463	0.000116729	0.00378069	1.08557	TBvsInf_Effect
ENSMUSG00000025789	St8sia2	0.567492	1.09456	4.60286	0.000120235	0.00385421	1.08358	TBvsInf_Effect
ENSMUSG00000026883	Dab2ip	0.229998	5.84755	4.6147	0.000116707	0.00378069	1.07942	TBvsInf_Effect
ENSMUSG00000055835	Zfp1	-0.443896	2.99485	-4.54304	0.000139762	0.00419051	1.07767	TBvsInf_Effect
ENSMUSG00000037570	Mcrs1	-0.274006	5.21492	-4.60684	0.000119039	0.0038213	1.07566	TBvsInf_Effect
ENSMUSG00000027076	Timm10	-0.361327	2.56138	-4.53674	0.000141996	0.00423222	1.07433	TBvsInf_Effect
ENSMUSG00000059923	Grb2	-0.189297	7.22417	-4.6145	0.000116766	0.00378069	1.0715	TBvsInf_Effect
ENSMUSG00000011008	Mcoln2	-0.464102	1.84705	-4.53103	0.000144047	0.00427308	1.06967	TBvsInf_Effect
ENSMUSG00000027863	Cd2	-0.522092	4.28247	-4.57995	0.000127369	0.00397733	1.06921	TBvsInf_Effect
ENSMUSG00000002257	Def6	-0.374925	3.92361	-4.57246	0.000129791	0.00402852	1.06736	TBvsInf_Effect
ENSMUSG00000011382	Dhdh	0.294576	2.70228	4.52815	0.000145095	0.00429049	1.06264	TBvsInf_Effect
ENSMUSG00000062785	Kcnc3	0.515401	1.97708	4.53563	0.00014239	0.00423836	1.05967	TBvsInf_Effect
ENSMUSG00000021262	Evl	-0.280828	5.91826	-4.60717	0.000118938	0.0038213	1.05567	TBvsInf_Effect
ENSMUSG00000029130	Rnf32	0.667637	-0.0333967	4.76099	8.07983e-05	0.00310711	1.05245	TBvsInf_Effect
ENSMUSG00000058581	Gm5801	-0.335514	2.01333	-4.52367	0.000146741	0.00431086	1.05183	TBvsInf_Effect
ENSMUSG00000005824	Tnfsf14	-0.606461	4.52026	-4.58265	0.000126505	0.00396682	1.04954	TBvsInf_Effect
ENSMUSG00000036962	Cfap221	1.06157	-0.771864	5.18991	2.76108e-05	0.00173555	1.04218	TBvsInf_Effect
ENSMUSG00000008200	Fnbp4	-0.207798	6.77436	-4.60207	0.000120474	0.00385638	1.03915	TBvsInf_Effect
ENSMUSG00000097994	Gm26982	-0.457623	2.22982	-4.51647	0.000149424	0.00437823	1.03452	TBvsInf_Effect
ENSMUSG00000000058	Cav2	0.391527	6.76154	4.59935	0.000121304	0.00387191	1.03285	TBvsInf_Effect
ENSMUSG00000024604	Rbm22	-0.161969	5.96822	-4.59488	0.000122674	0.00389864	1.02659	TBvsInf_Effect
ENSMUSG00000024769	Cdc42bpg	0.363212	3.94267	4.5411	0.000140446	0.00419715	1.0227	TBvsInf_Effect
ENSMUSG00000063268	Parp10	-0.239509	7.0382	-4.59075	0.000123956	0.00392871	1.01383	TBvsInf_Effect
ENSMUSG00000020133	2310011J03Rik	-0.20366	5.1943	-4.58149	0.000126875	0.00397088	1.01334	TBvsInf_Effect
ENSMUSG00000066842	Hmcn1	0.439865	5.18227	4.57294	0.000129635	0.00402852	1.01207	TBvsInf_Effect
ENSMUSG00000032068	Plet1	0.439845	3.20598	4.51327	0.000150629	0.00439638	1.01143	TBvsInf_Effect
ENSMUSG00000029790	Cep41	0.291386	2.3885	4.50497	0.00015381	0.00444311	1.0092	TBvsInf_Effect
ENSMUSG00000029821	Gsdme	-0.389834	2.57784	-4.5069	0.000153063	0.00444289	1.00867	TBvsInf_Effect
ENSMUSG00000033009	Ogfod1	0.231802	4.52582	4.5611	0.000133552	0.00409142	1.0061	TBvsInf_Effect
ENSMUSG00000024397	Aif1	-0.55634	4.75657	-4.57974	0.000127434	0.00397733	0.995317	TBvsInf_Effect
ENSMUSG00000026480	Ncf2	-0.312019	6.87923	-4.58245	0.000126569	0.00396682	0.992045	TBvsInf_Effect
ENSMUSG00000017652	Cd40	-0.392618	5.26703	-4.57612	0.0001286	0.00400815	0.991981	TBvsInf_Effect
ENSMUSG00000033554	Dph5	-0.294813	2.98292	-4.50598	0.000153417	0.00444311	0.98688	TBvsInf_Effect
ENSMUSG00000034674	Tdg	-0.332545	2.87815	-4.49898	0.000156145	0.00448752	0.97848	TBvsInf_Effect
ENSMUSG00000028414	Fktn	0.255615	3.92295	4.52477	0.000146334	0.00430589	0.976123	TBvsInf_Effect
ENSMUSG00000020692	Nle1	-0.408182	2.69499	-4.49248	0.000158718	0.004531	0.971073	TBvsInf_Effect
ENSMUSG00000026203	Dnajb2	0.290696	4.52155	4.54226	0.000140037	0.00419051	0.970214	TBvsInf_Effect
ENSMUSG00000029263	Pigg	0.223341	3.57257	4.51128	0.000151386	0.00441274	0.967401	TBvsInf_Effect
ENSMUSG00000024571	Gm16286	-0.140392	5.84642	-4.56773	0.000131346	0.00404887	0.96053	TBvsInf_Effect
ENSMUSG00000019975	Ikbip	0.360715	4.13887	4.53142	0.000143908	0.00427308	0.957671	TBvsInf_Effect
ENSMUSG00000019302	Atp6v0a1	0.267873	5.9041	4.5662	0.000131851	0.00405648	0.956744	TBvsInf_Effect
ENSMUSG00000031165	Was	-0.401884	5.14857	-4.56074	0.000133676	0.00409142	0.956008	TBvsInf_Effect
ENSMUSG00000028289	Epha7	0.549559	-0.452381	4.77599	7.78105e-05	0.00305579	0.949192	TBvsInf_Effect
ENSMUSG00000047989	Ino80c	-0.20948	5.53452	-4.56056	0.000133735	0.00409142	0.94915	TBvsInf_Effect
ENSMUSG00000053799	Exoc6	-0.205348	4.01269	-4.51882	0.000148542	0.00435808	0.946457	TBvsInf_Effect
ENSMUSG00000027510	Rbm38	-0.353336	3.27378	-4.4915	0.000159111	0.00453226	0.943505	TBvsInf_Effect
ENSMUSG00000000088	Cox5a	-0.189628	4.53625	-4.54029	0.000140731	0.00420009	0.940458	TBvsInf_Effect
ENSMUSG00000052861	Dnah6	0.616684	1.67063	4.50215	0.000154903	0.00446895	0.935773	TBvsInf_Effect
ENSMUSG00000037740	Mrps26	-0.249201	4.42262	-4.52984	0.000144479	0.00427792	0.935046	TBvsInf_Effect
ENSMUSG00000038344	Txlng	0.302739	4.21497	4.50986	0.000151927	0.00442279	0.92803	TBvsInf_Effect
ENSMUSG00000036555	Iqce	0.229789	3.99742	4.50536	0.000153658	0.00444311	0.921646	TBvsInf_Effect
ENSMUSG00000021870	Slmap	0.173057	6.22237	4.55248	0.000136483	0.00413918	0.92024	TBvsInf_Effect
ENSMUSG00000030451	Herc2	0.291224	5.97349	4.54774	0.000138118	0.00417577	0.912622	TBvsInf_Effect
ENSMUSG00000022582	Ly6g	-1.43728	0.738022	-4.55744	0.000134788	0.00410438	0.912596	TBvsInf_Effect
ENSMUSG00000018446	C1qbp	-0.219146	5.29437	-4.54226	0.000140037	0.00419051	0.910539	TBvsInf_Effect
ENSMUSG00000029401	Rilpl2	-0.232637	3.71877	-4.49269	0.000158635	0.004531	0.8978	TBvsInf_Effect
ENSMUSG00000038648	Creb3l2	0.346186	6.18159	4.54234	0.000140009	0.00419051	0.897006	TBvsInf_Effect
ENSMUSG00000039577	Nphp4	0.465056	1.51577	4.47144	0.000167348	0.00472502	0.8967	TBvsInf_Effect
ENSMUSG00000009681	Bcr	0.198656	6.41302	4.54304	0.000139761	0.00419051	0.895928	TBvsInf_Effect
ENSMUSG00000032076	Cadm1	0.240042	4.84673	4.51567	0.000149725	0.00438136	0.890817	TBvsInf_Effect
ENSMUSG00000015247	Nipsnap3b	-0.222274	4.8373	-4.52582	0.000145947	0.00430589	0.889823	TBvsInf_Effect
ENSMUSG00000004085	Map3k20	0.262364	5.37254	4.53082	0.000144126	0.00427308	0.889057	TBvsInf_Effect
ENSMUSG00000040812	Agbl2	0.631764	0.73115	4.55978	0.000133999	0.00409142	0.885824	TBvsInf_Effect
ENSMUSG00000027327	1700037H04Rik	-0.221929	4.15987	-4.49642	0.000157155	0.00450504	0.878825	TBvsInf_Effect
ENSMUSG00000033082	Clec1a	0.672793	5.09096	4.51423	0.000150266	0.00439149	0.868717	TBvsInf_Effect
ENSMUSG00000028602	Tnfrsf8	-0.673975	0.448078	-4.48877	0.000160207	0.00455769	0.858889	TBvsInf_Effect
ENSMUSG00000085438	1700020I14Rik	0.250228	6.32029	4.52488	0.000146296	0.00430589	0.853355	TBvsInf_Effect
ENSMUSG00000068744	Psrc1	0.300511	2.8347	4.46123	0.000171703	0.00480418	0.851935	TBvsInf_Effect
ENSMUSG00000019852	Arfgef3	0.473767	0.866779	4.47214	0.000167054	0.00472263	0.843158	TBvsInf_Effect
ENSMUSG00000035878	Hykk	0.517686	1.82928	4.44518	0.000178776	0.00491208	0.837913	TBvsInf_Effect
ENSMUSG00000037772	Mrpl23	-0.254452	3.06354	-4.44187	0.00018027	0.00494108	0.83419	TBvsInf_Effect
ENSMUSG00000006154	Eps8l1	0.463906	2.6541	4.43034	0.000185579	0.00500613	0.833796	TBvsInf_Effect
ENSMUSG00000039835	Nhsl1	0.350233	3.61445	4.45058	0.000176363	0.00486957	0.830471	TBvsInf_Effect
ENSMUSG00000027375	Mal	0.397247	3.0063	4.44017	0.000181044	0.00494578	0.829633	TBvsInf_Effect
ENSMUSG00000026430	Rassf5	-0.4031	5.8143	-4.5078	0.000152718	0.00444006	0.816147	TBvsInf_Effect
ENSMUSG00000032548	Slco2a1	0.312061	9.38244	4.49978	0.00015583	0.00448752	0.813163	TBvsInf_Effect
ENSMUSG00000021488	Nsd1	0.217681	6.45438	4.50652	0.00015321	0.00444289	0.806422	TBvsInf_Effect
ENSMUSG00000050627	Gpd1l	0.158524	5.05025	4.48685	0.000160982	0.00457395	0.795552	TBvsInf_Effect
ENSMUSG00000042719	Naa25	-0.238654	5.43875	-4.49783	0.000156598	0.00449481	0.795425	TBvsInf_Effect
ENSMUSG00000032121	Tmem218	0.223579	2.9817	4.4201	0.000190421	0.00510732	0.79449	TBvsInf_Effect
ENSMUSG00000031107	Rbmx2	-0.270065	2.92323	-4.42062	0.000190171	0.00510669	0.79366	TBvsInf_Effect
ENSMUSG00000017830	Dhx58	-0.351345	6.57226	-4.49922	0.000156049	0.00448752	0.789853	TBvsInf_Effect
ENSMUSG00000007097	Atp1a2	0.466954	4.81441	4.47069	0.000167666	0.00472805	0.789176	TBvsInf_Effect
ENSMUSG00000034987	Hrh2	-0.587584	3.05926	-4.4317	0.000184942	0.00500019	0.787424	TBvsInf_Effect
ENSMUSG00000021639	Gtf2h2	-0.203252	3.89386	-4.4479	0.000177557	0.00489053	0.785107	TBvsInf_Effect
ENSMUSG00000025279	Dnase1l3	-0.837438	0.800637	-4.43956	0.000181321	0.00494578	0.780399	TBvsInf_Effect
ENSMUSG00000062980	Cped1	0.321966	4.40457	4.45478	0.000174513	0.00485963	0.774767	TBvsInf_Effect
ENSMUSG00000029407	Uso1	0.166863	6.3569	4.49211	0.000158866	0.004531	0.771227	TBvsInf_Effect
ENSMUSG00000046312	AI464131	0.266061	2.44382	4.39894	0.000200831	0.00526984	0.766393	TBvsInf_Effect
ENSMUSG00000063558	Aox1	0.25958	3.61291	4.4159	0.000192445	0.00512251	0.745722	TBvsInf_Effect
ENSMUSG00000037990	Sh3rf3	0.508545	0.769397	4.46112	0.000171749	0.00480418	0.745053	TBvsInf_Effect
ENSMUSG00000073434	Wdr90	0.346937	3.45354	4.41457	0.000193087	0.00512992	0.744592	TBvsInf_Effect
ENSMUSG00000002731	Prkra	0.203988	3.61529	4.41734	0.000191745	0.00512251	0.738754	TBvsInf_Effect
ENSMUSG00000029771	Irf5	-0.375209	7.18096	-4.47675	0.000165127	0.00468583	0.737802	TBvsInf_Effect
ENSMUSG00000047638	Nr1h4	-0.894617	2.3184	-4.38493	0.000208034	0.00539953	0.734925	TBvsInf_Effect
ENSMUSG00000018999	Slc35b4	0.181947	5.26919	4.46676	0.00016933	0.00475922	0.730959	TBvsInf_Effect
ENSMUSG00000032757	Bet1	0.182132	4.1864	4.43488	0.000183472	0.00496843	0.727213	TBvsInf_Effect
ENSMUSG00000043987	Cep164	0.206551	4.72443	4.4485	0.00017729	0.00488917	0.72491	TBvsInf_Effect
ENSMUSG00000030770	Parva	0.241561	7.07135	4.47277	0.000166787	0.00472263	0.724143	TBvsInf_Effect
ENSMUSG00000078763	Slfn1	-0.489088	3.36323	-4.41344	0.000193636	0.00513239	0.723455	TBvsInf_Effect
ENSMUSG00000032563	Mrpl3	-0.210254	4.95014	-4.45685	0.000173604	0.0048409	0.719888	TBvsInf_Effect
ENSMUSG00000025086	Trub1	-0.331619	2.65447	-4.38058	0.000210326	0.0054151	0.717782	TBvsInf_Effect
ENSMUSG00000035847	Ids	0.217206	6.0548	4.46743	0.000169044	0.00475922	0.717152	TBvsInf_Effect
ENSMUSG00000031860	Pbx4	0.711084	0.481321	4.45269	0.00017543	0.0048669	0.716464	TBvsInf_Effect
ENSMUSG00000026740	Dnajc1	0.153033	5.6273	4.4643	0.000170382	0.00478067	0.714983	TBvsInf_Effect
ENSMUSG00000037259	Dzank1	0.577356	1.43648	4.4164	0.0001922	0.00512251	0.710762	TBvsInf_Effect
ENSMUSG00000027363	Usp8	0.153666	6.25907	4.46658	0.000169406	0.00475922	0.710044	TBvsInf_Effect
ENSMUSG00000045761	Togaram2	0.563862	2.39834	4.37242	0.000214686	0.00545885	0.706027	TBvsInf_Effect
ENSMUSG00000079808	AC168977.1	-0.791862	-0.645815	-4.59772	0.000121802	0.00388101	0.704825	TBvsInf_Effect
ENSMUSG00000032374	Plod2	0.36043	5.42207	4.45433	0.000174707	0.00485963	0.70351	TBvsInf_Effect
ENSMUSG00000045193	Cirbp	-0.393864	5.30212	-4.45158	0.00017592	0.0048669	0.702262	TBvsInf_Effect
ENSMUSG00000031075	Ano1	0.442408	2.86675	4.37832	0.000211522	0.0054151	0.701952	TBvsInf_Effect
ENSMUSG00000053797	Krt16	-0.875111	-0.43283	-4.49295	0.000158531	0.004531	0.701172	TBvsInf_Effect
ENSMUSG00000058230	Arhgap35	0.304894	5.95592	4.46037	0.000172074	0.00480418	0.699305	TBvsInf_Effect
ENSMUSG00000036131	Frmd7	-0.947987	-1.5024	-4.87092	6.13135e-05	0.00271916	0.698332	TBvsInf_Effect
ENSMUSG00000112843	Gm46224	-0.493123	2.69226	-4.38991	0.000205446	0.00535708	0.696719	TBvsInf_Effect
ENSMUSG00000084416	Rpl10a-ps1	-0.453054	1.38206	-4.37948	0.00021091	0.0054151	0.694205	TBvsInf_Effect
ENSMUSG00000029660	Tex26	0.588167	-0.546873	4.70342	9.3374e-05	0.00341103	0.691916	TBvsInf_Effect
ENSMUSG00000020368	Canx	0.170451	8.21304	4.45129	0.00017605	0.0048669	0.681578	TBvsInf_Effect
ENSMUSG00000038209	Itln1	-0.629802	1.47888	-4.36701	0.00021763	0.00550881	0.680462	TBvsInf_Effect
ENSMUSG00000031642	Sh3rf1	0.216568	4.48873	4.41943	0.00019074	0.00510979	0.675846	TBvsInf_Effect
ENSMUSG00000029684	Wasl	0.183886	6.17795	4.45129	0.000176048	0.0048669	0.674698	TBvsInf_Effect
ENSMUSG00000018042	Cyb5r3	0.236613	7.33283	4.45159	0.000175918	0.0048669	0.67376	TBvsInf_Effect
ENSMUSG00000046080	Clec9a	0.502347	3.62737	4.38189	0.000209634	0.00540985	0.669386	TBvsInf_Effect
ENSMUSG00000105636	Gm43625	-1.27082	-0.277027	-4.67583	0.000100079	0.00352436	0.669247	TBvsInf_Effect
ENSMUSG00000036478	Btg1	-0.281776	8.0957	-4.44533	0.000178711	0.00491208	0.666099	TBvsInf_Effect
ENSMUSG00000034573	Ptpn13	0.267666	5.34512	4.43696	0.000182513	0.00496843	0.662548	TBvsInf_Effect
ENSMUSG00000056832	Ttc26	0.44797	2.54016	4.35366	0.00022506	0.00560854	0.661623	TBvsInf_Effect
ENSMUSG00000094497	Gm8210	-0.27283	3.34948	-4.37842	0.00021147	0.0054151	0.659773	TBvsInf_Effect
ENSMUSG00000020459	Mtif2	0.202526	3.70958	4.3864	0.00020727	0.00539214	0.658464	TBvsInf_Effect
ENSMUSG00000097124	A530020G20Rik	0.335325	2.66369	4.35229	0.000225838	0.00562173	0.656771	TBvsInf_Effect
ENSMUSG00000043391	2510009E07Rik	0.228687	5.16511	4.43138	0.000185093	0.00500019	0.655899	TBvsInf_Effect
ENSMUSG00000006932	Ctnnb1	0.149753	8.32867	4.4398	0.000181212	0.00494578	0.653269	TBvsInf_Effect
ENSMUSG00000028159	Dapp1	-0.224356	4.37979	-4.4138	0.000193464	0.00513239	0.645785	TBvsInf_Effect
ENSMUSG00000023830	Igf2r	0.291585	6.321	4.44017	0.000181047	0.00494578	0.644821	TBvsInf_Effect
ENSMUSG00000037736	Limch1	0.317876	8.20566	4.43487	0.000183476	0.00496843	0.638991	TBvsInf_Effect
ENSMUSG00000112468	Gm47720	0.94698	-1.77728	5.23783	2.45044e-05	0.00162217	0.637855	TBvsInf_Effect
ENSMUSG00000021756	Il6st	0.261644	8.43118	4.42995	0.000185758	0.00500613	0.63153	TBvsInf_Effect
ENSMUSG00000090248	Gm14027	-0.761381	-0.630422	-4.69019	9.65322e-05	0.00346516	0.631183	TBvsInf_Effect
ENSMUSG00000005958	Ephb3	0.369168	4.33854	4.39774	0.000201437	0.00527429	0.630179	TBvsInf_Effect
ENSMUSG00000019659	Ccdc12	-0.224085	4.9384	-4.41681	0.000192005	0.00512251	0.62478	TBvsInf_Effect
ENSMUSG00000024772	Ehd1	-0.236663	5.45054	-4.42317	0.000188955	0.00508011	0.618206	TBvsInf_Effect
ENSMUSG00000074797	Itpa	-0.236199	3.77298	-4.37981	0.000210732	0.0054151	0.616206	TBvsInf_Effect
ENSMUSG00000038024	Dennd4c	0.304326	5.00688	4.41278	0.000193958	0.00513487	0.612072	TBvsInf_Effect
ENSMUSG00000021696	Elovl7	0.323832	1.53196	4.33734	0.000234486	0.00576681	0.610451	TBvsInf_Effect
ENSMUSG00000026994	Galnt3	0.379611	3.4244	4.35889	0.000222118	0.00558472	0.602999	TBvsInf_Effect
ENSMUSG00000052248	Zeb2os	-0.411875	1.27418	-4.33603	0.000235265	0.00577966	0.60179	TBvsInf_Effect
ENSMUSG00000023959	Clic5	0.293194	8.73824	4.41562	0.000192581	0.00512251	0.59954	TBvsInf_Effect
ENSMUSG00000039270	Megf9	0.301528	3.86484	4.35924	0.000221924	0.00558472	0.585723	TBvsInf_Effect
ENSMUSG00000034810	Scn7a	0.410818	5.45026	4.40133	0.000199629	0.00525375	0.585168	TBvsInf_Effect
ENSMUSG00000048376	F2r	0.190203	8.67689	4.40798	0.000196315	0.00519117	0.581626	TBvsInf_Effect
ENSMUSG00000022876	Samsn1	-0.317396	4.61215	-4.39239	0.000204171	0.00533619	0.579091	TBvsInf_Effect
ENSMUSG00000022761	Lztr1	0.194942	5.36569	4.40089	0.000199849	0.00525375	0.569212	TBvsInf_Effect
ENSMUSG00000033192	Lpcat2	-0.367451	4.06909	-4.36888	0.000216605	0.00548904	0.568065	TBvsInf_Effect
ENSMUSG00000021782	Dlg5	0.273605	5.04252	4.39129	0.000204733	0.00534466	0.565393	TBvsInf_Effect
ENSMUSG00000030188	Magohb	-0.329186	3.61717	-4.34878	0.000227841	0.00565281	0.558104	TBvsInf_Effect
ENSMUSG00000029675	Eln	0.438361	10.3783	4.38215	0.000209496	0.00540985	0.557322	TBvsInf_Effect
ENSMUSG00000030611	Mrps11	-0.20565	3.26885	-4.33296	0.000237084	0.00580534	0.556314	TBvsInf_Effect
ENSMUSG00000032182	Yipf2	0.288227	2.08752	4.3041	0.000254933	0.00606684	0.550618	TBvsInf_Effect
ENSMUSG00000060419	Rps16-ps2	-0.366467	1.55149	-4.30967	0.000251387	0.00601806	0.54998	TBvsInf_Effect
ENSMUSG00000036036	Zfp57	0.290502	4.06003	4.35713	0.000223104	0.00558541	0.549958	TBvsInf_Effect
ENSMUSG00000000216	Scnn1g	0.34725	5.95759	4.39875	0.00020093	0.00526984	0.549423	TBvsInf_Effect
ENSMUSG00000027222	Pex16	-0.244721	3.86804	-4.34502	0.000230003	0.0056814	0.546711	TBvsInf_Effect
ENSMUSG00000101188	Eif4a-ps4	-0.343912	2.18656	-4.30239	0.000256027	0.00607099	0.543423	TBvsInf_Effect
ENSMUSG00000096981	Gm16845	-0.80694	-0.732164	-4.68073	9.88547e-05	0.00348672	0.542604	TBvsInf_Effect
ENSMUSG00000108218	Olfr1372-ps1	0.379426	2.29663	4.30392	0.000255043	0.00606684	0.541424	TBvsInf_Effect
ENSMUSG00000071451	Psmg4	-0.283803	3.32234	-4.3305	0.000238558	0.00583509	0.535747	TBvsInf_Effect
ENSMUSG00000015189	Casd1	0.192554	4.7408	4.36909	0.000216491	0.00548904	0.533582	TBvsInf_Effect
ENSMUSG00000003344	Btbd2	0.212565	4.88817	4.37392	0.000213879	0.00545234	0.532566	TBvsInf_Effect
ENSMUSG00000021905	Dph3	-0.217062	4.54648	-4.36253	0.000220093	0.00555865	0.526603	TBvsInf_Effect
ENSMUSG00000017485	Top2b	0.149718	5.76137	4.38521	0.000207892	0.00539953	0.518916	TBvsInf_Effect
ENSMUSG00000071715	Ncf4	-0.339218	6.69802	-4.3878	0.000206538	0.00537932	0.5176	TBvsInf_Effect
ENSMUSG00000051550	Zfp579	0.335893	4.66139	4.3575	0.000222898	0.00558541	0.515023	TBvsInf_Effect
ENSMUSG00000025738	Fbxl16	0.556457	0.706237	4.35766	0.000222807	0.00558541	0.51239	TBvsInf_Effect
ENSMUSG00000046733	Gprc5a	0.310022	7.96307	4.38207	0.00020954	0.00540985	0.509718	TBvsInf_Effect
ENSMUSG00000031910	Has3	0.560392	1.32447	4.31989	0.00024501	0.00592208	0.509537	TBvsInf_Effect
ENSMUSG00000029563	Foxp2	0.424124	0.516138	4.38384	0.000208607	0.00540688	0.508583	TBvsInf_Effect
ENSMUSG00000063015	Ccni	0.149788	7.26142	4.38348	0.000208798	0.00540688	0.507032	TBvsInf_Effect
ENSMUSG00000037643	Prkci	0.27415	5.29112	4.37447	0.000213584	0.00545234	0.506446	TBvsInf_Effect
ENSMUSG00000019737	Syne4	0.419568	2.31643	4.28495	0.000267502	0.00627041	0.505098	TBvsInf_Effect
ENSMUSG00000001305	Rrp15	-0.314347	3.37975	-4.31548	0.000247738	0.00596241	0.50388	TBvsInf_Effect
ENSMUSG00000075569	Rsph10b	0.801289	-0.109153	4.54456	0.000139229	0.00419051	0.500377	TBvsInf_Effect
ENSMUSG00000053111	Fank1	0.846501	0.409922	4.43611	0.000182904	0.00496843	0.497204	TBvsInf_Effect
ENSMUSG00000112164	Gm19990	0.531255	0.235177	4.37843	0.000211464	0.0054151	0.495485	TBvsInf_Effect
ENSMUSG00000023050	Map3k12	0.293069	2.88131	4.28922	0.000264645	0.0062164	0.493274	TBvsInf_Effect
ENSMUSG00000034781	Gna11	0.201297	6.27528	4.37724	0.000212098	0.00542367	0.492701	TBvsInf_Effect
ENSMUSG00000044348	Slc25a53	-0.369644	1.81745	-4.28225	0.000269327	0.00629456	0.492486	TBvsInf_Effect
ENSMUSG00000045065	9930022D16Rik	-0.796012	0.638375	-4.30329	0.000255447	0.00607004	0.490061	TBvsInf_Effect
ENSMUSG00000033557	Fam20b	0.155377	5.73464	4.37247	0.000214657	0.00545885	0.488939	TBvsInf_Effect
ENSMUSG00000097781	9330136K24Rik	1.41332	-2.26834	5.7123	7.58521e-06	0.000835925	0.486066	TBvsInf_Effect
ENSMUSG00000054986	Sec14l3	0.451507	4.46812	4.32974	0.000239012	0.00583984	0.485659	TBvsInf_Effect
ENSMUSG00000028173	Wls	0.232725	6.22115	4.37379	0.000213946	0.00545234	0.48438	TBvsInf_Effect
ENSMUSG00000052087	Rgs14	-0.418791	4.61782	-4.35127	0.000226416	0.00562365	0.484228	TBvsInf_Effect
ENSMUSG00000040811	Eml2	0.230385	4.5902	4.34582	0.00022954	0.00567618	0.481904	TBvsInf_Effect
ENSMUSG00000042726	Trafd1	-0.230867	8.6918	-4.36162	0.000220599	0.00556517	0.474302	TBvsInf_Effect
ENSMUSG00000005312	Ubqln1	0.118883	6.71307	4.37053	0.000215709	0.00547866	0.474264	TBvsInf_Effect
ENSMUSG00000028007	Snx7	0.272629	4.23198	4.33554	0.00023555	0.00578034	0.469431	TBvsInf_Effect
ENSMUSG00000048874	Phf3	0.168131	6.03262	4.36352	0.000219545	0.00555103	0.462465	TBvsInf_Effect
ENSMUSG00000031951	Tmem231	0.333499	1.95638	4.26634	0.000280313	0.00646147	0.460826	TBvsInf_Effect
ENSMUSG00000023045	Soat2	-0.463502	4.64718	-4.35395	0.000224897	0.00560854	0.460169	TBvsInf_Effect
ENSMUSG00000018678	Sp2	-0.287489	4.99929	-4.34685	0.000228947	0.005674	0.457357	TBvsInf_Effect
ENSMUSG00000032705	Exd2	0.266332	4.0547	4.31061	0.000250791	0.00601016	0.454761	TBvsInf_Effect
ENSMUSG00000031488	Rab11fip1	0.214353	6.31513	4.36048	0.000221234	0.00557494	0.45171	TBvsInf_Effect
ENSMUSG00000021559	Dapk1	0.299957	6.07761	4.35707	0.000223139	0.00558541	0.44713	TBvsInf_Effect
ENSMUSG00000031790	Mmp15	0.404883	3.53499	4.28047	0.000270531	0.00629552	0.445112	TBvsInf_Effect
ENSMUSG00000002635	Pdcd2l	-0.202427	3.7293	-4.3014	0.000256667	0.00607977	0.444862	TBvsInf_Effect
ENSMUSG00000028889	Yrdc	-0.290118	4.62317	-4.33488	0.000235944	0.00578371	0.443899	TBvsInf_Effect
ENSMUSG00000005804	Bloc1s6	-0.151756	5.78488	-4.35453	0.000224566	0.00560854	0.44286	TBvsInf_Effect
ENSMUSG00000025224	Gbf1	0.206887	5.94049	4.35172	0.000226159	0.00562348	0.434137	TBvsInf_Effect
ENSMUSG00000053318	Slamf8	-0.566394	3.82624	-4.32806	0.000240023	0.0058514	0.426921	TBvsInf_Effect
ENSMUSG00000105006	Gm9484	-1.09243	-1.42048	-4.79345	7.44731e-05	0.00299797	0.426426	TBvsInf_Effect
ENSMUSG00000037110	Ralgapa2	0.252178	4.49657	4.31657	0.00024706	0.00595246	0.423028	TBvsInf_Effect
ENSMUSG00000071477	Zfp777	-0.256921	4.90526	-4.32766	0.000240266	0.0058514	0.416812	TBvsInf_Effect
ENSMUSG00000040693	Slco4c1	0.54824	1.72428	4.24949	0.000292435	0.00664043	0.412412	TBvsInf_Effect
ENSMUSG00000043088	Il17re	0.381591	1.60895	4.24462	0.000296041	0.00670201	0.407679	TBvsInf_Effect
ENSMUSG00000033099	Nol12	-0.178145	4.80929	-4.32647	0.000240987	0.00586263	0.402867	TBvsInf_Effect
ENSMUSG00000016382	Pls3	0.216765	6.93072	4.34001	0.000232921	0.00573974	0.400504	TBvsInf_Effect
ENSMUSG00000040276	Pacsin1	-0.782024	1.00198	-4.25519	0.000288278	0.00657255	0.399537	TBvsInf_Effect
ENSMUSG00000041298	Katnal1	0.268865	2.48185	4.23784	0.000301126	0.00676355	0.395147	TBvsInf_Effect
ENSMUSG00000031232	Magt1	0.197738	5.35997	4.32817	0.000239959	0.0058514	0.391357	TBvsInf_Effect
ENSMUSG00000041037	Irgq	0.251219	4.24545	4.29416	0.000261378	0.00615894	0.388257	TBvsInf_Effect
ENSMUSG00000025038	Efhc2	0.991715	-0.28131	4.47215	0.000167051	0.00472263	0.38348	TBvsInf_Effect
ENSMUSG00000041132	N4bp2l1	-0.299015	3.92643	-4.27279	0.000275807	0.00639186	0.382606	TBvsInf_Effect
ENSMUSG00000034382	AI661453	0.255459	4.32678	4.29214	0.000262709	0.00617737	0.380993	TBvsInf_Effect
ENSMUSG00000035595	1600002K03Rik	-0.369772	1.69519	-4.23255	0.000305157	0.00682599	0.380757	TBvsInf_Effect
ENSMUSG00000035504	Reep6	0.441262	2.01851	4.2312	0.000306189	0.00682765	0.379931	TBvsInf_Effect
ENSMUSG00000030055	Rab43	-0.580823	1.83579	-4.22508	0.000310935	0.00685978	0.371369	TBvsInf_Effect
ENSMUSG00000027361	Gabpb1	-0.195404	5.01632	-4.31181	0.000250038	0.0059985	0.368514	TBvsInf_Effect
ENSMUSG00000029815	Malsu1	-0.265197	3.9902	-4.28076	0.000270338	0.00629552	0.365785	TBvsInf_Effect
ENSMUSG00000036864	Proser3	0.439177	1.50492	4.23144	0.000306009	0.00682765	0.361733	TBvsInf_Effect
ENSMUSG00000091415	Ak9	0.920998	-0.475007	4.56929	0.00013083	0.00404887	0.360527	TBvsInf_Effect
ENSMUSG00000041560	Nop53	-0.165294	6.97223	-4.3232	0.000242975	0.00590243	0.359366	TBvsInf_Effect
ENSMUSG00000028433	Ubap2	0.219044	6.10649	4.32188	0.000243785	0.00590516	0.358203	TBvsInf_Effect
ENSMUSG00000068129	Cst7	-0.540606	2.1259	-4.22618	0.000310078	0.00685978	0.355872	TBvsInf_Effect
ENSMUSG00000070802	Pnmal2	0.625028	0.856007	4.26153	0.000283719	0.00652815	0.355681	TBvsInf_Effect
ENSMUSG00000018800	Abca5	0.30758	3.00087	4.22927	0.00030768	0.00684162	0.351286	TBvsInf_Effect
ENSMUSG00000037966	Ninj1	-0.293385	6.18548	-4.31901	0.000245549	0.00592875	0.349619	TBvsInf_Effect
ENSMUSG00000038615	Nfe2l1	0.194841	7.66956	4.31379	0.000248795	0.00598046	0.340685	TBvsInf_Effect
ENSMUSG00000018427	Ypel2	0.380246	3.76114	4.24743	0.000293956	0.00666823	0.340229	TBvsInf_Effect
ENSMUSG00000034607	Pof1b	0.416765	1.85892	4.21257	0.000320858	0.00704106	0.339674	TBvsInf_Effect
ENSMUSG00000025407	Gli1	0.503563	-0.305256	4.41717	0.000191829	0.00512251	0.339617	TBvsInf_Effect
ENSMUSG00000089682	Bcl2l2	0.300195	5.29764	4.30265	0.000255858	0.00607099	0.338659	TBvsInf_Effect
ENSMUSG00000027189	Trim44	0.167216	6.66203	4.31343	0.00024902	0.00598046	0.335338	TBvsInf_Effect
ENSMUSG00000041915	Ammecr1l	0.197706	3.81057	4.25849	0.000285895	0.00655975	0.335235	TBvsInf_Effect
ENSMUSG00000002111	Spi1	-0.372301	7.54382	-4.30885	0.000251903	0.006024	0.331571	TBvsInf_Effect
ENSMUSG00000034771	Tle2	0.394991	2.46116	4.20604	0.000326165	0.00709834	0.327273	TBvsInf_Effect
ENSMUSG00000028053	Ash1l	0.226466	5.72778	4.3047	0.000254546	0.00606684	0.325399	TBvsInf_Effect
ENSMUSG00000044694	2010007H06Rik	0.622905	1.33401	4.23115	0.000306231	0.00682765	0.315943	TBvsInf_Effect
ENSMUSG00000047021	Cfap65	0.701102	2.63172	4.2	0.000331151	0.00713281	0.314106	TBvsInf_Effect
ENSMUSG00000092274	Neat1	0.637515	8.95302	4.29666	0.000259743	0.00613325	0.312655	TBvsInf_Effect
ENSMUSG00000043323	Fbrsl1	-0.218649	5.59162	-4.29706	0.000259483	0.00613325	0.312514	TBvsInf_Effect
ENSMUSG00000030058	Copg1	0.143073	6.69964	4.30397	0.000255015	0.00606684	0.312288	TBvsInf_Effect
ENSMUSG00000066682	Pilrb2	-0.470562	2.62408	-4.20238	0.000329179	0.00713281	0.310705	TBvsInf_Effect
ENSMUSG00000037860	Aim2	-0.433033	4.06637	-4.2675	0.000279496	0.00645077	0.308422	TBvsInf_Effect
ENSMUSG00000042178	Armc5	-0.248532	5.28112	-4.29264	0.000262379	0.00617607	0.308285	TBvsInf_Effect
ENSMUSG00000113669	Gm36723	-0.460815	1.66509	-4.19872	0.000332218	0.00713281	0.305608	TBvsInf_Effect
ENSMUSG00000060427	Zfp868	-0.204687	4.97881	-4.28095	0.000270208	0.00629552	0.303126	TBvsInf_Effect
ENSMUSG00000038910	Plcl2	-0.337157	4.29065	-4.26933	0.000278213	0.00643434	0.301646	TBvsInf_Effect
ENSMUSG00000015377	Dennd6b	-0.232513	4.2773	-4.25998	0.000284827	0.00654694	0.297326	TBvsInf_Effect
ENSMUSG00000041235	Chd7	-0.304704	6.24892	-4.29618	0.000260057	0.00613424	0.294717	TBvsInf_Effect
ENSMUSG00000055945	Prr18	0.592595	3.19109	4.19887	0.000332095	0.00713281	0.286082	TBvsInf_Effect
ENSMUSG00000063605	Ccdc102a	-0.262258	3.95518	-4.24093	0.0002988	0.00673736	0.280658	TBvsInf_Effect
ENSMUSG00000025264	Tsr2	-0.197686	4.02149	-4.24037	0.000299214	0.00673995	0.276357	TBvsInf_Effect
ENSMUSG00000035441	Myo1d	0.209457	6.54755	4.28729	0.000265937	0.00624023	0.272173	TBvsInf_Effect
ENSMUSG00000085787	Gm13092	-0.392755	1.04562	-4.19354	0.000336569	0.00717013	0.270737	TBvsInf_Effect
ENSMUSG00000117446	AC091309.5	-0.813693	-0.998539	-4.39749	0.000201568	0.00527429	0.269819	TBvsInf_Effect
ENSMUSG00000022125	Cln5	0.148059	5.63279	4.28224	0.000269333	0.00629456	0.269219	TBvsInf_Effect
ENSMUSG00000100150	Gm19585	-0.552824	1.203	-4.18336	0.000345285	0.00725298	0.267346	TBvsInf_Effect
ENSMUSG00000003527	Ess2	-0.174482	4.87657	-4.26603	0.000280534	0.00646147	0.266773	TBvsInf_Effect
ENSMUSG00000031696	Vps35	0.172105	7.24303	4.28086	0.000270266	0.00629552	0.258099	TBvsInf_Effect
ENSMUSG00000039197	Adk	0.233228	4.48506	4.24608	0.000294956	0.00668418	0.255358	TBvsInf_Effect
ENSMUSG00000013076	Amotl1	0.275694	6.50315	4.27891	0.000271593	0.00631369	0.252351	TBvsInf_Effect
ENSMUSG00000074088	Snrnp40	-0.240979	4.33557	-4.24191	0.000298064	0.00672752	0.240465	TBvsInf_Effect
ENSMUSG00000055313	Pgbd1	0.579586	-0.406535	4.40149	0.00019955	0.00525375	0.236698	TBvsInf_Effect
ENSMUSG00000034177	Rnf43	0.465578	1.03874	4.20111	0.000330228	0.00713281	0.231207	TBvsInf_Effect
ENSMUSG00000037280	Galnt6	-0.430344	4.78992	-4.25705	0.000286937	0.00656861	0.227442	TBvsInf_Effect
ENSMUSG00000025931	Paqr8	0.361354	2.6747	4.16814	0.00035873	0.00737737	0.222142	TBvsInf_Effect
ENSMUSG00000001672	Marveld3	0.384706	3.29855	4.19102	0.000338701	0.00719037	0.219277	TBvsInf_Effect
ENSMUSG00000080268	Brms1	-0.228512	5.27741	-4.25601	0.000287686	0.00657239	0.218584	TBvsInf_Effect
ENSMUSG00000019951	Uhrf1bp1l	0.201216	5.45758	4.25839	0.000285967	0.00655975	0.217555	TBvsInf_Effect
ENSMUSG00000030559	Rab38	0.479578	2.13532	4.15593	0.000369898	0.00750971	0.215365	TBvsInf_Effect
ENSMUSG00000006585	Cdt1	-0.357564	4.71856	-4.25146	0.000290994	0.00662107	0.214956	TBvsInf_Effect
ENSMUSG00000032396	Dis3l	0.184019	3.97654	4.21018	0.000322794	0.00707286	0.211227	TBvsInf_Effect
ENSMUSG00000040969	Arhgef38	0.630838	-0.00579443	4.35391	0.000224919	0.00560854	0.209561	TBvsInf_Effect
ENSMUSG00000002767	Mrpl2	-0.195065	4.25496	-4.2251	0.000310917	0.00685978	0.208192	TBvsInf_Effect
ENSMUSG00000032826	Ank2	-0.457742	3.33731	-4.18966	0.00033986	0.00719124	0.206018	TBvsInf_Effect
ENSMUSG00000028883	Sema3a	0.342868	4.21761	4.21601	0.000318103	0.00699733	0.204214	TBvsInf_Effect
ENSMUSG00000001119	Col6a1	0.430792	8.25763	4.25345	0.000289544	0.00659475	0.202885	TBvsInf_Effect
ENSMUSG00000032096	Arcn1	0.139296	7.52662	4.25619	0.000287556	0.00657239	0.200506	TBvsInf_Effect
ENSMUSG00000039131	Gipc2	0.317645	2.55027	4.15536	0.00037043	0.00750971	0.199328	TBvsInf_Effect
ENSMUSG00000040146	Rgl3	0.380561	3.33108	4.17357	0.000353872	0.00731237	0.198692	TBvsInf_Effect
ENSMUSG00000031577	Tti2	-0.268946	3.66496	-4.1918	0.000338045	0.00718321	0.196028	TBvsInf_Effect
ENSMUSG00000117011	CT486005.1	0.692886	-0.920258	4.44289	0.000179808	0.00493443	0.194575	TBvsInf_Effect
ENSMUSG00000030798	Cd37	-0.411285	4.50308	-4.22571	0.000310443	0.00685978	0.19348	TBvsInf_Effect
ENSMUSG00000016554	Eif3d	-0.160394	5.02483	-4.24235	0.000297731	0.00672674	0.192432	TBvsInf_Effect
ENSMUSG00000020674	Pxdn	0.3299	6.57866	4.25078	0.000291493	0.00662573	0.183724	TBvsInf_Effect
ENSMUSG00000035215	Lsm7	-0.279409	3.34925	-4.17548	0.000352185	0.00730533	0.182967	TBvsInf_Effect
ENSMUSG00000064367	mt-Nd5	0.28243	9.90624	4.23739	0.000301464	0.00676355	0.182576	TBvsInf_Effect
ENSMUSG00000085156	Snhg15	-0.415811	1.48363	-4.14215	0.000382915	0.0076798	0.181694	TBvsInf_Effect
ENSMUSG00000109685	Gm45912	-1.19255	0.593871	-4.17567	0.000352018	0.00730533	0.180956	TBvsInf_Effect
ENSMUSG00000049999	Ppp1r3d	-0.319329	4.09804	-4.20697	0.000325403	0.00709549	0.180626	TBvsInf_Effect
ENSMUSG00000001128	Cfp	-0.33245	4.86345	-4.23369	0.000304282	0.00681319	0.17879	TBvsInf_Effect
ENSMUSG00000019817	Plagl1	0.351635	3.45645	4.16535	0.000361254	0.00741009	0.176728	TBvsInf_Effect
ENSMUSG00000036613	Eipr1	-0.213358	4.29997	-4.21236	0.000321029	0.00704106	0.171988	TBvsInf_Effect
ENSMUSG00000005501	Usp40	0.149796	4.28258	4.20625	0.000325993	0.00709834	0.169833	TBvsInf_Effect
ENSMUSG00000078490	Cfap74	0.768184	1.11281	4.1789	0.00034917	0.00729561	0.167539	TBvsInf_Effect
ENSMUSG00000074259	Gramd2	0.343498	5.12388	4.22615	0.000310101	0.00685978	0.167233	TBvsInf_Effect
ENSMUSG00000027665	Pik3ca	0.227424	5.90966	4.2397	0.000299724	0.00674468	0.164322	TBvsInf_Effect
ENSMUSG00000028066	Pmf1	-0.259446	3.89037	-4.19908	0.000331918	0.00713281	0.162547	TBvsInf_Effect
ENSMUSG00000024217	Snrpc	-0.207413	5.45849	-4.23625	0.000302327	0.00677617	0.160853	TBvsInf_Effect
ENSMUSG00000033900	Map9	0.494841	2.30194	4.13335	0.000391457	0.00770015	0.160524	TBvsInf_Effect
ENSMUSG00000032086	Bace1	0.323107	4.13714	4.19412	0.000336082	0.00717013	0.15875	TBvsInf_Effect
ENSMUSG00000066677	Ifi208	-0.502347	5.0067	-4.22784	0.000308787	0.00685947	0.156531	TBvsInf_Effect
ENSMUSG00000094392	Gm3788	-0.416319	0.597881	-4.15253	0.00037307	0.00754963	0.155294	TBvsInf_Effect
ENSMUSG00000053007	Creb5	-0.398301	5.27608	-4.23087	0.000306445	0.00682765	0.154035	TBvsInf_Effect
ENSMUSG00000043932	Klri2	-0.695746	1.32057	-4.13856	0.000386374	0.0076812	0.153584	TBvsInf_Effect
ENSMUSG00000010721	Lmbr1	0.250098	3.43434	4.1598	0.000366325	0.0074872	0.148208	TBvsInf_Effect
ENSMUSG00000006058	Snf8	-0.151036	5.25826	-4.22659	0.00030976	0.00685978	0.148149	TBvsInf_Effect
ENSMUSG00000018654	Ikzf1	-0.393928	5.59036	-4.22966	0.000307381	0.00684162	0.140565	TBvsInf_Effect
ENSMUSG00000075227	Znhit2	-0.205422	3.91125	-4.1821	0.00034638	0.00726429	0.139594	TBvsInf_Effect
ENSMUSG00000086697	4933427G23Rik	0.566497	0.52908	4.20737	0.000325079	0.00709549	0.131836	TBvsInf_Effect
ENSMUSG00000033644	Piwil2	-0.67537	4.09769	-4.20352	0.000328234	0.00712959	0.130582	TBvsInf_Effect
ENSMUSG00000020818	Mfsd11	0.217075	5.0029	4.21398	0.000319724	0.00702612	0.128893	TBvsInf_Effect
ENSMUSG00000039632	Ccdc151	0.976074	0.959462	4.15679	0.000369096	0.00750296	0.125422	TBvsInf_Effect
ENSMUSG00000048833	Slc39a9	0.158063	5.84332	4.22332	0.000312309	0.00687661	0.124791	TBvsInf_Effect
ENSMUSG00000030154	Klrb1f	-0.556627	1.093	-4.13148	0.000393298	0.00771611	0.123456	TBvsInf_Effect
ENSMUSG00000035278	Plekhj1	-0.213401	4.88407	-4.20889	0.000323842	0.00708892	0.123121	TBvsInf_Effect
ENSMUSG00000029055	Plch2	0.543697	1.16819	4.13161	0.000393178	0.00771611	0.117126	TBvsInf_Effect
ENSMUSG00000025165	Sectm1a	-0.401502	3.13176	-4.19006	0.000339521	0.00719124	0.116578	TBvsInf_Effect
ENSMUSG00000039356	Exosc2	-0.224319	3.79496	-4.16579	0.000360853	0.00740901	0.11305	TBvsInf_Effect
ENSMUSG00000059108	Ifitm6	-0.748984	4.20524	-4.19284	0.000337165	0.00717129	0.110752	TBvsInf_Effect
ENSMUSG00000063439	B9d2	-0.223622	3.46054	-4.15063	0.000374851	0.00757886	0.109422	TBvsInf_Effect
ENSMUSG00000019124	Scrn1	0.355353	2.44735	4.11236	0.000412625	0.00796991	0.109243	TBvsInf_Effect
ENSMUSG00000034126	Pomt2	0.19782	4.23658	4.17741	0.000350484	0.00730533	0.10687	TBvsInf_Effect
ENSMUSG00000097222	1010001N08Rik	0.596398	-0.0804664	4.27615	0.000273485	0.00635111	0.105725	TBvsInf_Effect
ENSMUSG00000089844	A530032D15Rik	-0.478143	2.06709	-4.10844	0.000416698	0.00800765	0.105191	TBvsInf_Effect
ENSMUSG00000041831	Sytl3	-0.547566	3.57262	-4.15549	0.000370306	0.00750971	0.102409	TBvsInf_Effect
ENSMUSG00000039099	Wdr93	0.956673	-1.35835	4.75187	8.26709e-05	0.00314247	0.102252	TBvsInf_Effect
ENSMUSG00000018906	P4ha2	0.219995	4.62884	4.1884	0.000340943	0.00720398	0.0972127	TBvsInf_Effect
ENSMUSG00000021278	Amn	-0.690542	-0.362189	-4.20077	0.000330511	0.00713281	0.0920196	TBvsInf_Effect
ENSMUSG00000073590	3222401L13Rik	0.478557	-0.309346	4.29928	0.000258038	0.00610581	0.0915902	TBvsInf_Effect
ENSMUSG00000019777	Hdac2	0.166372	5.07455	4.19824	0.000332617	0.00713281	0.0910506	TBvsInf_Effect
ENSMUSG00000018541	Cwc25	-0.153038	5.21245	-4.20098	0.000330337	0.00713281	0.0899695	TBvsInf_Effect
ENSMUSG00000086866	4930512H18Rik	-0.521848	0.148022	-4.18782	0.000341442	0.00720776	0.0837845	TBvsInf_Effect
ENSMUSG00000010406	Mrpl52	-0.247111	5.15384	-4.198	0.00033282	0.00713281	0.0782541	TBvsInf_Effect
ENSMUSG00000032089	Il10ra	-0.576317	5.08501	-4.19842	0.000332469	0.00713281	0.0778576	TBvsInf_Effect
ENSMUSG00000022723	Crybg3	0.222407	4.86581	4.18423	0.00034453	0.00725178	0.0730944	TBvsInf_Effect
ENSMUSG00000098234	Snhg6	-0.214796	3.42695	-4.13768	0.000387228	0.0076812	0.0729129	TBvsInf_Effect
ENSMUSG00000025016	Tm9sf3	0.14797	7.61728	4.20267	0.000328938	0.00713281	0.070453	TBvsInf_Effect
ENSMUSG00000073421	H2-Ab1	-0.393096	7.92098	-4.2	0.00033115	0.00713281	0.0703708	TBvsInf_Effect
ENSMUSG00000071561	BC100530	-1.43986	3.15169	-4.11857	0.000406245	0.0078876	0.0698123	TBvsInf_Effect
ENSMUSG00000059824	Dbp	-0.702986	2.77578	-4.09034	0.000436049	0.00823189	0.0679118	TBvsInf_Effect
ENSMUSG00000071456	1110002L01Rik	0.468927	0.137994	4.19608	0.00033443	0.00715368	0.06467	TBvsInf_Effect
ENSMUSG00000034789	Rab24	-0.229664	2.52401	-4.09758	0.000428206	0.00813672	0.0637739	TBvsInf_Effect
ENSMUSG00000036376	Abt1	-0.17804	3.77976	-4.14057	0.000384434	0.00768072	0.0629082	TBvsInf_Effect
ENSMUSG00000025153	Fasn	0.396236	5.74063	4.19328	0.000336792	0.00717013	0.0601212	TBvsInf_Effect
ENSMUSG00000042594	Sh2b3	-0.201921	6.63577	-4.19949	0.000331576	0.00713281	0.0587786	TBvsInf_Effect
ENSMUSG00000042428	Mgat3	0.592864	4.25757	4.14654	0.000378713	0.00762953	0.0567388	TBvsInf_Effect
ENSMUSG00000064090	Vrk2	-0.291463	2.84002	-4.11014	0.000414923	0.00798718	0.056505	TBvsInf_Effect
ENSMUSG00000022742	Cpox	0.231839	3.73438	4.13671	0.000388175	0.0076812	0.0532456	TBvsInf_Effect
ENSMUSG00000022501	Prm1	-0.7208	0.33727	-4.09692	0.000428917	0.00813672	0.0523934	TBvsInf_Effect
ENSMUSG00000063011	Msln	0.606799	7.08261	4.19535	0.000335043	0.00715998	0.0513832	TBvsInf_Effect
ENSMUSG00000038014	Fam120a	0.1815	7.74706	4.19397	0.000336209	0.00717013	0.0512841	TBvsInf_Effect
ENSMUSG00000038756	Ttll6	0.698446	0.298951	4.20805	0.000324526	0.00709549	0.0507042	TBvsInf_Effect
ENSMUSG00000074527	Gm14296	1.92363	-1.59907	5.02835	4.13314e-05	0.00217309	0.0443838	TBvsInf_Effect
ENSMUSG00000036606	Plxnb2	0.253203	8.03805	4.18948	0.000340021	0.00719124	0.0443812	TBvsInf_Effect
ENSMUSG00000025058	5430427O19Rik	-0.450651	2.74784	-4.10955	0.00041554	0.00799221	0.0439233	TBvsInf_Effect
ENSMUSG00000000486	Sept1	-0.465486	3.91339	-4.14576	0.000379456	0.00763765	0.0433791	TBvsInf_Effect
ENSMUSG00000085823	Gm13012	-0.906752	-0.586133	-4.31765	0.000246391	0.00594271	0.0432921	TBvsInf_Effect
ENSMUSG00000090192	Gm16556	-0.719089	1.50052	-4.08826	0.000438326	0.00824719	0.0400305	TBvsInf_Effect
ENSMUSG00000037032	Apbb1	0.402646	3.95692	4.13101	0.000393769	0.00771862	0.0380599	TBvsInf_Effect
ENSMUSG00000028405	Aco1	0.208999	5.07303	4.17826	0.000349734	0.00730062	0.0376646	TBvsInf_Effect
ENSMUSG00000074207	Adh1	0.363931	5.0918	4.17119	0.000355995	0.00734276	0.0329671	TBvsInf_Effect
ENSMUSG00000028221	Pip4p2	0.180152	4.66929	4.16464	0.000361894	0.00741009	0.0321604	TBvsInf_Effect
ENSMUSG00000034435	Tmem30b	0.315713	3.20694	4.09965	0.000425983	0.00811675	0.0308482	TBvsInf_Effect
ENSMUSG00000040151	Hs2st1	0.252007	5.59648	4.1812	0.000347163	0.00727394	0.030434	TBvsInf_Effect
ENSMUSG00000022378	Fam49b	-0.361288	7.29481	-4.18505	0.00034382	0.00725115	0.0282937	TBvsInf_Effect
ENSMUSG00000025804	Ccr1	-0.391795	7.96484	-4.17994	0.000348258	0.00728333	0.0257275	TBvsInf_Effect
ENSMUSG00000030707	Coro1a	-0.358752	7.37993	-4.18309	0.000345518	0.00725298	0.02369	TBvsInf_Effect
ENSMUSG00000035268	Pkig	-0.185289	6.1121	-4.18402	0.000344708	0.00725178	0.023344	TBvsInf_Effect
ENSMUSG00000030592	Ryr1	-0.493541	1.55019	-4.07329	0.000455088	0.00845652	0.0231931	TBvsInf_Effect
ENSMUSG00000060681	Slc9a6	0.171872	4.35352	4.14125	0.000383779	0.00768072	0.0222947	TBvsInf_Effect
ENSMUSG00000063354	Slc39a4	0.349032	4.02182	4.13643	0.000388446	0.0076812	0.0218494	TBvsInf_Effect
ENSMUSG00000022994	Adcy6	0.347029	4.82896	4.15813	0.000367859	0.0074994	0.0207324	TBvsInf_Effect
ENSMUSG00000047205	Dusp18	0.412296	3.45629	4.10043	0.000425158	0.00811633	0.0206603	TBvsInf_Effect
ENSMUSG00000033998	Kcnk1	0.305613	4.22362	4.1442	0.000380944	0.00766074	0.0197158	TBvsInf_Effect
ENSMUSG00000031995	St14	0.280711	5.28722	4.17375	0.000353714	0.00731237	0.0179219	TBvsInf_Effect
ENSMUSG00000038128	Camk4	-0.514624	1.41355	-4.06812	0.000461023	0.00853859	0.0151307	TBvsInf_Effect
ENSMUSG00000036687	Tmem184a	0.317563	2.85362	4.07977	0.000447754	0.0083686	0.0146346	TBvsInf_Effect
ENSMUSG00000029772	Ahcyl2	0.264951	4.90756	4.158	0.00036798	0.0074994	0.0127453	TBvsInf_Effect
ENSMUSG00000019868	Vta1	-0.219561	4.20813	-4.14089	0.000384129	0.00768072	0.00969334	TBvsInf_Effect
ENSMUSG00000038683	Pak1ip1	-0.164827	5.58066	-4.174	0.000353491	0.00731237	0.00884182	TBvsInf_Effect
ENSMUSG00000003923	Tfam	-0.176412	4.14658	-4.13482	0.000390015	0.00769194	0.00841334	TBvsInf_Effect
ENSMUSG00000067995	Gtf2f2	-0.226465	4.03478	-4.13731	0.000387592	0.0076812	0.00805313	TBvsInf_Effect
ENSMUSG00000025900	Rp1	1.11574	-0.678258	4.52465	0.000146381	0.00430589	0.00779758	TBvsInf_Effect
ENSMUSG00000001741	Il16	-0.344739	3.33157	-4.09665	0.0004292	0.00813672	0.00594221	TBvsInf_Effect
ENSMUSG00000021795	Sftpd	0.415873	5.88234	4.1756	0.000352072	0.00730533	0.00554559	TBvsInf_Effect
ENSMUSG00000000303	Cdh1	0.274754	7.66423	4.17542	0.000352232	0.00730533	0.00528789	TBvsInf_Effect
ENSMUSG00000041459	Tardbp	0.234021	7.00192	4.17643	0.000351346	0.00730533	0.00316092	TBvsInf_Effect
ENSMUSG00000019558	Slc6a8	0.169896	6.31472	4.17544	0.00035222	0.00730533	0.00153487	TBvsInf_Effect
ENSMUSG00000018923	Med11	-0.18608	3.89498	-4.12469	0.000400055	0.00780288	-0.000492134	TBvsInf_Effect
ENSMUSG00000109324	Prmt1	-0.188696	5.65902	-4.17121	0.000355979	0.00734276	-0.00226892	TBvsInf_Effect
ENSMUSG00000018537	Pcgf2	0.290745	4.42368	4.13386	0.000390962	0.00769714	-0.00751402	TBvsInf_Effect
ENSMUSG00000029375	Cxcl15	0.479037	6.04589	4.17052	0.000356598	0.00734846	-0.00812062	TBvsInf_Effect
ENSMUSG00000021270	Hsp90aa1	0.24736	7.89668	4.16832	0.000358569	0.00737737	-0.00896057	TBvsInf_Effect
ENSMUSG00000005732	Ranbp1	-0.247109	3.66803	-4.11552	0.000409366	0.00792769	-0.0110202	TBvsInf_Effect
ENSMUSG00000027860	Vangl1	0.235402	4.32735	4.1322	0.000392591	0.00771569	-0.0115021	TBvsInf_Effect
ENSMUSG00000070691	Runx3	-0.546235	5.25998	-4.16485	0.000361706	0.00741009	-0.0119231	TBvsInf_Effect
ENSMUSG00000038302	Afg1l	0.36544	2.21387	4.05532	0.000476046	0.00871641	-0.0129076	TBvsInf_Effect
ENSMUSG00000026638	Irf6	0.239859	3.21181	4.08069	0.000446719	0.0083686	-0.0144195	TBvsInf_Effect
ENSMUSG00000034848	Ttc21b	0.335112	2.72532	4.06502	0.000464612	0.00857683	-0.0150301	TBvsInf_Effect
ENSMUSG00000032053	Pou2af1	-0.855138	-0.641133	-4.32249	0.00024341	0.00590243	-0.0162528	TBvsInf_Effect
ENSMUSG00000025580	Eif4a3	-0.166487	6.2116	-4.16786	0.000358984	0.00737737	-0.0165599	TBvsInf_Effect
ENSMUSG00000021112	Mpp5	0.221785	5.21552	4.15461	0.000371124	0.00751702	-0.0172175	TBvsInf_Effect
ENSMUSG00000076469	Trbv13-2	-0.701205	-1.47155	-4.43603	0.000182939	0.00496843	-0.0284488	TBvsInf_Effect
ENSMUSG00000022534	Mefv	-0.54031	4.48639	-4.14788	0.000377447	0.00761083	-0.0318264	TBvsInf_Effect
ENSMUSG00000026509	Capn2	0.16684	7.95952	4.15898	0.000367072	0.00749566	-0.0320117	TBvsInf_Effect
ENSMUSG00000036817	Sun1	0.211936	5.79373	4.15699	0.000368915	0.00750296	-0.0322893	TBvsInf_Effect
ENSMUSG00000029594	Rbm19	-0.250437	3.49618	-4.08994	0.000436482	0.00823315	-0.0401862	TBvsInf_Effect
ENSMUSG00000037685	Atp8a1	0.318001	6.31338	4.1577	0.000368255	0.0074994	-0.040351	TBvsInf_Effect
ENSMUSG00000025145	Lrrc45	0.297455	4.13175	4.10368	0.000421704	0.00806938	-0.0405638	TBvsInf_Effect
ENSMUSG00000051316	Taf7	-0.234291	3.49256	-4.08363	0.000443441	0.00833256	-0.0412645	TBvsInf_Effect
ENSMUSG00000023909	Paqr4	0.228712	4.19458	4.1107	0.000414348	0.00798718	-0.0482071	TBvsInf_Effect
ENSMUSG00000103041	Gm37305	-0.241576	3.394	-4.07425	0.000453996	0.00845018	-0.0528029	TBvsInf_Effect
ENSMUSG00000026536	Ifi211	-0.39554	4.49596	-4.14215	0.000382915	0.0076798	-0.0597461	TBvsInf_Effect
ENSMUSG00000081219	Bambi-ps1	-0.43186	1.09628	-4.0355	0.000500277	0.00903483	-0.0605715	TBvsInf_Effect
ENSMUSG00000035126	Wdr78	0.610669	1.69809	4.03847	0.000496572	0.00898317	-0.0606612	TBvsInf_Effect
ENSMUSG00000059182	Skap2	-0.148266	6.71118	-4.14997	0.000375472	0.00758459	-0.0615882	TBvsInf_Effect
ENSMUSG00000038970	Lmtk2	0.212863	5.35997	4.13987	0.000385104	0.00768072	-0.0617308	TBvsInf_Effect
ENSMUSG00000063428	Ddo	0.41304	1.10898	4.06566	0.000463876	0.00857683	-0.0625186	TBvsInf_Effect
ENSMUSG00000042992	Borcs5	-0.264674	2.36275	-4.03844	0.000496603	0.00898317	-0.0633512	TBvsInf_Effect
ENSMUSG00000002210	Smg9	-0.241639	4.72499	-4.12746	0.000397286	0.00777402	-0.0644182	TBvsInf_Effect
ENSMUSG00000041827	Oasl1	-0.373494	7.7491	-4.14176	0.000383283	0.00768034	-0.0665853	TBvsInf_Effect
ENSMUSG00000004110	Cacna1e	-0.75493	-1.73582	-4.69473	9.54348e-05	0.00344714	-0.0669866	TBvsInf_Effect
ENSMUSG00000034686	Prr7	-0.455036	2.04372	-4.03148	0.000505341	0.00909736	-0.0691132	TBvsInf_Effect
ENSMUSG00000030881	Arfip2	0.178494	4.93062	4.12782	0.000396927	0.00777377	-0.070125	TBvsInf_Effect
ENSMUSG00000103367	Gm38158	-0.425281	1.55897	-4.0276	0.000510271	0.0091495	-0.0728382	TBvsInf_Effect
ENSMUSG00000093904	Tomm20	-0.210405	6.02727	-4.14385	0.000381286	0.00766078	-0.0728423	TBvsInf_Effect
ENSMUSG00000003604	Aven	-0.305499	2.8378	-4.04473	0.00048885	0.00891692	-0.0736857	TBvsInf_Effect
ENSMUSG00000009894	Snap47	0.255226	3.62523	4.07744	0.000450382	0.00840377	-0.0798554	TBvsInf_Effect
ENSMUSG00000003233	Dvl3	0.145963	5.74623	4.13734	0.000387562	0.0076812	-0.0810427	TBvsInf_Effect
ENSMUSG00000100615	Gm5511	-0.70018	-1.47803	-4.42334	0.000188873	0.00508011	-0.0832334	TBvsInf_Effect
ENSMUSG00000017132	Cyth1	-0.238642	6.34845	-4.13968	0.000385289	0.00768072	-0.0851947	TBvsInf_Effect
ENSMUSG00000040189	Ccdc114	0.412768	1.8105	4.02307	0.000516095	0.0092172	-0.0852446	TBvsInf_Effect
ENSMUSG00000020544	Cox11	-0.392844	1.48024	-4.02252	0.000516808	0.00922262	-0.0874152	TBvsInf_Effect
ENSMUSG00000062859	Tcp11	0.774412	1.38006	4.03519	0.000500664	0.00903483	-0.0893297	TBvsInf_Effect
ENSMUSG00000040407	Akap9	0.180945	5.04691	4.1209	0.00040388	0.00786884	-0.0903447	TBvsInf_Effect
ENSMUSG00000040724	Kcna2	0.569566	2.70069	4.03015	0.000507021	0.00911301	-0.0921611	TBvsInf_Effect
ENSMUSG00000031864	Ints10	0.195256	4.359	4.09718	0.000428632	0.00813672	-0.0963608	TBvsInf_Effect
ENSMUSG00000040528	Milr1	-0.438106	3.98934	-4.09836	0.000427367	0.00813623	-0.104708	TBvsInf_Effect
ENSMUSG00000024507	Hsd17b4	0.16392	4.87216	4.11038	0.000414673	0.00798718	-0.108033	TBvsInf_Effect
ENSMUSG00000031861	Lpar2	0.296764	2.29216	4.01523	0.000526316	0.00932573	-0.109468	TBvsInf_Effect
ENSMUSG00000016028	Celsr1	0.345771	3.61619	4.05806	0.000472789	0.00867994	-0.110682	TBvsInf_Effect
ENSMUSG00000097814	Panct2	0.796214	-1.13901	4.43551	0.000183178	0.00496843	-0.113041	TBvsInf_Effect
ENSMUSG00000039318	Rab3gap2	0.179131	5.28453	4.11922	0.000405587	0.00788647	-0.113282	TBvsInf_Effect
ENSMUSG00000030149	Klrk1	-0.524586	5.68399	-4.12667	0.00039808	0.0077828	-0.115164	TBvsInf_Effect
ENSMUSG00000026725	Tnn	0.383836	1.63126	4.01551	0.000525951	0.00932573	-0.116451	TBvsInf_Effect
ENSMUSG00000027831	Veph1	0.722203	-0.910337	4.30491	0.000254411	0.00606684	-0.119264	TBvsInf_Effect
ENSMUSG00000055320	Tead1	0.222607	6.72049	4.12469	0.000400053	0.00780288	-0.122815	TBvsInf_Effect
ENSMUSG00000102037	Bcl2a1a	-0.59088	3.0223	-4.04182	0.00049242	0.00894345	-0.12398	TBvsInf_Effect
ENSMUSG00000031274	Col4a5	0.338107	3.99668	4.06967	0.00045924	0.0085196	-0.125014	TBvsInf_Effect
ENSMUSG00000017832	Hspb9	-0.597395	0.603073	-4.01971	0.000520454	0.00927174	-0.1275	TBvsInf_Effect
ENSMUSG00000034432	Cops8	-0.160917	5.9406	-4.12039	0.000404399	0.00787214	-0.127515	TBvsInf_Effect
ENSMUSG00000027932	Slc27a3	0.420216	1.79718	4.00173	0.000544404	0.00952403	-0.130746	TBvsInf_Effect
ENSMUSG00000031893	Tsnaxip1	0.702937	0.684415	4.06836	0.00046075	0.00853859	-0.131861	TBvsInf_Effect
ENSMUSG00000024786	Majin	-0.521559	1.18404	-4.00078	0.000545703	0.00952403	-0.133055	TBvsInf_Effect
ENSMUSG00000002944	Cd36	0.343048	7.67433	4.11897	0.000405836	0.00788647	-0.133144	TBvsInf_Effect
ENSMUSG00000041809	Efhc1	0.768273	1.59183	4.00407	0.000541226	0.00949277	-0.136689	TBvsInf_Effect
ENSMUSG00000017774	Myo1c	0.182177	8.29343	4.11389	0.000411044	0.0079465	-0.136918	TBvsInf_Effect
ENSMUSG00000031930	Wwp2	-0.204413	6.04299	-4.1172	0.000407647	0.007908	-0.137142	TBvsInf_Effect
ENSMUSG00000008763	Man1a2	0.174983	5.91449	4.11577	0.000409105	0.00792769	-0.138828	TBvsInf_Effect
ENSMUSG00000019320	Noxo1	0.618925	-0.172613	4.18038	0.000347872	0.00728202	-0.139391	TBvsInf_Effect
ENSMUSG00000026915	Strbp	0.243055	3.17071	4.02607	0.000512231	0.00917733	-0.13945	TBvsInf_Effect
ENSMUSG00000089929	Bcl2a1b	-0.567983	-0.705233	-4.13793	0.000386985	0.0076812	-0.139869	TBvsInf_Effect
ENSMUSG00000022221	Ripk3	-0.248934	5.74271	-4.11503	0.000409869	0.0079306	-0.14379	TBvsInf_Effect
ENSMUSG00000053012	Krcc1	0.220008	5.01897	4.10035	0.000425239	0.00811633	-0.144913	TBvsInf_Effect
ENSMUSG00000107505	Gm18009	1.07184	-2.21161	5.05287	3.88735e-05	0.0021364	-0.149063	TBvsInf_Effect
ENSMUSG00000000711	Rab5b	0.19218	6.47481	4.11203	0.000412964	0.00796991	-0.152574	TBvsInf_Effect
ENSMUSG00000005251	Ripk4	0.282418	3.18426	4.01944	0.000520796	0.00927174	-0.154831	TBvsInf_Effect
ENSMUSG00000003534	Ddr1	0.248419	5.68079	4.10526	0.000420036	0.00805804	-0.159787	TBvsInf_Effect
ENSMUSG00000009535	Rnmt	-0.182212	4.61434	-4.08167	0.000445628	0.00835664	-0.160222	TBvsInf_Effect
ENSMUSG00000029915	Clec5a	-0.399787	5.08084	-4.10262	0.000422825	0.00808396	-0.16107	TBvsInf_Effect
ENSMUSG00000039316	Rftn1	-0.306127	5.89725	-4.10723	0.000417963	0.00802511	-0.162282	TBvsInf_Effect
ENSMUSG00000048478	Spata33	0.449725	0.901929	4.02109	0.00051866	0.00924835	-0.166072	TBvsInf_Effect
ENSMUSG00000041895	Wipi1	0.29538	5.24554	4.09403	0.00043203	0.0081766	-0.167855	TBvsInf_Effect
ENSMUSG00000025907	Rb1cc1	0.224339	5.51087	4.09603	0.000429876	0.00814267	-0.170617	TBvsInf_Effect
ENSMUSG00000079426	Arpc4	-0.199582	6.28167	-4.10377	0.000421609	0.00806938	-0.172992	TBvsInf_Effect
ENSMUSG00000020290	Xpo1	0.191577	6.84849	4.0998	0.000425828	0.00811675	-0.182785	TBvsInf_Effect
ENSMUSG00000027546	Atp9a	0.218371	5.60339	4.0928	0.000433363	0.00819354	-0.184427	TBvsInf_Effect
ENSMUSG00000027430	Dtd1	-0.228384	2.50635	-3.98507	0.000567573	0.00975715	-0.186314	TBvsInf_Effect
ENSMUSG00000057969	Sema3b	0.356542	2.6243	3.98914	0.00056183	0.0096806	-0.188201	TBvsInf_Effect
ENSMUSG00000014077	Chp1	0.143006	6.86324	4.09721	0.000428607	0.00813672	-0.188941	TBvsInf_Effect
ENSMUSG00000015714	Cers2	0.159921	7.73922	4.09254	0.000433654	0.00819354	-0.194757	TBvsInf_Effect
ENSMUSG00000007850	Hnrnph1	0.189419	7.66274	4.08955	0.000436907	0.00823427	-0.203679	TBvsInf_Effect
ENSMUSG00000029461	Fam168a	0.240682	6.1018	4.08864	0.000437914	0.00824634	-0.205975	TBvsInf_Effect
ENSMUSG00000058715	Fcer1g	-0.399486	8.67785	-4.07825	0.00044947	0.00839371	-0.208559	TBvsInf_Effect
ENSMUSG00000038545	Cul7	0.265775	5.08156	4.07385	0.000454444	0.00845153	-0.208858	TBvsInf_Effect
ENSMUSG00000024334	H2-Oa	-0.863626	-1.3219	-4.33965	0.00023313	0.00573974	-0.211676	TBvsInf_Effect
ENSMUSG00000032411	Tfdp2	0.357281	4.77169	4.05678	0.000474305	0.00869868	-0.213655	TBvsInf_Effect
ENSMUSG00000047126	Cltc	0.17547	8.38795	4.08036	0.0004471	0.0083686	-0.215787	TBvsInf_Effect
ENSMUSG00000028452	Vcp	0.129094	7.31903	4.08247	0.000444741	0.00834696	-0.221737	TBvsInf_Effect
ENSMUSG00000032377	Plscr4	0.304463	4.52319	4.04072	0.000493782	0.00896094	-0.222175	TBvsInf_Effect
ENSMUSG00000039521	Foxp3	-0.944659	-1.07968	-4.28218	0.000269371	0.00629456	-0.222208	TBvsInf_Effect
ENSMUSG00000027822	Slc33a1	0.180294	4.20591	4.04208	0.000492104	0.00894345	-0.224788	TBvsInf_Effect
ENSMUSG00000060012	Kif13b	0.259823	4.9853	4.06163	0.000468578	0.00862882	-0.225114	TBvsInf_Effect
ENSMUSG00000045827	Serpinb9	0.254357	7.43185	4.0801	0.000447385	0.0083686	-0.225939	TBvsInf_Effect
ENSMUSG00000028555	Ttc39a	0.39724	1.97687	3.95828	0.000606892	0.0101661	-0.226984	TBvsInf_Effect
ENSMUSG00000058420	Syt17	0.689017	-0.499834	4.20728	0.000325157	0.00709549	-0.228662	TBvsInf_Effect
ENSMUSG00000034786	Gpsm3	-0.287269	5.22513	-4.07096	0.000457754	0.00849904	-0.231693	TBvsInf_Effect
ENSMUSG00000018740	Slc25a35	0.467549	2.63952	3.96545	0.000596121	0.0100634	-0.232346	TBvsInf_Effect
ENSMUSG00000117579	AC138768.3	-1.19008	-1.24933	-4.38119	0.000210001	0.00541313	-0.232941	TBvsInf_Effect
ENSMUSG00000030468	Siglecg	-0.650186	0.249218	-4.03761	0.000497638	0.00899466	-0.233209	TBvsInf_Effect
ENSMUSG00000064105	Cnnm2	0.359914	2.89595	3.97399	0.000583525	0.00993088	-0.234646	TBvsInf_Effect
ENSMUSG00000086868	Gm15883	0.931331	0.0174967	4.16325	0.000363165	0.00742936	-0.235205	TBvsInf_Effect
ENSMUSG00000012076	Brms1l	0.212972	4.28436	4.03967	0.000495078	0.00897	-0.235381	TBvsInf_Effect
ENSMUSG00000040653	Ppp1r14c	0.415646	1.47704	3.95905	0.000605734	0.0101571	-0.23792	TBvsInf_Effect
ENSMUSG00000036782	Klhl13	0.528358	2.53768	3.96241	0.000600665	0.0101173	-0.23805	TBvsInf_Effect
ENSMUSG00000001552	Jup	0.246862	7.78925	4.07492	0.000453232	0.00844294	-0.238301	TBvsInf_Effect
ENSMUSG00000031647	Mfap3l	0.413699	0.587269	4.00826	0.000535579	0.00943046	-0.238597	TBvsInf_Effect
ENSMUSG00000099083	Atf7	0.195295	6.26475	4.07523	0.000452875	0.00844294	-0.239669	TBvsInf_Effect
ENSMUSG00000007721	Ccdc124	-0.183067	4.39099	-4.04355	0.00049029	0.00892636	-0.240027	TBvsInf_Effect
ENSMUSG00000062609	Kcnj15	0.549354	3.11727	3.97967	0.000575292	0.00982942	-0.24209	TBvsInf_Effect
ENSMUSG00000031214	Ophn1	0.230758	3.67851	4.00838	0.000535424	0.00943046	-0.243305	TBvsInf_Effect
ENSMUSG00000021611	Tert	0.608298	-0.466269	4.13577	0.000389092	0.00768721	-0.246454	TBvsInf_Effect
ENSMUSG00000104213	Ighd	-0.802015	-0.028391	-4.05981	0.000470717	0.00866112	-0.248338	TBvsInf_Effect
ENSMUSG00000082088	Gm15753	-0.544131	-0.0682452	-4.03055	0.000506512	0.00911113	-0.248802	TBvsInf_Effect
ENSMUSG00000109572	Cfap99	0.875882	-1.07571	4.40176	0.000199412	0.00525375	-0.252756	TBvsInf_Effect
ENSMUSG00000022195	6030458C11Rik	0.290566	4.7215	4.04299	0.000490974	0.0089316	-0.253247	TBvsInf_Effect
ENSMUSG00000071506	Tmem139	0.568934	-0.640114	4.13764	0.000387265	0.0076812	-0.254396	TBvsInf_Effect
ENSMUSG00000014543	Klra17	-0.623629	2.81757	-3.96677	0.000594154	0.0100538	-0.255018	TBvsInf_Effect
ENSMUSG00000045382	Cxcr4	-0.343814	4.93819	-4.0443	0.000489375	0.00891692	-0.256664	TBvsInf_Effect
ENSMUSG00000021384	Susd3	-0.350069	1.92076	-3.94774	0.000623096	0.010348	-0.256996	TBvsInf_Effect
ENSMUSG00000029366	Dck	-0.290741	5.45801	-4.06455	0.000465162	0.00857995	-0.259001	TBvsInf_Effect
ENSMUSG00000040174	Alkbh3	-0.20633	3.79323	-4.01048	0.000532616	0.00940046	-0.261182	TBvsInf_Effect
ENSMUSG00000051518	Rps19bp1	-0.193405	3.1708	-3.98203	0.000571903	0.0097987	-0.262946	TBvsInf_Effect
ENSMUSG00000028927	Padi2	-0.452628	2.93202	-3.97069	0.000588351	0.0099922	-0.266105	TBvsInf_Effect
ENSMUSG00000038879	Nipal2	0.24227	2.48774	3.94981	0.000619877	0.0103189	-0.269171	TBvsInf_Effect
ENSMUSG00000027329	Spef1	0.354389	1.97033	3.93827	0.000638011	0.0104568	-0.271687	TBvsInf_Effect
ENSMUSG00000027750	Postn	0.283349	7.21137	4.06171	0.000468492	0.00862882	-0.273894	TBvsInf_Effect
ENSMUSG00000011877	Git1	-0.215766	7.84531	-4.05892	0.00047177	0.00867339	-0.275069	TBvsInf_Effect
ENSMUSG00000037548	H2-DMb2	-0.486593	3.10974	-3.97732	0.000578684	0.00986525	-0.277013	TBvsInf_Effect
ENSMUSG00000115426	Gm19510	-1.01407	-1.43787	-4.1965	0.000334073	0.00715284	-0.277252	TBvsInf_Effect
ENSMUSG00000029328	Hnrnpdl	-0.233777	7.25403	-4.05797	0.000472897	0.00867994	-0.282467	TBvsInf_Effect
ENSMUSG00000108452	4930413G21Rik	-0.596808	0.154394	-4.02404	0.000514842	0.00920214	-0.285111	TBvsInf_Effect
ENSMUSG00000086652	Gm14029	-0.713914	-0.902418	-4.13419	0.000390637	0.00769714	-0.28776	TBvsInf_Effect
ENSMUSG00000002346	Slc25a42	0.384843	3.17183	3.963	0.000599781	0.01011	-0.288545	TBvsInf_Effect
ENSMUSG00000087256	Gm15990	-0.53201	2.17061	-3.94096	0.000633734	0.0104246	-0.289314	TBvsInf_Effect
ENSMUSG00000066735	Vkorc1l1	0.169155	5.06318	4.04011	0.000494529	0.00896726	-0.289582	TBvsInf_Effect
ENSMUSG00000013033	Adgrl1	0.330814	5.59437	4.04554	0.000487848	0.00891076	-0.292895	TBvsInf_Effect
ENSMUSG00000030814	Bcl7c	-0.168507	4.3549	-4.01748	0.000523358	0.00930263	-0.294298	TBvsInf_Effect
ENSMUSG00000035107	Dcbld2	0.432091	4.02197	4.00263	0.000543182	0.00951223	-0.294712	TBvsInf_Effect
ENSMUSG00000112907	Gm47015	-0.601553	1.55971	-3.92624	0.000657471	0.0106439	-0.298362	TBvsInf_Effect
ENSMUSG00000027776	Il12a	-0.636162	0.369141	-4.01408	0.000527837	0.00934532	-0.302571	TBvsInf_Effect
ENSMUSG00000009640	Dmap1	-0.216535	3.86969	-3.99255	0.000557057	0.00962046	-0.304037	TBvsInf_Effect
ENSMUSG00000054893	Zfp667	0.358521	1.76961	3.923	0.000662819	0.0106617	-0.306068	TBvsInf_Effect
ENSMUSG00000029106	Add1	0.170373	7.55433	4.04675	0.000486382	0.00889561	-0.307847	TBvsInf_Effect
ENSMUSG00000035390	Brsk1	0.372683	1.15519	3.93074	0.000650126	0.0105808	-0.308227	TBvsInf_Effect
ENSMUSG00000044551	9930012K11Rik	0.322962	2.67717	3.93386	0.000645081	0.0105544	-0.309812	TBvsInf_Effect
ENSMUSG00000044783	Hjurp	0.203847	6.22084	4.04655	0.000486624	0.00889561	-0.310351	TBvsInf_Effect
ENSMUSG00000022364	Tbc1d31	0.292643	2.41869	3.93117	0.000649438	0.0105808	-0.320255	TBvsInf_Effect
ENSMUSG00000098183	Gm27010	-0.446817	1.94884	-3.91827	0.000670685	0.010719	-0.320914	TBvsInf_Effect
ENSMUSG00000030493	Faap24	-0.268767	2.93758	-3.94864	0.000621702	0.0103325	-0.324314	TBvsInf_Effect
ENSMUSG00000021868	Ppif	-0.206624	3.41331	-3.96447	0.000597582	0.0100805	-0.328875	TBvsInf_Effect
ENSMUSG00000037251	Pomk	0.247899	2.91853	3.93956	0.000635959	0.010446	-0.331071	TBvsInf_Effect
ENSMUSG00000016933	Plcg1	0.21149	6.04183	4.03363	0.000502624	0.00906293	-0.334546	TBvsInf_Effect
ENSMUSG00000020256	Aldh1l2	0.556296	0.7407	3.91863	0.000670093	0.0107172	-0.334562	TBvsInf_Effect
ENSMUSG00000001507	Itga3	0.228084	8.16094	4.0319	0.000504803	0.00909495	-0.334708	TBvsInf_Effect
ENSMUSG00000031554	Adam5	0.912473	-0.591917	4.13523	0.000389614	0.00769077	-0.334857	TBvsInf_Effect
ENSMUSG00000038775	Vill	0.435611	2.46148	3.91644	0.000673755	0.01073	-0.341596	TBvsInf_Effect
ENSMUSG00000031150	Ccdc120	0.23071	4.44255	3.99727	0.000550514	0.00954891	-0.343123	TBvsInf_Effect
ENSMUSG00000085396	Firre	0.203576	4.99435	4.01105	0.000531854	0.00940046	-0.345285	TBvsInf_Effect
ENSMUSG00000029467	Atp2a2	0.249579	7.58239	4.02935	0.000508036	0.00912397	-0.349426	TBvsInf_Effect
ENSMUSG00000034055	Phka1	0.250573	3.06054	3.93116	0.000649439	0.0105808	-0.353324	TBvsInf_Effect
ENSMUSG00000038037	Socs1	-0.458523	5.67853	-4.02889	0.000508625	0.00912727	-0.353945	TBvsInf_Effect
ENSMUSG00000002797	Ggct	-0.28535	2.38964	-3.91671	0.000673315	0.01073	-0.354256	TBvsInf_Effect
ENSMUSG00000024302	Dtna	0.287943	5.18023	4.01258	0.000529826	0.00937318	-0.354951	TBvsInf_Effect
ENSMUSG00000035236	Scai	0.244492	3.02712	3.9259	0.000658041	0.0106455	-0.355279	TBvsInf_Effect
ENSMUSG00000039242	B3galnt2	0.346763	3.75084	3.96085	0.000603008	0.010134	-0.355387	TBvsInf_Effect
ENSMUSG00000073407	Gm6034	-0.526192	0.0868478	-3.93036	0.000650749	0.0105808	-0.355423	TBvsInf_Effect
ENSMUSG00000030223	Ptpro	-0.469381	3.56412	-3.9657	0.000595741	0.0100634	-0.356543	TBvsInf_Effect
ENSMUSG00000021789	Sftpa1	0.450988	6.19118	4.0256	0.000512828	0.00918072	-0.358236	TBvsInf_Effect
ENSMUSG00000043262	Uevld	0.205897	3.35846	3.94655	0.000624947	0.0103558	-0.358398	TBvsInf_Effect
ENSMUSG00000073600	Prob1	0.385965	0.813952	3.9438	0.000629261	0.0103796	-0.358861	TBvsInf_Effect
ENSMUSG00000057058	Skap1	-0.468622	2.03115	-3.90499	0.000693298	0.0109253	-0.35957	TBvsInf_Effect
ENSMUSG00000047854	Stx19	0.779725	-1.03202	4.26763	0.000279409	0.00645077	-0.361262	TBvsInf_Effect
ENSMUSG00000066894	Vsig10	0.263518	3.77787	3.9581	0.000607175	0.0101661	-0.362485	TBvsInf_Effect
ENSMUSG00000033671	Cep350	0.202843	5.33053	4.01579	0.000525578	0.00932573	-0.362624	TBvsInf_Effect
ENSMUSG00000022864	D16Ertd472e	-0.216033	4.79672	-4.00425	0.000540985	0.00949277	-0.36275	TBvsInf_Effect
ENSMUSG00000036432	Siah2	-0.233979	4.07348	-3.97435	0.000583002	0.00993088	-0.365954	TBvsInf_Effect
ENSMUSG00000039244	E130309D02Rik	-0.190477	4.69755	-3.99724	0.000550561	0.00954891	-0.370998	TBvsInf_Effect
ENSMUSG00000027333	Smox	-0.293905	6.0002	-4.01857	0.000521936	0.00928469	-0.377075	TBvsInf_Effect
ENSMUSG00000034826	Nup54	-0.178647	4.8918	-4.00013	0.000546586	0.00952403	-0.381668	TBvsInf_Effect
ENSMUSG00000024789	Jak2	-0.183771	7.00165	-4.01599	0.000525316	0.00932573	-0.384178	TBvsInf_Effect
ENSMUSG00000021003	Galc	0.184475	3.66454	3.94674	0.000624648	0.0103558	-0.387218	TBvsInf_Effect
ENSMUSG00000005609	Ctr9	0.169989	5.0494	3.99965	0.000547241	0.00952403	-0.389133	TBvsInf_Effect
ENSMUSG00000024014	Pim1	-0.228218	7.37461	-4.01047	0.000532622	0.00940046	-0.39317	TBvsInf_Effect
ENSMUSG00000085894	Gm15832	-0.408159	3.85611	-3.95984	0.000604542	0.0101447	-0.39398	TBvsInf_Effect
ENSMUSG00000029204	Rhoh	-0.493847	2.66461	-3.9102	0.000684347	0.0108373	-0.394767	TBvsInf_Effect
ENSMUSG00000018341	Il12rb2	-0.714313	0.773191	-3.90333	0.000696169	0.0109322	-0.395585	TBvsInf_Effect
ENSMUSG00000026478	Lamc1	0.274526	8.24862	4.00494	0.000540046	0.00949277	-0.399945	TBvsInf_Effect
ENSMUSG00000061613	U2af1	-0.183977	5.53361	-4.00468	0.000540401	0.00949277	-0.400434	TBvsInf_Effect
ENSMUSG00000056215	Lrguk	0.618126	0.834222	3.92242	0.000663781	0.0106617	-0.401493	TBvsInf_Effect
ENSMUSG00000107019	Gm43682	-0.453069	0.782365	-3.90395	0.000695108	0.0109322	-0.401694	TBvsInf_Effect
ENSMUSG00000025332	Kdm5c	0.21385	6.54427	4.00878	0.00053488	0.00943046	-0.402614	TBvsInf_Effect
ENSMUSG00000029314	Gpat3	-0.341288	4.29833	-3.97376	0.000583858	0.00993088	-0.402708	TBvsInf_Effect
ENSMUSG00000056204	Pgpep1	0.322034	4.2199	3.96172	0.000601693	0.0101195	-0.403457	TBvsInf_Effect
ENSMUSG00000037808	Fam76b	-0.205337	5.36033	-3.99696	0.000550936	0.00954891	-0.406221	TBvsInf_Effect
ENSMUSG00000035773	Kiss1r	0.521394	0.619068	3.91588	0.000674707	0.0107376	-0.406349	TBvsInf_Effect
ENSMUSG00000064302	Clasp1	0.247041	5.40515	3.99593	0.000552365	0.00955408	-0.411314	TBvsInf_Effect
ENSMUSG00000030255	Sspn	0.380616	2.59212	3.88486	0.000729005	0.0112362	-0.413693	TBvsInf_Effect
ENSMUSG00000052749	Trim30b	-0.492791	6.12975	-4.00054	0.000546026	0.00952403	-0.419805	TBvsInf_Effect
ENSMUSG00000022428	Cby1	0.375217	3.44452	3.92048	0.000666999	0.0106876	-0.420278	TBvsInf_Effect
ENSMUSG00000002980	Bcam	0.272057	6.97739	4.00133	0.000544944	0.00952403	-0.420379	TBvsInf_Effect
ENSMUSG00000074305	Peak1	0.247418	7.28212	4.00051	0.000546073	0.00952403	-0.421009	TBvsInf_Effect
ENSMUSG00000042712	Tceal9	0.279448	6.37898	3.99995	0.000546832	0.00952403	-0.423848	TBvsInf_Effect
ENSMUSG00000021906	Oxnad1	0.252383	3.18755	3.90694	0.000689929	0.0108951	-0.42559	TBvsInf_Effect
ENSMUSG00000032358	Fam83b	0.647732	-0.228333	3.991	0.000559217	0.00964296	-0.425901	TBvsInf_Effect
ENSMUSG00000001441	Npepps	0.206064	6.10041	3.99761	0.000550047	0.00954891	-0.42601	TBvsInf_Effect
ENSMUSG00000029155	Spata18	0.830708	0.811523	3.93232	0.000647562	0.0105748	-0.426171	TBvsInf_Effect
ENSMUSG00000040268	Plekha1	0.164649	6.25028	3.99645	0.000551641	0.00954891	-0.430005	TBvsInf_Effect
ENSMUSG00000025261	Huwe1	0.22699	7.24948	3.99651	0.000551565	0.00954891	-0.43089	TBvsInf_Effect
ENSMUSG00000042272	Sestd1	0.21876	5.06657	3.98067	0.00057385	0.00982004	-0.4309	TBvsInf_Effect
ENSMUSG00000109336	Samd4b	0.179213	7.0538	3.99662	0.000551408	0.00954891	-0.431024	TBvsInf_Effect
ENSMUSG00000032009	Sesn3	0.250541	3.71056	3.93368	0.000645377	0.0105544	-0.431034	TBvsInf_Effect
ENSMUSG00000022750	Klhl22	0.22025	4.33923	3.95767	0.000607823	0.0101694	-0.431905	TBvsInf_Effect
ENSMUSG00000002017	Fam98a	0.196738	4.58034	3.96833	0.00059184	0.0100406	-0.436064	TBvsInf_Effect
ENSMUSG00000032328	Tmem30a	0.164346	7.54221	3.99122	0.000558912	0.00964296	-0.440973	TBvsInf_Effect
ENSMUSG00000040345	Arhgap9	-0.340403	5.47935	-3.98555	0.000566889	0.00975715	-0.445458	TBvsInf_Effect
ENSMUSG00000030030	1700003E16Rik	0.782242	0.707901	3.89695	0.000707347	0.0110308	-0.445482	TBvsInf_Effect
ENSMUSG00000046993	Gm5637	-0.493921	-0.475348	-3.97211	0.000586276	0.00996448	-0.45121	TBvsInf_Effect
ENSMUSG00000056612	Ppp1r14b	-0.230998	5.11076	-3.97971	0.000575228	0.00982942	-0.451589	TBvsInf_Effect
ENSMUSG00000064307	Lrrc51	0.53463	0.733577	3.90366	0.000695607	0.0109322	-0.453522	TBvsInf_Effect
ENSMUSG00000069743	Zfp820	0.322207	2.27647	3.86023	0.00077519	0.0116217	-0.456074	TBvsInf_Effect
ENSMUSG00000022452	Smdt1	-0.188226	5.62845	-3.98185	0.000572168	0.0097987	-0.456709	TBvsInf_Effect
ENSMUSG00000006335	Tfpt	-0.197801	3.27452	-3.9001	0.000701815	0.0109826	-0.459401	TBvsInf_Effect
ENSMUSG00000025371	Chmp6	-0.205014	4.50456	-3.95618	0.000610088	0.0101997	-0.459664	TBvsInf_Effect
ENSMUSG00000039410	Prdm16	0.384172	2.18947	3.85542	0.000784524	0.0116915	-0.460801	TBvsInf_Effect
ENSMUSG00000032312	Csk	-0.230708	6.59081	-3.98463	0.000568194	0.00976036	-0.461007	TBvsInf_Effect
ENSMUSG00000041886	Macc1	0.344884	1.03945	3.86039	0.000774879	0.0116217	-0.461081	TBvsInf_Effect
ENSMUSG00000035860	Cdhr3	0.707956	0.869324	3.90954	0.000685474	0.0108476	-0.46156	TBvsInf_Effect
ENSMUSG00000031278	Acsl4	0.239959	6.5891	3.98254	0.000571178	0.00979666	-0.466041	TBvsInf_Effect
ENSMUSG00000038059	Smim3	-0.3475	5.72578	-3.97938	0.000575709	0.00982942	-0.466129	TBvsInf_Effect
ENSMUSG00000037972	Snn	0.298327	4.6266	3.94946	0.000620425	0.0103189	-0.466488	TBvsInf_Effect
ENSMUSG00000001036	Epn2	0.215624	6.28445	3.97851	0.000576971	0.0098435	-0.473075	TBvsInf_Effect
ENSMUSG00000061666	Gdpd1	0.414161	4.40974	3.92975	0.000651736	0.0105892	-0.484302	TBvsInf_Effect
ENSMUSG00000066643	Wdr35	0.261954	2.86362	3.86691	0.000762382	0.0115372	-0.484862	TBvsInf_Effect
ENSMUSG00000021189	Atxn3	0.203107	4.40693	3.93429	0.000644385	0.0105536	-0.484966	TBvsInf_Effect
ENSMUSG00000038695	Josd2	0.20502	4.19945	3.92942	0.000652282	0.0105904	-0.485314	TBvsInf_Effect
ENSMUSG00000024137	E4f1	-0.180106	4.6252	-3.94265	0.00063107	0.010396	-0.486194	TBvsInf_Effect
ENSMUSG00000056342	Usp34	0.218893	4.86756	3.9518	0.000616811	0.0102892	-0.489008	TBvsInf_Effect
ENSMUSG00000040747	Cd53	-0.351751	7.91885	-3.96816	0.000592093	0.0100406	-0.489441	TBvsInf_Effect
ENSMUSG00000012609	Ttll5	0.299262	3.05183	3.86925	0.000757951	0.0114934	-0.491639	TBvsInf_Effect
ENSMUSG00000040247	Tbc1d10c	-0.481865	2.41228	-3.85418	0.000786967	0.0116926	-0.492064	TBvsInf_Effect
ENSMUSG00000085436	Zfp335os	-0.463416	0.573951	-3.87456	0.000747982	0.011396	-0.492551	TBvsInf_Effect
ENSMUSG00000087590	Epb41l4aos	-0.42427	2.17903	-3.8441	0.000806977	0.0118922	-0.493472	TBvsInf_Effect
ENSMUSG00000046314	Stxbp6	0.417318	4.37687	3.92633	0.000657323	0.0106439	-0.494105	TBvsInf_Effect
ENSMUSG00000108737	BC060293	0.648278	0.591437	3.89421	0.000712205	0.0110835	-0.496042	TBvsInf_Effect
ENSMUSG00000042306	S100a14	0.343865	4.19125	3.95142	0.000617389	0.0102912	-0.49686	TBvsInf_Effect
ENSMUSG00000046031	Calhm6	-0.500818	2.91899	-3.92373	0.000661608	0.0106617	-0.496988	TBvsInf_Effect
ENSMUSG00000002668	Dennd1c	-0.279756	5.42483	-3.96203	0.000601234	0.0101193	-0.497589	TBvsInf_Effect
ENSMUSG00000021253	Tgfb3	0.524583	3.80829	3.91109	0.000682816	0.0108283	-0.497687	TBvsInf_Effect
ENSMUSG00000059128	Ifnl2	-1.83065	-2.92204	-4.87126	6.12613e-05	0.00271916	-0.501469	TBvsInf_Effect
ENSMUSG00000026585	Kifap3	0.234362	4.35491	3.92557	0.000658584	0.0106466	-0.501931	TBvsInf_Effect
ENSMUSG00000001909	Trmt1	-0.167972	4.76411	-3.94368	0.00062945	0.0103796	-0.502739	TBvsInf_Effect
ENSMUSG00000039976	Tbc1d16	0.269886	3.5598	3.88194	0.000734337	0.0112773	-0.50666	TBvsInf_Effect
ENSMUSG00000027613	Eif6	-0.200176	6.52555	-3.96546	0.000596102	0.0100634	-0.507168	TBvsInf_Effect
ENSMUSG00000047819	Tigd4	1.54038	-2.12864	4.72747	8.78979e-05	0.00325363	-0.507494	TBvsInf_Effect
ENSMUSG00000045777	Ifitm10	-0.341744	3.08592	-3.8631	0.000769663	0.0116006	-0.509204	TBvsInf_Effect
ENSMUSG00000039461	Tcta	0.300865	4.42142	3.92419	0.000660853	0.0106617	-0.510868	TBvsInf_Effect
ENSMUSG00000022019	Tdrd3	0.216527	4.43266	3.92297	0.000662871	0.0106617	-0.512008	TBvsInf_Effect
ENSMUSG00000059854	Hydin	0.656158	0.447554	3.93064	0.000650288	0.0105808	-0.513575	TBvsInf_Effect
ENSMUSG00000019992	Mtfr2	-0.310276	1.37948	-3.83032	0.000835138	0.0121249	-0.514121	TBvsInf_Effect
ENSMUSG00000057132	Rpgrip1	-0.645609	-0.450626	-3.96052	0.000603509	0.0101349	-0.518315	TBvsInf_Effect
ENSMUSG00000107841	Gm44185	-2.10767	-3.20439	-5.23446	2.47104e-05	0.00162798	-0.518528	TBvsInf_Effect
ENSMUSG00000032094	Cd3d	-0.431301	2.90563	-3.87217	0.000752456	0.0114401	-0.519157	TBvsInf_Effect
ENSMUSG00000021932	Rnaseh2b	-0.259076	3.46931	-3.88956	0.000720515	0.0111683	-0.521693	TBvsInf_Effect
ENSMUSG00000042826	Fgf11	0.632039	1.93348	3.8254	0.000845447	0.0122034	-0.522643	TBvsInf_Effect
ENSMUSG00000020590	Snx13	0.171554	5.77338	3.95371	0.000613872	0.0102554	-0.523945	TBvsInf_Effect
ENSMUSG00000056941	Commd7	-0.154709	5.16451	-3.94358	0.00062961	0.0103796	-0.527	TBvsInf_Effect
ENSMUSG00000004100	Ppan	-0.281535	4.33308	-3.92209	0.000664332	0.010663	-0.528334	TBvsInf_Effect
ENSMUSG00000030555	Ttc23	0.248089	3.16258	3.86079	0.000774108	0.0116217	-0.528598	TBvsInf_Effect
ENSMUSG00000074873	AI606181	-0.33247	3.49469	-3.87182	0.000753113	0.0114401	-0.528865	TBvsInf_Effect
ENSMUSG00000041482	Piezo2	0.456413	3.25037	3.85382	0.000787661	0.0116926	-0.531224	TBvsInf_Effect
ENSMUSG00000030852	Tacc2	0.265146	4.49026	3.91486	0.000676421	0.0107421	-0.53153	TBvsInf_Effect
ENSMUSG00000029576	Radil	0.381976	1.53952	3.82065	0.00085549	0.0122688	-0.532409	TBvsInf_Effect
ENSMUSG00000044033	Ccdc141	0.343555	3.20218	3.85379	0.000787714	0.0116926	-0.532804	TBvsInf_Effect
ENSMUSG00000000817	Fasl	-0.614608	1.40047	-3.81855	0.000859976	0.012287	-0.535575	TBvsInf_Effect
ENSMUSG00000068015	Lrch1	-0.217188	6.44564	-3.9532	0.000614647	0.0102607	-0.53574	TBvsInf_Effect
ENSMUSG00000039531	Zup1	-0.250684	5.24206	-3.94209	0.000631954	0.010403	-0.53883	TBvsInf_Effect
ENSMUSG00000029859	Epha1	0.328374	3.13652	3.84913	0.000796921	0.0117822	-0.538876	TBvsInf_Effect
ENSMUSG00000045962	Wnk1	0.256624	8.73984	3.94446	0.000628219	0.0103796	-0.53889	TBvsInf_Effect
ENSMUSG00000026510	Trp53bp2	0.349446	4.85265	3.92514	0.000659285	0.0106503	-0.54081	TBvsInf_Effect
ENSMUSG00000021707	Dhfr	-0.282489	4.31577	-3.92347	0.000662038	0.0106617	-0.541198	TBvsInf_Effect
ENSMUSG00000026380	Tfcp2l1	0.466316	1.25916	3.8229	0.000850719	0.0122411	-0.543842	TBvsInf_Effect
ENSMUSG00000059363	Fxn	-0.240008	2.2508	-3.82607	0.000844024	0.0121985	-0.544996	TBvsInf_Effect
ENSMUSG00000074677	Sirpb1c	-0.336351	3.23412	-3.88187	0.000734468	0.0112773	-0.54805	TBvsInf_Effect
ENSMUSG00000068876	Cgn	0.314225	5.73505	3.94487	0.000627575	0.0103796	-0.548819	TBvsInf_Effect
ENSMUSG00000018931	Natd1	0.193269	4.64951	3.91708	0.000672692	0.01073	-0.551108	TBvsInf_Effect
ENSMUSG00000038880	Mrps34	-0.317913	2.11397	-3.81894	0.000859139	0.0122829	-0.551251	TBvsInf_Effect
ENSMUSG00000005125	Ndrg1	-0.403034	6.89808	-3.94667	0.00062477	0.0103558	-0.551616	TBvsInf_Effect
ENSMUSG00000087042	Gm11611	0.789514	-1.5915	4.40198	0.0001993	0.00525375	-0.553946	TBvsInf_Effect
ENSMUSG00000036273	Lrrk2	0.3187	4.25581	3.9058	0.00069189	0.0109107	-0.554803	TBvsInf_Effect
ENSMUSG00000038453	Srcin1	0.530363	0.418669	3.87328	0.000750366	0.0114168	-0.556154	TBvsInf_Effect
ENSMUSG00000030614	Tmem126b	0.250561	3.8113	3.87759	0.000742348	0.0113332	-0.559887	TBvsInf_Effect
ENSMUSG00000037315	Jade3	0.277997	2.92089	3.8372	0.000820967	0.012004	-0.561495	TBvsInf_Effect
ENSMUSG00000032514	Ttc21a	0.47341	2.13346	3.80613	0.000886959	0.0125595	-0.562479	TBvsInf_Effect
ENSMUSG00000097242	Gm16907	-0.361365	0.720431	-3.83512	0.000825215	0.0120376	-0.563847	TBvsInf_Effect
ENSMUSG00000001383	Zmat2	-0.150206	5.77769	-3.93833	0.000637914	0.0104568	-0.56394	TBvsInf_Effect
ENSMUSG00000041301	Cftr	0.608563	0.0198344	3.89918	0.000703416	0.011	-0.564981	TBvsInf_Effect
ENSMUSG00000002265	Peg3	0.403858	3.48892	3.86072	0.000774241	0.0116217	-0.565012	TBvsInf_Effect
ENSMUSG00000074994	Qser1	0.223487	4.63316	3.91035	0.000684077	0.0108373	-0.56612	TBvsInf_Effect
ENSMUSG00000044362	Ccdc89	0.869651	-1.59245	4.25556	0.00028801	0.00657255	-0.566857	TBvsInf_Effect
ENSMUSG00000022586	Ly6i	-0.448605	2.59955	-3.88003	0.000737844	0.011295	-0.569138	TBvsInf_Effect
ENSMUSG00000087175	Gm15133	-1.04825	-1.24839	-4.14824	0.000377105	0.00761076	-0.570305	TBvsInf_Effect
ENSMUSG00000059878	Zfp422	0.140735	4.42364	3.89436	0.000711942	0.0110835	-0.581202	TBvsInf_Effect
ENSMUSG00000035325	Sec31a	0.176247	7.40723	3.93313	0.000646257	0.0105612	-0.581788	TBvsInf_Effect
ENSMUSG00000052485	Tmem171	-0.357613	2.37867	-3.83182	0.000832042	0.0121031	-0.581902	TBvsInf_Effect
ENSMUSG00000091476	Catspere2	0.768785	-1.51683	4.27468	0.000274502	0.00636815	-0.586247	TBvsInf_Effect
ENSMUSG00000026778	Prkcq	-0.331676	3.94758	-3.87808	0.000741442	0.011327	-0.586861	TBvsInf_Effect
ENSMUSG00000027893	Ahcyl1	0.120658	6.60644	3.93186	0.000648312	0.0105794	-0.587971	TBvsInf_Effect
ENSMUSG00000097287	D130017N08Rik	0.477077	0.275417	3.85215	0.000790956	0.0117252	-0.588022	TBvsInf_Effect
ENSMUSG00000031628	Casp3	-0.256817	5.41097	-3.92714	0.000655997	0.0106404	-0.588088	TBvsInf_Effect
ENSMUSG00000025359	Pmel	-0.467369	0.44591	-3.84416	0.000806841	0.0118922	-0.588982	TBvsInf_Effect
ENSMUSG00000033902	Mapkbp1	0.188595	4.97721	3.90778	0.000688491	0.0108876	-0.593573	TBvsInf_Effect
ENSMUSG00000041375	Ccdc9	-0.207755	5.4182	-3.91896	0.00066954	0.010716	-0.594718	TBvsInf_Effect
ENSMUSG00000035934	Pknox2	0.34794	5.93398	3.92261	0.000663465	0.0106617	-0.596885	TBvsInf_Effect
ENSMUSG00000028680	Plk3	-0.218725	6.51761	-3.92695	0.00065631	0.0106404	-0.599722	TBvsInf_Effect
ENSMUSG00000028884	Rpa2	-0.229253	3.56318	-3.85592	0.000783555	0.0116848	-0.60127	TBvsInf_Effect
ENSMUSG00000038060	Dlec1	0.755758	-0.126898	3.94363	0.000629527	0.0103796	-0.603204	TBvsInf_Effect
ENSMUSG00000024758	Rtn3	0.141462	7.49607	3.92333	0.000662276	0.0106617	-0.605015	TBvsInf_Effect
ENSMUSG00000113585	Gm19605	0.432983	1.05438	3.79703	0.000907269	0.012692	-0.6064	TBvsInf_Effect
ENSMUSG00000057133	Chd6	0.190805	5.16547	3.907	0.000689829	0.0108951	-0.60711	TBvsInf_Effect
ENSMUSG00000034706	Dnaic2	0.763482	1.84007	3.78266	0.000940281	0.0129019	-0.613925	TBvsInf_Effect
ENSMUSG00000050350	Gpr18	-0.520155	1.74402	-3.78676	0.000930739	0.0128651	-0.614969	TBvsInf_Effect
ENSMUSG00000020181	Nav3	-0.426762	1.50884	-3.78374	0.000937752	0.0128963	-0.615932	TBvsInf_Effect
ENSMUSG00000085666	Gm9855	-0.215466	2.45875	-3.8007	0.00089904	0.0126444	-0.619718	TBvsInf_Effect
ENSMUSG00000021457	Syk	-0.285372	6.16657	-3.91678	0.000673187	0.01073	-0.622098	TBvsInf_Effect
ENSMUSG00000006005	Tpr	0.152355	6.61504	3.91691	0.000672972	0.01073	-0.623931	TBvsInf_Effect
ENSMUSG00000021916	Glt8d1	0.174247	4.55103	3.88092	0.000736216	0.0112855	-0.626171	TBvsInf_Effect
ENSMUSG00000006740	Kif5b	0.167823	6.51743	3.91543	0.000675469	0.0107421	-0.627277	TBvsInf_Effect
ENSMUSG00000045259	Klhdc9	1.13281	-0.754103	4.02423	0.000514599	0.00920214	-0.628078	TBvsInf_Effect
ENSMUSG00000060791	Gmfg	-0.261082	4.6726	-3.88908	0.000721383	0.0111683	-0.628178	TBvsInf_Effect
ENSMUSG00000020737	Jpt1	-0.200454	6.50664	-3.91506	0.000676082	0.0107421	-0.628276	TBvsInf_Effect
ENSMUSG00000047250	Ptgs1	0.34603	5.69683	3.91137	0.000682343	0.0108283	-0.628278	TBvsInf_Effect
ENSMUSG00000046242	Nme9	0.680045	0.655088	3.84132	0.000812579	0.0119361	-0.628603	TBvsInf_Effect
ENSMUSG00000020523	Fam114a2	0.147365	4.92511	3.89328	0.000713856	0.0111015	-0.629439	TBvsInf_Effect
ENSMUSG00000053153	Spag16	0.77221	0.450435	3.87898	0.000739776	0.0113092	-0.6301	TBvsInf_Effect
ENSMUSG00000030427	Lilra6	-0.371362	4.68111	-3.88894	0.000721627	0.0111683	-0.632321	TBvsInf_Effect
ENSMUSG00000016529	Il10	-0.45672	1.94443	-3.81112	0.000876027	0.0124531	-0.632714	TBvsInf_Effect
ENSMUSG00000020171	Yeats4	-0.190081	4.52693	-3.87969	0.000738469	0.0112969	-0.634863	TBvsInf_Effect
ENSMUSG00000056752	Dnah9	0.624348	0.835787	3.81765	0.000861906	0.012299	-0.637445	TBvsInf_Effect
ENSMUSG00000036792	Mbd5	0.214885	4.30798	3.86711	0.000761991	0.0115372	-0.639334	TBvsInf_Effect
ENSMUSG00000041596	Nlrp5-ps	0.741044	-0.874735	4.00265	0.00054315	0.00951223	-0.639372	TBvsInf_Effect
ENSMUSG00000086822	5330413P13Rik	1.58027	-2.81194	5.4924	1.30324e-05	0.00111934	-0.64266	TBvsInf_Effect
ENSMUSG00000045790	Ccdc149	0.267644	1.60012	3.76921	0.000972236	0.0132035	-0.64317	TBvsInf_Effect
ENSMUSG00000013701	Timm23	-0.155221	4.8544	-3.89193	0.000716265	0.0111236	-0.644849	TBvsInf_Effect
ENSMUSG00000080316	Spaca6	0.313116	4.79693	3.88522	0.000728354	0.0112338	-0.646577	TBvsInf_Effect
ENSMUSG00000025163	Cd7	-0.494277	2.20395	-3.781	0.000944161	0.0129315	-0.648801	TBvsInf_Effect
ENSMUSG00000031129	Slc9a9	-0.292357	1.98796	-3.77073	0.000968568	0.0131724	-0.650035	TBvsInf_Effect
ENSMUSG00000080917	Gm15925	-0.670014	1.91621	-3.77833	0.000950455	0.0129861	-0.650776	TBvsInf_Effect
ENSMUSG00000034278	Dnajc17	-0.277062	2.4145	-3.78268	0.000940224	0.0129019	-0.652479	TBvsInf_Effect
ENSMUSG00000053897	Slc39a8	0.436642	7.63721	3.90253	0.000697562	0.0109388	-0.654096	TBvsInf_Effect
ENSMUSG00000060586	H2-Eb1	-0.434271	6.89083	-3.90223	0.00069809	0.0109395	-0.657452	TBvsInf_Effect
ENSMUSG00000117291	AC167363.3	-1.09788	-1.22605	-4.20391	0.000327919	0.00712959	-0.660097	TBvsInf_Effect
ENSMUSG00000054203	Ifi205	-0.36085	6.44558	-3.90028	0.000701491	0.0109826	-0.662075	TBvsInf_Effect
ENSMUSG00000020340	Cyfip2	-0.395875	5.0102	-3.88629	0.000726417	0.0112193	-0.662711	TBvsInf_Effect
ENSMUSG00000030889	Vwa3a	0.526138	2.15797	3.76146	0.000991145	0.0133471	-0.663773	TBvsInf_Effect
ENSMUSG00000020399	Havcr2	-0.368645	6.03319	-3.89736	0.000706626	0.0110308	-0.670216	TBvsInf_Effect
ENSMUSG00000021556	Golm1	0.248647	4.61581	3.871	0.000754653	0.0114511	-0.671052	TBvsInf_Effect
ENSMUSG00000020570	Sypl	0.151477	6.77814	3.89696	0.000707328	0.0110308	-0.671801	TBvsInf_Effect
ENSMUSG00000031351	Zfp185	0.356662	2.238	3.76635	0.000979172	0.0132657	-0.672278	TBvsInf_Effect
ENSMUSG00000021356	Irf4	-0.656017	-0.0140154	-3.83503	0.000825399	0.0120376	-0.673053	TBvsInf_Effect
ENSMUSG00000030609	Aen	-0.165256	4.66376	-3.87406	0.000748906	0.0114023	-0.674005	TBvsInf_Effect
ENSMUSG00000034282	Evpl	0.335889	2.46401	3.76965	0.000971166	0.013197	-0.675062	TBvsInf_Effect
ENSMUSG00000019312	Grb7	0.31779	2.98543	3.78056	0.000945194	0.0129378	-0.676084	TBvsInf_Effect
ENSMUSG00000041439	Mfsd6	0.18829	4.43546	3.85141	0.000792408	0.011739	-0.679691	TBvsInf_Effect
ENSMUSG00000036099	Vezt	0.167005	4.68609	3.86627	0.000763599	0.0115479	-0.681766	TBvsInf_Effect
ENSMUSG00000021838	Samd4	0.286061	3.27496	3.79618	0.00090919	0.012692	-0.683636	TBvsInf_Effect
ENSMUSG00000009555	Cdk9	-0.143793	6.3163	-3.89104	0.000717862	0.0111407	-0.684709	TBvsInf_Effect
ENSMUSG00000059708	Akap17b	0.311717	2.29355	3.76239	0.000988858	0.0133327	-0.684853	TBvsInf_Effect
ENSMUSG00000037762	Slc16a9	0.441733	5.60076	3.88099	0.000736075	0.0112855	-0.685344	TBvsInf_Effect
ENSMUSG00000045160	Bola3	-0.235122	3.65101	-3.81971	0.000857509	0.0122751	-0.687821	TBvsInf_Effect
ENSMUSG00000019854	Reps1	-0.159549	5.86357	-3.88736	0.000724485	0.0111972	-0.687989	TBvsInf_Effect
ENSMUSG00000021874	4933413J09Rik	-0.702883	-0.796581	-3.98515	0.000567468	0.00975715	-0.690863	TBvsInf_Effect
ENSMUSG00000026869	Psmd5	0.162238	5.14977	3.87494	0.000747266	0.0113928	-0.692405	TBvsInf_Effect
ENSMUSG00000016206	H2-M3	-0.250181	5.61427	-3.8855	0.000727848	0.0112337	-0.693042	TBvsInf_Effect
ENSMUSG00000018925	Heatr9	-0.572568	0.272577	-3.78112	0.000943876	0.0129315	-0.694861	TBvsInf_Effect
ENSMUSG00000022701	Ccdc191	0.408176	1.61681	3.74421	0.00103451	0.0137714	-0.697886	TBvsInf_Effect
ENSMUSG00000030472	Ceacam18	-0.79204	0.616469	-3.76423	0.000984331	0.0133115	-0.698042	TBvsInf_Effect
ENSMUSG00000025049	Taf5	-0.258888	3.17462	-3.78895	0.0009257	0.0128191	-0.699158	TBvsInf_Effect
ENSMUSG00000041747	Utp15	-0.183549	4.67771	-3.85942	0.000776756	0.0116358	-0.700892	TBvsInf_Effect
ENSMUSG00000049401	Ogfr	-0.214423	7.02047	-3.88325	0.00073194	0.0112737	-0.702236	TBvsInf_Effect
ENSMUSG00000057176	Ccdc189	0.442302	1.50167	3.74165	0.00104111	0.0138146	-0.703987	TBvsInf_Effect
ENSMUSG00000028980	H6pd	0.241588	7.91269	3.88027	0.00073741	0.011295	-0.70503	TBvsInf_Effect
ENSMUSG00000040181	Fmo1	0.39814	6.56275	3.88175	0.000734681	0.0112773	-0.705128	TBvsInf_Effect
ENSMUSG00000024687	Osbp	0.128279	6.22828	3.8818	0.000734585	0.0112773	-0.705551	TBvsInf_Effect
ENSMUSG00000048865	Arhgap30	-0.34322	6.51846	-3.88273	0.000732886	0.0112773	-0.705691	TBvsInf_Effect
ENSMUSG00000045095	Magi1	0.240557	3.32018	3.78453	0.000935915	0.0128832	-0.710005	TBvsInf_Effect
ENSMUSG00000071068	Treml2	-0.461712	2.29636	-3.76169	0.000990565	0.0133471	-0.710044	TBvsInf_Effect
ENSMUSG00000033434	Gtpbp6	-0.299312	2.96036	-3.77202	0.000965469	0.0131513	-0.71019	TBvsInf_Effect
ENSMUSG00000021123	Rdh12	-0.839308	4.58003	-3.83504	0.000825382	0.0120376	-0.710417	TBvsInf_Effect
ENSMUSG00000078816	Prkcg	-0.561704	2.05997	-3.74158	0.00104128	0.0138146	-0.714277	TBvsInf_Effect
ENSMUSG00000060470	Adgrg3	-0.342336	4.69025	-3.85496	0.000785429	0.0116926	-0.717451	TBvsInf_Effect
ENSMUSG00000059657	Stfa2l1	-0.873689	5.63163	-3.87165	0.000753418	0.0114401	-0.718	TBvsInf_Effect
ENSMUSG00000028874	Fgr	-0.329721	6.66008	-3.87726	0.00074295	0.0113346	-0.718258	TBvsInf_Effect
ENSMUSG00000030942	Thumpd1	-0.172272	4.54709	-3.84745	0.000800274	0.0118166	-0.718872	TBvsInf_Effect
ENSMUSG00000022009	Nufip1	-0.262121	4.24352	-3.83814	0.00081904	0.0119993	-0.719485	TBvsInf_Effect
ENSMUSG00000051674	Dcun1d4	0.170416	3.93044	3.812	0.000874101	0.0124414	-0.720096	TBvsInf_Effect
ENSMUSG00000035640	Cbarp	0.320198	2.46148	3.74867	0.00102311	0.0136879	-0.721766	TBvsInf_Effect
ENSMUSG00000027203	Dut	-0.276341	3.21137	-3.79438	0.000913272	0.0127157	-0.722975	TBvsInf_Effect
ENSMUSG00000071202	Ccdc78	0.534342	1.10173	3.74647	0.00102871	0.0137244	-0.723467	TBvsInf_Effect
ENSMUSG00000070565	Rasal2	0.388782	4.64689	3.83946	0.000816359	0.0119756	-0.725217	TBvsInf_Effect
ENSMUSG00000019808	Adat2	-0.282765	1.78107	-3.73626	0.00105511	0.0138849	-0.725976	TBvsInf_Effect
ENSMUSG00000041684	Bivm	0.178982	3.62312	3.79917	0.000902459	0.0126688	-0.726555	TBvsInf_Effect
ENSMUSG00000105161	Gm42595	-0.476882	1.39193	-3.73213	0.00106597	0.0139382	-0.726707	TBvsInf_Effect
ENSMUSG00000095028	Sirpb1b	-0.435494	1.53414	-3.73681	0.00105368	0.0138823	-0.729635	TBvsInf_Effect
ENSMUSG00000020961	Ston2	0.238343	3.59138	3.79469	0.00091256	0.0127157	-0.730084	TBvsInf_Effect
ENSMUSG00000003882	Il7r	-0.304025	5.38909	-3.8646	0.000766777	0.0115804	-0.73151	TBvsInf_Effect
ENSMUSG00000032356	Rasgrf1	0.455951	0.409565	3.75261	0.00101315	0.0135707	-0.733774	TBvsInf_Effect
ENSMUSG00000000325	Arvcf	0.383093	1.1954	3.73335	0.00106277	0.0139165	-0.73434	TBvsInf_Effect
ENSMUSG00000030956	Fam53b	0.197792	5.35045	3.85845	0.00077862	0.0116498	-0.735179	TBvsInf_Effect
ENSMUSG00000055805	Fmnl1	-0.305554	7.24527	-3.86867	0.000759044	0.0115022	-0.736746	TBvsInf_Effect
ENSMUSG00000045275	Lca5l	0.667823	0.123188	3.80495	0.000889567	0.0125606	-0.737816	TBvsInf_Effect
ENSMUSG00000031983	2310022B05Rik	0.248376	5.66431	3.8612	0.000773315	0.0116217	-0.742101	TBvsInf_Effect
ENSMUSG00000053714	4732471J01Rik	0.501091	-0.149349	3.82287	0.000850779	0.0122411	-0.742865	TBvsInf_Effect
ENSMUSG00000038291	Snx25	0.279926	4.06169	3.8037	0.000892351	0.0125739	-0.744429	TBvsInf_Effect
ENSMUSG00000025858	Get4	-0.143516	5.31461	-3.85757	0.000780345	0.0116526	-0.74516	TBvsInf_Effect
ENSMUSG00000071266	Zfp946	0.213826	3.67114	3.7942	0.000913689	0.0127157	-0.747545	TBvsInf_Effect
ENSMUSG00000020057	Dram1	0.19609	6.227	3.86328	0.000769319	0.0116006	-0.749653	TBvsInf_Effect
ENSMUSG00000024991	Eif3a	0.165695	7.04167	3.86358	0.000768744	0.0116006	-0.750503	TBvsInf_Effect
ENSMUSG00000087381	Gm16008	0.569082	-0.879117	3.96694	0.000593897	0.0100538	-0.751552	TBvsInf_Effect
ENSMUSG00000028677	Rnf220	-0.161426	6.07538	-3.86074	0.000774194	0.0116217	-0.754294	TBvsInf_Effect
ENSMUSG00000020812	1810032O08Rik	-0.383911	1.51972	-3.71869	0.0011021	0.0142283	-0.754571	TBvsInf_Effect
ENSMUSG00000051124	Gimap9	-0.211467	4.14089	-3.81734	0.000862577	0.0123007	-0.754783	TBvsInf_Effect
ENSMUSG00000050549	Fam241a	-0.281047	4.94559	-3.84488	0.000805399	0.0118845	-0.756016	TBvsInf_Effect
ENSMUSG00000024070	Prkd3	0.163334	5.93323	3.85738	0.000780707	0.0116526	-0.759261	TBvsInf_Effect
ENSMUSG00000004043	Stat5a	-0.290465	4.40133	-3.82491	0.00084646	0.0122093	-0.760201	TBvsInf_Effect
ENSMUSG00000042207	Kdm5b	0.201669	5.13115	3.84342	0.000808339	0.0119045	-0.763581	TBvsInf_Effect
ENSMUSG00000023367	Tmem176a	0.229055	8.40998	3.85007	0.000795066	0.0117629	-0.7682	TBvsInf_Effect
ENSMUSG00000023921	Mut	0.280075	4.33578	3.8076	0.000883724	0.0125229	-0.771053	TBvsInf_Effect
ENSMUSG00000025544	Tm9sf2	0.122956	7.31404	3.85409	0.000787139	0.0116926	-0.772264	TBvsInf_Effect
ENSMUSG00000027742	Cog6	0.16593	4.26965	3.80952	0.000879526	0.0124792	-0.773886	TBvsInf_Effect
ENSMUSG00000022479	Vdr	-0.580439	3.92502	-3.78634	0.00093171	0.0128655	-0.774744	TBvsInf_Effect
ENSMUSG00000059208	Hnrnpm	0.124085	7.15108	3.85317	0.000788934	0.011703	-0.775294	TBvsInf_Effect
ENSMUSG00000003948	Mmd	0.265122	4.78565	3.82875	0.000838422	0.0121588	-0.77535	TBvsInf_Effect
ENSMUSG00000042757	Tmem108	0.40496	1.84382	3.7117	0.00112139	0.0144033	-0.7764	TBvsInf_Effect
ENSMUSG00000027722	Spata5	-0.269821	3.1824	-3.76274	0.000987992	0.013329	-0.777558	TBvsInf_Effect
ENSMUSG00000049858	Suox	0.290088	4.15695	3.80524	0.000888929	0.0125606	-0.778202	TBvsInf_Effect
ENSMUSG00000001948	Spa17	0.730117	0.0210595	3.79229	0.000918045	0.0127594	-0.78032	TBvsInf_Effect
ENSMUSG00000057329	Bcl2	-0.228652	3.64109	-3.77345	0.000962053	0.0131127	-0.78106	TBvsInf_Effect
ENSMUSG00000037649	H2-DMa	-0.397415	5.71817	-3.84888	0.00079742	0.0117822	-0.782216	TBvsInf_Effect
ENSMUSG00000026981	Il1rn	-0.361065	8.24238	-3.8405	0.000814231	0.0119521	-0.783249	TBvsInf_Effect
ENSMUSG00000008333	Snrpb2	-0.158892	5.3878	-3.84289	0.000809405	0.0119124	-0.783317	TBvsInf_Effect
ENSMUSG00000048776	Pthlh	-0.581652	-0.525462	-3.86091	0.000773876	0.0116217	-0.783643	TBvsInf_Effect
ENSMUSG00000026940	Ccdc183	0.883018	-0.981506	4.06742	0.000461829	0.0085465	-0.789683	TBvsInf_Effect
ENSMUSG00000038811	Gngt2	-0.258373	4.31256	-3.81212	0.000873852	0.0124414	-0.790939	TBvsInf_Effect
ENSMUSG00000067149	Jchain	-1.43071	-2.75064	-4.81656	7.02741e-05	0.00293367	-0.79253	TBvsInf_Effect
ENSMUSG00000021097	Clmn	0.341031	2.30629	3.70751	0.00113308	0.0145038	-0.793424	TBvsInf_Effect
ENSMUSG00000027253	Lrp4	0.36502	5.15394	3.82815	0.000839669	0.0121588	-0.79494	TBvsInf_Effect
ENSMUSG00000032215	Rsl24d1	-0.172906	4.08428	-3.79442	0.000913187	0.0127157	-0.796243	TBvsInf_Effect
ENSMUSG00000037344	Slc12a9	-0.225095	5.39988	-3.83759	0.000820165	0.012004	-0.796502	TBvsInf_Effect
ENSMUSG00000031388	Naa10	-0.28638	2.50676	-3.71757	0.00110518	0.0142439	-0.798324	TBvsInf_Effect
ENSMUSG00000004044	Cavin1	0.286123	7.91789	3.84131	0.000812606	0.0119361	-0.798346	TBvsInf_Effect
ENSMUSG00000027652	Ralgapb	0.16815	5.86519	3.83912	0.000817039	0.0119777	-0.801583	TBvsInf_Effect
ENSMUSG00000051934	Spats2	0.211829	4.74258	3.82017	0.000856514	0.0122688	-0.801799	TBvsInf_Effect
ENSMUSG00000115124	Gm49201	-0.657696	-0.542547	-3.88919	0.00072117	0.0111683	-0.805141	TBvsInf_Effect
ENSMUSG00000053801	Grwd1	-0.246478	3.66809	-3.78004	0.00094642	0.0129419	-0.805327	TBvsInf_Effect
ENSMUSG00000029415	Sdad1	-0.239797	4.89448	-3.82469	0.000846941	0.0122093	-0.805898	TBvsInf_Effect
ENSMUSG00000028469	Npr2	0.296714	4.12696	3.78148	0.000943037	0.0129315	-0.807517	TBvsInf_Effect
ENSMUSG00000018750	Zbtb4	0.271368	6.06192	3.83721	0.000820929	0.012004	-0.80787	TBvsInf_Effect
ENSMUSG00000031132	Cd40lg	-0.755289	-1.59579	-4.06531	0.000464283	0.00857683	-0.810086	TBvsInf_Effect
ENSMUSG00000044365	Cxxc4	0.59683	0.0707931	3.82017	0.000856519	0.0122688	-0.811404	TBvsInf_Effect
ENSMUSG00000029202	Pds5a	0.133107	5.58422	3.83267	0.000830275	0.0120852	-0.812184	TBvsInf_Effect
ENSMUSG00000019876	Pkib	-0.430563	3.52336	-3.77674	0.000954214	0.0130295	-0.814263	TBvsInf_Effect
ENSMUSG00000072066	6720489N17Rik	0.322787	1.33931	3.68987	0.00118371	0.0149262	-0.815461	TBvsInf_Effect
ENSMUSG00000018433	Nol11	-0.185889	4.3733	-3.80119	0.00089793	0.0126429	-0.817543	TBvsInf_Effect
ENSMUSG00000045826	Ptprcap	-0.642351	-0.116074	-3.74074	0.00104345	0.0138146	-0.817572	TBvsInf_Effect
ENSMUSG00000090946	Ccdc71l	-0.299774	5.71822	-3.83031	0.000835163	0.0121249	-0.8188	TBvsInf_Effect
ENSMUSG00000040848	Sft2d2	0.217061	5.9103	3.83093	0.000833883	0.012122	-0.818914	TBvsInf_Effect
ENSMUSG00000081534	Slc48a1	0.155312	6.54617	3.83465	0.000826198	0.0120414	-0.82063	TBvsInf_Effect
ENSMUSG00000057506	Bloc1s2	-0.189768	3.86535	-3.77556	0.000957024	0.01306	-0.821093	TBvsInf_Effect
ENSMUSG00000016487	Ppfibp1	0.180777	6.63537	3.8341	0.000827331	0.0120501	-0.822325	TBvsInf_Effect
ENSMUSG00000061186	Sfmbt2	-0.494931	2.13036	-3.69706	0.0011628	0.0147732	-0.824812	TBvsInf_Effect
ENSMUSG00000035493	Tgfbi	-0.506177	10.2858	-3.80593	0.000887417	0.0125595	-0.825458	TBvsInf_Effect
ENSMUSG00000090881	Gm6904	-0.482744	0.933911	-3.68482	0.00119859	0.0150429	-0.826632	TBvsInf_Effect
ENSMUSG00000050075	Gpr171	-0.395094	3.08635	-3.74067	0.00104363	0.0138146	-0.82885	TBvsInf_Effect
ENSMUSG00000073968	Trim68	0.173245	3.89484	3.76559	0.000981009	0.0132826	-0.828962	TBvsInf_Effect
ENSMUSG00000021286	Zfyve21	0.252176	3.84084	3.75969	0.0009955	0.0133662	-0.829231	TBvsInf_Effect
ENSMUSG00000005763	Cd247	-0.400185	3.28048	-3.74679	0.00102791	0.0137244	-0.829402	TBvsInf_Effect
ENSMUSG00000024892	Pcx	0.343311	2.80513	3.70753	0.00113304	0.0145038	-0.829587	TBvsInf_Effect
ENSMUSG00000097640	Gm20033	-0.439055	0.0299849	-3.77065	0.000968773	0.0131724	-0.831009	TBvsInf_Effect
ENSMUSG00000022089	Bin3	-0.217554	5.43533	-3.82322	0.000850036	0.0122411	-0.833322	TBvsInf_Effect
ENSMUSG00000028409	Smu1	-0.149624	5.77436	-3.82549	0.000845258	0.0122034	-0.834469	TBvsInf_Effect
ENSMUSG00000045655	Fam216b	0.761112	1.0082	3.70845	0.00113044	0.0144926	-0.834984	TBvsInf_Effect
ENSMUSG00000019470	Xab2	-0.181544	5.65913	-3.82191	0.000852812	0.0122618	-0.837299	TBvsInf_Effect
ENSMUSG00000026667	Uhmk1	0.183216	6.21892	3.82618	0.000843799	0.0121985	-0.838805	TBvsInf_Effect
ENSMUSG00000023903	Mmp25	-0.614146	4.54956	-3.80417	0.000891309	0.0125739	-0.839614	TBvsInf_Effect
ENSMUSG00000039183	Nubp2	-0.217415	5.50568	-3.82081	0.000855157	0.0122688	-0.841604	TBvsInf_Effect
ENSMUSG00000009621	Vav2	0.157008	5.40671	3.81684	0.000863638	0.0123081	-0.842316	TBvsInf_Effect
ENSMUSG00000000154	Slc22a18	0.328204	1.58803	3.67359	0.0012324	0.015347	-0.85075	TBvsInf_Effect
ENSMUSG00000085977	Gm5970	-0.690378	2.21735	-3.73907	0.00104779	0.0138303	-0.85114	TBvsInf_Effect
ENSMUSG00000030697	Ppp4c	-0.142191	6.34352	-3.82142	0.000853856	0.0122618	-0.85211	TBvsInf_Effect
ENSMUSG00000078350	Smim1	0.299345	2.89091	3.70842	0.00113053	0.0144926	-0.852858	TBvsInf_Effect
ENSMUSG00000039483	Asb6	-0.151263	4.98586	-3.80384	0.000892041	0.0125739	-0.853695	TBvsInf_Effect
ENSMUSG00000025025	Mxi1	0.20538	4.96983	3.79359	0.000915064	0.0127266	-0.854017	TBvsInf_Effect
ENSMUSG00000042810	Krba1	0.213951	3.6003	3.73991	0.00104559	0.0138162	-0.855685	TBvsInf_Effect
ENSMUSG00000116875	AC115954.1	-0.405278	0.961304	-3.67408	0.0012309	0.0153456	-0.855804	TBvsInf_Effect
ENSMUSG00000072812	Ahnak2	1.18938	-2.10026	4.32259	0.000243348	0.00590243	-0.857269	TBvsInf_Effect
ENSMUSG00000035247	Hectd1	0.175556	6.87569	3.81916	0.000858671	0.0122829	-0.857763	TBvsInf_Effect
ENSMUSG00000025978	Rftn2	0.31633	3.6881	3.73525	0.00105776	0.0138954	-0.85789	TBvsInf_Effect
ENSMUSG00000042709	Atpaf2	-0.156787	4.05894	-3.76302	0.0009873	0.0133277	-0.861894	TBvsInf_Effect
ENSMUSG00000039428	Tmem135	0.172717	4.5549	3.78325	0.000938891	0.0128986	-0.862055	TBvsInf_Effect
ENSMUSG00000034258	Flvcr2	0.335557	2.71915	3.69112	0.00118003	0.014893	-0.862415	TBvsInf_Effect
ENSMUSG00000034203	Chchd4	-0.182929	3.13851	-3.71877	0.0011019	0.0142283	-0.862649	TBvsInf_Effect
ENSMUSG00000036411	9530077C05Rik	0.28652	1.37971	3.66676	0.00125339	0.0154888	-0.865716	TBvsInf_Effect
ENSMUSG00000026890	Lhx6	-0.461134	3.46176	-3.74111	0.0010425	0.0138146	-0.868569	TBvsInf_Effect
ENSMUSG00000076617	Ighm	-0.948437	3.6966	-3.73342	0.00106259	0.0139165	-0.870484	TBvsInf_Effect
ENSMUSG00000020231	Dip2a	0.178774	4.86659	3.79061	0.000921875	0.0127819	-0.873044	TBvsInf_Effect
ENSMUSG00000025888	Casp1	-0.293391	5.05112	-3.8051	0.000889236	0.0125606	-0.873711	TBvsInf_Effect
ENSMUSG00000019767	Ccdc170	0.616826	-0.479522	3.8592	0.000777166	0.0116358	-0.873735	TBvsInf_Effect
ENSMUSG00000090935	Synj2bp	0.24144	4.78565	3.78447	0.000936053	0.0128832	-0.874685	TBvsInf_Effect
ENSMUSG00000001774	Chordc1	0.289338	5.30802	3.801	0.000898372	0.0126429	-0.875419	TBvsInf_Effect
ENSMUSG00000000901	Mmp11	0.379927	2.92473	3.69652	0.00116437	0.0147732	-0.877882	TBvsInf_Effect
ENSMUSG00000026576	Atp1b1	0.391693	6.87077	3.81062	0.000877114	0.012459	-0.878201	TBvsInf_Effect
ENSMUSG00000059994	Fcrl1	-0.713166	-0.562953	-3.79419	0.000913716	0.0127157	-0.878211	TBvsInf_Effect
ENSMUSG00000026623	Lpgat1	0.171793	6.40633	3.81042	0.00087755	0.012459	-0.878635	TBvsInf_Effect
ENSMUSG00000112121	C230072F16Rik	0.840232	-0.509509	3.85034	0.000794522	0.0117626	-0.879278	TBvsInf_Effect
ENSMUSG00000025176	Hoga1	-0.353283	1.18463	-3.66182	0.00126879	0.0155971	-0.879321	TBvsInf_Effect
ENSMUSG00000005533	Igf1r	0.263181	6.37531	3.80861	0.000881504	0.0124994	-0.880064	TBvsInf_Effect
ENSMUSG00000026358	Rgs1	-0.541784	4.61097	-3.79637	0.000908766	0.012692	-0.880285	TBvsInf_Effect
ENSMUSG00000053600	Zfp472	-0.314439	2.93765	-3.69584	0.00116633	0.0147775	-0.88112	TBvsInf_Effect
ENSMUSG00000048031	Fcrl5	-1.0598	0.0274308	-3.67365	0.0012322	0.015347	-0.883605	TBvsInf_Effect
ENSMUSG00000116114	Gm35853	-0.415003	4.29254	-3.75988	0.000995034	0.0133662	-0.884588	TBvsInf_Effect
ENSMUSG00000054753	AU018091	0.561628	-1.13274	3.76738	0.000976674	0.0132558	-0.885451	TBvsInf_Effect
ENSMUSG00000079179	Rab10os	-0.205011	4.17279	-3.75486	0.00100752	0.0135034	-0.886677	TBvsInf_Effect
ENSMUSG00000019792	Trmt11	-0.225509	2.79722	-3.69162	0.00117859	0.0148831	-0.887229	TBvsInf_Effect
ENSMUSG00000026617	Bpnt1	0.201382	4.16843	3.75657	0.00100324	0.013462	-0.887256	TBvsInf_Effect
ENSMUSG00000013523	Bcas1	0.538265	-0.790474	3.8977	0.000706023	0.0110308	-0.888668	TBvsInf_Effect
ENSMUSG00000067049	Unc93a	-0.981098	-1.51192	-3.84213	0.000810943	0.0119272	-0.889637	TBvsInf_Effect
ENSMUSG00000031264	Btk	-0.359178	3.7595	-3.74716	0.00102695	0.0137244	-0.890477	TBvsInf_Effect
ENSMUSG00000027318	Adam33	0.309414	2.80796	3.67684	0.00122251	0.0152919	-0.891024	TBvsInf_Effect
ENSMUSG00000003379	Cd79a	-0.734284	-0.178217	-3.7464	0.00102889	0.0137244	-0.892913	TBvsInf_Effect
ENSMUSG00000113757	Gm47507	0.677052	0.617208	3.65982	0.0012751	0.0156369	-0.894515	TBvsInf_Effect
ENSMUSG00000029231	Pdgfra	0.260599	9.18096	3.79147	0.000919914	0.0127704	-0.896132	TBvsInf_Effect
ENSMUSG00000029188	Slc34a2	0.485014	5.8677	3.79666	0.000908118	0.012692	-0.897598	TBvsInf_Effect
ENSMUSG00000030649	Anapc15	-0.34018	1.07683	-3.65252	0.0012983	0.0158067	-0.89769	TBvsInf_Effect
ENSMUSG00000042462	Dctpp1	-0.282344	2.29834	-3.67792	0.00121925	0.0152596	-0.899477	TBvsInf_Effect
ENSMUSG00000028248	Pnisr	0.137558	6.29782	3.80005	0.000900498	0.0126491	-0.900529	TBvsInf_Effect
ENSMUSG00000022770	Dlg1	0.143612	5.69146	3.7963	0.000908935	0.012692	-0.900676	TBvsInf_Effect
ENSMUSG00000073982	Rhog	-0.167473	7.94814	-3.7962	0.000909156	0.012692	-0.90292	TBvsInf_Effect
ENSMUSG00000029993	Nfu1	-0.170929	3.91992	-3.7436	0.00103609	0.0137714	-0.903612	TBvsInf_Effect
ENSMUSG00000060216	Arrb2	-0.324279	7.41763	-3.79675	0.000907914	0.012692	-0.905286	TBvsInf_Effect
ENSMUSG00000093803	Ppp2r3d	-0.259183	3.65481	-3.71945	0.00110004	0.0142266	-0.905391	TBvsInf_Effect
ENSMUSG00000066684	Pilrb1	-0.367791	2.64312	-3.66975	0.00124414	0.0154338	-0.905957	TBvsInf_Effect
ENSMUSG00000045667	Smtnl2	0.302997	5.15058	3.7861	0.000932267	0.0128655	-0.907202	TBvsInf_Effect
ENSMUSG00000004952	Rasa4	-0.328247	6.02299	-3.79799	0.000905123	0.0126903	-0.90733	TBvsInf_Effect
ENSMUSG00000040170	Fmo2	0.52569	8.98158	3.79033	0.000922511	0.0127828	-0.907541	TBvsInf_Effect
ENSMUSG00000110902	Gm33104	-0.694764	0.690795	-3.66068	0.00127237	0.0156203	-0.917024	TBvsInf_Effect
ENSMUSG00000027257	Pacsin3	0.268266	3.17983	3.69684	0.00116345	0.0147732	-0.917666	TBvsInf_Effect
ENSMUSG00000053158	Fes	-0.294841	7.38997	-3.79206	0.000918555	0.0127594	-0.918443	TBvsInf_Effect
ENSMUSG00000045996	Polr2k	-0.258249	2.43096	-3.66179	0.00126889	0.0155971	-0.922571	TBvsInf_Effect
ENSMUSG00000099974	Bcl2a1d	-0.460804	3.40663	-3.72203	0.00109302	0.0141683	-0.923679	TBvsInf_Effect
ENSMUSG00000074580	4931440P22Rik	-0.349608	1.11542	-3.64118	0.00133522	0.0161107	-0.925375	TBvsInf_Effect
ENSMUSG00000022500	Litaf	-0.190019	8.10612	-3.78357	0.000938151	0.0128963	-0.928243	TBvsInf_Effect
ENSMUSG00000030750	Nsmce1	-0.204504	4.69536	-3.7671	0.000977357	0.0132571	-0.92866	TBvsInf_Effect
ENSMUSG00000064145	Arih2	-0.154175	5.81588	-3.78601	0.000932482	0.0128655	-0.929496	TBvsInf_Effect
ENSMUSG00000021573	Tppp	0.350612	3.34307	3.67594	0.00122525	0.0153062	-0.931838	TBvsInf_Effect
ENSMUSG00000014453	Blk	-0.748163	-1.09871	-3.90424	0.000694603	0.0109322	-0.933763	TBvsInf_Effect
ENSMUSG00000031917	Nip7	-0.177658	4.17135	-3.74364	0.00103596	0.0137714	-0.933884	TBvsInf_Effect
ENSMUSG00000019889	Ptprk	0.174999	6.85731	3.78689	0.000930448	0.0128651	-0.935012	TBvsInf_Effect
ENSMUSG00000109366	Gm44698	1.36276	-1.19577	3.94967	0.000620101	0.0103189	-0.935096	TBvsInf_Effect
ENSMUSG00000031712	Il15	-0.397819	3.3847	-3.69195	0.00117762	0.0148793	-0.937334	TBvsInf_Effect
ENSMUSG00000048806	Ifnb1	-0.917925	0.0123477	-3.64353	0.00132748	0.0160603	-0.938102	TBvsInf_Effect
ENSMUSG00000040543	Pitpnm3	0.402959	1.76749	3.63312	0.00136207	0.01629	-0.938791	TBvsInf_Effect
ENSMUSG00000047635	2810006K23Rik	0.283126	2.08289	3.64081	0.00133646	0.016117	-0.942426	TBvsInf_Effect
ENSMUSG00000018697	Aatf	-0.253881	3.99408	-3.73122	0.00106841	0.0139557	-0.942722	TBvsInf_Effect
ENSMUSG00000024785	Rcl1	-0.260887	3.90053	-3.72165	0.00109406	0.0141736	-0.944728	TBvsInf_Effect
ENSMUSG00000041046	Ramp3	-0.422153	3.43142	-3.68763	0.0011903	0.014973	-0.946415	TBvsInf_Effect
ENSMUSG00000100121	1700025N23Rik	-0.760618	-0.0720461	-3.66177	0.00126896	0.0155971	-0.948697	TBvsInf_Effect
ENSMUSG00000025437	Usp33	0.189422	4.00336	3.72269	0.00109123	0.0141683	-0.950488	TBvsInf_Effect
ENSMUSG00000038895	Zfp653	-0.180497	3.5197	-3.69401	0.00117164	0.0148203	-0.951581	TBvsInf_Effect
ENSMUSG00000071337	Tia1	0.176327	5.17443	3.76368	0.000985691	0.0133139	-0.952719	TBvsInf_Effect
ENSMUSG00000040269	Mrps28	-0.284261	2.61569	-3.65858	0.001279	0.0156676	-0.954688	TBvsInf_Effect
ENSMUSG00000020669	Sh3yl1	0.383511	1.40865	3.62518	0.00138904	0.0165122	-0.954809	TBvsInf_Effect
ENSMUSG00000097195	Snhg5	-0.289211	3.86315	-3.71901	0.00110125	0.0142283	-0.955594	TBvsInf_Effect
ENSMUSG00000037681	Esyt3	0.395862	0.737382	3.64311	0.00132886	0.0160637	-0.956933	TBvsInf_Effect
ENSMUSG00000051504	Siglech	-0.689784	2.88642	-3.68232	0.00120603	0.0151193	-0.957199	TBvsInf_Effect
ENSMUSG00000058287	Gm12253	-0.796942	-1.56717	-3.76099	0.0009923	0.0133471	-0.958309	TBvsInf_Effect
ENSMUSG00000033105	Lss	0.244732	3.91935	3.71346	0.0011165	0.0143569	-0.960089	TBvsInf_Effect
ENSMUSG00000020828	Pld2	0.172078	5.13652	3.76113	0.000991941	0.0133471	-0.962939	TBvsInf_Effect
ENSMUSG00000031788	Kifc3	0.20553	4.6368	3.74485	0.00103287	0.0137612	-0.963332	TBvsInf_Effect
ENSMUSG00000089651	Gm16353	-0.712774	-0.752633	-3.77994	0.000946647	0.0129419	-0.963935	TBvsInf_Effect
ENSMUSG00000049811	Fam161a	0.596384	1.62049	3.62219	0.00139936	0.0166085	-0.96468	TBvsInf_Effect
ENSMUSG00000024430	Cabyr	-0.716697	2.31976	-3.63984	0.00133965	0.0161382	-0.966563	TBvsInf_Effect
ENSMUSG00000020549	Elac2	-0.192682	4.59369	-3.74113	0.00104243	0.0138146	-0.970924	TBvsInf_Effect
ENSMUSG00000037197	Rbm17	-0.144088	5.69386	-3.76675	0.000978199	0.0132605	-0.972699	TBvsInf_Effect
ENSMUSG00000039485	Tspyl4	0.300531	1.7738	3.61705	0.00141721	0.0167322	-0.975409	TBvsInf_Effect
ENSMUSG00000032469	Dbr1	-0.189123	4.54771	-3.73713	0.00105284	0.0138794	-0.981169	TBvsInf_Effect
ENSMUSG00000026566	Mpzl1	0.274699	4.69665	3.74012	0.00104507	0.0138162	-0.9818	TBvsInf_Effect
ENSMUSG00000022307	Oxr1	0.151819	5.81083	3.76024	0.000994138	0.0133639	-0.98654	TBvsInf_Effect
ENSMUSG00000024350	Dnajc18	0.225846	4.47897	3.72589	0.00108262	0.0140823	-0.988659	TBvsInf_Effect
ENSMUSG00000041977	Arhgef11	0.263136	5.03464	3.74399	0.00103507	0.0137714	-0.989062	TBvsInf_Effect
ENSMUSG00000032349	Elovl5	0.216187	6.88322	3.7637	0.000985633	0.0133139	-0.990254	TBvsInf_Effect
ENSMUSG00000028496	Mllt3	0.221478	4.58426	3.7295	0.00107297	0.0139906	-0.99059	TBvsInf_Effect
ENSMUSG00000003309	Ap1m2	0.250705	2.91591	3.65077	0.00130395	0.0158379	-0.991089	TBvsInf_Effect
ENSMUSG00000100301	6030407O03Rik	0.671867	1.2159	3.60578	0.00145717	0.0169678	-0.996649	TBvsInf_Effect
ENSMUSG00000039801	Cplane1	0.186553	4.10181	3.70246	0.00114736	0.0146533	-1.00023	TBvsInf_Effect
ENSMUSG00000075225	Ccdc162	0.549074	1.54535	3.60453	0.00146166	0.0169921	-1.00162	TBvsInf_Effect
ENSMUSG00000033253	Szt2	0.245841	4.86322	3.73323	0.00106308	0.0139165	-1.00209	TBvsInf_Effect
ENSMUSG00000021018	Polr2h	-0.199714	2.95544	-3.65377	0.00129431	0.0158035	-1.00305	TBvsInf_Effect
ENSMUSG00000030125	Lrrc23	0.934109	2.23922	3.60944	0.00144407	0.0169103	-1.0076	TBvsInf_Effect
ENSMUSG00000024349	Tmem173	-0.238269	6.2654	-3.75597	0.00100473	0.013474	-1.00836	TBvsInf_Effect
ENSMUSG00000022783	Spag6l	0.62011	0.74248	3.63399	0.00135916	0.0162774	-1.0099	TBvsInf_Effect
ENSMUSG00000027010	Slc25a12	-0.143022	5.38824	-3.74661	0.00102837	0.0137244	-1.01185	TBvsInf_Effect
ENSMUSG00000044788	Fads6	0.607906	0.408747	3.6224	0.00139863	0.0166085	-1.01297	TBvsInf_Effect
ENSMUSG00000043102	Qrfp	-0.564633	0.986883	-3.60057	0.00147603	0.0170772	-1.0145	TBvsInf_Effect
ENSMUSG00000054728	Phactr1	0.273748	5.543	3.74277	0.00103822	0.0137916	-1.01741	TBvsInf_Effect
ENSMUSG00000105741	C79130	1.05314	-2.46768	4.34409	0.00023054	0.00568843	-1.02022	TBvsInf_Effect
ENSMUSG00000034227	Foxj1	0.673824	5.32926	3.73547	0.0010572	0.0138954	-1.02134	TBvsInf_Effect
ENSMUSG00000026888	Grb14	0.355398	1.86813	3.59762	0.00148679	0.0171554	-1.02204	TBvsInf_Effect
ENSMUSG00000034275	Igsf9b	0.384124	1.04517	3.59328	0.00150278	0.0172306	-1.02521	TBvsInf_Effect
ENSMUSG00000083822	Hmgb1-ps5	-0.506888	1.69481	-3.60834	0.00144799	0.016918	-1.02524	TBvsInf_Effect
ENSMUSG00000021258	Ccnk	-0.137303	5.73336	-3.74006	0.00104521	0.0138162	-1.03667	TBvsInf_Effect
ENSMUSG00000008601	Rab25	0.259702	3.00988	3.63917	0.00134188	0.0161392	-1.03749	TBvsInf_Effect
ENSMUSG00000029759	Pon3	0.225289	4.29906	3.70165	0.00114965	0.014668	-1.03944	TBvsInf_Effect
ENSMUSG00000107546	Gm20560	0.638094	-0.0164396	3.66874	0.00124725	0.0154638	-1.04097	TBvsInf_Effect
ENSMUSG00000029121	Crmp1	-0.583908	0.0404327	-3.62723	0.00138204	0.0164543	-1.04138	TBvsInf_Effect
ENSMUSG00000020422	Tns3	0.231241	8.05427	3.73791	0.00105081	0.0138608	-1.04336	TBvsInf_Effect
ENSMUSG00000029775	Klhdc10	0.153071	5.55313	3.73403	0.00106098	0.0139132	-1.04365	TBvsInf_Effect
ENSMUSG00000027907	S100a11	0.278574	8.57535	3.73249	0.00106502	0.0139339	-1.04459	TBvsInf_Effect
ENSMUSG00000015314	Slamf6	-0.51236	3.01528	-3.64175	0.00133333	0.0160966	-1.04565	TBvsInf_Effect
ENSMUSG00000024831	Ighmbp2	-0.230031	2.98524	-3.62961	0.00137393	0.0163758	-1.04607	TBvsInf_Effect
ENSMUSG00000043019	Edem3	0.174027	5.69634	3.73479	0.00105898	0.0138974	-1.0473	TBvsInf_Effect
ENSMUSG00000037933	Bicd2	0.206166	5.83402	3.73544	0.00105727	0.0138954	-1.04782	TBvsInf_Effect
ENSMUSG00000034584	Exph5	0.477322	0.623921	3.59886	0.00148227	0.0171141	-1.04859	TBvsInf_Effect
ENSMUSG00000024747	Aldh1a7	0.531543	4.49002	3.68797	0.00118928	0.014973	-1.04887	TBvsInf_Effect
ENSMUSG00000036053	Fmnl2	-0.229512	7.65676	-3.73652	0.00105445	0.0138843	-1.04922	TBvsInf_Effect
ENSMUSG00000106751	Gm42467	-1.27007	-2.13618	-4.22412	0.000311682	0.00686952	-1.05126	TBvsInf_Effect
ENSMUSG00000051811	Cox6b2	0.310686	1.75448	3.5811	0.00154857	0.0175554	-1.05528	TBvsInf_Effect
ENSMUSG00000026070	Il18r1	0.227389	5.55722	3.72922	0.00107371	0.0139906	-1.05689	TBvsInf_Effect
ENSMUSG00000026784	Pdss1	-0.294434	2.90836	-3.6327	0.0013635	0.0162947	-1.05857	TBvsInf_Effect
ENSMUSG00000027502	Rtf2	-0.162147	6.55172	-3.73472	0.00105915	0.0138974	-1.0592	TBvsInf_Effect
ENSMUSG00000053469	Tg	-0.338882	1.96793	-3.57864	0.00155799	0.017609	-1.06268	TBvsInf_Effect
ENSMUSG00000036362	P2ry13	-0.420317	4.26227	-3.69729	0.00116216	0.0147732	-1.06556	TBvsInf_Effect
ENSMUSG00000028459	Cd72	-0.738076	3.68128	-3.69627	0.00116508	0.0147732	-1.06657	TBvsInf_Effect
ENSMUSG00000027428	Rbbp9	0.227643	4.38417	3.686	0.00119511	0.0150076	-1.06763	TBvsInf_Effect
ENSMUSG00000022200	Golph3	0.14584	6.92024	3.73061	0.00107001	0.0139666	-1.06871	TBvsInf_Effect
ENSMUSG00000039953	Clstn1	0.220336	6.43009	3.72944	0.00107312	0.0139906	-1.06952	TBvsInf_Effect
ENSMUSG00000046449	Nexmif	0.470971	-0.3389	3.66753	0.00125099	0.0154837	-1.07269	TBvsInf_Effect
ENSMUSG00000040010	Slc7a5	-0.313107	5.09788	-3.72209	0.00109286	0.0141683	-1.07322	TBvsInf_Effect
ENSMUSG00000103711	Tstd1	-0.426777	0.618628	-3.58804	0.00152233	0.0173894	-1.07339	TBvsInf_Effect
ENSMUSG00000030016	Zfp638	0.222459	5.14073	3.71269	0.00111864	0.0143762	-1.07565	TBvsInf_Effect
ENSMUSG00000029500	Pgam5	-0.270699	2.64362	-3.60447	0.00146188	0.0169921	-1.0763	TBvsInf_Effect
ENSMUSG00000039367	Sec24c	0.149383	6.68439	3.72733	0.00107875	0.0140399	-1.0768	TBvsInf_Effect
ENSMUSG00000030579	Tyrobp	-0.31267	7.65861	-3.72346	0.00108915	0.0141507	-1.07698	TBvsInf_Effect
ENSMUSG00000102719	Gm37760	-0.497223	1.30029	-3.56787	0.00159987	0.0179202	-1.07729	TBvsInf_Effect
ENSMUSG00000008604	Ubqln4	0.196094	5.17009	3.71057	0.00112454	0.0144355	-1.08241	TBvsInf_Effect
ENSMUSG00000051984	Sec31b	0.517351	0.360535	3.60569	0.0014575	0.0169678	-1.08338	TBvsInf_Effect
ENSMUSG00000004814	Ccl24	-0.793846	1.71274	-3.57226	0.00158269	0.0178077	-1.08365	TBvsInf_Effect
ENSMUSG00000020679	Hnf1b	0.300474	2.476	3.58498	0.00153384	0.0174411	-1.0843	TBvsInf_Effect
ENSMUSG00000059540	Tcea2	-0.241107	2.47026	-3.58613	0.00152953	0.0174185	-1.08505	TBvsInf_Effect
ENSMUSG00000021071	Trim9	-1.10245	0.81455	-3.57697	0.00156442	0.0176639	-1.08577	TBvsInf_Effect
ENSMUSG00000055134	9130017K11Rik	0.741564	-1.33419	3.98349	0.00056982	0.00978082	-1.08618	TBvsInf_Effect
ENSMUSG00000038497	Tmco3	0.176928	3.8022	3.65237	0.00129879	0.0158067	-1.08619	TBvsInf_Effect
ENSMUSG00000004988	Fxyd4	0.568961	-0.72162	3.66211	0.0012679	0.0155971	-1.08722	TBvsInf_Effect
ENSMUSG00000072294	Klf12	0.407911	1.63185	3.56451	0.00161316	0.0179775	-1.08767	TBvsInf_Effect
ENSMUSG00000031838	Ifi30	-0.266709	6.07844	-3.72134	0.00109489	0.0141763	-1.08914	TBvsInf_Effect
ENSMUSG00000050288	Fzd2	0.459635	2.31836	3.58656	0.00152789	0.0174185	-1.08969	TBvsInf_Effect
ENSMUSG00000028962	Slc4a2	0.141456	5.86586	3.71734	0.00110582	0.0142441	-1.0928	TBvsInf_Effect
ENSMUSG00000116972	AC123956.1	-0.3181	2.67468	-3.60364	0.00146487	0.0170169	-1.09301	TBvsInf_Effect
ENSMUSG00000055110	A630012P03Rik	-0.854763	0.144813	-3.5636	0.00161678	0.0179775	-1.09469	TBvsInf_Effect
ENSMUSG00000001056	Nhp2	-0.303807	4.67754	-3.69952	0.00115575	0.0147187	-1.09543	TBvsInf_Effect
ENSMUSG00000027219	Slc28a2	-0.311999	6.56071	-3.71838	0.00110296	0.0142283	-1.09696	TBvsInf_Effect
ENSMUSG00000036322	H2-Ea-ps	-0.446057	6.31419	-3.71824	0.00110334	0.0142283	-1.09766	TBvsInf_Effect
ENSMUSG00000050921	P2ry10	-0.467249	2.67865	-3.58906	0.00151851	0.0173722	-1.09875	TBvsInf_Effect
ENSMUSG00000048988	Elfn1	0.617859	0.115486	3.62184	0.00140055	0.0166139	-1.09903	TBvsInf_Effect
ENSMUSG00000035273	Hpse	-0.325201	4.73909	-3.70464	0.00114116	0.0145844	-1.09961	TBvsInf_Effect
ENSMUSG00000037849	Ifi206	-0.577196	3.47123	-3.67174	0.00123805	0.0153837	-1.09978	TBvsInf_Effect
ENSMUSG00000027778	Ift80	0.268928	3.28708	3.61551	0.00142259	0.0167693	-1.10019	TBvsInf_Effect
ENSMUSG00000035032	Nek11	0.841577	-0.785785	3.81167	0.000874835	0.012444	-1.10172	TBvsInf_Effect
ENSMUSG00000022774	Ncbp2	0.242082	4.42519	3.67633	0.00122407	0.0153029	-1.10188	TBvsInf_Effect
ENSMUSG00000022629	Kif21a	0.312573	2.8011	3.58511	0.00153335	0.0174411	-1.10275	TBvsInf_Effect
ENSMUSG00000029026	Trp73	0.706504	1.32933	3.55738	0.00164173	0.0181542	-1.10416	TBvsInf_Effect
ENSMUSG00000031925	Maml2	0.238275	4.77823	3.68804	0.00118908	0.014973	-1.10473	TBvsInf_Effect
ENSMUSG00000015656	Hspa8	0.309488	9.87052	3.69784	0.00116056	0.0147632	-1.10563	TBvsInf_Effect
ENSMUSG00000061531	Tmem236	-0.908636	0.0208594	-3.60346	0.00146553	0.0170169	-1.10771	TBvsInf_Effect
ENSMUSG00000020220	Vps13d	0.187956	5.43721	3.70459	0.00114132	0.0145844	-1.10819	TBvsInf_Effect
ENSMUSG00000009248	Ascl2	-1.03357	-1.17484	-3.82808	0.000839814	0.0121588	-1.10871	TBvsInf_Effect
ENSMUSG00000115263	AC154683.1	2.29584	-2.29847	4.59008	0.000124163	0.00392974	-1.10894	TBvsInf_Effect
ENSMUSG00000101872	Gm29237	0.348544	1.80964	3.5509	0.0016681	0.0182789	-1.11605	TBvsInf_Effect
ENSMUSG00000087595	1810012K08Rik	-0.587971	-0.860366	-3.68619	0.00119453	0.0150076	-1.11946	TBvsInf_Effect
ENSMUSG00000074579	Lekr1	0.443451	0.727654	3.55849	0.00163724	0.0181176	-1.12059	TBvsInf_Effect
ENSMUSG00000097047	1110020A21Rik	0.871002	-2.38497	4.3199	0.000245002	0.00592208	-1.12328	TBvsInf_Effect
ENSMUSG00000019464	Ptger1	-0.418779	0.720941	-3.55681	0.00164403	0.0181585	-1.12372	TBvsInf_Effect
ENSMUSG00000021408	Ripk1	-0.150673	6.16272	-3.70583	0.0011378	0.014556	-1.12635	TBvsInf_Effect
ENSMUSG00000006784	Ttc25	0.670724	1.18914	3.54962	0.00167338	0.0182974	-1.12834	TBvsInf_Effect
ENSMUSG00000021298	Gpr132	-0.442317	3.52748	-3.62703	0.0013827	0.0164543	-1.13101	TBvsInf_Effect
ENSMUSG00000063445	Nmral1	-0.300438	2.44241	-3.58469	0.00153493	0.0174447	-1.1316	TBvsInf_Effect
ENSMUSG00000060935	Tmem263	0.28147	4.24013	3.65831	0.00127985	0.0156694	-1.13823	TBvsInf_Effect
ENSMUSG00000034116	Vav1	-0.321035	6.43812	-3.70114	0.00115112	0.014668	-1.13833	TBvsInf_Effect
ENSMUSG00000040328	Olfr56	-0.353662	5.65978	-3.7012	0.00115094	0.014668	-1.13855	TBvsInf_Effect
ENSMUSG00000061577	Adgrg5	-0.484802	4.40493	-3.67579	0.00122569	0.0153062	-1.13992	TBvsInf_Effect
ENSMUSG00000026924	Sec16a	0.213495	6.59403	3.69876	0.00115791	0.0147379	-1.14446	TBvsInf_Effect
ENSMUSG00000024644	Cndp2	-0.210674	8.1353	-3.69229	0.00117664	0.0148752	-1.14495	TBvsInf_Effect
ENSMUSG00000086499	Gm16217	-1.24361	-1.4507	-3.79861	0.000903707	0.0126784	-1.14515	TBvsInf_Effect
ENSMUSG00000058388	Phtf1	0.175676	4.52533	3.66211	0.00126789	0.0155971	-1.14527	TBvsInf_Effect
ENSMUSG00000029681	Bcl7b	-0.172065	5.37722	-3.68761	0.00119036	0.014973	-1.14645	TBvsInf_Effect
ENSMUSG00000075420	Smim6	0.735889	-0.77982	3.72758	0.00107809	0.0140395	-1.14735	TBvsInf_Effect
ENSMUSG00000034509	Mad2l1bp	-0.172769	4.02822	-3.64552	0.00132097	0.0160161	-1.14795	TBvsInf_Effect
ENSMUSG00000047379	B4gat1	0.189896	4.00447	3.63609	0.00135213	0.0162191	-1.14897	TBvsInf_Effect
ENSMUSG00000006576	Slc4a3	0.344112	2.28345	3.55067	0.00166905	0.0182789	-1.14986	TBvsInf_Effect
ENSMUSG00000074158	Zfp976	0.332782	2.39868	3.55319	0.00165873	0.0182258	-1.1521	TBvsInf_Effect
ENSMUSG00000028716	Pdzk1ip1	0.409752	1.42993	3.53238	0.00174584	0.0187974	-1.15292	TBvsInf_Effect
ENSMUSG00000112677	Gm48868	-0.882764	-0.217019	-3.56382	0.00161592	0.0179775	-1.15319	TBvsInf_Effect
ENSMUSG00000074922	Fam122a	-0.186967	3.98753	-3.63658	0.00135049	0.0162113	-1.15378	TBvsInf_Effect
ENSMUSG00000034160	Ogt	0.245387	6.56889	3.6944	0.0011705	0.0148143	-1.15415	TBvsInf_Effect
ENSMUSG00000043024	Gm16433	-0.732558	-1.98201	-3.9459	0.000625968	0.0103651	-1.16027	TBvsInf_Effect
ENSMUSG00000025757	Hspa4l	0.352611	2.76233	3.56382	0.00161593	0.0179775	-1.16028	TBvsInf_Effect
ENSMUSG00000030220	Arhgdib	-0.33629	5.83029	-3.68977	0.00118398	0.0149262	-1.16243	TBvsInf_Effect
ENSMUSG00000032782	Cntrob	0.259064	2.6073	3.56354	0.00161704	0.0179775	-1.16401	TBvsInf_Effect
ENSMUSG00000033027	Klrc3	-0.575796	0.137031	-3.541	0.00170922	0.0185183	-1.16645	TBvsInf_Effect
ENSMUSG00000062524	Ncr1	-0.692852	2.07403	-3.53427	0.00173774	0.0187371	-1.16805	TBvsInf_Effect
ENSMUSG00000089396	Gm23027	1.395	-0.371498	3.66019	0.00127393	0.015631	-1.17499	TBvsInf_Effect
ENSMUSG00000045102	Poln	-0.880776	-0.451097	-3.61672	0.00141835	0.0167368	-1.17888	TBvsInf_Effect
ENSMUSG00000020434	4921536K21Rik	0.683728	1.07448	3.51973	0.00180094	0.0192069	-1.1808	TBvsInf_Effect
ENSMUSG00000001444	Tbx21	-0.3994	2.96613	-3.58804	0.00152232	0.0173894	-1.18183	TBvsInf_Effect
ENSMUSG00000105534	Gm42435	-1.35951	-1.58738	-3.90354	0.00069581	0.0109322	-1.18226	TBvsInf_Effect
ENSMUSG00000054469	Lclat1	0.281508	5.76399	3.67874	0.00121678	0.0152371	-1.18257	TBvsInf_Effect
ENSMUSG00000028161	Ppp3ca	0.158772	6.45739	3.68235	0.00120594	0.0151193	-1.1826	TBvsInf_Effect
ENSMUSG00000026917	Wdr5	-0.135453	5.26375	-3.67145	0.00123892	0.0153859	-1.18263	TBvsInf_Effect
ENSMUSG00000037410	Tbc1d2b	0.178948	6.36709	3.68093	0.0012102	0.0151632	-1.18569	TBvsInf_Effect
ENSMUSG00000111342	4933404K13Rik	-1.47694	-3.24816	-4.82259	6.92185e-05	0.00290629	-1.18582	TBvsInf_Effect
ENSMUSG00000107008	Gm2762	1.55317	-3.24518	4.59436	0.000122834	0.00389864	-1.18673	TBvsInf_Effect
ENSMUSG00000024924	Vldlr	0.360798	5.78742	3.67411	0.00123079	0.0153456	-1.18688	TBvsInf_Effect
ENSMUSG00000045410	Akr1e1	0.25704	2.45243	3.54404	0.00169649	0.0184336	-1.18713	TBvsInf_Effect
ENSMUSG00000054942	Miga1	0.227001	3.35632	3.58534	0.00153249	0.0174411	-1.18861	TBvsInf_Effect
ENSMUSG00000060950	Trmt61a	-0.340715	2.86737	-3.57381	0.00157666	0.0177665	-1.18911	TBvsInf_Effect
ENSMUSG00000034377	Tulp4	0.159782	5.73786	3.67476	0.00122883	0.0153369	-1.18968	TBvsInf_Effect
ENSMUSG00000047003	Zfp41	0.251506	2.70935	3.55481	0.00165213	0.0181748	-1.18983	TBvsInf_Effect
ENSMUSG00000085295	4930430E12Rik	-0.419208	2.76186	-3.63108	0.00136896	0.0163339	-1.19192	TBvsInf_Effect
ENSMUSG00000076580	Igkv8-27	-1.68045	-2.6361	-4.27118	0.000276927	0.0064112	-1.19242	TBvsInf_Effect
ENSMUSG00000002763	Pex6	0.260368	4.4027	3.63168	0.00136693	0.0163208	-1.1928	TBvsInf_Effect
ENSMUSG00000032184	Lysmd2	-0.270318	5.10042	-3.66303	0.001265	0.0155971	-1.19333	TBvsInf_Effect
ENSMUSG00000044303	Cdkn2a	-0.592864	-1.94022	-3.92031	0.00066729	0.0106876	-1.19409	TBvsInf_Effect
ENSMUSG00000038304	Cd160	-0.42098	2.16859	-3.53474	0.00173572	0.0187243	-1.19756	TBvsInf_Effect
ENSMUSG00000034792	Gna15	-0.390801	3.32107	-3.59705	0.00148889	0.0171554	-1.1981	TBvsInf_Effect
ENSMUSG00000029442	Wdr66	0.42982	1.96366	3.51374	0.00182763	0.0194179	-1.1984	TBvsInf_Effect
ENSMUSG00000087178	A230056P14Rik	0.593173	-0.0701926	3.59261	0.00150527	0.017247	-1.19898	TBvsInf_Effect
ENSMUSG00000000440	Pparg	-0.346935	2.54784	-3.53779	0.00172279	0.0186384	-1.20248	TBvsInf_Effect
ENSMUSG00000043068	Fam89a	-0.572991	0.345971	-3.52264	0.00178811	0.0191275	-1.20253	TBvsInf_Effect
ENSMUSG00000063623	C230062I16Rik	0.75396	-1.40239	3.85457	0.000786202	0.0116926	-1.20255	TBvsInf_Effect
ENSMUSG00000042087	4933440N22Rik	-0.48024	0.799236	-3.51129	0.00183864	0.0194976	-1.2035	TBvsInf_Effect
ENSMUSG00000001211	Agpat3	0.135153	6.45778	3.67304	0.00123407	0.015347	-1.20518	TBvsInf_Effect
ENSMUSG00000019820	Utrn	0.181073	5.84947	3.66734	0.0012516	0.0154837	-1.20553	TBvsInf_Effect
ENSMUSG00000071176	Arhgef10	0.200551	4.58762	3.63792	0.00134603	0.0161717	-1.20575	TBvsInf_Effect
ENSMUSG00000023027	Atf1	-0.154921	5.53453	-3.66696	0.00125277	0.0154888	-1.20615	TBvsInf_Effect
ENSMUSG00000043913	Ccdc60	0.6579	-0.297966	3.61955	0.0014085	0.0166818	-1.207	TBvsInf_Effect
ENSMUSG00000028909	Ptpru	0.535801	4.43345	3.60943	0.00144413	0.0169103	-1.20764	TBvsInf_Effect
ENSMUSG00000017999	Ddx27	-0.156559	4.98215	-3.65268	0.0012978	0.0158067	-1.21251	TBvsInf_Effect
ENSMUSG00000031101	Sash3	-0.395874	4.76589	-3.65009	0.00130613	0.0158531	-1.21263	TBvsInf_Effect
ENSMUSG00000061322	Dnaic1	0.687239	-0.87759	3.75039	0.00101875	0.0136377	-1.21391	TBvsInf_Effect
ENSMUSG00000010307	Tmem86a	-0.451402	5.98534	-3.66822	0.00124888	0.0154755	-1.21466	TBvsInf_Effect
ENSMUSG00000032860	P2ry2	-0.342266	4.8681	-3.65324	0.001296	0.0158067	-1.21521	TBvsInf_Effect
ENSMUSG00000020528	Prpsap2	-0.169922	3.78574	-3.59591	0.00149307	0.017169	-1.21603	TBvsInf_Effect
ENSMUSG00000026490	Cdc42bpa	0.220184	5.83286	3.66166	0.00126932	0.0155971	-1.21817	TBvsInf_Effect
ENSMUSG00000002748	Baz1b	0.202211	6.63813	3.66752	0.00125102	0.0154837	-1.21859	TBvsInf_Effect
ENSMUSG00000106107	Gm43190	-0.563754	-0.549409	-3.60226	0.00146987	0.0170387	-1.22065	TBvsInf_Effect
ENSMUSG00000042167	Tent2	-0.20441	5.62917	-3.66151	0.00126978	0.0155971	-1.22085	TBvsInf_Effect
ENSMUSG00000041567	Serpina12	-2.21142	-3.59592	-4.74894	8.3282e-05	0.00315715	-1.22116	TBvsInf_Effect
ENSMUSG00000048721	Fndc9	-0.596211	0.062372	-3.52253	0.0017886	0.0191275	-1.22162	TBvsInf_Effect
ENSMUSG00000024513	Mbd2	-0.142521	7.91468	-3.66247	0.00126676	0.0155971	-1.22163	TBvsInf_Effect
ENSMUSG00000082687	Gm11474	-0.975394	-2.37458	-3.99461	0.000554188	0.00957825	-1.22168	TBvsInf_Effect
ENSMUSG00000024986	Hhex	-0.498055	1.2727	-3.49927	0.00189369	0.0198154	-1.22325	TBvsInf_Effect
ENSMUSG00000029346	Srrd	-0.266639	2.2511	-3.52199	0.00179095	0.0191276	-1.22326	TBvsInf_Effect
ENSMUSG00000040029	Ipo8	0.131956	5.25434	3.65101	0.00130316	0.0158379	-1.22634	TBvsInf_Effect
ENSMUSG00000046618	Olfml2a	0.362269	1.96771	3.50006	0.00189002	0.0198095	-1.22713	TBvsInf_Effect
ENSMUSG00000040139	9430038I01Rik	-0.319267	2.59723	-3.53587	0.00173091	0.0186903	-1.22725	TBvsInf_Effect
ENSMUSG00000027843	Ptpn22	-0.591128	6.57949	-3.66354	0.00126342	0.0155956	-1.22733	TBvsInf_Effect
ENSMUSG00000096199	Ptrhd1	-0.352298	1.74311	-3.50179	0.00188201	0.0197532	-1.22947	TBvsInf_Effect
ENSMUSG00000047953	Gp5	-0.592922	0.731422	-3.50505	0.00186699	0.0196759	-1.22991	TBvsInf_Effect
ENSMUSG00000067336	Bmpr2	0.233057	8.98791	3.65352	0.0012951	0.0158046	-1.23179	TBvsInf_Effect
ENSMUSG00000005534	Insr	0.209108	5.08912	3.64038	0.00133787	0.0161254	-1.23415	TBvsInf_Effect
ENSMUSG00000024534	Sncaip	0.564563	-0.534709	3.6587	0.00127863	0.0156676	-1.23624	TBvsInf_Effect
ENSMUSG00000048706	Lurap1l	0.294984	4.08178	3.59537	0.00149507	0.0171738	-1.23704	TBvsInf_Effect
ENSMUSG00000029229	Chic2	-0.182077	5.69209	-3.6547	0.00129133	0.0157928	-1.23708	TBvsInf_Effect
ENSMUSG00000036591	Arhgap21	0.172702	5.63281	3.65263	0.00129798	0.0158067	-1.23773	TBvsInf_Effect
ENSMUSG00000022622	Acr	-0.861762	0.928999	-3.49528	0.00191233	0.0199227	-1.23785	TBvsInf_Effect
ENSMUSG00000066278	Vps37b	-0.284895	3.32023	-3.56336	0.00161776	0.0179775	-1.24038	TBvsInf_Effect
ENSMUSG00000116946	AC130815.2	-0.698543	3.71994	-3.5684	0.00159781	0.017915	-1.24084	TBvsInf_Effect
ENSMUSG00000026117	Zap70	-0.454702	3.80689	-3.59951	0.00147987	0.0171014	-1.2435	TBvsInf_Effect
ENSMUSG00000049904	Tmem17	-0.320275	1.13667	-3.48787	0.00194738	0.0202037	-1.24679	TBvsInf_Effect
ENSMUSG00000042348	Arl15	0.347738	4.46771	3.60912	0.00144521	0.0169119	-1.24713	TBvsInf_Effect
ENSMUSG00000038240	Pdss2	-0.251751	1.4525	-3.48839	0.0019449	0.020196	-1.24911	TBvsInf_Effect
ENSMUSG00000033257	Ttll4	0.198001	4.86327	3.63162	0.00136714	0.0163208	-1.25011	TBvsInf_Effect
ENSMUSG00000047394	Odf3b	0.480553	0.832316	3.50201	0.001881	0.0197532	-1.25052	TBvsInf_Effect
ENSMUSG00000034042	Gpbp1l1	0.151461	5.56331	3.64433	0.00132487	0.016046	-1.25185	TBvsInf_Effect
ENSMUSG00000004317	Clcn5	0.307626	4.2391	3.6216	0.00140138	0.016615	-1.2533	TBvsInf_Effect
ENSMUSG00000002031	Ift46	0.213578	5.06232	3.63303	0.00136239	0.01629	-1.25369	TBvsInf_Effect
ENSMUSG00000018761	Mpdu1	-0.159821	5.42206	-3.64435	0.0013248	0.016046	-1.25456	TBvsInf_Effect
ENSMUSG00000000631	Myo18a	0.247286	5.77333	3.64775	0.00131372	0.0159367	-1.25536	TBvsInf_Effect
ENSMUSG00000024525	Impa2	-0.407818	1.40959	-3.48821	0.00194574	0.020196	-1.2569	TBvsInf_Effect
ENSMUSG00000108090	Gm6637	-0.566748	-0.721826	-3.56555	0.00160904	0.0179697	-1.2575	TBvsInf_Effect
ENSMUSG00000092526	Gm17907	-0.930831	0.753269	-3.48659	0.00195348	0.0202483	-1.25774	TBvsInf_Effect
ENSMUSG00000034940	Synrg	0.18064	5.27542	3.6365	0.00135076	0.0162113	-1.25867	TBvsInf_Effect
ENSMUSG00000037216	Lipt1	-0.329174	1.55194	-3.48451	0.00196347	0.0202958	-1.26094	TBvsInf_Effect
ENSMUSG00000021187	Tc2n	0.42884	2.10492	3.50052	0.00188789	0.0197964	-1.26196	TBvsInf_Effect
ENSMUSG00000061979	Rcc1l	-0.21018	3.32678	-3.55473	0.00165247	0.0181748	-1.26359	TBvsInf_Effect
ENSMUSG00000036941	Elac1	-0.240257	4.3337	-3.5961	0.00149239	0.017169	-1.26772	TBvsInf_Effect
ENSMUSG00000028978	Nos3	-0.352226	4.49454	-3.60527	0.00145901	0.0169763	-1.27186	TBvsInf_Effect
ENSMUSG00000059325	Hopx	0.331878	6.49762	3.64356	0.00132738	0.0160603	-1.27448	TBvsInf_Effect
ENSMUSG00000092556	Olfr755-ps1	-0.701861	-2.0198	-3.77385	0.000961103	0.0131077	-1.27477	TBvsInf_Effect
ENSMUSG00000020859	Spag9	0.151308	6.90741	3.64271	0.00133018	0.0160671	-1.27704	TBvsInf_Effect
ENSMUSG00000038151	Prdm1	-0.264352	3.80184	-3.57143	0.00158592	0.017835	-1.27744	TBvsInf_Effect
ENSMUSG00000112895	Gm47567	-0.971452	-0.196499	-3.51378	0.00182743	0.0194179	-1.27772	TBvsInf_Effect
ENSMUSG00000063810	Alms1	0.329884	1.77793	3.47981	0.0019862	0.0204744	-1.28101	TBvsInf_Effect
ENSMUSG00000056999	Ide	0.21548	4.25391	3.5973	0.00148797	0.0171554	-1.28258	TBvsInf_Effect
ENSMUSG00000033209	Ttc28	0.282996	5.0306	3.61249	0.00143325	0.0168508	-1.28464	TBvsInf_Effect
ENSMUSG00000006390	Elovl1	0.24466	6.7921	3.63933	0.00134133	0.0161392	-1.28512	TBvsInf_Effect
ENSMUSG00000046532	Ar	0.439219	1.17493	3.46895	0.00203976	0.0207884	-1.28714	TBvsInf_Effect
ENSMUSG00000060961	Slc4a4	0.308305	2.59256	3.50324	0.00187531	0.0197105	-1.28717	TBvsInf_Effect
ENSMUSG00000076490	Trbc1	-0.429142	3.64748	-3.56668	0.00160458	0.0179551	-1.28763	TBvsInf_Effect
ENSMUSG00000046886	Zfp474	0.620491	0.914308	3.47589	0.00200537	0.0205965	-1.28975	TBvsInf_Effect
ENSMUSG00000025330	Padi4	-0.570585	1.8316	-3.47446	0.00201241	0.0206217	-1.29118	TBvsInf_Effect
ENSMUSG00000030729	Pgm2l1	0.315194	3.18127	3.51571	0.00181878	0.0193697	-1.29157	TBvsInf_Effect
ENSMUSG00000034041	Lyl1	-0.326548	4.04988	-3.58419	0.00153686	0.0174578	-1.29228	TBvsInf_Effect
ENSMUSG00000070520	Nsmce3	-0.143582	4.12607	-3.58255	0.00154307	0.0175195	-1.29282	TBvsInf_Effect
ENSMUSG00000015839	Nfe2l2	0.278734	6.90111	3.63572	0.00135336	0.0162252	-1.29335	TBvsInf_Effect
ENSMUSG00000071392	Ect2l	0.973661	-1.23039	3.81767	0.000861854	0.012299	-1.29776	TBvsInf_Effect
ENSMUSG00000053965	Pde5a	0.299505	5.05342	3.60865	0.0014469	0.016918	-1.29804	TBvsInf_Effect
ENSMUSG00000068874	Selenbp1	0.421194	8.07121	3.63037	0.00137137	0.016354	-1.29804	TBvsInf_Effect
ENSMUSG00000040717	Il17rd	0.342599	4.42062	3.58191	0.00154549	0.0175381	-1.2987	TBvsInf_Effect
ENSMUSG00000028093	Acp6	0.233208	3.56361	3.5426	0.0017025	0.0184722	-1.29957	TBvsInf_Effect
ENSMUSG00000037944	Ccr7	-0.601248	2.12489	-3.47614	0.00200417	0.0205935	-1.30378	TBvsInf_Effect
ENSMUSG00000024829	Mrpl21	-0.167634	3.43618	-3.54762	0.00168164	0.0183431	-1.30382	TBvsInf_Effect
ENSMUSG00000078861	Zfp931	0.346577	1.52053	3.46181	0.00207573	0.0210028	-1.30472	TBvsInf_Effect
ENSMUSG00000023030	Slc11a2	0.169687	5.04717	3.60937	0.00144432	0.0169103	-1.30668	TBvsInf_Effect
ENSMUSG00000028010	Gar1	-0.227477	3.37902	-3.54286	0.00170142	0.0184694	-1.30744	TBvsInf_Effect
ENSMUSG00000025262	Fam120c	0.436438	0.546997	3.474	0.00201471	0.0206226	-1.30793	TBvsInf_Effect
ENSMUSG00000019467	Arhgef25	0.262069	4.23676	3.57928	0.00155553	0.0175989	-1.30797	TBvsInf_Effect
ENSMUSG00000086997	Gm12981	1.23807	-0.677465	3.66652	0.00125413	0.0154894	-1.30905	TBvsInf_Effect
ENSMUSG00000024854	Pold4	-0.21277	3.81642	-3.56535	0.00160982	0.0179697	-1.30949	TBvsInf_Effect
ENSMUSG00000031924	Cyb5b	0.122933	6.1722	3.62757	0.00138086	0.0164497	-1.30981	TBvsInf_Effect
ENSMUSG00000096141	Dnah7a	0.539443	-0.30637	3.56819	0.0015986	0.017915	-1.31079	TBvsInf_Effect
ENSMUSG00000006519	Cyba	-0.246299	7.63842	-3.62364	0.00139435	0.0165665	-1.3136	TBvsInf_Effect
ENSMUSG00000090761	Gm17201	-0.294941	2.4141	-3.48606	0.00195603	0.0202504	-1.31541	TBvsInf_Effect
ENSMUSG00000112280	A830082N09Rik	-0.497912	-0.313739	-3.55649	0.00164534	0.0181585	-1.31726	TBvsInf_Effect
ENSMUSG00000071659	Hnrnpul2	0.154595	6.96866	3.6256	0.00138761	0.0165039	-1.31738	TBvsInf_Effect
ENSMUSG00000054079	Utp18	-0.163785	4.15032	-3.57886	0.00155714	0.0176082	-1.31981	TBvsInf_Effect
ENSMUSG00000039043	Arpin	0.164692	4.08724	3.56891	0.00159579	0.017915	-1.32183	TBvsInf_Effect
ENSMUSG00000070002	Ell	-0.193256	5.88041	-3.61988	0.00140733	0.0166767	-1.32217	TBvsInf_Effect
ENSMUSG00000028191	Bcl10	-0.12341	5.66824	-3.61857	0.00141191	0.0167021	-1.32396	TBvsInf_Effect
ENSMUSG00000039116	Adgrg6	0.237656	5.18292	3.60291	0.00146753	0.0170313	-1.32412	TBvsInf_Effect
ENSMUSG00000019971	Cep290	0.238672	2.87639	3.50192	0.00188142	0.0197532	-1.32421	TBvsInf_Effect
ENSMUSG00000071552	Tigit	-0.520966	3.05065	-3.54587	0.00168886	0.0183951	-1.32475	TBvsInf_Effect
ENSMUSG00000030321	Efcab12	0.653056	0.39463	3.48377	0.00196705	0.0203235	-1.32695	TBvsInf_Effect
ENSMUSG00000015757	Ppil4	-0.149183	5.23463	-3.60629	0.00145532	0.0169678	-1.3273	TBvsInf_Effect
ENSMUSG00000036693	Nop14	-0.166484	4.72022	-3.5957	0.00149385	0.017169	-1.32978	TBvsInf_Effect
ENSMUSG00000026781	Acbd5	0.215331	5.10008	3.60232	0.00146968	0.0170387	-1.32988	TBvsInf_Effect
ENSMUSG00000003316	Glg1	0.174271	7.24	3.61915	0.00140987	0.0166893	-1.33113	TBvsInf_Effect
ENSMUSG00000002633	Shh	0.532489	-0.0886434	3.50761	0.00185531	0.01961	-1.33322	TBvsInf_Effect
ENSMUSG00000045039	Megf8	0.26111	5.50508	3.60963	0.00144338	0.0169103	-1.33325	TBvsInf_Effect
ENSMUSG00000087403	Kantr	0.263847	3.2696	3.50472	0.00186852	0.0196759	-1.33467	TBvsInf_Effect
ENSMUSG00000042759	Apobr	-0.22735	5.63995	-3.61489	0.0014248	0.0167865	-1.33515	TBvsInf_Effect
ENSMUSG00000023084	Lrrc71	0.447336	1.2039	3.44639	0.00215554	0.0214344	-1.33695	TBvsInf_Effect
ENSMUSG00000035086	Becn1	-0.118021	5.50663	-3.60955	0.00144367	0.0169103	-1.33765	TBvsInf_Effect
ENSMUSG00000093765	Gm20658	-0.805304	1.04626	-3.44673	0.00215374	0.0214301	-1.33853	TBvsInf_Effect
ENSMUSG00000048967	Yjefn3	-0.878678	-1.53577	-3.82147	0.000853755	0.0122618	-1.33918	TBvsInf_Effect
ENSMUSG00000028086	Fbxw7	-0.159639	4.92235	-3.59338	0.00150243	0.0172306	-1.34016	TBvsInf_Effect
ENSMUSG00000002825	Qtrt1	-0.218637	3.34117	-3.52105	0.00179512	0.0191629	-1.34024	TBvsInf_Effect
ENSMUSG00000038195	Rilp	0.380922	2.19691	3.457	0.00210031	0.021128	-1.34083	TBvsInf_Effect
ENSMUSG00000083754	Gm7803	2.14195	-3.57132	4.86929	6.15654e-05	0.00271916	-1.34084	TBvsInf_Effect
ENSMUSG00000049577	Zfpm1	-0.22614	4.6961	-3.58883	0.00151938	0.0173733	-1.34115	TBvsInf_Effect
ENSMUSG00000057858	Fam204a	-0.256561	3.77099	-3.54227	0.00170391	0.0184785	-1.34132	TBvsInf_Effect
ENSMUSG00000027968	Larp7	-0.209772	4.1339	-3.56608	0.00160695	0.0179697	-1.34238	TBvsInf_Effect
ENSMUSG00000046229	Scand1	-0.30705	4.91217	-3.59569	0.00149389	0.017169	-1.34352	TBvsInf_Effect
ENSMUSG00000057802	Gm10030	-0.803933	-1.14046	-3.72214	0.00109272	0.0141683	-1.34441	TBvsInf_Effect
ENSMUSG00000040699	Limd2	-0.229332	6.36599	-3.61379	0.00142866	0.0168151	-1.3448	TBvsInf_Effect
ENSMUSG00000029234	Tmem165	0.148764	6.46072	3.61377	0.00142872	0.0168151	-1.3454	TBvsInf_Effect
ENSMUSG00000001942	Siae	0.215198	3.98137	3.55268	0.00166081	0.0182397	-1.34584	TBvsInf_Effect
ENSMUSG00000041012	Cmtm8	0.361969	2.38485	3.45951	0.00208745	0.0210645	-1.34903	TBvsInf_Effect
ENSMUSG00000058709	Egln2	-0.143899	6.20163	-3.6109	0.00143888	0.0169081	-1.34917	TBvsInf_Effect
ENSMUSG00000024590	Lmnb1	-0.266657	5.06701	-3.6018	0.00147154	0.0170387	-1.35141	TBvsInf_Effect
ENSMUSG00000084989	Crocc2	1.05866	2.44656	3.47369	0.0020162	0.020623	-1.35185	TBvsInf_Effect
ENSMUSG00000007836	Hnrnpa0	-0.211549	7.05255	-3.61054	0.00144015	0.0169103	-1.35201	TBvsInf_Effect
ENSMUSG00000042678	Myo15	0.733355	-1.78578	3.89608	0.000708886	0.0110471	-1.35325	TBvsInf_Effect
ENSMUSG00000039202	Abhd2	0.185808	8.11371	3.60627	0.00145541	0.0169678	-1.35363	TBvsInf_Effect
ENSMUSG00000029723	Tsc22d4	-0.14796	7.14415	-3.60951	0.00144384	0.0169103	-1.35371	TBvsInf_Effect
ENSMUSG00000045973	Slc25a51	0.124867	5.46643	3.60003	0.00147797	0.0170909	-1.35407	TBvsInf_Effect
ENSMUSG00000116270	Gm1600	0.728949	-1.13276	3.63943	0.00134099	0.0161392	-1.35416	TBvsInf_Effect
ENSMUSG00000086924	Gm11766	0.817708	-1.7462	3.79062	0.000921847	0.0127819	-1.35547	TBvsInf_Effect
ENSMUSG00000048578	Mlec	0.262679	7.01404	3.60842	0.00144771	0.016918	-1.35701	TBvsInf_Effect
ENSMUSG00000110266	Gm32742	1.07285	-0.987621	3.67116	0.00123982	0.0153887	-1.35823	TBvsInf_Effect
[truncated: 20,525 more rows]

## Sheet: Lungs_DOXvsInf_Effect
gene_id	gene_name	logFC	AveExpr	t	P.Value	adj.P.Val	B	contrast
[truncated: 22,503 more rows]

## Sheet: Lungs_TBvsDOX_Effect
gene_id	gene_name	logFC	AveExpr	t	P.Value	adj.P.Val	B	contrast
[truncated: 22,503 more rows]
