# Supplementary material for: Tetracycline-induced mitohormesis mediates disease tolerance against influenza
Source: J Clin Invest. 2022 Sep 1;132(17):e151540. doi: 10.1172/JCI151540 (PMC9433105; doi:10.1172/JCI151540)
Supplement: Supplemental table 5 [file jci-132-151540-s013.xlsx]

## Sheet: Lungs_TBvsNormal
ID	Description	setSize	enrichmentScore	NES	pvalue	p.adjust	qvalues	rank	leading_edge	core_enrichment	GO
GO_MF_MM_GTP_BINDING	GO_MF_MM_GTP_BINDING	329	0.458848	1.82801	1.16828e-05	0.00106257	0.000894261	2713	tags=18%, list=12%, signal=16%	GM4841/F830016B08RIK/GBP10/GBP11/TGTP1/MX1/IIGP1/GM4951/GBP6/GBP5/IGTP/TGTP2/IRGM1/GBP3/GM5431/RASL10B/GM12185/GBP2/IRGM2/GBP8/GBP4/IFI47/MX2/RHOV/GBP7/TUBB3/GM4070/TUBB6/TUBA1C/GIMAP7/GBP9/9930111J21RIK1/RHOF/RAB20/TUBE1/TUBB2B/RASL2-9/GNAT2/RND3/RAB32/RHOU/RAP2B/RHOH/RAC2/RASL11A/RAB39/GNA15/AGAP2/TGM2/ARL5C/GMPPB/RAB33A/9930111J21RIK2/TUBB5/RAN/RAP2C/RHOC/TUBA8	MF
GO_BP_MM_CELL_DIVISION	GO_BP_MM_CELL_DIVISION	239	0.615749	2.38782	1.22609e-05	0.00106257	0.000894261	2322	tags=26%, list=10%, signal=24%	TGTP1/HMGA2/CCNB1/CDC25C/CDK1/CEP55/SKA1/KIF2C/KIF18B/CCNA1/CCNE1/KNTC1/CDCA8/BIRC5/CCNB2/SPAG5/CDCA5/CCNA2/NUF2/TPX2/UBE2C/KIF11/CENPH/CDCA2/CDCA3/PSRC1/NDC80/MIS18BP1/BUB1B/KIFC1/CDC6/CDC20/CCNF/ERCC6L/ZWILCH/MASTL/AURKA/SKA3/SPC24/CKS1B/HELLS/KIF20B/PTTG1/NCAPG2/FAM83D/OIP5/CKS2/MCM5/CDC45/CENPW/NEK2/NCAPD2/SMC2/CCNO/MAD2L1/SETDB2/NUP43/SPC25/RCC1/CCND1/TEX14/PMF1	BP
GO_MF_MM_GTPASE_ACTIVITY	GO_MF_MM_GTPASE_ACTIVITY	232	0.494986	1.91395	1.2323e-05	0.00106257	0.000894261	2713	tags=21%, list=12%, signal=18%	GM4841/GBP10/GBP11/TGTP1/MX1/IIGP1/GBP6/GBP5/IGTP/TGTP2/GBP3/GM5431/RASL10B/GBP2/GBP8/GBP4/MX2/RHOV/GBP7/TUBB3/TUBB6/TUBA1C/GBP9/9930111J21RIK1/GNG3/RHOF/RAB20/TUBE1/TUBB2B/RASL2-9/GNAT2/RND3/RAB32/RHOU/RAP2B/RHOH/RAC2/RASL11A/RAB39/GNA15/AGAP2/RAB33A/9930111J21RIK2/TUBB5/RAN/RAP2C/RHOC/TUBA8	MF
GO_BP_MM_DNA_REPAIR	GO_BP_MM_DNA_REPAIR	213	0.469912	1.80243	1.24765e-05	0.00106257	0.000894261	1797	tags=15%, list=8%, signal=14%	TICRR/EME1/PARPBP/CLSPN/UHRF1/FANCI/FIGNL1/RAD51/NEIL3/EXO1/BRCA1/RAD54B/FANCA/FANCD2/KIF22/POLQ/PTTG1/BARD1/GEN1/SMC1B/CHAF1A/BRIP1/BLM/CHEK1/UBE2T/SMC2/RAD18/CHTF18/CHAF1B/RFC5/UNG/LIG1/PCNA-PS2	BP
GO_CC_MM_EXTERNAL_SIDE_OF_PLASMA_MEMBRANE	GO_CC_MM_EXTERNAL_SIDE_OF_PLASMA_MEMBRANE	187	0.538221	2.03887	1.27049e-05	0.00106257	0.000894261	3733	tags=43%, list=17%, signal=36%	CXCL10/CXCL9/IFNG/IL6/CCR5/FCGR1/RAET1D/PDCD1/LAG3/TNF/CD274/CTLA4/IL12RB1/TNFRSF9/CD8A/CD8B1/ICOS/FCGR2B/KLRC1/CHRNA7/KLRC2/RTN4RL2/SELP/KLRK1/THBS1/THY1/FCER1G/IL2RA/ITGAM/CXCR3/FCRL6/CD80/VCAM1/CD276/TLR2/TNFRSF11A/CD28/LY6A/CD5/CD86/KLRC3/IL2RB/CD48/CD3E/CD200R4/CTSB/SLAMF1/B2M/H2-M3/FASL/ITGA4/TNFRSF4/CD69/ITGA5/KLRB1B/ADA/H2-K1/PTPRC/SPN/CLEC2I/TNFRSF13B/CD200R1/CD27/H2-D1/LY6C1/CD200R2/CD4…	CC
GO_BP_MM_MITOSIS	GO_BP_MM_MITOSIS	180	0.646091	2.4361	1.28113e-05	0.00106257	0.000894261	2042	tags=27%, list=9%, signal=25%	HMGA2/CDC25C/CDK1/CEP55/SKA1/KIF2C/KIF18B/CCNA1/KNTC1/BIRC5/CCNB2/ASPM/CDCA5/CCNA2/NUF2/TPX2/UBE2C/CENPH/CDCA2/CDCA3/NDC80/MIS18BP1/KIFC1/PLK1/CDC6/CDC20/CCNF/ERCC6L/ZWILCH/MASTL/AURKA/SKA3/TUBB3/ANLN/SPC24/HELLS/KIF20B/PTTG1/NCAPG2/FAM83D/OIP5/CENPW/NCAPD2/INCENP/TUBB2B/SETDB2/NUP43/SPC25/RCC1	BP
GO_BP_MM_IMMUNE_RESPONSE	GO_BP_MM_IMMUNE_RESPONSE	170	0.709227	2.6582	1.29206e-05	0.00106257	0.000894261	2684	tags=52%, list=12%, signal=46%	CCL7/CXCL10/CXCL9/CCL2/CCL8/CCL12/TGTP1/IFNG/CCL4/IL6/IL10/CCL1/CXCL5/CSF3/RAET1E/RAET1D/CXCL3/CCL20/LIF/IL21/TGTP2/OAS1E/OAS3/CCL3/TNF/CXCL13/OASL1/CTLA4/CXCL1/OASL2/XCL1/OAS2/CXCL2/TLR9/C1QC/CCR2/FCGR2B/TNFSF18/OAS1B/TLR1/THBS1/VAV1/H2-T22/IRF8/CCL5/TNFSF9/PRG4/H2-T10/H2-T23/CCL9/IL23A/TLR2/PTGER4/CD28/CLEC4E/H2-Q7/TNFSF8/H60B/GM11127/H2-Q6/H2-Q4/H2-Q2/TNFSF4/H2-Q10/H2-Q1/B2M/H2-M3/LST1/FASL/MY…	BP
GO_BP_MM_INFLAMMATORY_RESPONSE	GO_BP_MM_INFLAMMATORY_RESPONSE	170	0.658849	2.46938	1.29206e-05	0.00106257	0.000894261	4148	tags=54%, list=18%, signal=44%	CCL7/CXCL10/CCL2/CCL8/CCL12/IDO1/CCL4/IL6/IL10/CXCL5/CCR5/SERPINA3N/CD180/CXCL3/CCL20/AIF1/CCL3/TNF/CXCL13/CXCL1/IL27/CXCL2/TLR9/CCR2/PYCARD/SPP1/MEFV/SLC11A1/TLR1/SELP/TLR13/KCNJ10/THBS1/CCR1/CELA1/LY86/PLA2G7/LTB4R1/PTAFR/BDKRB1/CCL5/CD14/THEMIS2/IL23A/TLR2/HCK/TLR7/ITGB6/C4B/TNFSF4/PDPN/NOD2/CSF1/TNFRSF1B/TLR8/MYD88/TNFRSF4/NOS2/LAT/CCL24/NFKBIZ/CYBA/PTGS2/TICAM2/GAL/C3/TLR3/IL23R/MIF/CD40LG/F…	BP
GO_MF_MM_SERINE-TYPE_ENDOPEPTIDASE_ACTIVITY	GO_MF_MM_SERINE-TYPE_ENDOPEPTIDASE_ACTIVITY	120	0.563859	2.02734	1.36444e-05	0.00106257	0.000894261	2050	tags=29%, list=9%, signal=27%	PRSS46/GZMB/PRSS22/GZMK/GZMC/TMPRSS11E/TMPRSS11G/MCPT1/KLK4/MCPT2/CFB/GZMD/PRSS32/PCSK9/PRSS27/CELA1/PRTN3/TMPRSS11D/RHBDL2/CTSH/GZMA/ELANE/KLK1B27/PRSS57/HTRA4/C2/KLK1/PLAU/PRSS30/C1RA/CTSC/F10/PRSS50/TMPRSS4/MASP1	MF
GO_BP_MM_INNATE_IMMUNE_RESPONSE	GO_BP_MM_INNATE_IMMUNE_RESPONSE	118	0.667433	2.39416	1.36863e-05	0.00106257	0.000894261	3789	tags=52%, list=17%, signal=43%	MX1/IIGP1/ZBP1/PGLYRP3/FCGR1/CD180/IRGM1/IL27/LCN2/MX2/TLR9/BST2/DHX58/TLR1/TMEM173/TLR13/CLEC5A/LY86/CLEC4A2/IFIH1/CD14/IL23A/TLR2/C2/HCK/SP110/TLR7/CYBB/C4B/C1RA/TNFSF4/SPON2/CSF1/TLR8/MYD88/DDX58/ISG20/IL1RAPL1/SAMHD1/FGR/TNFAIP8L2/UNC93B1/MALT1/CYBA/TICAM2/TLR3/BTK/CLEC4N/IL23R/MIF/PGLYRP1/F2RL1/MST1R/SERPING1/TLR4/PIK3CD/LY96/TLR6/CD1D1/C1RL/TLR12	BP
GO_BP_MM_DNA_REPLICATION	GO_BP_MM_DNA_REPLICATION	109	0.613573	2.17661	1.38692e-05	0.00106257	0.000894261	3928	tags=40%, list=17%, signal=33%	TICRR/MCM10/RRM2/DTL/GINS2/BRCA1/CDC6/RMI2/GINS1/POLE/POLQ/MCM6/DSCC1/CHAF1A/MCM5/ORC1/BLM/CDT1/RECQL4/CHTF18/CHAF1B/MCM2/RFC5/TK1/LIG1/RFC4/MCM3/RRM1/DBF4/KRT7/POLE2/FEN1/RFC3/MCM8/POLA1/MCM7/MCM4/TBRG1/DNAJC2/PCNA/LIN9/POLH/DNA2/NASP	BP
GO_MF_MM_CYTOKINE_ACTIVITY	GO_MF_MM_CYTOKINE_ACTIVITY	105	0.620547	2.19081	1.39482e-05	0.00106257	0.000894261	2664	tags=36%, list=12%, signal=32%	IL24/IFNG/GDF3/IL6/IL10/CCL1/CSF3/IFNB1/CCL20/LIF/IL21/GDF6/TNF/IL27/IL12B/AREG/IL11/INHBA/TNFSF18/SPP1/SCG2/BMP8B/TNFSF9/GREM1/IL23A/TNFSF8/FAM3B/WNT7A/CMTM7/TNFSF4/CSF1/FASL/WNT5A/GRN/CCL24/TNFSF13B/NAMPT/OSM	MF
GO_MF_MM_STRUCTURAL_MOLECULE_ACTIVITY	GO_MF_MM_STRUCTURAL_MOLECULE_ACTIVITY	99	0.561602	1.96639	1.40692e-05	0.00106257	0.000894261	1921	tags=22%, list=9%, signal=20%	KRT6A/KRT17/KRT14/KRT5/KRT20/KRT15/KRT6B/KRT4/CLDN4/CLDN2/IVL/TUBB3/TUBB6/TUBA1C/KRT18/KRT8/KRT13/CLDN6/TUBE1/TUBB2B/LMNB1/KRT7	MF
GO_BP_MM_RESPONSE_TO_VIRUS	GO_BP_MM_RESPONSE_TO_VIRUS	91	0.664636	2.29972	1.42454e-05	0.00106257	0.000894261	1994	tags=36%, list=9%, signal=33%	TGTP1/MX1/IFNG/ZBP1/HMGA2/ISG15/IRF7/RSAD2/TGTP2/IFIT1/OAS3/TNF/IFIT2/LCN2/MX2/TLR9/IFI27L2A/OAS1B/DDX60/CLEC5A/BCL3/IFIH1/DCLK1/EIF2AK2/CCL5/IL23A/TBX21/TNFSF4/PML/TLR8/MYD88/DDX58/ISG20	BP
GO_CC_MM_SPINDLE	GO_CC_MM_SPINDLE	84	0.611382	2.08888	1.44354e-05	0.00106257	0.000894261	1421	tags=23%, list=6%, signal=21%	CENPF/CCNA1/CDCA8/SPAG5/AURKB/TPX2/KIF11/PRC1/PSRC1/KIFC1/KIF20A/PLK1/CDC6/AURKA/KIF15/KIF22/MYC/INCENP/KIF23	CC
GO_CC_MM_SPINDLE_POLE	GO_CC_MM_SPINDLE_POLE	69	0.633302	2.09947	1.48324e-05	0.00106257	0.000894261	1565	tags=23%, list=7%, signal=22%	CCNB1/CENPF/KNTC1/CKAP2/ASPM/SPAG5/TPX2/KIF11/PRC1/PSRC1/PLK1/CDC6/CDC20/FAM83D/NEK2/MAD2L1	CC
GO_BP_MM_CELLULAR_RESPONSE_TO_LIPOPOLYSACCHARIDE	GO_BP_MM_CELLULAR_RESPONSE_TO_LIPOPOLYSACCHARIDE	57	0.690941	2.21768	1.52054e-05	0.00106257	0.000894261	2002	tags=42%, list=9%, signal=38%	CCL2/GBP10/IFNG/GBP6/TNIP3/ARG1/GBP2/IL12B/LCN2/KLRK1/CMPK2/CEBPE/IRF8/ANKRD1/CCL5/CD14/GFI1/SERPINE1/CX3CR1/TNFAIP3/TNFSF4/TNFRSF1B/WNT5A/NOS2	BP
GO_BP_MM_CHROMOSOME_SEGREGATION	GO_BP_MM_CHROMOSOME_SEGREGATION	55	0.744465	2.37476	1.52917e-05	0.00106257	0.000894261	2322	tags=40%, list=10%, signal=36%	TGTP1/SKA1/CENPF/KIF2C/BIRC5/TOP2A/SPAG5/CENPH/NDC80/BRCA1/SKA3/ESPL1/PTTG1/CENPW/NEK2/INCENP/STAG3/SETDB2/NUP43/SPC25/RCC1/PMF1	BP
GO_CC_MM_KINETOCHORE	GO_CC_MM_KINETOCHORE	55	0.700592	2.23481	1.52917e-05	0.00106257	0.000894261	1792	tags=29%, list=8%, signal=27%	CENPF/KIF2C/CENPE/SPAG5/CENPH/NDC80/CENPI/BUB1B/PLK1/ZWILCH/BUB1/CENPW/NEK2/INCENP/MAD2L1/NUP43	CC
GO_BP_MM_DEFENSE_RESPONSE_TO_VIRUS	GO_BP_MM_DEFENSE_RESPONSE_TO_VIRUS	54	0.711009	2.26005	1.53457e-05	0.00106257	0.000894261	3272	tags=52%, list=15%, signal=44%	CXCL10/CXCL9/IFNG/IL6/IFNB1/RSAD2/OAS3/CD8A/IL12B/APOBEC1/TLR9/BST2/DHX58/TMEM173/DDX60/PRF1/IRF1/IFITM3/CD86/TLR7/TLR8/SAMHD1/IFITM1/PTPRC/TLR3/ITGAX/CD40/F2RL1	BP
GO_CC_MM_CHROMOSOME_CENTROMERIC_REGION	GO_CC_MM_CHROMOSOME_CENTROMERIC_REGION	53	0.752594	2.38551	1.53794e-05	0.00106257	0.000894261	2546	tags=42%, list=11%, signal=37%	CENPF/KIF2C/CENPE/CDCA8/BIRC5/NUF2/MKI67/MIS18BP1/BUB1/HELLS/OIP5/SMC1B/DSCC1/CENPW/INCENP/CENPP/MAD2L1/STAG3/CENPA/CENPL/SUV39H2/CENPQ	CC
GO_CC_MM_CONDENSED_CHROMOSOME_KINETOCHORE	GO_CC_MM_CONDENSED_CHROMOSOME_KINETOCHORE	51	0.766027	2.41317	1.54364e-05	0.00106257	0.000894261	2308	tags=43%, list=10%, signal=39%	KIF2C/KNTC1/BIRC5/SPAG5/CENPM/NUF2/CENPH/NDC80/BUB1B/ERCC6L/ZWILCH/CENPK/SPC24/BUB1/CENPN/CENPW/NEK2/INCENP/MAD2L1/NUP43/SPC25/TEX14	CC
GO_BP_MM_ANTIGEN_PROCESSING_AND_PRESENTATION	GO_BP_MM_ANTIGEN_PROCESSING_AND_PRESENTATION	43	0.73668	2.24969	1.57851e-05	0.00106257	0.000894261	3869	tags=72%, list=17%, signal=60%	IFNG/RAET1E/RAET1D/PSMB8/PSMB9/H2-T22/H2-T10/H2-T23/H2-Q7/H60B/GM11127/H2-Q6/H2-Q4/H2-Q2/H2-Q10/H2-Q1/H2-M3/H2-BL/H2-DMB1/H2-DMA/RELB/H2-T24/H2-K1/H2-T3/GM8909/H2-D1/H2-AB1/PROCR/H2-EB1/CD1D1/H2-DMB2	BP
GO_BP_MM_DEFENSE_RESPONSE_TO_GRAM-POSITIVE_BACTERIUM	GO_BP_MM_DEFENSE_RESPONSE_TO_GRAM-POSITIVE_BACTERIUM	43	0.698255	2.13234	1.57851e-05	0.00106257	0.000894261	2072	tags=47%, list=9%, signal=42%	GBP10/IL6/PGLYRP3/GBP6/GBP3/TNF/GBP2/GBP7/CAMP/KLRK1/MMP7/GBP9/TLR2/HCK/TNFSF8/PGLYRP2/ACP5/NOD2/MYD88/FGR	BP
GO_BP_MM_DEFENSE_RESPONSE_TO_BACTERIUM	GO_BP_MM_DEFENSE_RESPONSE_TO_BACTERIUM	42	0.723734	2.20049	1.58318e-05	0.00106257	0.000894261	2599	tags=57%, list=12%, signal=51%	IFNG/IL10/CCR5/FCGR1/IFNB1/TNF/CXCL13/S100A14/IRGM2/SLC11A1/TLR1/CAMP/FCER1G/CEBPE/MMP7/BCL3/IRF8/NOD2/H2-M3/NOS2/H2-K1/SPN/ANXA3/SERPINB9	BP
GO_MF_MM_DOUBLE-STRANDED_RNA_BINDING	GO_MF_MM_DOUBLE-STRANDED_RNA_BINDING	42	0.714784	2.17328	1.58318e-05	0.00106257	0.000894261	2264	tags=36%, list=10%, signal=32%	OAS1E/OAS3/OASL1/OASL2/OAS2/DHX58/OAS1B/DDX60/IFIH1/EIF2AK2/TLR7/TLR8/DDX58/ADAR/OAS1C	MF
GO_MF_MM_CHEMOKINE_ACTIVITY	GO_MF_MM_CHEMOKINE_ACTIVITY	34	0.832426	2.43015	1.6258e-05	0.00106257	0.000894261	1331	tags=56%, list=6%, signal=53%	CCL7/CXCL10/CXCL9/CCL2/CCL8/CCL12/CCL4/CCL1/CXCL5/CXCL3/CCL20/CCL3/CXCL13/CXCL1/XCL1/CXCL2/CCL5/CCL9/CXCL16	MF
GO_MF_MM_HYDROLASE_ACTIVITY_ACTING_ON_ACID_ANHYDRIDES	GO_MF_MM_HYDROLASE_ACTIVITY_ACTING_ON_ACID_ANHYDRIDES	33	0.874882	2.53808	1.63244e-05	0.00106257	0.000894261	1078	tags=58%, list=5%, signal=55%	GM4841/F830016B08RIK/TGTP1/IIGP1/GM4951/IGTP/TGTP2/IRGM1/GBP3/GM5431/GM12185/GBP2/IRGM2/IFI47/DHX58/RAD54L/IFIH1/BRIP1/9930111J21RIK1	MF
GO_BP_MM_RESPONSE_TO_BACTERIUM	GO_BP_MM_RESPONSE_TO_BACTERIUM	31	0.778767	2.2306	1.64517e-05	0.00106257	0.000894261	1428	tags=42%, list=6%, signal=39%	CCL2/IL6/FCGR1/IL27/LCN2/FCGR2B/STAT1/SLC11A1/SOCS3/IRF8/CCL5/TLR2/SP110	BP
GO_CC_MM_SPINDLE_MICROTUBULE	GO_CC_MM_SPINDLE_MICROTUBULE	30	0.831618	2.36618	1.65183e-05	0.00106257	0.000894261	1117	tags=37%, list=5%, signal=35%	CDK1/SKA1/BIRC5/SPAG5/KIF11/PSRC1/PLK1/AURKA/SKA3/CAPN6/NUSAP1	CC
GO_BP_MM_CELLULAR_RESPONSE_TO_INTERFERON-GAMMA	GO_BP_MM_CELLULAR_RESPONSE_TO_INTERFERON-GAMMA	24	0.861149	2.33385	1.70146e-05	0.00106257	0.000894261	2002	tags=67%, list=9%, signal=61%	CCL2/GBP10/GBP6/GBP5/AIF1/GBP3/GBP2/IL12RB1/IL12B/GBP8/GBP4/GBP7/CCL5/GBP9/WNT5A/NOS2	BP
GO_BP_MM_CELLULAR_RESPONSE_TO_INTERFERON-BETA	GO_BP_MM_CELLULAR_RESPONSE_TO_INTERFERON-BETA	16	0.889545	2.19788	1.77648e-05	0.00106257	0.000894261	1667	tags=81%, list=7%, signal=75%	IIGP1/IFI202B/GM4951/GBP6/IGTP/IFIT3/IFIT1/GBP3/GBP2/IFI205/TMEM173/AIM2/IFI203	BP
GO_BP_MM_DEFENSE_RESPONSE_TO_PROTOZOAN	GO_BP_MM_DEFENSE_RESPONSE_TO_PROTOZOAN	16	0.927986	2.29286	1.77648e-05	0.00106257	0.000894261	1073	tags=88%, list=5%, signal=83%	GBP10/IFNG/IIGP1/IL6/GBP6/GBP3/GBP2/IL12B/IRGM2/GBP7/SLC11A1/BCL3/IRF8/GBP9	BP
GO_BP_MM_KERATINIZATION	GO_BP_MM_KERATINIZATION	16	0.852457	2.10624	1.77648e-05	0.00106257	0.000894261	534	tags=50%, list=2%, signal=49%	KRT6A/SPRR2A3/KRT17/CNFN/SPRR1A/KRT6B/IVL/TGM1	BP
GO_BP_MM_POSITIVE_REGULATION_OF_OSTEOCLAST_DIFFERENTIATION	GO_BP_MM_POSITIVE_REGULATION_OF_OSTEOCLAST_DIFFERENTIATION	15	0.848593	2.06594	1.78619e-05	0.00106257	0.000894261	1806	tags=53%, list=8%, signal=49%	OCSTAMP/IFNG/CCL3/TNF/IL12B/CCL5/IL23A/CSF1	BP
GO_BP_MM_CHROMOSOME_CONDENSATION	GO_BP_MM_CHROMOSOME_CONDENSATION	12	0.902752	2.08373	1.83345e-05	0.00106257	0.000894261	1192	tags=58%, list=5%, signal=55%	HMGA2/PRM1/CDK1/TOP2A/NCAPG2/SMC1B/NCAPD2	BP
GO_BP_MM_INTERMEDIATE_FILAMENT_ORGANIZATION	GO_BP_MM_INTERMEDIATE_FILAMENT_ORGANIZATION	10	0.942021	2.07793	1.86769e-05	0.00106257	0.000894261	162	tags=40%, list=1%, signal=40%	KRT6A/KRT17/KRT20/KRT6B	BP
GO_MF_MM_CARBOXYLESTERASE_ACTIVITY	GO_MF_MM_CARBOXYLESTERASE_ACTIVITY	32	-0.757868	-2.42025	2.56568e-05	0.00142125	0.00119613	1365	tags=41%, list=6%, signal=38%	MGLL/CES1D/CES1F/CES2G/BAAT/CEL/CES1E/CES1G/CES1C/CES3A/CES2C/CES2E/CES2B	MF
GO_BP_MM_POSITIVE_REGULATION_OF_T_CELL_PROLIFERATION	GO_BP_MM_POSITIVE_REGULATION_OF_T_CELL_PROLIFERATION	38	0.714939	2.13353	3.20297e-05	0.00160244	0.00134862	2547	tags=50%, list=11%, signal=44%	IFNG/IL6/IL21/AIF1/IL12B/PDCD1LG2/IL2RA/CCL5/VCAM1/CD276/IL23A/CD28/CD3E/NCKAP1L/PNP/CORO1A/PTPRC/TNFSF13B/SPN	BP
GO_BP_MM_NEUTROPHIL_CHEMOTAXIS	GO_BP_MM_NEUTROPHIL_CHEMOTAXIS	29	0.732858	2.07116	3.31873e-05	0.00160244	0.00134862	1635	tags=38%, list=7%, signal=35%	CCL2/IFNG/CXCL3/CCL3/CXCL1/CXCL2/SPP1/FCER1G/ITGAM/FCGR3/NCKAP1L	BP
GO_BP_MM_POSITIVE_REGULATION_OF_INTERFERON-GAMMA_PRODUCTION	GO_BP_MM_POSITIVE_REGULATION_OF_INTERFERON-GAMMA_PRODUCTION	29	0.714166	2.01833	3.31873e-05	0.00160244	0.00134862	3536	tags=59%, list=16%, signal=49%	TNF/IL12RB1/IL12B/CCR2/SLC11A1/KLRK1/BCL3/IRF8/IL23A/CD3E/TNFSF4/H2-M3/WNT5A/IL23R/CD40LG/TLR4/SASH3	BP
GO_BP_MM_POSITIVE_REGULATION_OF_TUMOR_NECROSIS_FACTOR_PRODUCTION	GO_BP_MM_POSITIVE_REGULATION_OF_TUMOR_NECROSIS_FACTOR_PRODUCTION	29	0.725575	2.05058	3.31873e-05	0.00160244	0.00134862	4571	tags=66%, list=20%, signal=52%	IFNG/CCR5/CCL3/IL12B/TLR9/FCER1G/CD14/IL23A/TLR2/NOD2/MYD88/TWIST1/TLR3/TLR4/SASH3/CLEC7A/RIPK1/TICAM1/RIPK2	BP
GO_BP_MM_T_CELL_ACTIVATION	GO_BP_MM_T_CELL_ACTIVATION	28	0.720003	2.0191	3.33156e-05	0.00160244	0.00134862	3495	tags=57%, list=16%, signal=48%	IL6/CD8A/CHRNA7/VAV1/CD3D/CD276/CD28/TREML2/CD48/SLA2/HSH2D/WAS/ADA/CD4/FOXP3/DOCK2	BP
GO_BP_MM_PROTEOLYSIS_INVOLVED_IN_CELLULAR_PROTEIN_CATABOLIC_PROCESS	GO_BP_MM_PROTEOLYSIS_INVOLVED_IN_CELLULAR_PROTEIN_CATABOLIC_PROCESS	27	0.741305	2.06232	3.34952e-05	0.00160244	0.00134862	4183	tags=78%, list=19%, signal=63%	PSMB8/PSMB9/GZMA/PSMB10/GM8394/GM4950/PSMA5/PSMB2/PSMB4/PSMA7/PSMA4/PSMA2/PSMB7/PSMA1/PSMB3/CASP8/PSMA3/PSMB5/PSMA6/PSMB6/PSMB1	BP
GO_CC_MM_PROTEASOME_CORE_COMPLEX	GO_CC_MM_PROTEASOME_CORE_COMPLEX	20	0.794397	2.06779	3.46831e-05	0.0016224	0.00136542	4183	tags=95%, list=19%, signal=77%	PSMB8/PSMB9/PSMB10/GM8394/GM4950/PSMA5/PSMB2/PSMB4/PSMA7/PSMA4/PSMA2/PSMB7/PSMA1/PSMB3/PSMA3/PSMB5/PSMA6/PSMB6/PSMB1	CC
GO_CC_MM_SYNAPSE	GO_CC_MM_SYNAPSE	120	-0.441748	-1.82007	3.74364e-05	0.00171312	0.00144177	5385	tags=41%, list=24%, signal=31%	SLC1A3/LRP6/USH1C/DMD/PHACTR1/ADD1/GRIN3A/INSR/LZTS1/DNMBP/WHRN/CTNNB1/SYN3/RPH3A/MAPK8IP1/UNC13B/NRGN/APBB1/PRSS12/CPLX1/ANK3/VAMP2/APP/GRIA1/CDH2/SNTB1/UTRN/SDC2/SLC17A7/SEMA4F/MYO6/EFNB1/SLC1A2/MAGI2/RASGRP2/EGFLAM/CADM1/MGLL/MME/RIMBP2/SHANK3/ATP1A2/TLN2/GAP43/PCLO/GRIK2/BCAN/COLQ/GRIN2B	CC
GO_BP_MM_RESPONSE_TO_LIPOPOLYSACCHARIDE	GO_BP_MM_RESPONSE_TO_LIPOPOLYSACCHARIDE	151	0.483875	1.79011	3.94534e-05	0.00176701	0.00148713	1978	tags=22%, list=9%, signal=21%	CXCL10/CCL2/IDO1/IL6/IL10/CXCL5/CCR5/SOCS1/IL18BP/ARG1/S100A14/DIO2/STAT1/SLC11A1/SELP/CCR1/SOCS3/PTAFR/BDKRB1/F3/CASP1/CCL5/ELANE/CD14/PTGER4/TNFRSF11A/PTGIR/ADM/ACP5/NOD2/MMP3/FASL/MYD88/PLA2G4A	BP
GO_MF_MM_RETINYL-PALMITATE_ESTERASE_ACTIVITY	GO_MF_MM_RETINYL-PALMITATE_ESTERASE_ACTIVITY	10	-0.883995	-2.06401	4.30478e-05	0.00188782	0.0015888	963	tags=70%, list=4%, signal=67%	CES1D/PNPLA3/CEL/CES1E/CES1G/CES1C/CES3A	MF
GO_BP_MM_CYTOKINE-MEDIATED_SIGNALING_PATHWAY	GO_BP_MM_CYTOKINE-MEDIATED_SIGNALING_PATHWAY	61	0.60665	1.96987	4.52509e-05	0.00191983	0.00161574	2610	tags=28%, list=12%, signal=25%	CCL2/EREG/IIGP1/IL6/SOCS1/CCR2/IL21R/STAT1/CSF2RB2/CX3CR1/IL2RB/PTPN6/MYD88/CSF2RB/SH2B2/EDN2/PTPRN	BP
GO_BP_MM_PROTEOLYSIS	GO_BP_MM_PROTEOLYSIS	385	0.391362	1.5764	4.56017e-05	0.00191983	0.00161574	2396	tags=21%, list=11%, signal=19%	PRSS46/GZMB/PRSS22/GZMK/GZMC/TMPRSS11E/ADAMTS4/TMPRSS11G/MCPT1/MMP10/MMP13/KLK4/MCPT2/CFB/GZMD/PRSS32/FOLH1/PAPPA2/PCSK9/CPZ/PRSS27/ESPL1/LGMN/CELA1/NRIP3/PRTN3/TMPRSS11D/CTSS/MMP7/PLA2G7/CASP4/CAPN6/RHBDL2/CPA4/ADAMTS12/CLEC4A3/CASP1/CTSH/GZMA/ELANE/PSME2/CTSW/LAP3/KLK1B27/ADAM8/MMP19/MMP12/PRSS57/HTRA4/C2/MMP14/KLK1/PLAU/PRSS30/LTF/TNFAIP3/C1RA/CTSB/CTSC/MMP3/CASP12/CASP3/F10/CPXM1/PRSS50/ADAM1…	BP
GO_BP_MM_CYTOKINESIS	GO_BP_MM_CYTOKINESIS	39	0.658822	1.97601	4.78721e-05	0.0019759	0.00166293	1239	tags=26%, list=6%, signal=24%	CEP55/BIRC5/AURKB/PRC1/KIF20A/PLK1/RACGAP1/ANLN/PSTPIP1/INCENP	BP
GO_CC_MM_MHC_CLASS_I_PROTEIN_COMPLEX	GO_CC_MM_MHC_CLASS_I_PROTEIN_COMPLEX	24	0.762941	2.06768	5.10438e-05	0.00204607	0.00172198	3003	tags=75%, list=13%, signal=65%	H2-T22/H2-T10/H2-T23/H2-Q7/GM11127/H2-Q6/H2-Q4/H2-Q2/H2-Q10/H2-Q1/B2M/H2-M3/H2-BL/H2-T24/H2-K1/H2-T3/GM8909/H2-D1	CC
GO_MF_MM_THREONINE-TYPE_ENDOPEPTIDASE_ACTIVITY	GO_MF_MM_THREONINE-TYPE_ENDOPEPTIDASE_ACTIVITY	22	0.782845	2.08122	5.15163e-05	0.00204607	0.00172198	4183	tags=91%, list=19%, signal=74%	PSMB8/PSMB9/PSMB10/PRSS50/GM8394/GM4950/PSMA5/PSMB2/PSMB4/PSMA7/PSMA4/PSMA2/PSMB7/PSMA1/PSMB3/PSMA3/PSMB5/PSMA6/PSMB6/PSMB1	MF
GO_BP_MM_MICROTUBULE-BASED_MOVEMENT	GO_BP_MM_MICROTUBULE-BASED_MOVEMENT	63	0.596684	1.94836	6.00213e-05	0.00233036	0.00196125	1753	tags=32%, list=8%, signal=29%	KIF2C/KIF18B/CENPE/KIF11/KIF14/KIF4/KIFC1/KIF20A/TUBB3/KIF15/TUBB6/KIF22/KIF20B/TUBA1C/KIF24/KIFC5B/TUBE1/KIF23/TUBB2B/KIF5C	BP
GO_MF_MM_OXIDOREDUCTASE_ACTIVITY_ACTING_ON_PAIRED_DONORS_WITH_INCORPORATION_OR_REDUCTION_OF_MOLECULAR_OXYGEN	GO_MF_MM_OXIDOREDUCTASE_ACTIVITY_ACTING_ON_PAIRED_DONORS_WITH_INCORPORATION_OR_REDUCTION_OF_MOLECULAR_OXYGEN	66	-0.52932	-1.96817	6.08884e-05	0.00233036	0.00196125	3324	tags=44%, list=15%, signal=38%	CYP2U1/CYP2J9/CYP3A13/CYP39A1/CYP4B1/CYP2E1/PLOD2/CYP2C68/P4HTM/CYP8B1/CYP2D22/CYP2T4/CYP3A41A/CYP27A1/CYP4F15/CYP2S1/CYP2AB1/CYP2C40/CYP2B9/CYP2D26/CYP4A12B/CYP2A22/CYP3A11/CYP2F2/CYP2G1/CYP2B19/CYP2A5/CYP2A4/CYP1A1	MF
GO_BP_MM_REGULATION_OF_CYCLIN-DEPENDENT_PROTEIN_KINASE_ACTIVITY	GO_BP_MM_REGULATION_OF_CYCLIN-DEPENDENT_PROTEIN_KINASE_ACTIVITY	31	0.701079	2.00808	6.58068e-05	0.00247363	0.00208182	2110	tags=29%, list=9%, signal=26%	CCNB1/CCNA1/CCNE1/CCNB2/CCNA2/SFN/BLM/CCNO/CCND1	BP
GO_MF_MM_OXIDOREDUCTASE_ACTIVITYFLAVOPROTEIN_AS_ONE_DONOR_AND_INCORPORATION_OF_ONE_ATOM_OF_OXYGEN	GO_MF_MM_OXIDOREDUCTASE_ACTIVITYFLAVOPROTEIN_AS_ONE_DONOR_AND_INCORPORATION_OF_ONE_ATOM_OF_OXYGEN	15	-0.779368	-2.04335	6.81555e-05	0.00251697	0.0021183	3269	tags=87%, list=15%, signal=74%	CYP2J9/CYP3A13/CYP2E1/CYP2D22/CYP2S1/CYP2B9/CYP2A22/CYP3A11/CYP2F2/CYP2G1/CYP2A5/CYP2A4/CYP1A1	MF
GO_MF_MM_HEME_BINDING	GO_MF_MM_HEME_BINDING	108	-0.443832	-1.80134	7.13241e-05	0.00258857	0.00217856	1493	tags=38%, list=7%, signal=36%	EPX/CYP2U1/DUOX2/CYP2J9/PXDN/CYP3A13/CYP39A1/PGRMC1/CYP4B1/GUCY1A2/CYP2E1/CYP2C68/CYP8B1/CYP2D22/NGB/CYP2T4/CYP3A41A/CYP27A1/AMBP/CYP4F15/CYP2S1/CYP2AB1/CAT/CYP2C40/CYP2B9/CYP2D26/CYP4A12B/HBQ1A/CYP2A22/CYP3A11/HBQ1B/CBS/CYP2F2/CYP2G1/CYP2B19/MB/CYP2A5/CYP2A4/HBA-A1/CYP1A1/HBA-A2	MF
GO_BP_MM_NEGATIVE_REGULATION_OF_VIRAL_GENOME_REPLICATION	GO_BP_MM_NEGATIVE_REGULATION_OF_VIRAL_GENOME_REPLICATION	12	0.868487	2.00464	7.3338e-05	0.00261655	0.0022021	1069	tags=42%, list=5%, signal=40%	IFNB1/RSAD2/OAS3/TNF/CCL5	BP
GO_MF_MM_ELECTRON_CARRIER_ACTIVITY	GO_MF_MM_ELECTRON_CARRIER_ACTIVITY	119	-0.432044	-1.7782	7.46046e-05	0.00261738	0.0022028	3324	tags=30%, list=15%, signal=26%	CYP2U1/DUOX2/CYP2J9/CYP3A13/CYP39A1/CYP4B1/CYP2E1/SH3BGR/NOX4/CYP2C68/NOX1/CYP8B1/CYP2D22/TXNRD3/CYP2T4/CYP3A41A/CYP27A1/POR/CYP4F15/CYP2S1/CYP2AB1/COX7A1/PDIA2/CYP2C40/CYP2B9/CYP2D26/CYP4A12B/CYP2A22/CYP3A11/AOX3/CYP2F2/CYP2G1/CYP2B19/CYP2A5/CYP2A4/CYP1A1	MF
GO_MF_MM_CYSTEINE-TYPE_ENDOPEPTIDASE_ACTIVITY	GO_MF_MM_CYSTEINE-TYPE_ENDOPEPTIDASE_ACTIVITY	31	0.690308	1.97723	8.22585e-05	0.00280411	0.00235995	3635	tags=42%, list=16%, signal=35%	LGMN/SFRP1/CASP4/CASP1/CTSH/CTSB/CASP12/CASP3/MALT1/CASP7/UCHL1/CASP8/CTSL	MF
GO_BP_MM_DEFENSE_RESPONSE	GO_BP_MM_DEFENSE_RESPONSE	30	0.714981	2.03431	8.25914e-05	0.00280411	0.00235995	644	tags=37%, list=3%, signal=36%	IDO1/CCR5/IFNB1/IRGM1/TNF/IFI47/TAP1/FCGR2B/AY761185/TLR1/CAMP	BP
GO_BP_MM_MITOTIC_CELL_CYCLE	GO_BP_MM_MITOTIC_CELL_CYCLE	18	0.798895	2.02862	8.78133e-05	0.00293408	0.00246934	1096	tags=33%, list=5%, signal=32%	CCNB1/CDK1/CENPF/KIF18B/AURKA/CENPW	BP
GO_BP_MM_RESPONSE_TO_CYTOKINE_STIMULUS	GO_BP_MM_RESPONSE_TO_CYTOKINE_STIMULUS	74	0.557497	1.86857	0.000102978	0.00336239	0.0028298	1752	tags=31%, list=8%, signal=29%	TIMP1/IL6/SOCS1/SERPINA3N/SERPINA3F/AIF1/SERPINA3G/SERPINA3M/CCNE1/SERPINA3I/SOCS3/COL3A1/SELE/CCL5/TNFRSF11A/SERPINE1/CXCL16/TRAFD1/PLA2G5/ACP5/SERPINA3C/PML/MMP3	BP
GO_CC_MM_MIDBODY	GO_CC_MM_MIDBODY	69	0.572239	1.89704	0.000103827	0.00336239	0.0028298	1421	tags=19%, list=6%, signal=18%	CDK1/CEP55/CENPF/BIRC5/ASPM/AURKB/PSRC1/ECT2/PLK1/RACGAP1/NEK2/INCENP/KIF23	CC
GO_BP_MM_POSITIVE_REGULATION_OF_INTERLEUKIN-10_PRODUCTION	GO_BP_MM_POSITIVE_REGULATION_OF_INTERLEUKIN-10_PRODUCTION	17	0.795068	1.99264	0.00010591	0.00337788	0.00284284	3536	tags=71%, list=16%, signal=60%	IL21/XCL1/IL12B/TIGIT/TLR9/FCER1G/IL23A/TNFSF4/NOD2/CD40LG/TLR4/SASH3	BP
GO_MF_MM_IRON_ION_BINDING	GO_MF_MM_IRON_ION_BINDING	133	-0.426182	-1.7831	0.000117702	0.00369796	0.00311223	3345	tags=35%, list=15%, signal=30%	SCD2/CYP2U1/CYP2J9/CYP3A13/CYP39A1/ALOXE3/CYP4B1/CYP2E1/PLOD2/NOX4/CYP2C68/NOX1/P4HTM/CYP8B1/CYP2D22/NGB/TET1/CYP2T4/AGMO/CYP3A41A/CYP27A1/POR/BBOX1/ALOX5/CYP4F15/CYP2S1/CYP2AB1/SCD1/CYP2C40/CYP2B9/CYP2D26/CYP4A12B/HBQ1A/CYP2A22/CYP3A11/HBQ1B/AOX3/CYP2F2/CYP2G1/CYP2B19/MB/CYP2A5/CYP2A4/HBA-A1/CYP1A1/HBA-A2	MF
GO_CC_MM_CILIUM_AXONEME	GO_CC_MM_CILIUM_AXONEME	30	-0.638711	-2.00785	0.000126701	0.00392214	0.00330089	5031	tags=57%, list=22%, signal=44%	IFT140/INPP5E/DNAAF1/DYNC2LI1/IFT80/CCDC39/DNAIC2/TEKT2/CYS1/TTLL8/TTLL3/RP1/SPEF1/DNAIC1/RSPH4A/MAPT/SPAG16	CC
GO_BP_MM_POSITIVE_REGULATION_OF_INTERLEUKIN-6_PRODUCTION	GO_BP_MM_POSITIVE_REGULATION_OF_INTERLEUKIN-6_PRODUCTION	28	0.702042	1.96873	0.00014992	0.00457365	0.00384921	1979	tags=43%, list=9%, signal=39%	IL6/CCR5/TNF/TLR9/FCER1G/TLR2/TLR7/TNFSF4/NOD2/WNT5A/MYD88/MAPK13	BP
GO_BP_MM_POSITIVE_REGULATION_OF_INTERLEUKIN-1_BETA_SECRETION	GO_BP_MM_POSITIVE_REGULATION_OF_INTERLEUKIN-1_BETA_SECRETION	11	0.859481	1.94269	0.000184911	0.00556055	0.00467978	2079	tags=73%, list=9%, signal=66%	IFNG/CCR5/CCL3/PYCARD/CASP1/NOD2/WNT5A/PANX1	BP
GO_MF_MM_REGULATORY_REGION_DNA_BINDING	GO_MF_MM_REGULATORY_REGION_DNA_BINDING	12	0.842521	1.9447	0.000201679	0.00597937	0.00503227	2306	tags=50%, list=10%, signal=45%	HMGA2/IRF7/IRF8/IRF5/IRF1/IRF9	MF
GO_BP_MM_REGULATION_OF_IMMUNE_RESPONSE	GO_BP_MM_REGULATION_OF_IMMUNE_RESPONSE	20	0.751919	1.95722	0.000242782	0.00709799	0.0059737	3813	tags=65%, list=17%, signal=54%	IFNG/FCGR1/CLEC12A/FCER1G/CD276/TBX21/FCGR3/SH2B2/TNFSF13B/SPN/CD40/CD1D1/CARD11	BP
GO_BP_MM_NEGATIVE_REGULATION_OF_INTERLEUKIN-12_PRODUCTION	GO_BP_MM_NEGATIVE_REGULATION_OF_INTERLEUKIN-12_PRODUCTION	11	0.84329	1.9061	0.000258876	0.00728709	0.00613285	2185	tags=73%, list=10%, signal=66%	IL10/TIGIT/MEFV/THBS1/TLR2/ACP5/NOD2/ARRB2	BP
GO_BP_MM_RESPONSE_TO_MOLECULE_OF_BACTERIAL_ORIGIN	GO_BP_MM_RESPONSE_TO_MOLECULE_OF_BACTERIAL_ORIGIN	11	0.843785	1.90721	0.000258876	0.00728709	0.00613285	2511	tags=82%, list=11%, signal=73%	IL10/CXCL2/TLR9/TAP2/CD14/TNFAIP3/B2M/H2-M3/MALT1	BP
GO_BP_MM_RESPONSE_TO_GAMMA_RADIATION	GO_BP_MM_RESPONSE_TO_GAMMA_RADIATION	35	0.656459	1.92581	0.000259635	0.00728709	0.00613285	1726	tags=29%, list=8%, signal=26%	CXCL10/CCL2/APOBEC1/TRP63/FANCD2/SOCS3/MYC/BAK1/PML/PNP	BP
GO_CC_MM_DENDRITE	GO_CC_MM_DENDRITE	187	-0.357543	-1.56545	0.000281796	0.00780501	0.00656873	3581	tags=34%, list=16%, signal=29%	WHRN/TANC1/KCNJ6/ICA1/FZD3/MAPK8IP1/CABP1/PLCB4/DNER/GRK4/CLCN2/GRIA2/CTLA2A/GRIK3/PRSS12/TRIM9/KIF21A/CPLX1/PCSK1/BMPR1B/D230025D16RIK/P2RY1/GRIA1/MAPK8IP3/TSC2/FEZ1/ADRB2/KNDC1/BMPR2/GRIK4/KCND2/CNTNAP2/ADCY4/TAOK2/KCND3/CACNA1B/KCNIP4/EPHB1/SORT1/CADM1/DPYSL2/BNIP3/SKOR1/DRD2/CNR2/AGTR1A/ARHGEF15/MME/CHRM3/AQP11/KCNIP2/CAMK2N1/ALOX5/RAPGEF4/ACVRL1/DPYSL5/SLC7A10/GRM1/GRIK2/GCHFR/BCAN/NEGR1/ATP…	CC
GO_BP_MM_CELL_CYCLE	GO_BP_MM_CELL_CYCLE	221	0.423783	1.63128	0.00028554	0.00780601	0.00656958	2110	tags=15%, list=9%, signal=14%	TGTP1/CCNB1/MELK/CDK1/TICRR/ESCO2/CCNE1/CKAP2/CLSPN/AURKB/UHRF1/FANCI/E2F8/PRC1/PSRC1/TRP63/CKS1B/E2F7/MCM6/CKS2/CHAF1A/CDC45/CDT1/SMPD3/CCNO/CHTF18/CHAF1B/MCM2/PDPN/MCM3/MAPK13/PKMYT1/RBL1/CCND1	BP
GO_BP_MM_CHEMOTAXIS	GO_BP_MM_CHEMOTAXIS	51	0.587748	1.85155	0.000308728	0.00833169	0.00701199	2324	tags=33%, list=10%, signal=30%	CXCL10/CCL4/C3AR1/CCL1/CCL20/CCL3/XCL1/PTAFR/CCR9/CCL9/CXCL16/CMTM7/RAC2/FPR2/CCL24/PROK2/CYR61	BP
GO_BP_MM_HOMOPHILIC_CELL_ADHESION	GO_BP_MM_HOMOPHILIC_CELL_ADHESION	81	-0.462739	-1.78976	0.000322539	0.00859424	0.00723295	4503	tags=51%, list=20%, signal=41%	PCDHB11/PCDHB2/PCDHB6/PCDHB18/PCDHB8/PCDH17/DCHS1/ROBO1/CDH8/PCDHB14/PCDHB7/CDH13/PCDHB9/PCDHB20/CDHR4/PCDH1/PCDHB10/L1CAM/CDH2/CDH4/PCDHB3/CELSR2/ESAM/CLSTN1/RET/FAT4/CADM1/AMIGO1/PTPRM/FAT3/PTPRT/PCDHB4/GM281/ROBO2/PCDH12/CDH5/CDHR3/CDH16/CLSTN2/CLSTN3/CDH26	BP
GO_CC_MM_CELL_JUNCTION	GO_CC_MM_CELL_JUNCTION	232	-0.333877	-1.49894	0.000371294	0.00976967	0.0082222	4886	tags=34%, list=22%, signal=27%	SIPA1L1/BAIAP2/GRIN3A/AMOTL1/LZTS1/DNMBP/MINK1/TANC1/VAMP1/ICA1/NBEA/NFIA/CTNNB1/SYN3/TTBK1/TJP1/RPH3A/HOMER3/SMAGP/UNC13B/GRIN2C/NRGN/PARD3/RABAC1/GABBR1/CNIH3/BAIAP2L1/GABRP/GRIA2/GRIK3/GABRE/TRIM9/CADPS2/VAMP2/GRIA1/SYT10/AMPH/SNTB1/OTOF/SLC17A7/GRIK4/AFAP1L1/IQSEC1/GABRR2/TMEM163/CLDN1/NRXN1/SH3PXD2A/CLSTN1/SYT5/PECAM1/SYT7/TPRGL/NOX1/RASGRP2/MYZAP/UNC13A/EGFLAM/ESPN/GRID2IP/LGI3/CHRM3/RIMBP2…	CC
GO_BP_MM_LIPOPROTEIN_METABOLIC_PROCESS	GO_BP_MM_LIPOPROTEIN_METABOLIC_PROCESS	29	0.677719	1.91533	0.000381654	0.00991829	0.00834729	1092	tags=34%, list=5%, signal=33%	APOL9A/APOL10B/APOL6/APOL11A/APOL9B/APOBEC1/APOL7A/APOL7E/PCSK9/APOL8	BP
GO_MF_MM_MICROTUBULE_MOTOR_ACTIVITY	GO_MF_MM_MICROTUBULE_MOTOR_ACTIVITY	51	0.58414	1.84019	0.000416782	0.0106991	0.00900443	1753	tags=29%, list=8%, signal=27%	KIF2C/KIF18B/CENPE/KIF11/KIF14/KIF4/KIFC1/KIF20A/KIF15/KIF22/KIF20B/KIF24/KIFC5B/KIF23/KIF5C	MF
GO_CC_MM_MEMBRANE_FRACTION	GO_CC_MM_MEMBRANE_FRACTION	342	-0.299214	-1.39793	0.00043494	0.0110307	0.0092835	2856	tags=20%, list=13%, signal=18%	ANK3/D230025D16RIK/NPR2/L1CAM/ENO3/APP/GRIA1/AKAP7/TSC2/CAV2/ITGA1/ARRB1/ULK1/SORD/CDH2/PRKAR2B/JAG2/ADRB2/GRIK4/SLCO1A4/SLC10A1/MYO6/NRXN1/SLC1A2/SYT7/ADCY8/CACNA1B/KCNIP4/SLC16A7/MAP3K13/ECE1/FOXO3/TGFBR3/AGTR1A/ENG/INPP5K/SLC6A4/SLC2A4/CAV1/ADRB1/MME/DPP4/ACE/POR/ATP1A2/PRKCE/ABCC2/CAR15/ENTPD8/RAP1GAP/AQP1/GUCY2G/MYO16/ATP7B/DGAT2/SYNM/P2RX6/SLC24A2/SCN3A/PLCB1/DGKB/ADRB3/CNGB1/GRIK2/NMUR1/NP…	CC
GO_MF_MM_RECEPTOR_ACTIVITY	GO_MF_MM_RECEPTOR_ACTIVITY	429	0.362097	1.46899	0.000460529	0.0114146	0.00960662	3982	tags=27%, list=18%, signal=23%	CD180/CD274/MS4A6C/SLAMF8/GPR176/TNFRSF9/IL1RN/GM156/CLEC4A1/TLR9/TREM2/LAIR1/CLEC2G/FCGR2B/KLRC1/CHRNA7/FCRL5/TNFRSF12A/KLRC2/CLEC12A/RTN4RL2/CLEC2E/GPR88/PDCD1LG2/TLR13/KLRA2/MS4A6B/ITGAM/B430306N03RIK/TRGV2/PTPRQ/CLEC4A4/SLAMF9/CLEC4A3/CD80/NIPAL4/PTCRA/RIPK3/TLR2/FOLR2/CLEC4E/ITGAD/GPR85/CD86/KLRC3/LCOR/ITGB8/TNFRSF23/TLR7/TREML2/SEMA4D/EPHB2/PTPRN2/ZDHHC15/CD48/ITGB6/FOLR1/LY9/SEMA5A/KDELR3/…	MF
GO_BP_MM_POSITIVE_REGULATION_OF_CYTOKINE_SECRETION	GO_BP_MM_POSITIVE_REGULATION_OF_CYTOKINE_SECRETION	23	0.719667	1.93322	0.000460924	0.0114146	0.00960662	3046	tags=61%, list=14%, signal=53%	IL10/TNF/CLEC5A/CRTAM/HTR2B/CASP1/CD14/TLR2/PTGER4/CLEC4E/FGR/PANX1/SCAMP5/CLEC4N	BP
GO_MF_MM_GROWTH_FACTOR_ACTIVITY	GO_MF_MM_GROWTH_FACTOR_ACTIVITY	102	0.493206	1.73426	0.000476337	0.0116254	0.00978398	1998	tags=21%, list=9%, signal=19%	EREG/GDF3/IL6/CSF3/LIF/GDF6/CXCL1/IGF1/IL12B/AREG/IL11/INHBA/BMP8B/GDF15/PGF/WISP2/HBEGF/CLEC11A/CSF1/PDGFC/FGF9	MF
GO_BP_MM_AGING	GO_BP_MM_AGING	116	0.478297	1.71108	0.000480479	0.0116254	0.00978398	3300	tags=28%, list=15%, signal=24%	CCL2/TIMP1/IL6/CCR5/TOP2A/AURKB/C1QB/IFI27L2A/APOD/SOCS3/F3/CCL5/VCAM1/BAK1/TYMS/ADM/LCK/CTSC/CASP12/PLA2G4A/SERPINA7/ADA/TSPO/NFKB2/PTGS1/CASP7/P2RY2/HTR2A/MPO/PTH1R/CNR1/EIF5A	BP
GO_BP_MM_DEFENSE_RESPONSE_TO_GRAM-NEGATIVE_BACTERIUM	GO_BP_MM_DEFENSE_RESPONSE_TO_GRAM-NEGATIVE_BACTERIUM	14	0.794743	1.90263	0.000487118	0.0116521	0.00980646	1286	tags=57%, list=6%, signal=54%	IIGP1/IL6/IL12B/SLC11A1/CAMP/MMP7/IL23A/SERPINE1	BP
GO_BP_MM_POSITIVE_REGULATION_OF_T_CELL_MEDIATED_CYTOTOXICITY	GO_BP_MM_POSITIVE_REGULATION_OF_T_CELL_MEDIATED_CYTOTOXICITY	16	0.773739	1.91175	0.000532945	0.012605	0.0106085	3003	tags=75%, list=13%, signal=65%	XCL1/IL12B/TAP1/TAP2/H2-T23/IL23A/PNP/B2M/H2-M3/H2-K1/PTPRC/H2-D1	BP
GO_CC_MM_KERATIN_FILAMENT	GO_CC_MM_KERATIN_FILAMENT	17	0.76915	1.92768	0.0005472	0.0127984	0.0107712	1011	tags=47%, list=4%, signal=45%	KRT6A/KRT14/KRT5/KRT6B/KRT4/KRT18/KRT8/KRT13	CC
GO_BP_MM_POSITIVE_REGULATION_OF_GENE_EXPRESSION	GO_BP_MM_POSITIVE_REGULATION_OF_GENE_EXPRESSION	137	0.454973	1.66277	0.000602007	0.0139255	0.0117198	3641	tags=26%, list=16%, signal=22%	IL6/CCR5/HMGA2/POU3F1/CCL3/CDK1/WNT10A/ADM2/LCN2/IQGAP3/TNC/SLC11A1/NFIL3/CTSH/CCL5/OSR1/TFAP2A/LCK/CSF1/FGF9/WNT6/TWIST1/RELB/NFATC2/MT3/WNT3/GJA1/WNT7B/SOX9/FOXP3/ID2/IL2RG/DNMT1/E2F1/ANK2/CD44	BP
GO_BP_MM_POSITIVE_REGULATION_OF_PROTEIN_IMPORT_INTO_NUCLEUS_TRANSLOCATION	GO_BP_MM_POSITIVE_REGULATION_OF_PROTEIN_IMPORT_INTO_NUCLEUS_TRANSLOCATION	10	0.847859	1.87023	0.000653692	0.0149568	0.0125877	632	tags=40%, list=3%, signal=39%	IL6/CDK1/IGF1/TMEM173	BP
GO_BP_MM_MEIOSIS	GO_BP_MM_MEIOSIS	42	0.603047	1.83355	0.000696599	0.0157317	0.0132398	2594	tags=33%, list=12%, signal=30%	HMGA2/CCNA1/MKI67/FBXO43/RAD51/EXO1/SMC1B/NEK2/STAG3/H2AFX/HORMAD2/MND1/DPEP3/PIWIL4	BP
GO_BP_MM_NEGATIVE_REGULATION_OF_GROWTH_OF_SYMBIONT_IN_HOST	GO_BP_MM_NEGATIVE_REGULATION_OF_GROWTH_OF_SYMBIONT_IN_HOST	18	0.746311	1.89509	0.000702506	0.0157317	0.0132398	1951	tags=56%, list=9%, signal=51%	IFNG/IL10/TNF/IL12B/CAMP/IRF8/ELANE/TLR2/NOD2/MYD88	BP
GO_CC_MM_PROTEASOME_COMPLEX	GO_CC_MM_PROTEASOME_COMPLEX	32	0.643357	1.85504	0.000753777	0.0167021	0.0140566	5611	tags=75%, list=25%, signal=56%	GM5422/PSMD14/PSMC4/PSMD12/POMP/PSMC2/PSMD2/PSMD3/PSMC5/PSMD6/UCHL5/PSMC1/USP14/PSMD1/PSMC3IP/PSMC6/PSME4/PSMC3/PSMD11/PSMD4/PSMD7/ADRM1/VCP/RAD23B	CC
GO_MF_MM_TUMOR_NECROSIS_FACTOR_RECEPTOR_BINDING	GO_MF_MM_TUMOR_NECROSIS_FACTOR_RECEPTOR_BINDING	25	0.685219	1.87295	0.00077945	0.0170911	0.0143839	4760	tags=68%, list=21%, signal=54%	TNF/C1QC/TNFSF18/STAT1/TNFSF9/TNFSF8/TNFSF4/FASL/TNFSF13B/ERAP1/CD40LG/CASP8/TNFSF10/SIVA1/TNFSF14/TNFSF11/LTB	MF
GO_CC_MM_CILIUM	GO_CC_MM_CILIUM	70	-0.461033	-1.73601	0.000801134	0.0172907	0.014552	5742	tags=43%, list=26%, signal=32%	EVC2/RPGR/CETN2/IFT140/SPAG4/IFT81/TUBB4A/SLC25A31/IFT80/WHRN/PKD2/LRRC6/IFT172/PACRG/KIF7/PDZD7/PKD1/EVC/TTC30B/ENKUR/CATSPER3/SORD/CCDC40/TTLL8/TTLL3/KIF27/TTLL9/RP1/SNTN/ATP2B2	CC
GO_CC_MM_CHROMATIN	GO_CC_MM_CHROMATIN	72	0.526032	1.75571	0.000811592	0.0172907	0.014552	3589	tags=25%, list=16%, signal=21%	HMGA2/ESCO2/PARPBP/ASF1B/TRP63/KIF22/HMGA1/OIP5/DSCC1/CHEK1/RAD18/MCM2/H2AFX/SUV39H2/POLA1/L3MBTL1/ID2/GM10282	CC
GO_BP_MM_ADAPTIVE_IMMUNE_RESPONSE	GO_BP_MM_ADAPTIVE_IMMUNE_RESPONSE	10	0.84422	1.8622	0.000821785	0.0172907	0.014552	1249	tags=50%, list=6%, signal=47%	IFNG/IFNB1/CTSS/CTSH/TNFRSF11A	BP
GO_BP_MM_POSITIVE_REGULATION_OF_INTERFERON-GAMMA_BIOSYNTHETIC_PROCESS	GO_BP_MM_POSITIVE_REGULATION_OF_INTERFERON-GAMMA_BIOSYNTHETIC_PROCESS	12	0.807727	1.86439	0.000825052	0.0172907	0.014552	3706	tags=75%, list=16%, signal=63%	IL21/IL27/TLR9/CD276/TLR7/TLR8/TLR3/CD27/CD1D1	BP
GO_BP_MM_HUMORAL_IMMUNE_RESPONSE	GO_BP_MM_HUMORAL_IMMUNE_RESPONSE	17	0.749142	1.87754	0.000829626	0.0172907	0.014552	1284	tags=29%, list=6%, signal=28%	IFNG/IFNB1/TNF/CCR2/SH2D1A	BP
GO_MF_MM_G-PROTEIN_COUPLED_PURINERGIC_NUCLEOTIDE_RECEPTOR_ACTIVITY	GO_MF_MM_G-PROTEIN_COUPLED_PURINERGIC_NUCLEOTIDE_RECEPTOR_ACTIVITY	18	0.741451	1.88275	0.000843007	0.0173835	0.01463	2934	tags=61%, list=13%, signal=53%	GPR87/GPR15/P2RY6/GPR18/P2RY13/GPR171/LPAR5/P2RY14/GPR174/GPR183/P2RY2	MF
GO_BP_MM_DNA-DEPENDENT_DNA_REPLICATION_INITIATION	GO_BP_MM_DNA-DEPENDENT_DNA_REPLICATION_INITIATION	11	0.820667	1.85496	0.000850592	0.0173835	0.01463	3320	tags=82%, list=15%, signal=70%	CCNE1/MCM6/MCM5/CDC45/MCM2/MCM3/POLA1/MCM7/MCM4	BP
GO_BP_MM_POSITIVE_REGULATION_OF_TUMOR_NECROSIS_FACTOR_BIOSYNTHETIC_PROCESS	GO_BP_MM_POSITIVE_REGULATION_OF_TUMOR_NECROSIS_FACTOR_BIOSYNTHETIC_PROCESS	10	0.841927	1.85714	0.000859139	0.0173893	0.0146349	3334	tags=80%, list=15%, signal=68%	CCR2/TLR1/TNFRSF8/THBS1/TLR2/FCGR3/SPN/TLR4	BP
GO_BP_MM_MORPHOGENESIS_OF_AN_EPITHELIUM	GO_BP_MM_MORPHOGENESIS_OF_AN_EPITHELIUM	18	0.738811	1.87605	0.000913258	0.0183086	0.0154087	162	tags=22%, list=1%, signal=22%	KRT6A/KRT17/SERPINB5/KRT6B	BP
GO_BP_MM_SODIUM_ION_TRANSPORT	GO_BP_MM_SODIUM_ION_TRANSPORT	65	-0.469865	-1.74265	0.000937576	0.0186188	0.0156697	3516	tags=32%, list=16%, signal=27%	SLC9A6/SLC5A3/SLC38A4/SLC9A4/SLC5A5/SLC8A3/SLC22A5/CATSPER3/SLC10A1/SLC13A4/ATP1B2/SLC12A1/SLC10A6/SLC23A1/ATP1A2/SCN7A/SLC38A3/SCN3B/SCN3A/SLC4A10/SLC17A2	BP
GO_BP_MM_POSITIVE_REGULATION_OF_I-KAPPAB_KINASE_NF-KAPPAB_CASCADE	GO_BP_MM_POSITIVE_REGULATION_OF_I-KAPPAB_KINASE_NF-KAPPAB_CASCADE	114	0.468472	1.67233	0.00100446	0.0197606	0.0166306	4573	tags=36%, list=20%, signal=29%	UBD/TNF/BST2/ECT2/LGALS1/HMOX1/S100A4/HTR2B/CASP1/IKBKE/NOD2/LITAF/FASL/MYD88/TGM2/MALT1/TICAM2/RHOC/TLR3/GJA1/LPAR1/CLEC4N/NEK6/CD40/F2RL1/TLR4/CASP8/TLR6/CARD11/MAP3K14/NUP62/ECM1/PRKCB/RIPK1/ZC3HAV1/RNF31/TNFSF10/ZDHHC13/TICAM1/RIPK2/TNFSF11	BP
GO_BP_MM_G-PROTEIN_COUPLED_RECEPTOR_SIGNALING_PATHWAY	GO_BP_MM_G-PROTEIN_COUPLED_RECEPTOR_SIGNALING_PATHWAY	285	0.38301	1.5078	0.00102771	0.0200309	0.0168581	3273	tags=27%, list=15%, signal=23%	GPR31B/GPR84/C3AR1/CCR5/RGS8/DRD4/HTR7/RGS16/GPR87/GPR176/GPR15/CCR2/GPR35/CSPRS/RGS1/HTR4/GPR141/CCR1/OLFR99/CXCR6/LTB4R1/ADORA3/P2RY6/NPFFR2/PTAFR/BDKRB1/HTR2B/GPR25/CCR9/GNG3/FFAR2/CALCR/PTGIR/GPR33/GPR65/CX3CR1/GPR68/GNAT2/GPR18/OLFR78/OLFR543/RRH/P2RY12/P2RY13/GPR171/GNA15/FPR2/HRH1/TGM2/PTH2R/GPR55/OLFR1417/RGS20/P2RY14/OPN3/GPR142/GPR174/C5AR1/OLFR93/CYSLTR2/OLFR1444/CELSR3/PROKR1/OLFR700/…	BP
GO_BP_MM_KERATINOCYTE_PROLIFERATION	GO_BP_MM_KERATINOCYTE_PROLIFERATION	10	0.832523	1.8364	0.00108326	0.0209199	0.0176063	557	tags=40%, list=2%, signal=39%	EREG/FST/SFN/TRP63	BP
GO_CC_MM_SYNAPTOSOME	GO_CC_MM_SYNAPTOSOME	105	-0.402972	-1.62692	0.0010951	0.0209562	0.0176368	5550	tags=34%, list=25%, signal=26%	RIMS2/PRKCG/MPDZ/QDPR/SIPA1L1/BAIAP2/HNMT/VAMP1/LAMB2/NMNAT2/RPH3A/GABBR1/GNAO1/VAMP2/APP/GRIA1/SLC17A7/SEMA4F/ABAT/KCND2/CTNND2/MAGI2/RASGRP2/CADM1/GRID2IP/DPYSL2/CNR2/LGI3/SLC6A4/SHANK3/CAMK2N1/RAB3A/SHANK2/GRM1/SNCA/GRIN2B	CC
GO_BP_MM_CHROMOSOME_ORGANIZATION	GO_BP_MM_CHROMOSOME_ORGANIZATION	31	0.638043	1.82753	0.00123388	0.0231261	0.019463	1310	tags=26%, list=6%, signal=24%	CDCA8/RAD54L/PTTG1/SMC1B/MYC/CENPW/BLM/SMC2	BP
GO_MF_MM_PYRIDOXAL_PHOSPHATE_BINDING	GO_MF_MM_PYRIDOXAL_PHOSPHATE_BINDING	49	-0.504073	-1.7685	0.00124132	0.0231261	0.019463	2329	tags=29%, list=10%, signal=26%	ABAT/ALAS1/PYGM/CSAD/SDS/ID4/GOT1L1/DDC/TAT/GPT/CBS/ALB/AGXT2/ALAS2	MF
GO_BP_MM_REGULATION_OF_CELL_CYCLE	GO_BP_MM_REGULATION_OF_CELL_CYCLE	84	0.497414	1.69949	0.00124145	0.0231261	0.019463	2528	tags=21%, list=11%, signal=19%	CCNB1/CCNA1/CCNE1/CCNB2/CCNA2/FIGNL1/DTL/SFN/MASTL/TACC3/BAK1/CCNO/SKP2/RBL1/CCND1/GADD45G/PTPRC/PTGS2	BP
GO_BP_MM_NEGATIVE_REGULATION_OF_ANGIOGENESIS	GO_BP_MM_NEGATIVE_REGULATION_OF_ANGIOGENESIS	39	0.596576	1.78931	0.00135638	0.0250454	0.0210783	1909	tags=23%, list=8%, signal=21%	CXCL10/CCL2/LIF/CCR2/STAT1/THBS1/CX3CR1/PML/FASL	BP
GO_CC_MM_MICROTUBULE_CYTOSKELETON	GO_CC_MM_MICROTUBULE_CYTOSKELETON	84	0.493677	1.68672	0.00141467	0.0258321	0.0217404	684	tags=13%, list=3%, signal=13%	SKA1/KIF2C/S100A14/CCNA1/CENPE/CKAP2/CCNB2/TPX2/PRC1/PSRC1/TUBB3	CC
GO_CC_MM_EXTRACELLULAR_MATRIX	GO_CC_MM_EXTRACELLULAR_MATRIX	169	0.420295	1.5739	0.00142352	0.0258321	0.0217404	2652	tags=27%, list=12%, signal=24%	TIMP1/ADAMTS4/DMBT1/MMP10/MMP13/VCAN/TNC/TGFBI/LGALS3BP/LGALS1/THBS1/SFRP1/PRTN3/MMP7/COL3A1/F3/ADAMTS12/COL1A1/MGP/MMP19/MMP12/FBN1/LAMA1/SERPINE1/MMP14/CCDC80/NDNF/WNT7A/FN1/MMP3/LOXL1/LGALS3/WNT5A/MMP25/COL1A2/ADAMTS6/WNT6/TINAGL1/MMP27/COL5A1/EMILIN1/ADAMTS2/ADAMTS3/COL18A1/RELL2/THBS2	CC
GO_BP_MM_POSITIVE_REGULATION_OF_INTERLEUKIN-12_PRODUCTION	GO_BP_MM_POSITIVE_REGULATION_OF_INTERLEUKIN-12_PRODUCTION	17	0.736281	1.8453	0.00151804	0.0273117	0.0229857	3334	tags=76%, list=15%, signal=65%	IDO1/IFNG/IL12B/TLR9/IRF8/IL23A/TNFSF4/NOD2/TLR3/IL23R/CD40/CD40LG/TLR4	BP
GO_MF_MM_MONOOXYGENASE_ACTIVITY	GO_MF_MM_MONOOXYGENASE_ACTIVITY	34	-0.559452	-1.81183	0.00161064	0.0287322	0.0241812	4502	tags=53%, list=20%, signal=42%	CYP4A32/CYP4F13/CYP2D40/FMO2/PAM/CYP3A13/CYP4B1/CYP2E1/CYP2C68/CYP2D22/CYP2T4/CYP4F15/CYP2AB1/FMO1/CYP2C40/CYP4A12B/CYP3A11/CYP1A1	MF
GO_BP_MM_POSITIVE_REGULATION_OF_NITRIC_OXIDE_BIOSYNTHETIC_PROCESS	GO_BP_MM_POSITIVE_REGULATION_OF_NITRIC_OXIDE_BIOSYNTHETIC_PROCESS	27	0.655005	1.82223	0.00162452	0.0287362	0.0241846	3588	tags=48%, list=16%, signal=41%	IFNG/IL6/AIF1/TNF/PTX3/KLRK1/TLR2/H2-M3/HRH1/PTGS2/TLR4/ICAM1/SOD2	BP
GO_BP_MM_CELL-CELL_SIGNALING	GO_BP_MM_CELL-CELL_SIGNALING	51	0.554463	1.7467	0.00166713	0.0289194	0.0243387	3057	tags=35%, list=14%, signal=31%	CCL12/EREG/CCL3/CXCL13/DLGAP5/WNT10A/CCL5/GREM1/SH2D1A/WNT7A/WNT5A/FGF9/PANX1/WNT6/GATA1/WNT3/GJA1/WNT7B	BP
GO_BP_MM_POSITIVE_REGULATION_OF_T_CELL_ACTIVATION	GO_BP_MM_POSITIVE_REGULATION_OF_T_CELL_ACTIVATION	15	0.75304	1.83331	0.00167902	0.0289194	0.0243387	3123	tags=60%, list=14%, signal=52%	CCL2/CCR2/THY1/LCK/CD3E/CORO1A/ADA/MALT1/CD4	BP
GO_BP_MM_POSITIVE_REGULATION_OF_DEFENSE_RESPONSE_TO_VIRUS_BY_HOST	GO_BP_MM_POSITIVE_REGULATION_OF_DEFENSE_RESPONSE_TO_VIRUS_BY_HOST	10	0.820443	1.80975	0.00168092	0.0289194	0.0243387	3560	tags=90%, list=16%, signal=76%	IL12RB1/IL12B/TMEM173/CCL5/IL23A/PML/DDX58/IL23R/CREB3	BP
GO_BP_MM_CELLULAR_MEMBRANE_ORGANIZATION	GO_BP_MM_CELLULAR_MEMBRANE_ORGANIZATION	13	-0.734648	-1.84937	0.00168983	0.0289194	0.0243387	382	tags=23%, list=2%, signal=23%	UPK2/BAIAP2L2/SNCA	BP
GO_BP_MM_POSITIVE_REGULATION_OF_ALPHA-BETA_T_CELL_PROLIFERATION	GO_BP_MM_POSITIVE_REGULATION_OF_ALPHA-BETA_T_CELL_PROLIFERATION	11	0.803344	1.81581	0.00171967	0.0289849	0.0243939	2502	tags=73%, list=11%, signal=65%	CCR2/CD80/BLM/CD28/CD3E/TNFSF4/ZAP70/PTPRC	BP
GO_BP_MM_RESPONSE_TO_PEPTIDE_HORMONE_STIMULUS	GO_BP_MM_RESPONSE_TO_PEPTIDE_HORMONE_STIMULUS	74	0.507299	1.70033	0.0017212	0.0289849	0.0243939	1718	tags=22%, list=8%, signal=20%	EREG/TIMP1/SOCS1/SERPINA3N/SERPINA3F/SERPINA3G/SERPINA3M/ARG1/GATM/AREG/SRD5A2/SERPINA3I/SOCS3/COL1A1/SERPINA3C/CTSB	BP
GO_BP_MM_DNA_RECOMBINATION	GO_BP_MM_DNA_RECOMBINATION	74	0.506665	1.6982	0.00176533	0.0294922	0.0248208	5984	tags=43%, list=27%, signal=32%	EME1/FIGNL1/EXO1/SMC1B/BLM/RECQL4/SMC2/CHTF18/RFC5/LIG1/MND1/RAD51C/KATNA1/PSMC4/PSMC5/UCHL5/PSMC1/PSMC3IP/PSMC6/PSMC3/SPATA5/NSMCE1/BRCA2/INO80C/XRN2/DCLRE1C/APEX1/SMC4/VCP/LIG3/MEI4/ERCC1	BP
GO_BP_MM_BROWN_FAT_CELL_DIFFERENTIATION	GO_BP_MM_BROWN_FAT_CELL_DIFFERENTIATION	30	-0.578523	-1.81865	0.00184983	0.0306606	0.0258041	5631	tags=60%, list=25%, signal=45%	RGS2/FABP4/PRDM16/ITGA6/PPARG/NUDT7/CEBPA/ADRB2/ADIPOQ/BNIP3/SLC2A4/ADRB1/ALDH6A1/ADIG/SCD1/ADRB3/UCP1/MB	BP
GO_BP_MM_RESPONSE_TO_STILBENOID	GO_BP_MM_RESPONSE_TO_STILBENOID	10	0.814158	1.79589	0.00196108	0.0320975	0.0270134	1170	tags=60%, list=5%, signal=57%	SAA3/IFIT3/USP18/GSTA1/LY6D/SAA2	BP
GO_BP_MM_TUMOR_NECROSIS_FACTOR-MEDIATED_SIGNALING_PATHWAY	GO_BP_MM_TUMOR_NECROSIS_FACTOR-MEDIATED_SIGNALING_PATHWAY	18	0.717804	1.82271	0.00196702	0.0320975	0.0270134	2477	tags=50%, list=11%, signal=45%	TNF/TNFSF18/STAT1/KRT18/KRT8/TNFRSF11A/TNFRSF1B/TNFRSF4/PTK2B	BP
GO_BP_MM_POSITIVE_REGULATION_OF_INFLAMMATORY_RESPONSE	GO_BP_MM_POSITIVE_REGULATION_OF_INFLAMMATORY_RESPONSE	27	0.646285	1.79798	0.00204321	0.0328726	0.0276658	2279	tags=44%, list=10%, signal=40%	CCR5/CCL3/CCR2/ADORA3/ADAM8/PTGER4/SERPINE1/TNFSF4/WNT5A/PLA2G4A/TGM2/CCL24	BP
GO_MF_MM_AROMATASE_ACTIVITY	GO_MF_MM_AROMATASE_ACTIVITY	12	-0.742291	-1.82573	0.00204575	0.0328726	0.0276658	3324	tags=83%, list=15%, signal=71%	CYP2U1/CYP3A13/CYP4B1/CYP3A41A/CYP2S1/CYP2C40/CYP2D26/CYP3A11/CYP2B19/CYP1A1	MF
GO_BP_MM_POSITIVE_REGULATION_OF_TRANSLATION	GO_BP_MM_POSITIVE_REGULATION_OF_TRANSLATION	30	0.627569	1.7856	0.00211434	0.0335311	0.0282199	2707	tags=27%, list=12%, signal=23%	KRT17/IL6/PIWIL2/THBS1/BCL3/RBM3/PTK2B/RHOC	BP
GO_BP_MM_LIPOPOLYSACCHARIDE-MEDIATED_SIGNALING_PATHWAY	GO_BP_MM_LIPOPOLYSACCHARIDE-MEDIATED_SIGNALING_PATHWAY	27	0.645157	1.79483	0.00212695	0.0335311	0.0282199	1951	tags=26%, list=9%, signal=24%	CCL2/CCL3/TNF/STAT1/PTAFR/CCL5/MYD88	BP
GO_MF_MM_OXYGEN_BINDING	GO_MF_MM_OXYGEN_BINDING	13	-0.728356	-1.83353	0.00213452	0.0335311	0.0282199	295	tags=62%, list=1%, signal=61%	NGB/HBQ1A/HBQ1B/CYP2F2/ALB/MB/HBA-A1/HBA-A2	MF
GO_BP_MM_METABOLIC_PROCESS	GO_BP_MM_METABOLIC_PROCESS	409	-0.278374	-1.32289	0.00217505	0.0339146	0.0285427	2968	tags=18%, list=13%, signal=16%	RDH5/ACAD10/HPGD/ACLY/ENPP3/ALOXE3/ATP13A4/ATP1A4/PLA2G4B/FASN/ACAD12/ATP2C2/GM4450/ACSS2/PM20D1/ALDH2/ALDH1A7/ALAS1/BCKDHA/ACMSD/DHDH/ACACB/UGT8A/DHRS3/DCXR/ACSS3/ALDH4A1/MMP21/CSAD/SDS/MGLL/ID4/MMP15/ENPP2/ALDH1A1/ALDH6A1/ALDH3A1/CES1D/ATP1A2/ISOC2B/RDH12/MMP9/ACSS1/PLD6/CES1F/DHTKD1/TAT/MMP28/ATP7B/METTL7A1/CES2G/ACAA1B/GNMT/PNPLA3/ATP2A3/CEL/CBR2/CES1E/TYMP/CES1G/CES1C/CPS1/CBS/DHRS7C/CES3A/C…	BP
GO_BP_MM_PROTEIN_HETEROOLIGOMERIZATION	GO_BP_MM_PROTEIN_HETEROOLIGOMERIZATION	36	-0.538562	-1.76931	0.00220166	0.0340772	0.0286795	2689	tags=31%, list=12%, signal=27%	TSC2/KCNH6/KCND2/IGF1R/MAGI2/IRS1/HR/KCNIP2/ACVRL1/P2RX6/GCHFR	BP
GO_BP_MM_RESPONSE_TO_ACTIVITY	GO_BP_MM_RESPONSE_TO_ACTIVITY	25	0.654669	1.78945	0.00228752	0.0351476	0.0295804	1069	tags=20%, list=5%, signal=19%	CCL2/IL10/TNF/CDK1/CCL5	BP
GO_MF_MM_ACYL-COA_DEHYDROGENASE_ACTIVITY	GO_MF_MM_ACYL-COA_DEHYDROGENASE_ACTIVITY	20	-0.642148	-1.82069	0.0025982	0.039632	0.0333545	4942	tags=55%, list=22%, signal=43%	ALDH3A2/ACAD11/ACAD8/ACADM/IVD/ACAD10/ACAD12/ALDH1A7/ALDH1A1/ALDH3A1/ACOXL	MF
GO_BP_MM_T_CELL_RECEPTOR_SIGNALING_PATHWAY	GO_BP_MM_T_CELL_RECEPTOR_SIGNALING_PATHWAY	30	0.620835	1.76644	0.00265944	0.0402743	0.0338951	5226	tags=63%, list=23%, signal=49%	THEMIS/THY1/BCL2A1D/CD3E/PTPN22/ZAP70/SKAP1/PTPRC/MALT1/CLEC2I/CD247/PLCG2/FOXP3/ITK/RNF31/RIPK2/CACNB4/CACNB3/UBE2N	BP
GO_BP_MM_LEUKOCYTE_CELL-CELL_ADHESION	GO_BP_MM_LEUKOCYTE_CELL-CELL_ADHESION	21	0.679666	1.78901	0.00275691	0.0411971	0.0346717	3524	tags=52%, list=16%, signal=44%	SELP/ITGAM/SELE/CCL5/VCAM1/FERMT3/ITGA4/ITGA5/PTPRC/TNIP1/ICAM1	BP
GO_CC_MM_POSTSYNAPTIC_MEMBRANE	GO_CC_MM_POSTSYNAPTIC_MEMBRANE	112	-0.377858	-1.54125	0.00275952	0.0411971	0.0346717	4886	tags=32%, list=22%, signal=25%	SIPA1L1/GRIN3A/LZTS1/MINK1/TANC1/NBEA/HOMER3/GRIN2C/GABBR1/CNIH3/GABRP/GRIA2/APBB1/GRIK3/GABRE/CADPS2/GRIA1/GRIK4/SEMA4F/GABRR2/CLSTN1/GRID2IP/CHRM3/SHANK3/CAMK2N1/GABRB1/KCTD8/CHRNA9/SHANK2/CLSTN2/CLSTN3/FAIM2/GRM1/GRIK2/GABRA4/GRIN2B	CC
GO_BP_MM_REGULATION_OF_CELL_SHAPE	GO_BP_MM_REGULATION_OF_CELL_SHAPE	80	0.48546	1.64741	0.00282961	0.041806	0.0351841	2974	tags=22%, list=13%, signal=20%	CCL7/CCL2/CCL8/IL6/CCL3/HCK/SEMA4D/PDPN/RHOU/FGR/CCL11/CCL24/CORO1A/ERMN/HEXB/PTK2B/FBLIM1/ARHGAP15	BP
GO_BP_MM_GTP_CATABOLIC_PROCESS	GO_BP_MM_GTP_CATABOLIC_PROCESS	184	0.401529	1.51798	0.00285536	0.041806	0.0351841	3537	tags=22%, list=16%, signal=19%	TGTP1/MX1/IIGP1/IGTP/TGTP2/RASL10B/MX2/RHOV/TUBB3/TUBB6/TUBA1C/GNG3/RHOF/RAB20/TUBE1/TUBB2B/RASL2-9/GNAT2/RND3/RAB32/RHOU/RAP2B/RHOH/RAC2/RASL11A/RAB39/GNA15/AGAP2/RAB33A/TUBB5/RAN/RAP2C/RHOC/TUBA8/RAB37/TUBA1B/RASD1/RND1/TUBB2A/RRAD/TUBG1	BP
GO_BP_MM_COLLAGEN_CATABOLIC_PROCESS	GO_BP_MM_COLLAGEN_CATABOLIC_PROCESS	16	0.725944	1.79366	0.00286014	0.041806	0.0351841	2275	tags=50%, list=10%, signal=45%	MMP10/MMP13/PRTN3/MMP7/MMP19/MMP14/MMP3/ADAMTS2	BP
GO_MF_MM_GUANYL-NUCLEOTIDE_EXCHANGE_FACTOR_ACTIVITY	GO_MF_MM_GUANYL-NUCLEOTIDE_EXCHANGE_FACTOR_ACTIVITY	76	-0.424381	-1.62195	0.00287975	0.041806	0.0351841	7014	tags=47%, list=31%, signal=33%	SOS2/RGL1/DOCK4/RIC8B/GNAZ/RASGRF2/RAPGEF3/RAPGEF1/DOCK1/TIAM2/ARHGEF17/BCAR3/RGL3/RASGRP4/TBC1D10A/PLCE1/1700123K08RIK/ARHGEF4/RASGEF1C/RGL2/PCP2/ARHGEF9/RANGRF/KNDC1/SH2D3C/RAPGEF5/1700001J03RIK/RASGRP2/DOCK9/RASGRP3/CHRM3/RASGEF1B/RASGEF1A/DOCK6/GM6408/RAPGEF4	MF
GO_BP_MM_POSITIVE_REGULATION_OF_MITOSIS	GO_BP_MM_POSITIVE_REGULATION_OF_MITOSIS	23	0.661167	1.77607	0.00295333	0.0425805	0.035836	1260	tags=22%, list=6%, signal=21%	EREG/TNF/IGF1/NUSAP1/CD28	BP
GO_BP_MM_CELLULAR_RESPONSE_TO_TUMOR_NECROSIS_FACTOR	GO_BP_MM_CELLULAR_RESPONSE_TO_TUMOR_NECROSIS_FACTOR	36	0.587917	1.73505	0.00313667	0.0449163	0.0378018	2513	tags=33%, list=11%, signal=30%	CCL2/OCSTAMP/HAS2/IL18BP/LCN2/SFRP1/ANKRD1/CCL5/IRF1/ABCB1B/DCSTAMP/CYBA	BP
GO_BP_MM_RESPONSE_TO_DRUG	GO_BP_MM_RESPONSE_TO_DRUG	282	0.36907	1.45193	0.00316864	0.0450675	0.0379291	2745	tags=19%, list=12%, signal=17%	CCL2/IFNG/IL6/IL10/SOCS1/CCNB1/CCL3/TNF/CDK1/ARG1/APOBEC1/CCNE1/IL1RN/LCN2/TOP2A/RAD54L/APOD/CYP7B1/SRD5A2/LGALS1/THBS1/SFRP1/MMP7/ALDH1A3/SOCS3/HTR2B/CASP1/CCL5/PLIN2/MMP12/PGF/BAK1/HSD11B2/TYMS/LCK/NNMT/NCKAP1L/CASP12/B2M/LOX/SERPINA7/ABCB1B/CCND1/TGIF1/COL18A1/PTK2B/PAX4/TSPO/NFATC2/CYBA/PTGS2/ANXA1/RHOC/GAL	BP
GO_BP_MM_PROTEIN_IMPORT_INTO_NUCLEUS_TRANSLOCATION	GO_BP_MM_PROTEIN_IMPORT_INTO_NUCLEUS_TRANSLOCATION	16	0.722409	1.78492	0.00319767	0.0450852	0.037944	949	tags=25%, list=4%, signal=24%	IFNG/TNF/SLC11A1/BCL3	BP
GO_BP_MM_NEGATIVE_REGULATION_OF_APOPTOTIC_PROCESS	GO_BP_MM_NEGATIVE_REGULATION_OF_APOPTOTIC_PROCESS	280	0.369368	1.45208	0.00322063	0.0450852	0.037944	3300	tags=22%, list=15%, signal=19%	TIMP1/IL6/IL10/HMGA2/AIF1/TNF/STIL/IL1RN/FIGNL1/PLK1/THBS1/SFRP1/CASP4/BARD1/SCG2/KRT18/BCL3/HTR2B/CTSH/OSR1/SERPINE1/HCK/TFAP2A/PIM1/GCG/CX3CR1/MAD2L1/WNT7A/NCKAP1L/TNFSF4/PNP/CASP3/WNT5A/EGR3/NUAK2/ADAR/PALB2/AGAP2/NAIP1/NOG/GM9845/HIF1A/CYR61/GATA1/BCL2A1A/WT1/SNAI1/ADA/PRDX5/PTK2B/MT3/TAF9/ANXA1/PLK3/NME2/ASNS/ILK/NME1/MIF/SOX9/CLU/ARNT2/EIF5A	BP
GO_MF_MM_SERINE-TYPE_ENDOPEPTIDASE_INHIBITOR_ACTIVITY	GO_MF_MM_SERINE-TYPE_ENDOPEPTIDASE_INHIBITOR_ACTIVITY	71	0.496586	1.6544	0.00323414	0.0450852	0.037944	1694	tags=24%, list=8%, signal=22%	SERPINB2/SERPINB5/A2M/SERPINA3N/SERPINA3F/SERPINA3G/SERPINA3M/SERPINB9B/SPINK2/SERPINB1C/SERPINA3I/COL28A1/TFPI2/CD109/SERPINE1/SERPINB10/SERPINA3C	MF
GO_BP_MM_MITOTIC_SISTER_CHROMATID_SEGREGATION	GO_BP_MM_MITOTIC_SISTER_CHROMATID_SEGREGATION	10	0.799183	1.76286	0.00328714	0.0455226	0.038312	1565	tags=50%, list=7%, signal=47%	SPAG5/ESPL1/NEK2/NUSAP1/MAD2L1	BP
GO_BP_MM_CYCLIC_NUCLEOTIDE_BIOSYNTHETIC_PROCESS	GO_BP_MM_CYCLIC_NUCLEOTIDE_BIOSYNTHETIC_PROCESS	15	-0.684792	-1.79539	0.00340777	0.0465628	0.0391875	4710	tags=67%, list=21%, signal=53%	ADCY5/ADCY1/ADCY6/ADCY9/NPR2/GUCY1A2/ADCY4/ADCY8/NPR1/GUCY2G	BP
GO_BP_MM_NEGATIVE_REGULATION_OF_B_CELL_PROLIFERATION	GO_BP_MM_NEGATIVE_REGULATION_OF_B_CELL_PROLIFERATION	14	0.740898	1.77372	0.00342787	0.0465628	0.0391875	2667	tags=36%, list=12%, signal=32%	IL10/CTLA4/FCGR2B/CASP3/TNFRSF13B	BP
GO_BP_MM_CELLULAR_RESPONSE_TO_HEAT	GO_BP_MM_CELLULAR_RESPONSE_TO_HEAT	16	0.718597	1.7755	0.00342861	0.0465628	0.0391875	389	tags=12%, list=2%, signal=12%	CXCL10/MKI67	BP
GO_CC_MM_CONDENSED_CHROMOSOME	GO_CC_MM_CONDENSED_CHROMOSOME	25	0.641592	1.7537	0.00355836	0.048015	0.0404097	1310	tags=28%, list=6%, signal=26%	TOP2A/MKI67/RAD51/BRCA1/FANCD2/NCAPD2/SMC2	CC
GO_BP_MM_DOPAMINE_METABOLIC_PROCESS	GO_BP_MM_DOPAMINE_METABOLIC_PROCESS	10	-0.754099	-1.76072	0.0037882	0.0504296	0.0424418	2015	tags=60%, list=9%, signal=55%	NR4A2/DRD2/CYP2D22/SNCAIP/NPR1/SNCA	BP
GO_BP_MM_ANTIGEN_PROCESSING_AND_PRESENTATION_OF_EXOGENOUS_PEPTIDE_ANTIGEN_VIA_MHC_CLASS_II	GO_BP_MM_ANTIGEN_PROCESSING_AND_PRESENTATION_OF_EXOGENOUS_PEPTIDE_ANTIGEN_VIA_MHC_CLASS_II	14	0.737176	1.76481	0.0037887	0.0504296	0.0424418	5691	tags=93%, list=25%, signal=69%	FCGR2B/FCER1G/H2-DMB1/H2-DMA/UNC93B1/H2-AB1/H2-EB1/H2-DMB2/H2-AA/IFI30/CTSE/CD74/H2-OA	BP
GO_BP_MM_REGULATION_OF_OSSIFICATION	GO_BP_MM_REGULATION_OF_OSSIFICATION	11	0.777874	1.75824	0.00380917	0.0504296	0.0424418	2702	tags=55%, list=12%, signal=48%	RSAD2/SFRP1/EGR2/PTGER4/CSF1/RUNX2	BP
GO_BP_MM_POSITIVE_REGULATION_OF_SMOOTH_MUSCLE_CELL_PROLIFERATION	GO_BP_MM_POSITIVE_REGULATION_OF_SMOOTH_MUSCLE_CELL_PROLIFERATION	38	0.574075	1.71316	0.00384357	0.0505669	0.0425574	2583	tags=37%, list=11%, signal=33%	EREG/IL6/AIF1/TNF/IGF1/HMOX1/CCL5/ELANE/HBEGF/MYD88/TGM2/HIF1A/PTGS2/NAMPT	BP
GO_BP_MM_POSITIVE_REGULATION_OF_ACTIVATED_T_CELL_PROLIFERATION	GO_BP_MM_POSITIVE_REGULATION_OF_ACTIVATED_T_CELL_PROLIFERATION	16	0.714861	1.76627	0.00394379	0.0513083	0.0431813	1696	tags=38%, list=8%, signal=35%	IL12RB1/IGF1/IL12B/IL2RA/IL23A/TNFSF4	BP
GO_MF_MM_COLLAGEN_BINDING	GO_MF_MM_COLLAGEN_BINDING	34	-0.534228	-1.73014	0.00394867	0.0513083	0.0431813	2716	tags=29%, list=12%, signal=26%	VWF/ITGA1/TLL1/SMAD7/DPP4/ANTXR1/ECM2/TNXB/PCOLCE2/ABI3BP	MF
GO_CC_MM_MICROSOME	GO_CC_MM_MICROSOME	220	-0.310089	-1.38479	0.00400616	0.051736	0.0435413	4023	tags=26%, list=18%, signal=21%	HYAL1/ELOVL2/VDR/FMO2/PLCB4/ACSL3/GABBR1/GPLD1/IRS2/ELOVL6/CYP2U1/FMO4/ARXES2/CYP3A13/CYP39A1/PGRMC1/ITPR2/RYR3/CYP4B1/TSC2/CYP2E1/ADRB2/IGF1R/MYO6/SORT1/CYP8B1/PON1/LRAT/CYP2D22/IRS1/SLC2A4/ADRB1/AQP8/CYP3A41A/FMO3/POR/AMBP/ATP1A2/CYP2S1/FMO1/AQP9/APOB/SCD1/DGAT2/NAT8L/CYP2C40/CYP2D26/EPHX1/FMO5/GRM1/CYP3A11/CYP2F2/CYP2B19/ALDOB/ATP2B2/CYP2A4/CYP1A1	CC
GO_BP_MM_SUCKLING_BEHAVIOR	GO_BP_MM_SUCKLING_BEHAVIOR	10	-0.75274	-1.75755	0.00406802	0.0522145	0.043944	1198	tags=50%, list=5%, signal=47%	APP/APLP2/CNTFR/OXTR/GRIN2B	BP
GO_BP_MM_STEROID_HORMONE_MEDIATED_SIGNALING_PATHWAY	GO_BP_MM_STEROID_HORMONE_MEDIATED_SIGNALING_PATHWAY	46	-0.484568	-1.67904	0.00419398	0.053489	0.0450166	6135	tags=48%, list=27%, signal=35%	NR2C1/RXRB/RARG/NR4A3/RXRA/BMP4/PPARG/RARB/VDR/PGR/RORA/THRA/NR3C2/THRB/NR4A2/NR2F1/RORB/NR1I2/ESRRG/NR1D2/ESR2/NR1D1	BP
GO_BP_MM_RESPONSE_TO_IONIZING_RADIATION	GO_BP_MM_RESPONSE_TO_IONIZING_RADIATION	40	0.565571	1.70435	0.00421813	0.053489	0.0450166	1228	tags=18%, list=5%, signal=17%	KRT14/CCR5/TICRR/BRCA1/RAD54L/VCAM1/CYP2R1	BP
GO_BP_MM_NEGATIVE_REGULATION_OF_INTERLEUKIN-6_PRODUCTION	GO_BP_MM_NEGATIVE_REGULATION_OF_INTERLEUKIN-6_PRODUCTION	16	0.713103	1.76193	0.00426356	0.0537413	0.0452289	3334	tags=69%, list=15%, signal=59%	IL10/TNF/TLR9/CHRNA7/TRIM30A/NCKAP1L/TNFAIP3/ARRB2/GBA/FOXP3/TLR4	BP
GO_BP_MM_OXIDATION-REDUCTION_PROCESS	GO_BP_MM_OXIDATION-REDUCTION_PROCESS	411	-0.270028	-1.28421	0.00435844	0.0546102	0.0459602	3998	tags=24%, list=18%, signal=20%	IMPDH1/ACADM/ME1/NOS3/MSRB2/CYP2D40/FMO2/PPOX/MPRIP/SDR9C7/PRDX6/EPX/MDH1B/HGD/CYP2U1/FMO4/PAM/DUOX2/CYP2J9/PXDN/ALDH5A1/IVD/CYP3A13/CYP39A1/ACAD10/ALOXE3/CYP4B1/CYP2E1/SORD/ADI1/RSAD1/FASN/ACAD12/PLOD2/GM4450/RRM2B/NOX4/CYP2C68/AOC3/ALDH2/ALDH1A7/PCYOX1L/CYB5RL/DHDH/NOX1/LDHB/IL4I1/P4HTM/DCXR/PRODH/CYP8B1/GPD1/ALDH4A1/CYP2D22/TXNRD3/GM5069/DDO/CYP2T4/MAOB/PIPOX/ALDH1A1/AGMO/ALDH6A1/CYP3A41A/4930…	BP
GO_BP_MM_POSITIVE_REGULATION_OF_INTERFERON-BETA_PRODUCTION	GO_BP_MM_POSITIVE_REGULATION_OF_INTERFERON-BETA_PRODUCTION	17	0.701074	1.75706	0.00441291	0.0549655	0.0462592	3334	tags=41%, list=15%, signal=35%	IRF7/TLR9/IFIH1/IRF1/DDX58/TLR3/TLR4	BP
GO_BP_MM_POSITIVE_REGULATION_OF_INNATE_IMMUNE_RESPONSE	GO_BP_MM_POSITIVE_REGULATION_OF_INNATE_IMMUNE_RESPONSE	12	0.758239	1.75016	0.00449195	0.0556209	0.0468109	1858	tags=33%, list=8%, signal=31%	EREG/XCL1/NOD2/TLR8	BP
GO_CC_MM_PROTEINACEOUS_EXTRACELLULAR_MATRIX	GO_CC_MM_PROTEINACEOUS_EXTRACELLULAR_MATRIX	154	0.408784	1.51564	0.00456298	0.05617	0.0472729	2509	tags=25%, list=11%, signal=23%	DMP1/TIMP1/ADAMTS4/DMBT1/MMP10/VCAN/WNT10A/FREM3/TGFBI/LGALS3BP/CPZ/LGALS1/SFRP1/MMP7/ELN/ADAMTS12/HPSE/COL1A1/MMP19/MMP12/FBN1/LAMA1/PODNL1/WNT7A/FN1/SPON2/MMP3/LGALS3/LOX/WNT5A/LAMC2/ADAMTS6/WNT6/EMILIN1/TGM2/ADAMTS2/CRTAC1/ADAMTS3/GUCA1A	CC
GO_BP_MM_I-KAPPAB_KINASE_NF-KAPPAB_CASCADE	GO_BP_MM_I-KAPPAB_KINASE_NF-KAPPAB_CASCADE	19	0.677895	1.74227	0.00476906	0.0583655	0.0491207	4719	tags=58%, list=21%, signal=46%	BCL3/IRF1/RIPK3/TIFA/TLR8/MALT1/BTK/TANK/MAP3K14/RIPK2/AVPR2	BP
GO_MF_MM_ENZYME_INHIBITOR_ACTIVITY	GO_MF_MM_ENZYME_INHIBITOR_ACTIVITY	16	-0.661706	-1.76681	0.00487292	0.0592918	0.0499003	3663	tags=50%, list=16%, signal=42%	DGKZ/SCG5/ANGPTL3/NOTCH1/OAZ2/CRIM1/TXNIP/GCHFR	MF
GO_CC_MM_INTERMEDIATE_FILAMENT	GO_CC_MM_INTERMEDIATE_FILAMENT	28	0.613062	1.71921	0.00503065	0.0608593	0.0512195	3615	tags=46%, list=16%, signal=39%	KRT17/KRT20/KRT15/KRT16/KRT18/KRT8/KRT19/KRT36/MYO5A/ADORA2A/NME1/CTSG/EIF6	CC
GO_BP_MM_DNA_METABOLIC_PROCESS	GO_BP_MM_DNA_METABOLIC_PROCESS	22	0.651046	1.73083	0.00510011	0.0613471	0.05163	1705	tags=27%, list=8%, signal=25%	EME1/MKI67/RAD51/PTTG1/DNTT/SPO11	BP
GO_BP_MM_FATTY_ACID_METABOLIC_PROCESS	GO_BP_MM_FATTY_ACID_METABOLIC_PROCESS	49	-0.467618	-1.6406	0.00530384	0.0634352	0.0533874	4960	tags=27%, list=22%, signal=21%	AMACR/AASDH/ACSL1/ECHDC2/ACSF2/ANGPTL3/PRKAR2B/UCP3/ACAA1B/BAAT/TNXB/ACOXL/SNCA	BP
GO_BP_MM_NUCLEOSOME_ASSEMBLY	GO_BP_MM_NUCLEOSOME_ASSEMBLY	72	-0.416373	-1.57704	0.005367	0.0638279	0.0537179	3240	tags=32%, list=14%, signal=27%	HIST1H1E/H2AFV/HIST1H2AC/HIST1H1C/HIST1H4J/NAP1L3/HIST1H4K/HIST3H2A/HIST1H2BC/HIST2H2BE/NAP1L5/HIST2H4/HIST1H2BB/HIST1H4C/HIST1H4H/HIST1H2AL/SMARCA2/HIST1H2BG/HIST2H3C2/GM6970/HIST1H2BE/HIST1H3D/HIST1H2AD	BP
GO_BP_MM_CELLULAR_AMINO_ACID_METABOLIC_PROCESS	GO_BP_MM_CELLULAR_AMINO_ACID_METABOLIC_PROCESS	25	-0.577845	-1.73768	0.00553848	0.0654972	0.0551227	3385	tags=40%, list=15%, signal=34%	CTH/HGD/ASPG/ALAS1/SDS/GOT1L1/DDC/OTC/TAT/ALAS2	BP
GO_MF_MM_STEROID_HORMONE_RECEPTOR_ACTIVITY	GO_MF_MM_STEROID_HORMONE_RECEPTOR_ACTIVITY	44	-0.482966	-1.65839	0.00579082	0.0680987	0.0573122	6135	tags=48%, list=27%, signal=35%	NR2C1/RXRB/RARG/NR4A3/RXRA/PPARG/RARB/VDR/PGR/RORA/THRA/NR3C2/THRB/NR4A2/NR2F1/RORB/NR1I2/ESRRG/NR1D2/ESR2/NR1D1	MF
GO_BP_MM_ORGAN_REGENERATION	GO_BP_MM_ORGAN_REGENERATION	53	0.51538	1.63361	0.00607487	0.0710422	0.0597895	1486	tags=23%, list=7%, signal=21%	CCL2/SOCS1/LIF/CDK1/CCNE1/MKI67/SOCS3/AFP/BAK1/TYMS/ADM/NNMT	BP
GO_BP_MM_LYMPH_VESSEL_DEVELOPMENT	GO_BP_MM_LYMPH_VESSEL_DEVELOPMENT	12	-0.706523	-1.73775	0.00615926	0.0714976	0.0601727	2346	tags=67%, list=10%, signal=60%	FOXC1/TBX1/HEG1/FLT4/KDR/TMEM204/SOX18/EFNB2	BP
GO_BP_MM_KERATINOCYTE_DIFFERENTIATION	GO_BP_MM_KERATINOCYTE_DIFFERENTIATION	38	0.559161	1.66866	0.00618174	0.0714976	0.0601727	2883	tags=32%, list=13%, signal=28%	SPRR2A3/POU3F1/SFN/FOXN1/IVL/TGM1/TRP63/CASP3/WNT5A/PTGS2/ANXA1/PTGS1	BP
GO_MF_MM_HELICASE_ACTIVITY	GO_MF_MM_HELICASE_ACTIVITY	110	0.433009	1.53792	0.00626108	0.0720195	0.060612	2286	tags=15%, list=10%, signal=13%	PIF1/DHX58/RAD54L/RAD54B/ERCC6L/DDX60/HELLS/POLQ/IFIH1/BLM/RECQL4/DDX4/MCM2/MCM3/DDX58/ZRANB3	MF
GO_BP_MM_RESPONSE_TO_WOUNDING	GO_BP_MM_RESPONSE_TO_WOUNDING	51	0.520302	1.63908	0.00631348	0.0722276	0.0607871	1864	tags=24%, list=8%, signal=22%	CCL2/IL6/DMBT1/ARG1/VCAN/TNC/F3/ADM/TNFAIP3/CTSB/CASP3/PTPN6	BP
GO_BP_MM_B_CELL_RECEPTOR_SIGNALING_PATHWAY	GO_BP_MM_B_CELL_RECEPTOR_SIGNALING_PATHWAY	26	0.6149	1.69634	0.00645118	0.0734039	0.0617771	4233	tags=46%, list=19%, signal=38%	CTLA4/LAT2/LCK/NCKAP1L/PTPN6/KLHL6/PTPRC/NFATC2/PLCG2/CD38/PRKCB/TEC	BP
GO_BP_MM_PEPTIDE_CROSS-LINKING	GO_BP_MM_PEPTIDE_CROSS-LINKING	16	0.696802	1.72165	0.00692828	0.0784088	0.0659893	2601	tags=69%, list=12%, signal=61%	SPRR1A/IVL/TGM1/F13A1/THBS1/COL3A1/PRG4/SPRR3/FN1/TGM2/ANXA1	BP
GO_BP_MM_PHAGOCYTOSIS_ENGULFMENT	GO_BP_MM_PHAGOCYTOSIS_ENGULFMENT	14	0.719021	1.72135	0.00698203	0.0785945	0.0661456	1462	tags=36%, list=6%, signal=33%	FCGR1/AIF1/FCGR2B/FCER1G/FCGR3	BP
GO_MF_MM_ATP-DEPENDENT_DNA_HELICASE_ACTIVITY	GO_MF_MM_ATP-DEPENDENT_DNA_HELICASE_ACTIVITY	17	0.683183	1.71223	0.00706065	0.0787226	0.0662533	5331	tags=59%, list=24%, signal=45%	MCM6/BRIP1/BLM/MCM7/MCM4/DNA2/XRCC6/HELB/MRE11A/DDX11	MF
GO_MF_MM_LIPID_BINDING	GO_MF_MM_LIPID_BINDING	82	0.461205	1.57061	0.00709004	0.0787226	0.0662533	1243	tags=15%, list=6%, signal=14%	APOL9A/APOL10B/APOL6/APOL11A/APOL9B/FABP7/MELK/APOL7A/APOL7E/BPIFC/APOL8/FFAR2	MF
GO_BP_MM_POSITIVE_REGULATION_OF_CHEMOKINE_PRODUCTION	GO_BP_MM_POSITIVE_REGULATION_OF_CHEMOKINE_PRODUCTION	13	0.728717	1.71478	0.0071056	0.0787226	0.0662533	3562	tags=62%, list=16%, signal=52%	IL6/TNF/TLR2/TLR7/TLR3/P2RY2/TLR4/ADORA2B	BP
GO_BP_MM_NEGATIVE_REGULATION_OF_T_CELL_PROLIFERATION	GO_BP_MM_NEGATIVE_REGULATION_OF_T_CELL_PROLIFERATION	20	0.655748	1.70689	0.00731813	0.0805211	0.067767	3199	tags=40%, list=14%, signal=34%	IDO1/CD274/PDCD1LG2/IL2RA/CD276/PTPN6/SPN/FOXP3	BP
GO_BP_MM_CELLULAR_RESPONSE_TO_CAMP	GO_BP_MM_CELLULAR_RESPONSE_TO_CAMP	20	-0.607383	-1.72212	0.00736944	0.0805211	0.067767	4513	tags=60%, list=20%, signal=48%	IGFBP5/CYP11A1/SLC5A5/SLC8A3/ITPR2/INPP5K/AQP8/AQP9/AQP1/WNT10B/CPS1/STC1	BP
GO_BP_MM_CYTOSOLIC_CALCIUM_ION_HOMEOSTASIS	GO_BP_MM_CYTOSOLIC_CALCIUM_ION_HOMEOSTASIS	10	-0.732744	-1.71086	0.00738269	0.0805211	0.067767	3391	tags=50%, list=15%, signal=42%	TRPC1/PDE6B/CAV1/F2/ATP2B2	BP
GO_MF_MM_SULFOTRANSFERASE_ACTIVITY	GO_MF_MM_SULFOTRANSFERASE_ACTIVITY	36	-0.501797	-1.64853	0.00757476	0.0818634	0.0688967	5617	tags=53%, list=25%, signal=40%	HS6ST3/CHST11/HS3ST6/CHST2/HS6ST2/CHST1/CHST4/CHST8/HS3ST3A1/CHST7/CHST15/CHST3/NDST1/SULT1A1/NDST4/CHST13/SULT1C2/SULT1D1/WSCD1	MF
GO_CC_MM_CENTROSOME	GO_CC_MM_CENTROSOME	289	0.354041	1.39544	0.007594	0.0818634	0.0688967	1646	tags=10%, list=7%, signal=9%	CCNB1/STIL/CEP55/NCAPG/SKA1/CCNE1/IL1RN/CKAP2/CCNB2/CKAP2L/DTL/PLK1/CDC20/MASTL/AURKA/ESPL1/KIF20B/PKHD1/TACC3/CDC45/NEK2/CHEK1/POC1A/PLK4/TFAP2A/KIF23/CLEC11A/CHAF1B/TNFAIP3	CC
GO_BP_MM_RESPONSE_TO_ORGANIC_NITROGEN	GO_BP_MM_RESPONSE_TO_ORGANIC_NITROGEN	38	0.55328	1.65111	0.0076551	0.0818634	0.0688967	2883	tags=32%, list=13%, signal=28%	UBD/CDK1/CCNE1/IL1RN/NNMT/CASP12/PLA2G4A/CCND1/PTK2B/PSMB2/PTGS2/PTGS1	BP
GO_CC_MM_ANCHORED_TO_MEMBRANE	GO_CC_MM_ANCHORED_TO_MEMBRANE	77	0.466638	1.57402	0.00766133	0.0818634	0.0688967	2727	tags=36%, list=12%, signal=32%	LY6I/LYPD8/BST2/ALPPL2/LY6C2/GP2/CD109/LY6D/CD52/MMP19/CD14/FOLR2/LY6A/NT5E/TNFRSF23/PRSS30/CD48/FOLR1/MSLN/CD177/MMP25/DPEP2/OMG/BST1/DPEP3/LY6E/ITLN1/LY6K	CC
GO_MF_MM_CARBOHYDRATE_BINDING	GO_MF_MM_CARBOHYDRATE_BINDING	157	0.397218	1.47623	0.00776065	0.0825059	0.0694374	3621	tags=33%, list=16%, signal=28%	VCAN/CD72/GM156/CLEC4A1/CLEC2G/KLRC1/SIGLEC1/KLRC2/CLEC12A/SELP/CLEC2E/KLRK1/LGALS1/REG3G/KLRA2/CLEC5A/CLEC10A/CHODL/CLEC4A2/SELE/FCNB/CLEC4A4/CLEC4A3/GALNT6/CLEC4E/LGALS7/KLRC3/PKD1L2/LGALS9/CLEC11A/SIGLECH/FCNA/UGT1A7C/LGALS3/GFPT2/CD69/KLRB1B/FBXO2/CLEC2I/ITLN1/GALNT7/CD248/GALNT9/GALNT3/CLEC4N/SELPLG/CD302/KLRA5/LY75/KLRD1/SFTPD/4922502D21RIK	MF
GO_BP_MM_MAPK_CASCADE	GO_BP_MM_MAPK_CASCADE	61	0.491515	1.59602	0.00790383	0.0836058	0.0703631	3225	tags=28%, list=14%, signal=24%	CCL2/CCL3/TNF/DOK5/SLC11A1/SCG2/MYC/CCL5/NRG1/PAK3/MAPK13/PTK2B/MAP4K1/FGF13/DOK1/DOK2/MAPK6	BP
GO_BP_MM_RESPONSE_TO_MECHANICAL_STIMULUS	GO_BP_MM_RESPONSE_TO_MECHANICAL_STIMULUS	46	0.527085	1.63037	0.00795337	0.0837093	0.0704501	3135	tags=39%, list=14%, signal=34%	CCL2/IL6/CCNB1/TNF/MMP13/ACTA1/F3/COL1A1/MGP/PTGER4/MMP14/LCK/CTSB/RCAN1/PTK2B/RHOC/ASNS/MPO	BP
GO_CC_MM_CHROMOSOME	GO_CC_MM_CHROMOSOME	54	0.506767	1.61084	0.00801044	0.0838904	0.0706026	2113	tags=17%, list=9%, signal=15%	TOP2A/CLSPN/KIF4/SMC1B/NUSAP1/SMC2/SETDB2/SPO11/HORMAD2	CC
GO_BP_MM_RESPONSE_TO_GLUCOCORTICOID_STIMULUS	GO_BP_MM_RESPONSE_TO_GLUCOCORTICOID_STIMULUS	87	0.451107	1.54999	0.00815097	0.0849395	0.0714855	2707	tags=26%, list=12%, signal=23%	CCL2/IL6/IL10/TNF/IL1RN/AREG/C1QB/KCNJ10/ACSBG1/SOCS3/CCL5/HSD11B2/SERPINE1/TYMS/ADM/WNT5A/PLA2G4A/CCND1/PLAT/PTGS2/ANXA3/ANXA1/RHOC	BP
GO_MF_MM_MOTOR_ACTIVITY	GO_MF_MM_MOTOR_ACTIVITY	57	-0.435667	-1.57747	0.00835378	0.0866242	0.0729034	6883	tags=47%, list=31%, signal=33%	DYNLT1A/MYO1D/MYO5C/MYO15/MYO1H/DCTN1/DYNLL2/DYNLT1C/MYO10/DYNC1LI2/DYNC2LI1/MYH14/MYH13/MYH10/DYNLRB2/MYO1B/MYO6/MYH7/MYH7B/MYH6/MYO7B/DNALI1/DNAIC1/MYO15B/MYH3/MYO16/MYL3	MF
GO_BP_MM_IMMUNOGLOBULIN_MEDIATED_IMMUNE_RESPONSE	GO_BP_MM_IMMUNOGLOBULIN_MEDIATED_IMMUNE_RESPONSE	12	0.737512	1.70232	0.0083972	0.0866476	0.072923	3334	tags=58%, list=15%, signal=50%	IRF7/FCGR2B/FCER1G/C4B/MYD88/H2-DMA/TLR4	BP
GO_CC_MM_PHAGOCYTIC_VESICLE_MEMBRANE	GO_CC_MM_PHAGOCYTIC_VESICLE_MEMBRANE	11	0.752042	1.69985	0.00852441	0.0871442	0.073341	2552	tags=55%, list=11%, signal=48%	IRGM1/DMBT1/SLC11A1/TLR1/CORO1A/ANXA3	CC
GO_BP_MM_CYTOLYSIS	GO_BP_MM_CYTOLYSIS	15	0.699371	1.70265	0.00855586	0.0871442	0.073341	1391	tags=40%, list=6%, signal=38%	GZMB/GZMC/SERPINB9B/PRF1/GZMA/FGL2	BP
GO_MF_MM_CATION_CHANNEL_ACTIVITY	GO_MF_MM_CATION_CHANNEL_ACTIVITY	19	-0.612128	-1.713	0.00860658	0.0871442	0.073341	4805	tags=53%, list=21%, signal=41%	TMEM38A/PKD1L3/GRIN2C/TRPC1/PKD1/TRPC6/TRPV3/AOC3/PKD2L1/GRIN2B	MF
GO_CC_MM_OUTER_MEMBRANE-BOUNDED_PERIPLASMIC_SPACE	GO_CC_MM_OUTER_MEMBRANE-BOUNDED_PERIPLASMIC_SPACE	13	-0.679131	-1.70961	0.00869372	0.0871442	0.073341	3766	tags=62%, list=17%, signal=51%	GRIN3A/GRIN2C/GRIA2/GRIK3/GRIA1/GRIK4/GRIK2/GRIN2B	CC
GO_MF_MM_EXTRACELLULAR-GLUTAMATE-GATED_ION_CHANNEL_ACTIVITY	GO_MF_MM_EXTRACELLULAR-GLUTAMATE-GATED_ION_CHANNEL_ACTIVITY	13	-0.679131	-1.70961	0.00869372	0.0871442	0.073341	3766	tags=62%, list=17%, signal=51%	GRIN3A/GRIN2C/GRIA2/GRIK3/GRIA1/GRIK4/GRIK2/GRIN2B	MF
GO_MF_MM_IONOTROPIC_GLUTAMATE_RECEPTOR_ACTIVITY	GO_MF_MM_IONOTROPIC_GLUTAMATE_RECEPTOR_ACTIVITY	13	-0.679131	-1.70961	0.00869372	0.0871442	0.073341	3766	tags=62%, list=17%, signal=51%	GRIN3A/GRIN2C/GRIA2/GRIK3/GRIA1/GRIK4/GRIK2/GRIN2B	MF
GO_BP_MM_IONOTROPIC_GLUTAMATE_RECEPTOR_SIGNALING_PATHWAY	GO_BP_MM_IONOTROPIC_GLUTAMATE_RECEPTOR_SIGNALING_PATHWAY	10	-0.72724	-1.69801	0.00876022	0.0873528	0.0735166	3349	tags=60%, list=15%, signal=51%	GRIN3A/GRIA2/GRIK3/APP/GRIK2/GRIN2B	BP
GO_BP_MM_ORGANIC_ANION_TRANSPORT	GO_BP_MM_ORGANIC_ANION_TRANSPORT	11	-0.709147	-1.70047	0.00879753	0.0873528	0.0735166	2575	tags=55%, list=11%, signal=48%	SLC22A20/SLCO1A4/SLC10A1/SLCO2B1/SLC22A7/SLC16A7	BP
GO_MF_MM_CALMODULIN_BINDING	GO_MF_MM_CALMODULIN_BINDING	107	-0.359358	-1.45602	0.00888826	0.0878393	0.0739261	6000	tags=40%, list=27%, signal=30%	EEF2K/SPATA17/RYR2/PLCB3/REM1/IQCB1/MYO10/DAPK2/ADD1/DAPK1/CAMK2B/ADCY1/MYH14/OBSCN/CTH/PNCK/PHKB/TJP1/NOS3/NRGN/TTN/KCNN3/VAMP2/MYH10/ADD3/ENKUR/RYR3/SNTB1/MAP6D1/MYO1B/TRPM4/DDX5/MYH7/MYH6/KCNQ1/KCNN2/CAMKK1/MYH3/GAP43/PHKG1/ESRRG/PLCB1/ATP2B2	MF
GO_MF_MM_HYDROGEN_ION_TRANSPORTING_ATP_SYNTHASE_ACTIVITY_ROTATIONAL_MECHANISM	GO_MF_MM_HYDROGEN_ION_TRANSPORTING_ATP_SYNTHASE_ACTIVITY_ROTATIONAL_MECHANISM	12	-0.692765	-1.70392	0.00897492	0.0882814	0.0742981	30	tags=17%, list=0%, signal=17%	ATP6AP1/ATP6V1B1	MF
GO_MF_MM_RNA_POLYMERASE_II_CORE_PROMOTER_SEQUENCE-SPECIFIC_DNA_BINDING	GO_MF_MM_RNA_POLYMERASE_II_CORE_PROMOTER_SEQUENCE-SPECIFIC_DNA_BINDING	19	0.655636	1.68506	0.00908392	0.0889184	0.0748342	1314	tags=21%, list=6%, signal=20%	IRF7/STAT1/NFIL3/TFAP2A	MF
GO_BP_MM_LONG-TERM_SYNAPTIC_POTENTIATION	GO_BP_MM_LONG-TERM_SYNAPTIC_POTENTIATION	11	-0.706826	-1.6949	0.00912417	0.0889184	0.0748342	389	tags=27%, list=2%, signal=27%	PRKCZ/SLC24A2/SNCA	BP
GO_BP_MM_REGULATION_OF_LONG-TERM_NEURONAL_SYNAPTIC_PLASTICITY	GO_BP_MM_REGULATION_OF_LONG-TERM_NEURONAL_SYNAPTIC_PLASTICITY	19	-0.608609	-1.70315	0.00928481	0.0899048	0.0756644	1581	tags=26%, list=7%, signal=24%	DRD2/AGT/GRIK2/SNCA/GRIN2B	BP
GO_MF_MM_14-3-3_PROTEIN_BINDING	GO_MF_MM_14-3-3_PROTEIN_BINDING	11	-0.705464	-1.69163	0.00934193	0.0899048	0.0756644	4907	tags=64%, list=22%, signal=50%	DAB2IP/SIK1/ZFP36/HDAC7/TSC2/DDIT4/PRKCE	MF
GO_CC_MM_AXON_TERMINUS	GO_CC_MM_AXON_TERMINUS	20	-0.60018	-1.70169	0.00935352	0.0899048	0.0756644	3250	tags=40%, list=14%, signal=34%	KCNC3/PCSK1/AMPH/DRD2/CHRM3/AQP1/DIXDC1/CHRM1	CC
GO_BP_MM_LYMPH_NODE_DEVELOPMENT	GO_BP_MM_LYMPH_NODE_DEVELOPMENT	17	0.673101	1.68696	0.00940832	0.0900205	0.0757617	4760	tags=59%, list=21%, signal=46%	CXCL13/TNFRSF11A/IKZF1/NFKB2/ID2/RORC/IL7R/JAK3/TNFSF11/LTB	BP
GO_CC_MM_NUCLEAR_CHROMOSOME	GO_CC_MM_NUCLEAR_CHROMOSOME	14	0.708065	1.69512	0.00945371	0.0900455	0.0757827	4485	tags=57%, list=20%, signal=46%	HMGA2/TOP2A/NCAPD2/SMC2/ZBTB32/BAZ1A/PINX1/REC8	CC
GO_BP_MM_LEARNING	GO_BP_MM_LEARNING	29	-0.53304	-1.66049	0.0095878	0.0909113	0.0765115	2706	tags=31%, list=12%, signal=27%	AMPH/PRKAR2B/CTNND2/NRXN1/SHANK3/SLC12A5/SLC24A2/PLCB1/GRIN2B	BP
GO_BP_MM_INDUCTION_OF_APOPTOSIS	GO_BP_MM_INDUCTION_OF_APOPTOSIS	141	0.401181	1.47211	0.00964771	0.0910692	0.0766443	2454	tags=17%, list=11%, signal=15%	GZMB/IFNB1/TNF/INHBA/PYCARD/TRP63/PCSK9/TNFRSF12A/THBS1/CASP4/CASP1/IRF1/PRUNE2/RIPK3/RUNX3/SP110/LCK/PHLDA1/PML/CASP12/CASP3/TGM2/WT1/NGFR	BP
GO_BP_MM_RESPONSE_TO_HEAT	GO_BP_MM_RESPONSE_TO_HEAT	38	0.544621	1.62527	0.0099132	0.0928208	0.0781185	3229	tags=26%, list=14%, signal=22%	CCL2/IL6/MTHFD2/SOCS3/IRF1/CD14/PLA2G4A/OSM/TRPV2/HSPB7	BP
GO_BP_MM_INNER_CELL_MASS_CELL_PROLIFERATION	GO_BP_MM_INNER_CELL_MASS_CELL_PROLIFERATION	12	0.731004	1.6873	0.0099373	0.0928208	0.0781185	2156	tags=33%, list=10%, signal=30%	DMBT1/GINS1/NCAPG2/PALB2	BP
GO_BP_MM_CELL-SUBSTRATE_ADHESION	GO_BP_MM_CELL-SUBSTRATE_ADHESION	10	-0.721804	-1.68531	0.00996556	0.0928208	0.0781185	2900	tags=60%, list=13%, signal=52%	ANGPT1/VWF/GAS6/EPHB1/SORBS3/SMAD6	BP
GO_BP_MM_NEGATIVE_REGULATION_OF_ENDOPEPTIDASE_ACTIVITY	GO_BP_MM_NEGATIVE_REGULATION_OF_ENDOPEPTIDASE_ACTIVITY	39	0.541561	1.62431	0.0101808	0.0944078	0.0794541	2039	tags=31%, list=9%, signal=28%	SERPINB2/SERPINB5/SERPINA3N/SERPINA3F/SERPINA3G/SERPINA3M/SERPINB9B/SERPINB1C/SERPINE1/SERPINB10/SERPINA3C/SERPINA7	BP
GO_MF_MM_FLAVIN_ADENINE_DINUCLEOTIDE_BINDING	GO_MF_MM_FLAVIN_ADENINE_DINUCLEOTIDE_BINDING	73	-0.397059	-1.50811	0.0102365	0.0945077	0.0795382	4928	tags=37%, list=22%, signal=29%	DPYD/MAOA/AOX1/D2HGDH/ACAD11/ACAD8/CHDH/ACADM/NOS3/FMO2/FMO4/DUOX2/IVD/ACAD10/ACAD12/NOX4/NOX1/IL4I1/TXNRD3/MAOB/4930438A08RIK/FMO3/POR/FMO1/FMO5/AOX3/ACOXL	MF
GO_MF_MM_OXIDOREDUCTASE_ACTIVITY	GO_MF_MM_OXIDOREDUCTASE_ACTIVITY	268	-0.283784	-1.29355	0.0104792	0.0963264	0.0810688	5215	tags=30%, list=23%, signal=23%	QDPR/RFESD/KDSR/PYROXD2/HEPH/DHRS7/ALDH3A2/DPYD/ADHFE1/MAOA/SPR/HSD17B11/HSD17B1/AOX1/CBR1/D2HGDH/ACAD11/ACAD8/PDIA5/IMPDH1/ACADM/NOS3/FMO2/PPOX/MPRIP/SDR9C7/PRDX6/FMO4/DUOX2/ALDH5A1/IVD/RDH5/ACAD10/HPGD/CYP2E1/SORD/ADI1/FASN/ACAD12/PLOD2/GM4450/RRM2B/NOX4/ALDH2/ALDH1A7/CYB5RL/DHDH/NOX1/LDHB/IL4I1/P4HTM/DHRS3/DCXR/ALDH4A1/CYP2D22/TXNRD3/DDO/MAOB/PIPOX/ALDH1A1/AGMO/ALDH6A1/4930438A08RIK/FMO3/POR/B…	MF
GO_BP_MM_CELLULAR_RESPONSE_TO_TRANSFORMING_GROWTH_FACTOR_BETA_STIMULUS	GO_BP_MM_CELLULAR_RESPONSE_TO_TRANSFORMING_GROWTH_FACTOR_BETA_STIMULUS	27	0.592793	1.64916	0.0107687	0.0985572	0.0829462	1918	tags=33%, list=9%, signal=31%	ARG1/XCL1/WNT10A/SFRP1/ANKRD1/CCL5/CX3CR1/WNT7A/WNT5A	BP
GO_CC_MM_CLEAVAGE_FURROW	GO_CC_MM_CLEAVAGE_FURROW	30	0.576007	1.6389	0.0111829	0.101905	0.0857634	1267	tags=20%, list=6%, signal=19%	CEP55/ECT2/MASTL/RACGAP1/PSTPIP1/PLK4	CC
GO_BP_MM_NEGATIVE_REGULATION_OF_TUMOR_NECROSIS_FACTOR_PRODUCTION	GO_BP_MM_NEGATIVE_REGULATION_OF_TUMOR_NECROSIS_FACTOR_PRODUCTION	24	0.609215	1.65106	0.0112807	0.102102	0.0859292	3334	tags=46%, list=15%, signal=39%	IL10/CHRNA7/TRIM30A/TNFAIP3/ACP5/NOD2/ARRB2/TWIST1/TSPO/FOXP3/TLR4	BP
GO_MF_MM_PHOSPHORUS-OXYGEN_LYASE_ACTIVITY	GO_MF_MM_PHOSPHORUS-OXYGEN_LYASE_ACTIVITY	16	-0.631091	-1.68507	0.0113015	0.102102	0.0859292	4710	tags=62%, list=21%, signal=49%	ADCY5/ADCY1/ADCY6/ADCY9/NPR2/GUCY1A2/ADCY4/ADCY8/NPR1/GUCY2G	MF
GO_BP_MM_CELL_WALL_MACROMOLECULE_CATABOLIC_PROCESS	GO_BP_MM_CELL_WALL_MACROMOLECULE_CATABOLIC_PROCESS	11	-0.699037	-1.67622	0.0114324	0.102163	0.0859808	3751	tags=55%, list=17%, signal=45%	OXR1/LYZ1/LYZ2/SPACA3/LYZL4/9530003J23RIK	BP
GO_BP_MM_AMINO_ACID_TRANSPORT	GO_BP_MM_AMINO_ACID_TRANSPORT	17	0.666559	1.67056	0.0114383	0.102163	0.0859808	3772	tags=47%, list=17%, signal=39%	AU018091/SLC7A5/SLC7A8/SLC7A11/SLC6A14/SLC7A1/SLC7A15/SLC7A3	BP
GO_CC_MM_PRESYNAPTIC_MEMBRANE	GO_CC_MM_PRESYNAPTIC_MEMBRANE	36	-0.48841	-1.60455	0.0114539	0.102163	0.0859808	3564	tags=39%, list=16%, signal=33%	GABBR1/GRIA2/APBB1/CADPS2/L1CAM/GRIK4/NRXN1/SLC1A2/UNC13A/MPP4/KCTD8/GRM1/GRIK2/GRIN2B	CC
GO_BP_MM_POSITIVE_REGULATION_OF_CYTOKINE_PRODUCTION	GO_BP_MM_POSITIVE_REGULATION_OF_CYTOKINE_PRODUCTION	13	0.711038	1.67317	0.0115398	0.102495	0.0862601	961	tags=31%, list=4%, signal=29%	EREG/TNF/SLC11A1/HTR2B	BP
GO_BP_MM_LEUKOCYTE_MIGRATION	GO_BP_MM_LEUKOCYTE_MIGRATION	17	0.664863	1.66631	0.0118795	0.105069	0.0884267	3895	tags=47%, list=17%, signal=39%	TNF/SELP/SELE/ELANE/ITGB7/F2RL1/ICAM1/B4GALT1	BP
GO_BP_MM_B_CELL_ACTIVATION	GO_BP_MM_B_CELL_ACTIVATION	23	0.613729	1.64864	0.011967	0.105312	0.0886307	4440	tags=52%, list=20%, signal=42%	CHRNA7/LAT2/CD86/MALT1/LAX1/IKZF3/CD40/PIK3CD/PFDN1/PRKCB/HDAC9/BLNK	BP
GO_CC_MM_DENDRITIC_SPINE	GO_CC_MM_DENDRITIC_SPINE	65	-0.408981	-1.51684	0.012007	0.105312	0.0886307	3710	tags=34%, list=16%, signal=28%	NRGN/GABBR1/GRIA2/APBB1/MYL7/SLC8A3/PALMD/MYH10/APP/GRIA1/ADRB2/KCND2/SLC1A2/ESPN/GRID2IP/DRD2/ATP1A2/RAPGEF4/SHANK2/P2RX6/GRM1/GRIN2B	CC
GO_BP_MM_POSITIVE_REGULATION_OF_ATPASE_ACTIVITY	GO_BP_MM_POSITIVE_REGULATION_OF_ATPASE_ACTIVITY	11	-0.696114	-1.66922	0.0123688	0.108035	0.0909224	2073	tags=36%, list=9%, signal=33%	MYL4/CASR/RAB3A/ALDOB	BP
GO_BP_MM_POSITIVE_REGULATION_OF_CELL_MIGRATION	GO_BP_MM_POSITIVE_REGULATION_OF_CELL_MIGRATION	101	0.425823	1.49499	0.0126161	0.108877	0.0916311	3064	tags=26%, list=14%, signal=22%	CXCL10/C3AR1/AIF1/CCL3/THBS1/CTSH/CCL5/COL1A1/TFAP2A/CXCL16/HBEGF/SEMA4D/PDPN/CSF1/FGR/CCL11/CCL24/CORO1A/CYR61/SNAI1/COL18A1/PTK2B/RHOC/ILK/ROR2/MYO1F	BP
GO_MF_MM_PEPTIDASE_ACTIVITY	GO_MF_MM_PEPTIDASE_ACTIVITY	111	0.416604	1.48172	0.0126357	0.108877	0.0916311	3921	tags=32%, list=17%, signal=26%	GZMB/MMP13/FOLH1/ESPL1/LGMN/CTSS/CASP4/ADAMTS12/CASP1/CTSH/ELANE/PSME2/LAP3/KLK1B27/LTF/CTSB/CASP12/CASP3/MASP1/ADAMTS6/CNDP2/ADAMTS2/DPEP3/ADAMTS3/MALT1/CASP7/FAP/UCHL3/NAALADL1/CTSG/DESI2/CASP8/PSMB5/DESI1/DHH	MF
GO_MF_MM_ATP-DEPENDENT_HELICASE_ACTIVITY	GO_MF_MM_ATP-DEPENDENT_HELICASE_ACTIVITY	89	0.437947	1.50987	0.0127142	0.108877	0.0916311	3564	tags=19%, list=16%, signal=16%	DHX58/RAD54L/ERCC6L/DDX60/POLQ/IFIH1/TDRD12/BRIP1/BLM/RECQL4/DDX4/DDX58/ZRANB3/ASCC3/TTF2/EIF4A1/GTF2F2	MF
GO_MF_MM_CHOLESTEROL_TRANSPORTER_ACTIVITY	GO_MF_MM_CHOLESTEROL_TRANSPORTER_ACTIVITY	10	-0.712145	-1.66276	0.0127206	0.108877	0.0916311	1560	tags=40%, list=7%, signal=37%	STAR/APOB/APOA2/APOA1	MF
GO_CC_MM_NUCLEOSOME	GO_CC_MM_NUCLEOSOME	53	-0.431277	-1.53942	0.0127501	0.108877	0.0916311	3240	tags=38%, list=14%, signal=32%	HIST1H1E/H2AFV/HIST1H2AC/HIST1H1C/HIST1H4J/HIST1H4K/HIST3H2A/HIST1H2BC/HIST2H2BE/HIST2H4/HIST1H2BB/HIST1H4C/HIST1H4H/HIST1H2AL/HIST1H2BG/HIST2H3C2/GM6970/HIST1H2BE/HIST1H3D/HIST1H2AD	CC
GO_BP_MM_HEMOPOIETIC_PROGENITOR_CELL_DIFFERENTIATION	GO_BP_MM_HEMOPOIETIC_PROGENITOR_CELL_DIFFERENTIATION	13	0.707432	1.66469	0.0127755	0.108877	0.0916311	2502	tags=46%, list=11%, signal=41%	FST/INHBA/SFRP1/FSTL3/PLEK/PTPRC	BP
GO_BP_MM_RELEASE_OF_CYTOCHROME_C_FROM_MITOCHONDRIA	GO_BP_MM_RELEASE_OF_CYTOCHROME_C_FROM_MITOCHONDRIA	22	0.618473	1.64423	0.0128276	0.108879	0.0916332	3588	tags=45%, list=16%, signal=38%	SFN/MYC/BID/BAK1/CCK/CASP3/ATP7A/GGCT/CASP7/SOD2	BP
GO_BP_MM_ACUTE-PHASE_RESPONSE	GO_BP_MM_ACUTE-PHASE_RESPONSE	26	0.591322	1.63129	0.0129192	0.109217	0.0919172	1776	tags=35%, list=8%, signal=32%	SAA3/IL6/IL1RN/SAA1/REG3G/SAA4/SAA2/CD163/ORM2	BP
GO_MF_MM_IONOTROPIC_GLUTAMATE_RECEPTOR_BINDING	GO_MF_MM_IONOTROPIC_GLUTAMATE_RECEPTOR_BINDING	15	-0.6377	-1.67192	0.0129723	0.109226	0.0919255	2521	tags=33%, list=11%, signal=30%	ADRB2/DRD2/SHANK3/SHANK2/GRIN2B	MF
GO_BP_MM_BASE-EXCISION_REPAIR	GO_BP_MM_BASE-EXCISION_REPAIR	20	0.633656	1.64938	0.0132316	0.110966	0.0933897	1688	tags=20%, list=8%, signal=19%	HMGA2/NEIL3/CCNO/UNG	BP
GO_BP_MM_CELLULAR_RESPONSE_TO_INTERLEUKIN-1	GO_BP_MM_CELLULAR_RESPONSE_TO_INTERLEUKIN-1	24	0.602095	1.63177	0.0136627	0.114127	0.0960501	1108	tags=29%, list=5%, signal=28%	CCL2/HAS2/LCN2/SFRP1/ANKRD1/CCL5/IRF1	BP
GO_BP_MM_REGULATION_OF_PROTEOLYSIS	GO_BP_MM_REGULATION_OF_PROTEOLYSIS	37	0.537608	1.59573	0.0140489	0.116889	0.0983746	2039	tags=30%, list=9%, signal=27%	SERPINB2/SERPINB5/SERPINA3N/SERPINA3F/SERPINA3G/SERPINA3M/SERPINB9B/SERPINB1C/SERPINB10/SERPINA3C/SERPINA7	BP
GO_BP_MM_POSITIVE_REGULATION_OF_NEUTROPHIL_CHEMOTAXIS	GO_BP_MM_POSITIVE_REGULATION_OF_NEUTROPHIL_CHEMOTAXIS	10	0.747765	1.64944	0.0144186	0.119493	0.100566	1635	tags=40%, list=7%, signal=37%	C3AR1/XCL1/IL23A/NCKAP1L	BP
GO_BP_MM_POSITIVE_REGULATION_OF_BLOOD_PRESSURE	GO_BP_MM_POSITIVE_REGULATION_OF_BLOOD_PRESSURE	16	-0.620556	-1.65694	0.0146187	0.120556	0.10146	2154	tags=50%, list=10%, signal=45%	TBXA2R/AVPR1A/ADIPOQ/AGTR1A/AGT/ADRA2B/OXTR/GLP1R	BP
GO_BP_MM_MITOTIC_CELL_CYCLE_CHECKPOINT	GO_BP_MM_MITOTIC_CELL_CYCLE_CHECKPOINT	10	0.747348	1.64852	0.0146614	0.120556	0.10146	1565	tags=30%, list=7%, signal=28%	KNTC1/ZWILCH/MAD2L1	BP
GO_BP_MM_POSITIVE_REGULATION_OF_PHAGOCYTOSIS	GO_BP_MM_POSITIVE_REGULATION_OF_PHAGOCYTOSIS	25	0.592903	1.62062	0.0147757	0.121022	0.101853	1706	tags=32%, list=8%, signal=30%	FCGR1/PTX3/FCGR2B/SLC11A1/FCER1G/SIRPB1A/FCGR3/NOD2	BP
GO_BP_MM_PLATELET_ACTIVATION	GO_BP_MM_PLATELET_ACTIVATION	25	-0.540299	-1.62477	0.0149319	0.121828	0.102531	2716	tags=32%, list=12%, signal=28%	FZD6/VWF/CX3CL1/FHAD1/FGG/FGA/F2/FGB	BP
GO_BP_MM_T_CELL_DIFFERENTIATION	GO_BP_MM_T_CELL_DIFFERENTIATION	30	0.56534	1.60855	0.0150151	0.122034	0.102704	3123	tags=43%, list=14%, signal=37%	VAV1/CD3D/TBX21/LCK/BCL2A1D/BCL11A/PTPN22/EGR1/RHOH/PTPRC/IKZF1/RUNX2/CD4	BP
GO_BP_MM_POSITIVE_REGULATION_OF_CELL_CYCLE_CYTOKINESIS	GO_BP_MM_POSITIVE_REGULATION_OF_CELL_CYCLE_CYTOKINESIS	12	0.714148	1.64839	0.0153276	0.123824	0.104211	1421	tags=42%, list=6%, signal=39%	AURKB/ECT2/CDC6/RACGAP1/KIF23	BP
GO_BP_MM_PROTEIN_KINASE_B_SIGNALING_CASCADE	GO_BP_MM_PROTEIN_KINASE_B_SIGNALING_CASCADE	25	0.590984	1.61537	0.0153857	0.123824	0.104211	2508	tags=24%, list=11%, signal=21%	CCL2/CCL3/TNF/CCL5/P2RY12/MT3	BP
GO_MF_MM_G-PROTEIN_COUPLED_RECEPTOR_BINDING	GO_MF_MM_G-PROTEIN_COUPLED_RECEPTOR_BINDING	36	0.537452	1.58612	0.0154247	0.123824	0.104211	4479	tags=44%, list=20%, signal=36%	CCL2/WNT10A/PPY/GNG3/RLN3/GNAT2/WNT6/GNA15/ARRB2/PROK2/WNT9A/CORT/ADORA1/POMC/INSL3/WNT9B	MF
GO_BP_MM_CEREBRAL_CORTEX_DEVELOPMENT	GO_BP_MM_CEREBRAL_CORTEX_DEVELOPMENT	37	-0.4743	-1.56783	0.0155037	0.123824	0.104211	3881	tags=43%, list=17%, signal=36%	PTPRS/CCDC85C/FOXP2/LRP6/TSC1/TACC1/BBS1/VLDLR/TACC2/MKKS/CNTNAP2/BBS2/ASCL1/AHSG/PLCB1/GRIN2B	BP
GO_BP_MM_POSITIVE_REGULATION_OF_PROTEIN_KINASE_ACTIVITY	GO_BP_MM_POSITIVE_REGULATION_OF_PROTEIN_KINASE_ACTIVITY	37	0.533494	1.58352	0.0155294	0.123824	0.104211	3123	tags=30%, list=14%, signal=26%	EREG/CENPE/LRP8/NRG1/GCG/NCKAP1L/CSF1/CYR61/PTK2B/FGF13/CD4	BP
GO_BP_MM_POSITIVE_REGULATION_OF_DNA_REPLICATION	GO_BP_MM_POSITIVE_REGULATION_OF_DNA_REPLICATION	31	0.560081	1.60422	0.0155962	0.123887	0.104264	253	tags=13%, list=1%, signal=13%	EREG/IL6/CDK1/IGF1	BP
GO_BP_MM_POSITIVE_REGULATION_OF_EPITHELIAL_CELL_PROLIFERATION	GO_BP_MM_POSITIVE_REGULATION_OF_EPITHELIAL_CELL_PROLIFERATION	50	0.49504	1.55433	0.0159639	0.126331	0.10632	3180	tags=34%, list=14%, signal=29%	IL6/IGF1/CYP7B1/SFRP1/MYC/MMP12/OSR1/TBX18/NOD2/WNT5A/FGF9/GRN/NOG/NME2/BNC1/NME1/SOX9	BP
GO_MF_MM_PROTEASE_BINDING	GO_MF_MM_PROTEASE_BINDING	43	0.513242	1.56735	0.016085	0.126812	0.106726	1784	tags=25%, list=8%, signal=23%	ADAMTS4/TNF/LCN2/F3/CSTB/ELANE/CD28/SERPINE1/TNFAIP3/FN1/CASP12	MF
GO_BP_MM_PROTEIN_AUTOUBIQUITINATION	GO_BP_MM_PROTEIN_AUTOUBIQUITINATION	28	0.571976	1.60399	0.0162247	0.127436	0.107251	1707	tags=21%, list=8%, signal=20%	BRCA1/TRIM30A/ASB4/RNF213/UBE2T/TRIM21	BP
GO_BP_MM_CYTOSKELETON_ORGANIZATION	GO_BP_MM_CYTOSKELETON_ORGANIZATION	88	0.432542	1.48874	0.0162924	0.127493	0.107299	2698	tags=15%, list=12%, signal=13%	CCL7/CCL2/CCL8/CCL3/THY1/PHLDA1/GM9844/TMSB10/PSTPIP2/RHOU/CCL24/PACSIN1/ARC	BP
GO_CC_MM_SYNAPTONEMAL_COMPLEX	GO_CC_MM_SYNAPTONEMAL_COMPLEX	19	0.632313	1.62512	0.016386	0.12775	0.107515	4781	tags=53%, list=21%, signal=41%	TOP2A/RAD51/SMC1B/INCENP/STAG3/SYCE2/SYCP1/REC8/MSH4/MSH5	CC
GO_BP_MM_REGULATION_OF_APOPTOTIC_PROCESS	GO_BP_MM_REGULATION_OF_APOPTOTIC_PROCESS	148	0.385987	1.42442	0.0164543	0.127809	0.107565	3813	tags=24%, list=17%, signal=20%	IL6/LCN2/BIRC5/PYCARD/CASP4/CD3G/BCL2A1B/BCL3/IFIH1/MYC/BID/CASP1/CSTB/DUSP2/BAK1/BCL2A1D/NOD2/CASP12/TNFRSF4/GM9845/HIF1A/BCL2A1A/NLRP1B/PTPRC/MALT1/INHBB/IER3/IKZF3/BCL2L14/SOX9/NLRC4/CASP8/ANK2/APAF1/CAMK1D/CARD11	BP
GO_BP_MM_BIOSYNTHETIC_PROCESS	GO_BP_MM_BIOSYNTHETIC_PROCESS	63	-0.403655	-1.48857	0.0166971	0.129219	0.108751	2484	tags=17%, list=11%, signal=16%	FASN/GM4450/ALAS1/DHRS3/GOT1L1/PBLD2/TAT/GPT/PBLD1/GYS2/ALAS2	BP
GO_MF_MM_DNA-APURINIC_OR_APYRIMIDINIC_SITE_LYASE_ACTIVITY	GO_MF_MM_DNA-APURINIC_OR_APYRIMIDINIC_SITE_LYASE_ACTIVITY	10	0.74184	1.63637	0.01694	0.130618	0.109929	513	tags=20%, list=2%, signal=20%	HMGA2/NEIL3	MF
GO_CC_MM_CELL_PERIPHERY	GO_CC_MM_CELL_PERIPHERY	24	0.593589	1.60872	0.0171677	0.131891	0.111	1174	tags=25%, list=5%, signal=24%	KRT17/KRT14/SPRR1A/KRT8/KRT19/VCAM1	CC
GO_BP_MM_CELLULAR_RESPONSE_TO_HYDROGEN_PEROXIDE	GO_BP_MM_CELLULAR_RESPONSE_TO_HYDROGEN_PEROXIDE	25	0.587044	1.6046	0.0172496	0.132038	0.111123	1018	tags=28%, list=5%, signal=27%	IL6/IL18BP/CDK1/ARG1/LCN2/ECT2/F3	BP
GO_MF_MM_EPIDERMAL_GROWTH_FACTOR_RECEPTOR_BINDING	GO_MF_MM_EPIDERMAL_GROWTH_FACTOR_RECEPTOR_BINDING	19	0.629717	1.61845	0.0174865	0.133367	0.112242	1489	tags=16%, list=7%, signal=15%	EREG/AREG/HBEGF	MF
GO_CC_MM_PHAGOCYTIC_CUP	GO_CC_MM_PHAGOCYTIC_CUP	11	0.724356	1.63727	0.0177145	0.134617	0.113295	2703	tags=45%, list=12%, signal=40%	IRGM1/AIF1/TNF/CORO1A/SNX5	CC
GO_CC_MM_MYOSIN_COMPLEX	GO_CC_MM_MYOSIN_COMPLEX	44	-0.442952	-1.52099	0.0182507	0.138193	0.116304	3196	tags=52%, list=14%, signal=45%	MYO1D/MYO5C/MYO15/MYO1H/MYLPF/DYNLL2/MYO10/MYH14/MYH13/MYL7/MYH10/MYO1B/MYO6/MYH7/MYH7B/MYL2/MYH6/MYO7B/BMF/MYO15B/MYH3/MYO16/MYL3	CC
GO_MF_MM_CALCIUM-DEPENDENT_PROTEIN_BINDING	GO_MF_MM_CALCIUM-DEPENDENT_PROTEIN_BINDING	38	0.524401	1.56493	0.0184491	0.139195	0.117147	2648	tags=24%, list=12%, signal=21%	SYT8/MMP13/SELP/LRP8/S100A4/MGP/S100A6/MASP1/SYT6	MF
GO_MF_MM_PROTEIN_KINASE_BINDING	GO_MF_MM_PROTEIN_KINASE_BINDING	247	0.347886	1.35265	0.0186917	0.140522	0.118264	3225	tags=17%, list=14%, signal=14%	CCR5/SOCS1/CCNB1/CDC25C/CD8A/CCNA1/CCNE1/CCNB2/CCNA2/TPX2/KIF11/PRC1/CHRNA7/KIF20A/PLK1/AURKA/TMEM173/RACGAP1/THY1/FOXM1/CCNO/LCK/NOD2/FGR/CCND1/AGAP2/HIF1A/TEX14/CRY1/SKAP1/PTPRC/STK39/LAX1/FBXO5/BORA/BCL2L14/ILK/NEK6/CD4/CEP152/MAPK6	MF
GO_BP_MM_NEGATIVE_REGULATION_OF_INTERFERON-GAMMA_PRODUCTION	GO_BP_MM_NEGATIVE_REGULATION_OF_INTERFERON-GAMMA_PRODUCTION	20	0.618047	1.60875	0.0188849	0.141469	0.119061	3334	tags=45%, list=15%, signal=38%	IL10/PGLYRP3/XCL1/PGLYRP2/TNFSF4/NOD2/FOXP3/PGLYRP1/TLR4	BP
GO_BP_MM_SYNAPTIC_TRANSMISSION	GO_BP_MM_SYNAPTIC_TRANSMISSION	60	-0.403827	-1.4755	0.0191105	0.142651	0.120056	2738	tags=30%, list=12%, signal=26%	MINK1/GJC1/CTNNB1/UNC13B/GRIA2/GRIA1/CAV2/SLC17A7/MYO6/NRXN1/CLSTN1/CACNB2/MYCBPAP/SLC12A5/GRM1/GRIK2/SNCA/GRIN2B	BP
GO_BP_MM_INTRACELLULAR_RECEPTOR_MEDIATED_SIGNALING_PATHWAY	GO_BP_MM_INTRACELLULAR_RECEPTOR_MEDIATED_SIGNALING_PATHWAY	21	-0.558888	-1.60517	0.0193967	0.144275	0.121423	4703	tags=43%, list=21%, signal=34%	PPARG/VDR/PGR/AHR/THRA/NR4A2/FLT1/NR1I2/ESRRG	BP
GO_BP_MM_GROWTH	GO_BP_MM_GROWTH	29	0.558047	1.57712	0.0196469	0.145622	0.122556	927	tags=17%, list=4%, signal=17%	GDF3/GDF6/CCNB2/INHBA/BMP8B	BP
GO_BP_MM_T_CELL_PROLIFERATION	GO_BP_MM_T_CELL_PROLIFERATION	19	0.624265	1.60444	0.019775	0.145808	0.122713	3495	tags=47%, list=16%, signal=40%	IL23A/PSMB10/FKBP1B/TNFSF4/TNFRSF4/PTPRC/MALT1/ZBTB32/DOCK2	BP
GO_MF_MM_PROTON-TRANSPORTING_ATPASE_ACTIVITY_ROTATIONAL_MECHANISM	GO_MF_MM_PROTON-TRANSPORTING_ATPASE_ACTIVITY_ROTATIONAL_MECHANISM	15	-0.617004	-1.61766	0.0198105	0.145808	0.122713	30	tags=20%, list=0%, signal=20%	ATP6AP1/AGTPBP1/ATP6V1B1	MF
GO_CC_MM_BASOLATERAL_PLASMA_MEMBRANE	GO_CC_MM_BASOLATERAL_PLASMA_MEMBRANE	116	-0.334296	-1.37162	0.0198836	0.145836	0.122737	3391	tags=27%, list=15%, signal=23%	TRPC1/SLC9A4/PKD1/ANK3/JUP/P2RY1/OTOF/SLC10A1/SLC22A7/MAP4K2/PROM2/SLC29A1/SLC23A2/CADM1/KCNQ1/AGTR1A/CAR11/CAV1/CHRM3/TEK/AQP9/RAPGEF4/AQP1/CLDN19/SLCO1B2/GPIHBP1/ATP7B/CD300LG/SLC4A10/S100G/ATP6V1B1	CC
GO_BP_MM_POSITIVE_REGULATION_OF_PROTEIN_KINASE_B_SIGNALING_CASCADE	GO_BP_MM_POSITIVE_REGULATION_OF_PROTEIN_KINASE_B_SIGNALING_CASCADE	47	0.493946	1.53367	0.0200729	0.146713	0.123475	2185	tags=23%, list=10%, signal=21%	IL6/TNF/IGF1/THBS1/F3/HPSE/ADAM8/NRG1/HBEGF/F10/ARRB2	BP
GO_BP_MM_NEGATIVE_REGULATION_OF_GENE_EXPRESSION	GO_BP_MM_NEGATIVE_REGULATION_OF_GENE_EXPRESSION	63	0.460631	1.5041	0.0201822	0.146836	0.123578	2204	tags=16%, list=10%, signal=14%	AIF1/CCNB1/CCL3/TNF/IQGAP3/SFRP1/BAK1/BCL11A/NOS2/TGIF1	BP
GO_BP_MM_ANTI-APOPTOSIS	GO_BP_MM_ANTI-APOPTOSIS	122	0.39748	1.43192	0.0202291	0.146836	0.123578	3269	tags=19%, list=15%, signal=16%	CCL2/TNF/CDK1/IGF1/BIRC5/SPP1/TRP63/CLEC5A/HMOX1/HELLS/NRG1/TNFAIP3/FN1/NAIP1/PROK2/SERPINB9/IER3/PROKR1/CD27/FOXS1/CERKL/CLU/CD40LG	BP
GO_BP_MM_PATTERNING_OF_BLOOD_VESSELS	GO_BP_MM_PATTERNING_OF_BLOOD_VESSELS	35	-0.473961	-1.54616	0.020481	0.148153	0.124686	5260	tags=46%, list=23%, signal=35%	CXCL12/VANGL2/CTNNB1/NRP1/PLXND1/ANGPT1/NRARP/LEF1/CXCR4/IHH/SFRP2/VEGFA/FLT1/EDN1/ENG/TEK	BP
GO_BP_MM_LOCOMOTORY_BEHAVIOR	GO_BP_MM_LOCOMOTORY_BEHAVIOR	56	-0.409496	-1.47809	0.0208515	0.150316	0.126507	3578	tags=32%, list=16%, signal=27%	GNG7/GNAO1/APP/SLC22A5/NPY1R/TAL1/ABAT/MYO6/CACNA1B/ESPN/DRD2/PITX3/APLP2/RASD2/MCOLN3/BSX/GRM1/ATP2B2	BP
GO_BP_MM_ENTERIC_NERVOUS_SYSTEM_DEVELOPMENT	GO_BP_MM_ENTERIC_NERVOUS_SYSTEM_DEVELOPMENT	10	-0.690188	-1.6115	0.0209643	0.150614	0.126757	2517	tags=50%, list=11%, signal=44%	NTF3/RET/EDNRB/FOXD4/KIF26A	BP
GO_BP_MM_CELLULAR_RESPONSE_TO_MECHANICAL_STIMULUS	GO_BP_MM_CELLULAR_RESPONSE_TO_MECHANICAL_STIMULUS	50	0.484595	1.52153	0.0212387	0.15165	0.127629	3832	tags=36%, list=17%, signal=30%	TNFRSF8/ANKRD1/CASP1/IRF1/COL1A1/CHEK1/PTGER4/BAK1/TLR7/TLR8/MYD88/CYBA/TLR3/CD40/SOX9/TLR4/CASP8/MAP3K14	BP
GO_MF_MM_RECEPTOR_SIGNALING_PROTEIN_ACTIVITY	GO_MF_MM_RECEPTOR_SIGNALING_PROTEIN_ACTIVITY	17	0.640062	1.60415	0.0212526	0.15165	0.127629	3042	tags=41%, list=14%, signal=36%	DOK5/FCGR2B/TRAIP/GPR85/LAT/DOK1/DOK2	MF
GO_MF_MM_TRANSFORMING_GROWTH_FACTOR_BETA_BINDING	GO_MF_MM_TRANSFORMING_GROWTH_FACTOR_BETA_BINDING	10	-0.688768	-1.60818	0.0217176	0.15336	0.129069	2571	tags=50%, list=11%, signal=44%	HYAL2/TGFBR3/ENG/ACVRL1/LTBP4	MF
GO_BP_MM_REGULATION_OF_CELL_DIFFERENTIATION	GO_BP_MM_REGULATION_OF_CELL_DIFFERENTIATION	20	0.611385	1.59141	0.0217463	0.15336	0.129069	3180	tags=45%, list=14%, signal=39%	LIF/TCFL5/CELA1/SOCS3/TFAP2A/NRG1/PAX4/POU3F2/SOX9	BP
GO_CC_MM_COLLAGEN	GO_CC_MM_COLLAGEN	64	0.456309	1.49345	0.0217818	0.15336	0.129069	3714	tags=36%, list=17%, signal=30%	MSR1/C1QB/C1QC/C1QA/COL28A1/COL3A1/FCNB/COL5A2/COL1A1/EMILIN2/C1QL1/FCNA/C1QTNF6/LOX/COL1A2/COL5A1/EMILIN1/COL18A1/SCARA3/COL9A3/SFTPD/COL6A2/COL11A2	CC
GO_MF_MM_WW_DOMAIN_BINDING	GO_MF_MM_WW_DOMAIN_BINDING	17	0.639106	1.60176	0.0218174	0.15336	0.129069	2533	tags=24%, list=11%, signal=21%	CDC25C/KIF20B/LITAF/PMEPA1	MF
GO_BP_MM_HEME_BIOSYNTHETIC_PROCESS	GO_BP_MM_HEME_BIOSYNTHETIC_PROCESS	13	-0.640037	-1.6112	0.0218566	0.15336	0.129069	669	tags=31%, list=3%, signal=30%	SLC11A2/PPOX/HNF1A/ALAS2	BP
GO_CC_MM_SARCOPLASMIC_RETICULUM	GO_CC_MM_SARCOPLASMIC_RETICULUM	30	-0.496148	-1.55969	0.0220966	0.15453	0.130053	7181	tags=53%, list=32%, signal=36%	JPH1/CAR4/TRDN/CASQ1/ANK1/RYR2/CACNA2D1/ATP2A1/SLN/ITPR2/CACNB1/AKAP7/SYNE2/PLN/PYGM/ATP2A3	CC
GO_MF_MM_FOUR-WAY_JUNCTION_HELICASE_ACTIVITY	GO_MF_MM_FOUR-WAY_JUNCTION_HELICASE_ACTIVITY	26	0.571268	1.57597	0.0223012	0.155444	0.130822	4900	tags=42%, list=22%, signal=33%	FIGNL1/BLM/CHTF18/RFC5/KATNA1/PSMC4/PSMC5/PSMC1/PSMC6/PSMC3/SPATA5	MF
GO_BP_MM_MITOTIC_CHROMOSOME_CONDENSATION	GO_BP_MM_MITOTIC_CHROMOSOME_CONDENSATION	12	0.696811	1.60838	0.0229365	0.158637	0.13351	2812	tags=42%, list=12%, signal=36%	NCAPG/CDCA5/NUSAP1/SMC2/NCAPH	BP
GO_BP_MM_CENTRAL_NERVOUS_SYSTEM_NEURON_DEVELOPMENT	GO_BP_MM_CENTRAL_NERVOUS_SYSTEM_NEURON_DEVELOPMENT	10	-0.686238	-1.60227	0.0229875	0.158637	0.13351	2447	tags=40%, list=11%, signal=36%	BTG2/GATA2/ASCL1/LMX1B	BP
GO_BP_MM_POSITIVE_REGULATION_OF_SIGNAL_TRANSDUCTION	GO_BP_MM_POSITIVE_REGULATION_OF_SIGNAL_TRANSDUCTION	11	-0.669315	-1.60495	0.0230391	0.158637	0.13351	3506	tags=36%, list=16%, signal=31%	CDKN2AIP/VEGFA/ADIPOQ/CAV1	BP
GO_MF_MM_ION_CHANNEL_ACTIVITY	GO_MF_MM_ION_CHANNEL_ACTIVITY	120	-0.328251	-1.35244	0.0230608	0.158637	0.13351	4559	tags=37%, list=20%, signal=29%	GJC1/KCNC2/PKD1L3/NALCN/KCNV2/KCNS3/PKD2/KCNB1/KCNQ4/FXYD1/TRPC1/CLCN2/KCNC3/KCTD14/ITPR2/TRPC6/RYR3/KCTD21/KCTD12B/CATSPER3/PANX2/KCNH6/KCNQ5/KCNIP3/TRPV3/KCND2/PLLP/TRPM4/TPCN1/KCND3/CACNA1B/KCNIP4/KCNQ1/PKD2L1/PKDREJ/FXYD7/KCNIP2/MCOLN3/TRPC3/KCNU1/SCN7A/P2RX6/SCN3B/SCN3A	MF
GO_MF_MM_RETINOL_DEHYDROGENASE_ACTIVITY	GO_MF_MM_RETINOL_DEHYDROGENASE_ACTIVITY	11	-0.669093	-1.60442	0.0231479	0.158718	0.133578	6421	tags=73%, list=29%, signal=52%	BMP2/RDH10/ADH1/SDR9C7/RDH5/RDH12/ADH4/DHRS7C	MF
GO_CC_MM_INTRINSIC_TO_ENDOPLASMIC_RETICULUM_MEMBRANE	GO_CC_MM_INTRINSIC_TO_ENDOPLASMIC_RETICULUM_MEMBRANE	23	-0.535342	-1.57392	0.0232715	0.159047	0.133855	3843	tags=30%, list=17%, signal=25%	FMO2/EXTL1/FMO4/CYP2E1/FMO3/FMO1/FMO5	CC
GO_BP_MM_RHYTHMIC_PROCESS	GO_BP_MM_RHYTHMIC_PROCESS	13	-0.63742	-1.60461	0.0234352	0.159343	0.134104	1042	tags=38%, list=5%, signal=37%	GRIN3A/FBXL3/HLF/TEF/GRIN2B	BP
GO_MF_MM_HEPARIN_BINDING	GO_MF_MM_HEPARIN_BINDING	94	0.416124	1.44623	0.0234662	0.159343	0.134104	2652	tags=24%, list=12%, signal=22%	CCL7/CCL2/CCL8/CXCL13/SELP/THBS1/SFRP1/ITGAM/CCL5/ELANE/CCDC80/NDNF/HBEGF/LTF/PLA2G5/FSTL1/GPNMB/LAMC2/RSPO3/COL5A1/CYR61/PTPRC/THBS2	MF
GO_BP_MM_RESPONSE_TO_ACID	GO_BP_MM_RESPONSE_TO_ACID	11	-0.668045	-1.60191	0.0237141	0.160509	0.135085	228	tags=27%, list=1%, signal=27%	CPS1/CES2C/GRIN2B	BP
GO_BP_MM_ION_TRANSPORT	GO_BP_MM_ION_TRANSPORT	141	-0.313597	-1.32188	0.024201	0.163279	0.137417	4346	tags=32%, list=19%, signal=26%	PKD1L3/NALCN/KCNV2/KCNS3/PKD2/KCNB1/SLC12A6/KCNQ4/FXYD1/GABRP/TRPC1/KCNC3/GABRE/CNNM3/ITPR2/TRPC6/RYR3/CATSPER3/KCNH6/KCNQ5/KCNE2/GABRR2/KCND2/PLLP/SLCO2B1/TRPM4/TPCN1/KCND3/CACNA1B/SLC12A1/KCNQ1/SLCO1A6/PKD2L1/PKDREJ/FXYD7/SLC12A5/GABRB1/TRPC3/SLCO1B2/KCNU1/CHRNA9/SCN7A/P2RX6/SCN3A/GABRA4	BP
GO_BP_MM_TOLL-LIKE_RECEPTOR_SIGNALING_PATHWAY	GO_BP_MM_TOLL-LIKE_RECEPTOR_SIGNALING_PATHWAY	10	0.725746	1.60087	0.0243921	0.163667	0.137743	5054	tags=80%, list=22%, signal=62%	TLR1/CD86/TLR7/UNC93B1/TLR3/TLR4/RPS6KA3/TRAF3	BP
GO_MF_MM_NUCLEOTIDYLTRANSFERASE_ACTIVITY	GO_MF_MM_NUCLEOTIDYLTRANSFERASE_ACTIVITY	30	0.545183	1.55119	0.024414	0.163667	0.137743	2386	tags=20%, list=11%, signal=18%	OAS3/OAS2/DNTT/PAPOLB/PRIM2/GMPPB	MF
GO_BP_MM_CAMERA-TYPE_EYE_DEVELOPMENT	GO_BP_MM_CAMERA-TYPE_EYE_DEVELOPMENT	37	-0.457179	-1.51124	0.0247214	0.165201	0.139034	4265	tags=30%, list=19%, signal=24%	GAS1/SKI/TWSG1/BMPR1B/HSF4/MYF5/IHH/RAX/DIXDC1/LMX1B/CYP1A1	BP
GO_BP_MM_WHITE_FAT_CELL_DIFFERENTIATION	GO_BP_MM_WHITE_FAT_CELL_DIFFERENTIATION	13	-0.633612	-1.59502	0.0253696	0.168997	0.142229	5490	tags=77%, list=24%, signal=58%	FGF10/NCOR2/FABP4/PRDM16/PPARG/CEBPA/SNAI2/SIRT1/ADIG/SCD1	BP
GO_BP_MM_POSITIVE_REGULATION_OF_NEURON_DIFFERENTIATION	GO_BP_MM_POSITIVE_REGULATION_OF_NEURON_DIFFERENTIATION	51	0.475766	1.49878	0.0255935	0.169492	0.142645	1069	tags=14%, list=5%, signal=13%	IFNG/IL6/CCR5/GDF6/ECT2/DUOXA1/CCL5	BP
GO_BP_MM_VASOCONSTRICTION	GO_BP_MM_VASOCONSTRICTION	12	-0.648623	-1.59535	0.0256049	0.169492	0.142645	1491	tags=58%, list=7%, signal=54%	AGTR1A/EDN1/SLC6A4/CAV1/AGT/EDNRB/ACE	BP
GO_BP_MM_SYNAPTIC_VESICLE_ENDOCYTOSIS	GO_BP_MM_SYNAPTIC_VESICLE_ENDOCYTOSIS	11	-0.663482	-1.59097	0.0260006	0.171571	0.144395	4618	tags=36%, list=21%, signal=29%	CD24A/SH3GL2/AMPH/SNCA	BP
GO_BP_MM_OSTEOBLAST_DIFFERENTIATION	GO_BP_MM_OSTEOBLAST_DIFFERENTIATION	44	0.490879	1.5057	0.0263352	0.173237	0.145797	4188	tags=36%, list=19%, signal=30%	CCL3/IGF1/FIGNL1/SPP1/SFRP1/COL1A1/FGF9/NOG/CYR61/TWIST1/SNAI1/RUNX2/GDF2/CHRD/FHL2/JUNB	BP
GO_MF_MM_PDZ_DOMAIN_BINDING	GO_MF_MM_PDZ_DOMAIN_BINDING	77	-0.366743	-1.4052	0.0265917	0.174379	0.146758	2846	tags=22%, list=13%, signal=19%	L1CAM/FZD7/SNTB1/SDC2/FZD4/SFRP2/MAGI2/CADM1/TGFBR3/FZD8/ADRB1/SLC9A3R2/CXXC4/USHBP1/MPP3/GRIK2/ATP2B2	MF
GO_BP_MM_CEREBELLUM_DEVELOPMENT	GO_BP_MM_CEREBELLUM_DEVELOPMENT	24	-0.521937	-1.55318	0.0268743	0.175445	0.147655	666	tags=17%, list=3%, signal=16%	MYO16/LHX1/FAIM2/ATP2B2	BP
GO_CC_MM_MICROTUBULE	GO_CC_MM_MICROTUBULE	220	0.348096	1.33948	0.026921	0.175445	0.147655	1425	tags=11%, list=6%, signal=11%	KIF2C/KIF18B/CENPE/GTSE1/TPX2/KIF11/PRC1/KIF14/KIF4/KIFC1/KIF20A/MEFV/TUBB3/KIF15/TUBB6/KIF22/KIF20B/CAPN6/NEK2/KIF24/KIFC5B/INCENP/TUBE1/KIF23/TUBB2B	CC
GO_BP_MM_DNA_DAMAGE_RESPONSE_SIGNAL_TRANSDUCTION_RESULTING_IN_INDUCTION_OF_APOPTOSIS	GO_BP_MM_DNA_DAMAGE_RESPONSE_SIGNAL_TRANSDUCTION_RESULTING_IN_INDUCTION_OF_APOPTOSIS	18	0.619588	1.57331	0.0271694	0.176389	0.14845	5273	tags=56%, list=23%, signal=43%	SFN/BRCA1/HMOX1/IKBKE/PML/CHEK2/HIC1/ATM/BRCA2/FNIP2	BP
GO_MF_MM_NUCLEASE_ACTIVITY	GO_MF_MM_NUCLEASE_ACTIVITY	16	0.639546	1.58018	0.0272335	0.176389	0.14845	2484	tags=25%, list=11%, signal=22%	EME1/EXO1/GEN1/FEN1	MF
GO_CC_MM_IMMUNOLOGICAL_SYNAPSE	GO_CC_MM_IMMUNOLOGICAL_SYNAPSE	18	0.619031	1.57189	0.0273626	0.176682	0.148696	4952	tags=56%, list=22%, signal=43%	SCIMP/CD3E/CD53/LAT/RHOH/ZAP70/CORO1A/ICAM1/ITGAL/PRKCQ	CC
GO_BP_MM_DOUBLE-STRAND_BREAK_REPAIR_VIA_HOMOLOGOUS_RECOMBINATION	GO_BP_MM_DOUBLE-STRAND_BREAK_REPAIR_VIA_HOMOLOGOUS_RECOMBINATION	29	0.544374	1.53848	0.0277446	0.178397	0.15014	5974	tags=48%, list=27%, signal=36%	RAD51/BRCA1/RAD54L/MMS22L/H2AFX/PALB2/TONSL/NSMCE2/ZSWIM7/BRCA2/UBE2N/RPA1/NABP1/NABP2	BP
GO_CC_MM_REPLICATION_FORK	GO_CC_MM_REPLICATION_FORK	13	0.674247	1.5866	0.0278045	0.178397	0.15014	3525	tags=46%, list=16%, signal=39%	BLM/CHEK1/RAD18/H2AFX/DNMT1/PCNA	CC
GO_MF_MM_RNA_POLYMERASE_II_CARBOXY-TERMINAL_DOMAIN_KINASE_ACTIVITY	GO_MF_MM_RNA_POLYMERASE_II_CARBOXY-TERMINAL_DOMAIN_KINASE_ACTIVITY	15	0.650335	1.58327	0.0278825	0.178397	0.15014	233	tags=7%, list=1%, signal=7%	CDK1	MF
GO_BP_MM_CELLULAR_RESPONSE_TO_UV	GO_BP_MM_CELLULAR_RESPONSE_TO_UV	26	0.560905	1.54738	0.0281628	0.179645	0.15119	1257	tags=19%, list=6%, signal=18%	BCAT1/AURKB/TRP63/MYC/BAK1	BP
GO_BP_MM_POSITIVE_REGULATION_OF_RECEPTOR_RECYCLING	GO_BP_MM_POSITIVE_REGULATION_OF_RECEPTOR_RECYCLING	10	-0.675704	-1.57768	0.0284546	0.180523	0.151929	1620	tags=40%, list=7%, signal=37%	RAMP3/ECE1/AGTR1A/SNCA	BP
GO_MF_MM_EXTRACELLULAR_MATRIX_BINDING	GO_MF_MM_EXTRACELLULAR_MATRIX_BINDING	17	0.626886	1.57113	0.0284721	0.180523	0.151929	984	tags=29%, list=4%, signal=28%	DMP1/SPP1/TGFBI/THBS1/ELN	MF
GO_BP_MM_INFLAMMATORY_RESPONSE_TO_ANTIGENIC_STIMULUS	GO_BP_MM_INFLAMMATORY_RESPONSE_TO_ANTIGENIC_STIMULUS	10	0.71777	1.58327	0.0286131	0.180872	0.152223	804	tags=30%, list=4%, signal=29%	CCR5/CCR2/IL2RA	BP
GO_BP_MM_POSITIVE_REGULATION_OF_PROTEIN_SERINE_THREONINE_KINASE_ACTIVITY	GO_BP_MM_POSITIVE_REGULATION_OF_PROTEIN_SERINE_THREONINE_KINASE_ACTIVITY	14	-0.612649	-1.57556	0.0292323	0.184233	0.155052	10	tags=21%, list=0%, signal=21%	DAB2IP/ACSL1/SNCA	BP
GO_BP_MM_POSITIVE_REGULATION_OF_PEPTIDYL-TYROSINE_PHOSPHORYLATION	GO_BP_MM_POSITIVE_REGULATION_OF_PEPTIDYL-TYROSINE_PHOSPHORYLATION	59	0.454998	1.46945	0.0298298	0.187438	0.157749	3733	tags=36%, list=17%, signal=30%	IL6/LIF/IGF1/IL11/LRP8/CD80/SEMA4D/CCK/CD3E/NOD2/ITGA5/GATA1/PTK2B/OSM/EFNA5/SH2D1B2/CD4/MIF/TLR4/CD44/TNFRSF14	BP
GO_BP_MM_RESPONSE_TO_COCAINE	GO_BP_MM_RESPONSE_TO_COCAINE	17	-0.576171	-1.56448	0.0300346	0.188058	0.158271	4617	tags=53%, list=21%, signal=42%	SLC18A2/OXT/HNMT/HDAC5/ABAT/DPYSL2/DRD2/OXTR/GRIN2B	BP
GO_MF_MM_LIPOPOLYSACCHARIDE_BINDING	GO_MF_MM_LIPOPOLYSACCHARIDE_BINDING	10	0.715295	1.57781	0.0301072	0.188058	0.158271	3417	tags=60%, list=15%, signal=51%	SELP/PTAFR/CD14/PSMB4/TLR4/PSMA1	MF
GO_BP_MM_SENSORY_PERCEPTION_OF_TASTE	GO_BP_MM_SENSORY_PERCEPTION_OF_TASTE	14	-0.610744	-1.57066	0.0304213	0.188439	0.158591	2641	tags=36%, list=12%, signal=32%	LEF1/VMN1R202/WNT10B/TAS2R126/APLNR	BP
GO_CC_MM_CELL_CORTEX	GO_CC_MM_CELL_CORTEX	91	-0.345734	-1.36413	0.0304322	0.188439	0.158591	4333	tags=29%, list=19%, signal=23%	CYTIP/FERMT2/PRKCZ/CTNNB1/PARD3/CRIP2/GRK4/PRKD1/TLE6/ARHGEF9/USP2/ITPR2/MYH10/ADD3/ZHX3/FGF1/FGFR2/CAV1/HMCN2/HMCN1/FGG/FGA/DIXDC1/FGB/GYS2/SNCA	CC
GO_CC_MM_MALE_GERM_CELL_NUCLEUS	GO_CC_MM_MALE_GERM_CELL_NUCLEUS	15	0.646123	1.57302	0.0304367	0.188439	0.158591	3258	tags=53%, list=14%, signal=46%	TRIP13/TCFL5/BLM/STAG3/H2AFX/TNP2/SYCP1/TOPBP1	CC
GO_CC_MM_AXON	GO_CC_MM_AXON	137	-0.31024	-1.30366	0.0307302	0.188722	0.15883	4624	tags=30%, list=21%, signal=24%	MINK1/MYH14/WHRN/KCNJ6/FZD3/ACADM/MAPK8IP1/ROBO1/SLC12A6/NRP1/GRIK3/KIF21A/ANK3/MYH10/APP/IRX3/NPY1R/FEZ1/ADRB2/GRIK4/GABRR2/CNTNAP2/MYO6/SLC1A2/EPHB1/CADM1/DPYSL2/DRD2/SEMA6A/MME/DDC/KLHL24/RAPGEF4/MAPT/GAP43/ADRA2C/GRM1/STMN2/GRIK2/GC/SNCA	CC
GO_MF_MM_MANNOSE_BINDING	GO_MF_MM_MANNOSE_BINDING	13	-0.623312	-1.56909	0.0307504	0.188722	0.15883	39	tags=23%, list=0%, signal=23%	COLEC11/CD209C/CD209A	MF
GO_BP_MM_CALCIUM_ION_TRANSMEMBRANE_TRANSPORT	GO_BP_MM_CALCIUM_ION_TRANSMEMBRANE_TRANSPORT	29	-0.487838	-1.51968	0.0307514	0.188722	0.15883	3902	tags=38%, list=17%, signal=31%	PKD2/GPM6A/PKD1/ITPR2/RYR3/TRPM4/CACNA1B/TRPC3/SLC24A2/ATP2B2/GRIN2B	BP
GO_BP_MM_REGULATION_OF_EXOCYTOSIS	GO_BP_MM_REGULATION_OF_EXOCYTOSIS	13	-0.622907	-1.56807	0.0309061	0.188954	0.159024	2891	tags=38%, list=13%, signal=34%	VAMP2/LGI3/RAPGEF4/RAB3A/PCLO	BP
GO_BP_MM_LIPID_TRANSPORT	GO_BP_MM_LIPID_TRANSPORT	50	0.471122	1.47923	0.0309687	0.188954	0.159024	1092	tags=16%, list=5%, signal=15%	APOL9A/APOL10B/APOL6/APOL11A/APOL9B/APOL7A/APOL7E/APOL8	BP
GO_MF_MM_CYTOKINE_RECEPTOR_ACTIVITY	GO_MF_MM_CYTOKINE_RECEPTOR_ACTIVITY	19	0.602146	1.54759	0.0316889	0.192789	0.162253	4323	tags=58%, list=19%, signal=47%	IL12B/CSF2RA/IL21R/CSF2RB2/CX3CR1/CSF2RB/IL13RA1/IL2RG/EBI3/IL7R/IL3RA	MF
GO_CC_MM_SYNAPTIC_VESICLE	GO_CC_MM_SYNAPTIC_VESICLE	61	-0.386763	-1.4188	0.0320131	0.1942	0.16344	4109	tags=34%, list=18%, signal=28%	SYN3/RPH3A/RABAC1/GABBR1/TRIM9/SYT3/VAMP2/SYT10/AMPH/NPY1R/SLC17A7/CTTNBP2/SYT7/TPRGL/CADM1/SYT17/LGI3/MME/DDC/RAB3A/GRIN2B	CC
GO_BP_MM_REGULATION_OF_EXCITATORY_POSTSYNAPTIC_MEMBRANE_POTENTIAL	GO_BP_MM_REGULATION_OF_EXCITATORY_POSTSYNAPTIC_MEMBRANE_POTENTIAL	21	-0.537353	-1.54332	0.032288	0.195306	0.16437	2521	tags=29%, list=11%, signal=25%	ADRB2/SLC17A7/SLC29A1/GRIK2/SNCA/GRIN2B	BP
GO_BP_MM_NEGATIVE_REGULATION_OF_TRANSFORMING_GROWTH_FACTOR_BETA_RECEPTOR_SIGNALING_PATHWAY	GO_BP_MM_NEGATIVE_REGULATION_OF_TRANSFORMING_GROWTH_FACTOR_BETA_RECEPTOR_SIGNALING_PATHWAY	31	-0.47459	-1.50375	0.0324596	0.195781	0.16477	7450	tags=58%, list=33%, signal=39%	LEMD3/GLG1/NR3C1/BCL9L/HTRA3/PPM1A/DAND5/CHST11/NKX2-1/PRDM16/SKI/ASPN/SIRT1/SMAD7/BAMBI/SKOR1/TGFBR3/SMAD6	BP
GO_BP_MM_RESPONSE_TO_COLD	GO_BP_MM_RESPONSE_TO_COLD	25	0.55979	1.53011	0.0328555	0.196777	0.165609	1876	tags=28%, list=8%, signal=26%	CXCL10/IL6/DIO2/VGF/ADM/CASP12/RBM3	BP
GO_MF_MM_HORMONE_ACTIVITY	GO_MF_MM_HORMONE_ACTIVITY	54	0.461028	1.46545	0.0328704	0.196777	0.165609	1581	tags=30%, list=7%, signal=28%	RETNLB/RETNLA/IGF1/IAPP/ADM2/INHBA/INSL6/SCT/PYY/PPY/GPHA2/ADM/GCG/RLN3/CALCB/CCK	MF
GO_BP_MM_NEGATIVE_REGULATION_OF_PROTEIN_KINASE_B_SIGNALING_CASCADE	GO_BP_MM_NEGATIVE_REGULATION_OF_PROTEIN_KINASE_B_SIGNALING_CASCADE	18	-0.561323	-1.54854	0.0329053	0.196777	0.165609	2815	tags=44%, list=13%, signal=39%	SIRT1/TSC2/HYAL2/IGF1R/MAGI2/DRD2/INPP5K/YPEL1	BP
GO_BP_MM_POSITIVE_REGULATION_OF_B_CELL_DIFFERENTIATION	GO_BP_MM_POSITIVE_REGULATION_OF_B_CELL_DIFFERENTIATION	11	0.693979	1.56861	0.0333025	0.198589	0.167133	3446	tags=36%, list=15%, signal=31%	IL21/NCKAP1L/PNP/IL2RG	BP
GO_BP_MM_POSITIVE_REGULATION_OF_CALCIUM-MEDIATED_SIGNALING	GO_BP_MM_POSITIVE_REGULATION_OF_CALCIUM-MEDIATED_SIGNALING	15	0.641056	1.56068	0.033634	0.199999	0.16832	3123	tags=47%, list=14%, signal=40%	CCL3/CD8A/ADORA3/CD3E/ZAP70/ADA/CD4	BP
GO_MF_MM_MHC_CLASS_I_PROTEIN_BINDING	GO_MF_MM_MHC_CLASS_I_PROTEIN_BINDING	10	0.708814	1.56352	0.0338052	0.200451	0.1687	2570	tags=40%, list=11%, signal=35%	TAP1/KLRK1/TAP2/TUBB5	MF
GO_BP_MM_GLUCOSE_TRANSPORT	GO_BP_MM_GLUCOSE_TRANSPORT	17	-0.569053	-1.54515	0.0344637	0.203781	0.171503	5246	tags=47%, list=23%, signal=36%	FABP5/SLC2A8/STXBP4/YES1/EDN1/SLC2A4/SLC2A5/KLF15	BP
GO_CC_MM_CELL_SURFACE	GO_CC_MM_CELL_SURFACE	304	0.324373	1.28396	0.0349985	0.205909	0.173294	2589	tags=19%, list=12%, signal=17%	CCR5/GJD3/TNF/CD8A/HMMR/CD8B1/TIGIT/TNFSF18/PCSK9/TNFRSF12A/CLEC12A/RTN4RL2/KLRK1/LGALS1/CLEC5A/THY1/SFRP1/IL2RA/TMPRSS11D/ITGAM/CD6/F3/LY6D/NTRK1/ELANE/VCAM1/CD14/GREM1/TLR2/WISP2/PLAU/TREML2/HBEGF/PLA2G5/WNT7A/TNFSF4/NOD2/CTSB/MSLN/SLAMF1/WNT5A/CAV3/MMP25/ITGA4/TNFRSF4/CD53/WNT6/TRPC4/H2-BL/ITGA5/DCSTAMP/PPFIA3/PLAT/ADA/PTPRC/SPN/CLEC2I	CC
GO_BP_MM_RESPONSE_TO_PROGESTERONE_STIMULUS	GO_BP_MM_RESPONSE_TO_PROGESTERONE_STIMULUS	27	0.54544	1.51742	0.0350193	0.205909	0.173294	897	tags=19%, list=4%, signal=18%	CCL2/SOCS1/CCNE1/CLDN4/SOCS3	BP
GO_BP_MM_SENSORY_PERCEPTION_OF_SMELL	GO_BP_MM_SENSORY_PERCEPTION_OF_SMELL	56	0.454018	1.45247	0.0351848	0.206307	0.173629	3163	tags=32%, list=14%, signal=28%	OLFR56/GJB4/OLFR1395/OMP/OLFR99/CNGA2/OLFR1217/OLFR78/OLFR543/OLFR1033/OLFR460/OLFR1417/OLFR93/OLFR1444/OLFR700/OLFR1396/OLFR545/OLFR1423	BP
GO_BP_MM_HAIR_FOLLICLE_MORPHOGENESIS	GO_BP_MM_HAIR_FOLLICLE_MORPHOGENESIS	20	0.589124	1.53347	0.0354808	0.207464	0.174603	2665	tags=35%, list=12%, signal=31%	WNT10A/FST/TRP63/RUNX3/SNAI1/NGFR/ATP7A	BP
GO_BP_MM_POSITIVE_REGULATION_OF_NF-KAPPAB_IMPORT_INTO_NUCLEUS	GO_BP_MM_POSITIVE_REGULATION_OF_NF-KAPPAB_IMPORT_INTO_NUCLEUS	12	0.675972	1.56028	0.0358256	0.2089	0.175811	3334	tags=50%, list=15%, signal=43%	TNF/GREM1/TLR2/TLR7/TLR3/TLR4	BP
GO_MF_MM_BETA-CATENIN_BINDING	GO_MF_MM_BETA-CATENIN_BINDING	55	-0.393674	-1.41608	0.0360621	0.209329	0.176173	2641	tags=45%, list=12%, signal=40%	SUFU/BTRC/DLG5/SHROOM2/PXN/MET/6030458C11RIK/BCL9L/TCF7/EP300/PTPRK/CTNNA1/NUMB/AXIN2/SOX17/APC2/LEF1/CDH2/SMAD7/PTPRT/SLC9A3R2/CDH5/CALCOCO1/PTPRU/GRIN2B	MF
GO_BP_MM_B_CELL_HOMEOSTASIS	GO_BP_MM_B_CELL_HOMEOSTASIS	16	0.626828	1.54876	0.0360981	0.209329	0.176173	3492	tags=50%, list=16%, signal=42%	BAK1/NCKAP1L/CASP3/BCL2A1A/TNFSF13B/TNFRSF13B/FOXP3/PIK3CD	BP
GO_BP_MM_ERYTHROCYTE_DIFFERENTIATION	GO_BP_MM_ERYTHROCYTE_DIFFERENTIATION	28	-0.484952	-1.49625	0.0362772	0.20979	0.17656	2703	tags=25%, list=12%, signal=22%	THRA/TAL1/KLF1/TRIM10/EPAS1/PLCB1/ALAS2	BP
GO_BP_MM_PROTEIN_COMPLEX_ASSEMBLY	GO_BP_MM_PROTEIN_COMPLEX_ASSEMBLY	46	0.474035	1.46628	0.036923	0.21294	0.179211	3184	tags=26%, list=14%, signal=22%	CCNB1/CDK1/TAP2/CD3D/NCKAP1L/PAK3/PML/WAS/H2-DMA/NUPR1/SOX9/GMNN	BP
GO_MF_MM_STRUCTURAL_CONSTITUENT_OF_RIBOSOME	GO_MF_MM_STRUCTURAL_CONSTITUENT_OF_RIBOSOME	186	0.350496	1.32674	0.0371346	0.213575	0.179745	7289	tags=44%, list=32%, signal=30%	GM3550/ITGAM/RPL36AL/GM10709/GM10269/GM10020/RPL10A-PS2/GM5786/GM10036/MRPS22/RPL27-PS3/GM10275/MRPL19/RPS13-PS2/GM8730/MRPS18B/MRPL16/RPS2/RPS27L/MRPL30/GM6096/MRPL52/GM10076/RPSA-PS10/RPS10-PS1/MRPL13/GM11808/MRPL35/GM2000/MRPS2/RSL1D1/MRPL32/RPS26-PS1/MRPS18C/RPLP0/MRPL51/RPL39/MRPL17/MRPL20/RPS26/RPL7L1/MRPL12/GM10073/MRPL27/MRPL18/RPS18/GM10288/RPL27/GM8420/RPS13/RPL35/MRPS16/MRPS10/RPL41/MR…	MF
GO_BP_MM_RESPONSE_TO_ARSENIC-CONTAINING_SUBSTANCE	GO_BP_MM_RESPONSE_TO_ARSENIC-CONTAINING_SUBSTANCE	10	-0.659986	-1.54098	0.0375807	0.215552	0.181409	6	tags=30%, list=0%, signal=30%	NR3C1/FECH/CYP1A1	BP
GO_BP_MM_REGULATION_OF_MAPK_CASCADE	GO_BP_MM_REGULATION_OF_MAPK_CASCADE	13	-0.612227	-1.54119	0.0379767	0.216435	0.182152	4618	tags=46%, list=21%, signal=37%	CD24A/ID1/TIMP2/DRD2/GRM1/GRIN2B	BP
GO_BP_MM_CALCIUM_ION_HOMEOSTASIS	GO_BP_MM_CALCIUM_ION_HOMEOSTASIS	12	-0.628158	-1.54501	0.0380114	0.216435	0.182152	2897	tags=42%, list=13%, signal=36%	EPHB6/KDR/CAV1/HRC/ATP6V1B1	BP
GO_BP_MM_POSITIVE_REGULATION_OF_NEURON_APOPTOTIC_PROCESS	GO_BP_MM_POSITIVE_REGULATION_OF_NEURON_APOPTOTIC_PROCESS	37	0.498676	1.48017	0.0380431	0.216435	0.182152	2890	tags=24%, list=13%, signal=21%	CCL3/TNF/PCSK9/TFAP2A/CASP3/MUSK/FASL/RHOC/CASP7	BP
GO_BP_MM_CELLULAR_ZINC_ION_HOMEOSTASIS	GO_BP_MM_CELLULAR_ZINC_ION_HOMEOSTASIS	12	0.672503	1.55227	0.0382458	0.217001	0.182629	2508	tags=42%, list=11%, signal=37%	MT2/MT1/SLC39A14/LCK/MT3	BP
GO_CC_MM_MITOCHONDRIAL_ENVELOPE	GO_CC_MM_MITOCHONDRIAL_ENVELOPE	18	-0.553487	-1.52693	0.0384785	0.217735	0.183247	2147	tags=28%, list=10%, signal=25%	BNIP3L/BNIP3/CIDEA/CYP27A1/UCP1	CC
GO_CC_MM_ACROSOMAL_MEMBRANE	GO_CC_MM_ACROSOMAL_MEMBRANE	12	-0.627038	-1.54225	0.0387154	0.218487	0.18388	4793	tags=58%, list=21%, signal=46%	BSG/SUN1/RND2/PCSK4/CAV2/SPACA3/CAV1	CC
GO_BP_MM_VENTRICULAR_CARDIAC_MUSCLE_TISSUE_MORPHOGENESIS	GO_BP_MM_VENTRICULAR_CARDIAC_MUSCLE_TISSUE_MORPHOGENESIS	22	-0.518786	-1.50928	0.0393363	0.221223	0.186182	2502	tags=36%, list=11%, signal=32%	SMAD7/MYH7/FGFR2/TNNI3/MYL2/MYH6/TGFBR3/MYL3	BP
GO_BP_MM_EPIDERMAL_GROWTH_FACTOR_RECEPTOR_SIGNALING_PATHWAY	GO_BP_MM_EPIDERMAL_GROWTH_FACTOR_RECEPTOR_SIGNALING_PATHWAY	19	0.592359	1.52243	0.0394102	0.221223	0.186182	3749	tags=32%, list=17%, signal=26%	EREG/AREG/HBEGF/PTK2B/SOX9/ARF4	BP
GO_BP_MM_NEGATIVE_REGULATION_OF_T_CELL_RECEPTOR_SIGNALING_PATHWAY	GO_BP_MM_NEGATIVE_REGULATION_OF_T_CELL_RECEPTOR_SIGNALING_PATHWAY	11	0.684504	1.54719	0.0397559	0.22257	0.187316	1864	tags=36%, list=8%, signal=33%	THY1/UBASH3A/PTPN22/PTPN6	BP
GO_MF_MM_G-PROTEIN_COUPLED_RECEPTOR_ACTIVITY	GO_MF_MM_G-PROTEIN_COUPLED_RECEPTOR_ACTIVITY	152	0.362041	1.34033	0.0403385	0.225232	0.189556	3272	tags=26%, list=15%, signal=23%	GPR31B/GPR84/C3AR1/OLFR56/HTR7/GPR176/GPR35/GPR141/GPR88/QRFPR/OLFR99/GPR25/FFAR2/GPR85/CALCR/PTGIR/GPR65/GPR68/OLFR1217/OLFR78/OLFR543/RRH/OLFR1033/OLFR460/PTH2R/OLFR1417/OPN3/GPR142/OLFR93/CYSLTR2/OLFR1444/CELSR3/PROKR1/OLFR1396/S1PR2/OLFR545/OLFR1423/GPBAR1/PTH1R/F2RL1	MF
GO_BP_MM_POSITIVE_REGULATION_OF_RAS_PROTEIN_SIGNAL_TRANSDUCTION	GO_BP_MM_POSITIVE_REGULATION_OF_RAS_PROTEIN_SIGNAL_TRANSDUCTION	14	0.643623	1.54084	0.040503	0.225552	0.189826	2692	tags=43%, list=12%, signal=38%	IGF1/DGKI/NTRK1/NRG1/CSF1/RASGRF1	BP
GO_CC_MM_SECRETORY_GRANULE	GO_CC_MM_SECRETORY_GRANULE	62	0.438751	1.42863	0.0407085	0.225764	0.190004	3635	tags=32%, list=16%, signal=27%	TNF/HCRT/THBS1/SCG2/ELANE/FSTL3/GCG/LTF/PTPRN2/CHGA/PLAT/GARS/ATP7A/GAL/MYO5A/RAB37/ACTN1/MPO/CTSG/CTSL	CC
GO_MF_MM_LIGAND-ACTIVATED_SEQUENCE-SPECIFIC_DNA_BINDING_RNA_POLYMERASE_II_TRANSCRIPTION_FACTOR_ACTIVITY	GO_MF_MM_LIGAND-ACTIVATED_SEQUENCE-SPECIFIC_DNA_BINDING_RNA_POLYMERASE_II_TRANSCRIPTION_FACTOR_ACTIVITY	28	-0.479409	-1.47915	0.0407556	0.225764	0.190004	5935	tags=50%, list=26%, signal=37%	RXRB/NR4A3/RXRA/PPARG/VDR/PGR/RORA/AHR/THRA/NR4A2/NR2F1/RORB/NR1I2/ESRRG	MF
GO_BP_MM_NOTCH_SIGNALING_PATHWAY	GO_BP_MM_NOTCH_SIGNALING_PATHWAY	57	-0.384921	-1.39373	0.0411847	0.227141	0.191163	4716	tags=33%, list=21%, signal=26%	MAML3/APH1B/HES1/JAG1/DNER/APH1C/CFD/APP/NOTCH1/JAG2/MIB2/NOTCH3/ASCL1/CNTN1/DLL4/NOTCH4/MESP1/EFNB2/HEY1	BP
GO_BP_MM_REGULATION_OF_DNA_REPLICATION	GO_BP_MM_REGULATION_OF_DNA_REPLICATION	10	0.697993	1.53965	0.04122	0.227141	0.191163	3525	tags=50%, list=16%, signal=42%	ESCO2/DSCC1/PCNA-PS2/GMNN/PCNA	BP
GO_BP_MM_NEGATIVE_REGULATION_OF_T_CELL_ACTIVATION	GO_BP_MM_NEGATIVE_REGULATION_OF_T_CELL_ACTIVATION	12	0.66711	1.53982	0.0415826	0.228332	0.192166	2684	tags=42%, list=12%, signal=37%	LAG3/TIGIT/PTPN22/SPN/LAX1	BP
GO_MF_MM_DNA-DIRECTED_DNA_POLYMERASE_ACTIVITY	GO_MF_MM_DNA-DIRECTED_DNA_POLYMERASE_ACTIVITY	25	0.548344	1.49882	0.0417006	0.228332	0.192166	5707	tags=48%, list=25%, signal=36%	POLE/POLQ/DNTT/POLE2/POLA1/POLH/POLI/POLA2/MYBBP1A/POLN/POLD3/POLD2	MF
GO_BP_MM_TRANSLATION	GO_BP_MM_TRANSLATION	195	0.345006	1.31225	0.0417615	0.228332	0.192166	7289	tags=43%, list=32%, signal=29%	GM3550/ITGAM/EIF2AK2/RPL36AL/RBM3/GM10709/GM10269/GM10020/RPL10A-PS2/GM5786/EEF1E1/GM10036/EIF2S1/RPL27-PS3/GM10275/MRPL19/RPS13-PS2/AIMP2/MRPS18B/MRPL16/RPS2/RPS27L/MRPL30/GM6096/MRPL52/GM10076/RPSA-PS10/MRPL13/GM11808/MRPL35/GM2000/MRPS2/RSL1D1/MRPL32/RPS26-PS1/MRPS18C/MRPL51/RPL39/MRPL17/MRPL20/RPS26/RPL7L1/MRPL12/MRPL27/MRPL18/RPS18/GM10288/RPL27/AIMP1/GM8420/RPS13/RPL35/EPRS/MRPS16/MRPS10/RP…	BP
GO_BP_MM_CILIUM_MORPHOGENESIS	GO_BP_MM_CILIUM_MORPHOGENESIS	33	-0.452795	-1.45599	0.0421485	0.229851	0.193444	9706	tags=73%, list=43%, signal=41%	UNC119B/WDPCP/KIF3A/ASAP1/TCTN1/TTLL1/MKS1/TCTN2/IFT88/PARVA/TMEM216/TCTN3/NPHP3/CC2D2A/WWTR1/IFT43/AVIL/DNAAF1/IFT122/BBS1/ARL3/MKKS/BBS2/GSN	BP
GO_BP_MM_POSITIVE_REGULATION_OF_CELL_GROWTH	GO_BP_MM_POSITIVE_REGULATION_OF_CELL_GROWTH	51	0.456729	1.43881	0.042342	0.23031	0.19383	4598	tags=31%, list=20%, signal=25%	KRT17/SFN/SFRP1/CXCL16/NRG1/HBEGF/PTK2B/CYBA/TAF9/RHOC/CD38/NGF/ACSL4/ALOX12/PPP1R1C/EXOSC9	BP
GO_BP_MM_POSITIVE_REGULATION_OF_PEPTIDYL-THREONINE_PHOSPHORYLATION	GO_BP_MM_POSITIVE_REGULATION_OF_PEPTIDYL-THREONINE_PHOSPHORYLATION	13	0.651423	1.53289	0.0431061	0.233862	0.196819	1918	tags=23%, list=9%, signal=21%	PLK1/GCG/WNT5A	BP
GO_MF_MM_CYSTEINE-TYPE_PEPTIDASE_ACTIVITY	GO_MF_MM_CYSTEINE-TYPE_PEPTIDASE_ACTIVITY	62	0.435932	1.41945	0.0435378	0.235509	0.198205	3635	tags=27%, list=16%, signal=23%	ESPL1/CTSS/CASP4/CASP1/CTSH/CTSW/CTSB/CTSC/CASP12/CASP3/CTSZ/TINAGL1/CASP7/CTSK/UCHL3/CASP8/CTSL	MF
GO_BP_MM_INTEGRIN-MEDIATED_SIGNALING_PATHWAY	GO_BP_MM_INTEGRIN-MEDIATED_SIGNALING_PATHWAY	67	0.427511	1.41051	0.0436334	0.235509	0.198205	4510	tags=40%, list=20%, signal=32%	FCER1G/ITGAM/COL3A1/VAV1/ADAM8/ITGAD/ITGB8/PLEK/ITGB6/ITGA4/FGR/LAT/ITGA5/ADAMTS2/TYROBP/PTK2B/ITGB7/ILK/ITGB2/ITGAX/ITGA7/ITGA3/ITGAV/TEC/ITGB3BP/CTGF/ITGAL	BP
GO_BP_MM_OSTEOCLAST_DIFFERENTIATION	GO_BP_MM_OSTEOCLAST_DIFFERENTIATION	21	0.571045	1.5031	0.0438521	0.236084	0.198689	4640	tags=48%, list=21%, signal=38%	TNF/TNFRSF11A/CALCR/CSF1/DCSTAMP/CD300LF/JUNB/EPHA2/TNFSF11/OSTM1	BP
GO_MF_MM_MITOGEN-ACTIVATED_PROTEIN_KINASE_KINASE_KINASE_BINDING	GO_MF_MM_MITOGEN-ACTIVATED_PROTEIN_KINASE_KINASE_KINASE_BINDING	15	-0.578485	-1.51667	0.0440284	0.236298	0.19887	4907	tags=47%, list=22%, signal=37%	DAB2IP/PPEF2/MAPK8IP1/MAP3K11/MAPK8IP3/MAP4K2/DIXDC1	MF
GO_BP_MM_ZINC_ION_TRANSPORT	GO_BP_MM_ZINC_ION_TRANSPORT	21	0.570656	1.50207	0.0441622	0.236298	0.19887	4112	tags=38%, list=18%, signal=31%	SLC39A2/SLC39A14/SLC30A2/MT3/SLC39A1/SLC39A7/SLC30A4/SLC39A11	BP
GO_BP_MM_VASCULOGENESIS	GO_BP_MM_VASCULOGENESIS	58	-0.381567	-1.38605	0.0442467	0.236298	0.19887	2900	tags=34%, list=13%, signal=30%	GJC1/SOX17/HDAC7/CTNNB1/ANGPT1/EGFL7/HEG1/FOXF1/FZD4/RASIP1/TEAD2/RAMP2/TNNI3/KDR/CITED2/ENG/CAV1/TEK/SOX18/HEY1	BP
GO_BP_MM_POSITIVE_REGULATION_OF_TYROSINE_PHOSPHORYLATION_OF_STAT3_PROTEIN	GO_BP_MM_POSITIVE_REGULATION_OF_TYROSINE_PHOSPHORYLATION_OF_STAT3_PROTEIN	16	0.61633	1.52282	0.044341	0.236298	0.19887	1227	tags=25%, list=5%, signal=24%	IL6/LIF/IL12B/IL23A	BP
GO_BP_MM_NERVOUS_SYSTEM_DEVELOPMENT	GO_BP_MM_NERVOUS_SYSTEM_DEVELOPMENT	132	-0.305185	-1.27513	0.0450334	0.239382	0.201465	2963	tags=21%, list=13%, signal=19%	GFRA1/JUP/NDRG2/NTF3/CXCR4/EFNB1/NR4A2/RET/SLC1A2/FGF1/VEGFA/GPSM1/SEMA4G/PDE5A/ATOH8/SEMA6C/CABLES1/ASCL1/ITGA8/APOB/GAP43/MYT1/EPM2A/SMARCA2/SCN3B/EFNB2/RGS9/CNTN4	BP
GO_BP_MM_BRAIN_MORPHOGENESIS	GO_BP_MM_BRAIN_MORPHOGENESIS	11	-0.633159	-1.51826	0.0452506	0.239931	0.201927	6246	tags=64%, list=28%, signal=46%	PTEN/PCNT/BBS1/MKKS/BBS2/SLC6A4/SHANK3	BP
GO_MF_MM_PEPTIDE_HORMONE_BINDING	GO_MF_MM_PEPTIDE_HORMONE_BINDING	17	-0.554513	-1.50567	0.0455594	0.240961	0.202794	3099	tags=53%, list=14%, signal=46%	GIPR/NPR2/AVPR1A/AGTR1A/NPR1/EDNRB/NPR3/OXTR/GLP1R	MF
GO_BP_MM_CELLULAR_RESPONSE_TO_VASCULAR_ENDOTHELIAL_GROWTH_FACTOR_STIMULUS	GO_BP_MM_CELLULAR_RESPONSE_TO_VASCULAR_ENDOTHELIAL_GROWTH_FACTOR_STIMULUS	12	-0.616177	-1.51554	0.0465684	0.244732	0.205968	4265	tags=67%, list=19%, signal=54%	GAS1/PRKD1/PRKD2/VEGFA/RAMP2/FLT4/KDR/FLT1	BP
GO_BP_MM_BONE_REMODELING	GO_BP_MM_BONE_REMODELING	14	0.635177	1.52062	0.0469257	0.244732	0.205968	549	tags=21%, list=2%, signal=21%	IL6/GM12253/TPH1	BP
GO_BP_MM_GLYCOGEN_BIOSYNTHETIC_PROCESS	GO_BP_MM_GLYCOGEN_BIOSYNTHETIC_PROCESS	14	-0.58735	-1.51049	0.0470454	0.244732	0.205968	445	tags=21%, list=2%, signal=21%	ACADM/PHKG1/GYS2	BP
GO_BP_MM_POSITIVE_REGULATION_OF_CELL_CYCLE_ARREST	GO_BP_MM_POSITIVE_REGULATION_OF_CELL_CYCLE_ARREST	15	0.623028	1.51679	0.0472448	0.244732	0.205968	548	tags=13%, list=2%, signal=13%	HMGA2/BRCA1	BP
GO_MF_MM_ESTROGEN_RECEPTOR_BINDING	GO_MF_MM_ESTROGEN_RECEPTOR_BINDING	19	-0.533084	-1.4918	0.047266	0.244732	0.205968	4521	tags=37%, list=20%, signal=29%	FOXQ1/CTNNB1/DDX17/LEF1/DDX5/ZFP366/GRM1	MF
GO_MF_MM_TRIGLYCERIDE_LIPASE_ACTIVITY	GO_MF_MM_TRIGLYCERIDE_LIPASE_ACTIVITY	11	-0.630591	-1.5121	0.0472758	0.244732	0.205968	3083	tags=73%, list=14%, signal=63%	LIPG/LIPE/PNPLA2/LPL/MGLL/CES1D/PNPLA3/CEL	MF
GO_CC_MM_SARCOPLASMIC_RETICULUM_MEMBRANE	GO_CC_MM_SARCOPLASMIC_RETICULUM_MEMBRANE	23	-0.502163	-1.47637	0.0474121	0.244732	0.205968	5784	tags=57%, list=26%, signal=42%	RYR2/ART1/ATP2A1/SLN/TMEM38A/CAMK2B/TMEM109/ITPR2/RYR3/SYNE2/HRC/ATP2A3/DHRS7C	CC
GO_BP_MM_TISSUE_REGENERATION	GO_BP_MM_TISSUE_REGENERATION	18	0.591432	1.50181	0.0474192	0.244732	0.205968	1286	tags=33%, list=6%, signal=31%	CCNB1/DMBT1/GATM/APOD/NINJ2/SERPINE1	BP
GO_CC_MM_PROTEIN_SERINE_THREONINE_PHOSPHATASE_COMPLEX	GO_CC_MM_PROTEIN_SERINE_THREONINE_PHOSPHATASE_COMPLEX	12	-0.614717	-1.51195	0.0474703	0.244732	0.205968	6606	tags=75%, list=29%, signal=53%	ILKAP/PPP4R4/PPM1A/PPM1B/PPM1D/PDP2/PPM1K/PPM1F/PPM1L	CC
GO_BP_MM_SKELETAL_SYSTEM_DEVELOPMENT	GO_BP_MM_SKELETAL_SYSTEM_DEVELOPMENT	67	0.424346	1.40007	0.0475447	0.244732	0.205968	3714	tags=31%, list=17%, signal=26%	GDF3/PITX1/TRP63/COL3A1/COL5A2/COL1A1/FBN1/RECQL4/SH3PXD2B/LGALS3/COL1A2/NOG/PAX1/HEXB/RUNX2/ACP2/ROR2/SOX9/PTH1R/CHRD/COL11A2	BP
GO_MF_MM_SCAVENGER_RECEPTOR_ACTIVITY	GO_MF_MM_SCAVENGER_RECEPTOR_ACTIVITY	36	0.492121	1.45234	0.0475513	0.244732	0.205968	3035	tags=39%, list=13%, signal=34%	MSR1/DMBT1/LGALS3BP/CD6/PRG4/CD163/CD5/CXCL16/LOXL4/TMPRSS4/TINAGL1/SSC5D/HHIPL1/LOXL3	MF
GO_BP_MM_CELLULAR_RESPONSE_TO_ORGANIC_CYCLIC_COMPOUND	GO_BP_MM_CELLULAR_RESPONSE_TO_ORGANIC_CYCLIC_COMPOUND	38	0.48464	1.44627	0.0476923	0.244859	0.206075	1069	tags=16%, list=5%, signal=15%	CCL2/CCNB1/CCL3/TNF/LGALS1/CCL5	BP
GO_BP_MM_G1_S_TRANSITION_OF_MITOTIC_CELL_CYCLE	GO_BP_MM_G1_S_TRANSITION_OF_MITOTIC_CELL_CYCLE	47	0.460609	1.43016	0.0479008	0.245332	0.206472	2721	tags=21%, list=12%, signal=19%	IQGAP3/CDCA5/INHBA/POLE/SLFN1/SKP2/RHOU/RCC1/CCND1/PLK3	BP
GO_BP_MM_APOPTOTIC_PROCESS	GO_BP_MM_APOPTOTIC_PROCESS	425	0.304071	1.23277	0.0480198	0.245344	0.206483	4434	tags=19%, list=20%, signal=16%	GZMB/IL24/IFNG/KRT20/PDCD1/TNF/MELK/CDK1/LCN2/CKAP2/TPX2/SFN/BUB1B/TRP63/TNFRSF12A/CLCA2/TMEM173/CCNB1IP1/INSL6/XAF1/CASP4/KRT18/KRT8/BID/CASP1/TNS4/PRUNE2/NAIP2/GREM1/BAK1/SP110/LCK/GPR65/FAM3B/CCK/PHLDA1/CASP12/CASP3/LITAF/FASL/NUAK2/TRIM69/DNASE1L3/GM9845/TWIST1/BCL2A1A/MALT1/NAIP6/OSM/CASP7/GJA1/ZC3H12A/BTK/BCL2L14/NEK6/PPP1R13L/PGLYRP1/EIF5A/CYCS/SLC9A3R1/EGLN3/SOD2/E2F1/CASP8/ANK2/AEN/CHEK2…	BP
GO_BP_MM_REGULATION_OF_JNK_CASCADE	GO_BP_MM_REGULATION_OF_JNK_CASCADE	16	-0.56072	-1.49717	0.0483631	0.245608	0.206705	6009	tags=56%, list=27%, signal=41%	DVL2/SH3RF1/MAPK8IP1/MAP3K11/MAPK8IP3/IGF1R/EPHB1/DIXDC1/GRIK2	BP
GO_BP_MM_EPIDERMIS_DEVELOPMENT	GO_BP_MM_EPIDERMIS_DEVELOPMENT	28	0.524998	1.47225	0.0483742	0.245608	0.206705	557	tags=14%, list=2%, signal=14%	SPRR2A3/POU3F1/FOXN1/TRP63	BP
GO_BP_MM_REGULATION_OF_G-PROTEIN_COUPLED_RECEPTOR_PROTEIN_SIGNALING_PATHWAY	GO_BP_MM_REGULATION_OF_G-PROTEIN_COUPLED_RECEPTOR_PROTEIN_SIGNALING_PATHWAY	25	-0.486813	-1.46393	0.0486264	0.245608	0.206705	4031	tags=44%, list=18%, signal=36%	DYNLT1C/RAMP1/PLCE1/RAMP3/KCTD12B/ARRB1/RAMP2/GPSM1/KCTD8/PLCB1/RGS9	BP
GO_CC_MM_SPINDLE_MIDZONE	GO_CC_MM_SPINDLE_MIDZONE	10	0.689181	1.52021	0.0486534	0.245608	0.206705	676	tags=30%, list=3%, signal=29%	PLK1/CDC6/RACGAP1	CC
GO_BP_MM_DEFINITIVE_HEMOPOIESIS	GO_BP_MM_DEFINITIVE_HEMOPOIESIS	11	-0.628246	-1.50647	0.0487566	0.245608	0.206705	3662	tags=45%, list=16%, signal=38%	MEIS1/HOXB4/TAL1/TGFBR3/GATA2	BP
GO_BP_MM_REGULATION_OF_SMALL_GTPASE_MEDIATED_SIGNAL_TRANSDUCTION	GO_BP_MM_REGULATION_OF_SMALL_GTPASE_MEDIATED_SIGNAL_TRANSDUCTION	52	-0.389074	-1.38424	0.0487715	0.245608	0.206705	7120	tags=58%, list=32%, signal=40%	SYNGAP1/SOS2/RGL1/RASGRF2/RAPGEF3/RAPGEF1/RALGAPA1/SIPA1L3/DAB2IP/RASAL2/SIPA1L1/RGL3/RASGRP4/1700123K08RIK/SIPA1L2/RASGEF1C/SIPA1/RGL2/TSC2/KNDC1/CDC42BPA/RAPGEF5/1700001J03RIK/RASGRP2/RASGRP3/RASGEF1B/RASGEF1A/GM6408/RAPGEF4/RAP1GAP	BP
GO_BP_MM_STEM_CELL_DIFFERENTIATION	GO_BP_MM_STEM_CELL_DIFFERENTIATION	17	0.599069	1.50141	0.0490362	0.246351	0.207331	3635	tags=41%, list=16%, signal=35%	HMGA2/A2M/ETV4/OSR1/RUNX2/SOX21/CTSL	BP
GO_MF_MM_EXTRACELLULAR_MATRIX_STRUCTURAL_CONSTITUENT	GO_MF_MM_EXTRACELLULAR_MATRIX_STRUCTURAL_CONSTITUENT	22	0.558496	1.48478	0.0491809	0.24649	0.207447	2232	tags=32%, list=10%, signal=29%	COL3A1/COL5A2/COL1A1/FBN1/LAMA1/COL1A2/COL5A1	MF
GO_MF_MM_OXIDOREDUCTASE_ACTIVITY_ACTING_ON_CH-OH_GROUP_OF_DONORS	GO_MF_MM_OXIDOREDUCTASE_ACTIVITY_ACTING_ON_CH-OH_GROUP_OF_DONORS	11	-0.627084	-1.50369	0.049693	0.247927	0.208656	4662	tags=55%, list=21%, signal=43%	AOX1/D2HGDH/CHDH/DCXR/GPD1/AOX3	MF
GO_MF_MM_ION_CHANNEL_BINDING	GO_MF_MM_ION_CHANNEL_BINDING	22	-0.507208	-1.47559	0.0497031	0.247927	0.208656	6476	tags=59%, list=29%, signal=42%	ABCC8/PACS1/KCNJ11/SCN4B/YES1/CTNNB1/PKD2/ABCC9/TRPC1/PKD1/PHPT1/CDH5/SCN3B	MF
GO_BP_MM_CYTOKINE_PRODUCTION	GO_BP_MM_CYTOKINE_PRODUCTION	20	0.570816	1.48581	0.0503252	0.250275	0.210632	5336	tags=55%, list=24%, signal=42%	CXCL5/PTAFR/TNFSF4/NFATC2/CD4/FOXP3/G6PDX/ITK/MAF/IRAK4/REL	BP
GO_BP_MM_POSITIVE_REGULATION_OF_CARDIAC_MUSCLE_CELL_PROLIFERATION	GO_BP_MM_POSITIVE_REGULATION_OF_CARDIAC_MUSCLE_CELL_PROLIFERATION	13	0.642515	1.51193	0.0504116	0.250275	0.210632	1998	tags=31%, list=9%, signal=28%	CCNB1/CDK1/NRG1/FGF9	BP
GO_MF_MM_CYTOSKELETAL_ADAPTOR_ACTIVITY	GO_MF_MM_CYTOSKELETAL_ADAPTOR_ACTIVITY	15	-0.569436	-1.49295	0.0511848	0.252805	0.212762	4847	tags=87%, list=22%, signal=68%	ARHGAP10/ASAP1/SH3GLB1/GAS2L1/GAS2L2/SH3GLB2/BAIAP2/MTSS1/BAIAP2L1/ARHGAP26/ARHGAP42/MTSS1L/BAIAP2L2	MF
GO_BP_MM_NEGATIVE_REGULATION_OF_INFLAMMATORY_RESPONSE	GO_BP_MM_NEGATIVE_REGULATION_OF_INFLAMMATORY_RESPONSE	43	0.467282	1.42699	0.0512541	0.252805	0.212762	3509	tags=37%, list=16%, signal=31%	IL10/CHRNA7/MEFV/IL2RA/AOAH/CD276/PTGER4/NT5E/TNFAIP3/ACP5/TNFRSF1B/ADA/IER3/ADORA2A/FOXP3/NLRP3	BP
GO_BP_MM_RECIPROCAL_MEIOTIC_RECOMBINATION	GO_BP_MM_RECIPROCAL_MEIOTIC_RECOMBINATION	15	0.618067	1.50472	0.0512816	0.252805	0.212762	4781	tags=53%, list=21%, signal=42%	RAD51/TRIP13/SPO11/TOPBP1/RAD51C/PMS1/MSH4/MSH5	BP
GO_BP_MM_RESPONSE_TO_GLUCAGON_STIMULUS	GO_BP_MM_RESPONSE_TO_GLUCAGON_STIMULUS	11	-0.624327	-1.49707	0.0520665	0.256075	0.215514	5723	tags=55%, list=25%, signal=41%	SREBF1/HMGCS2/STK11/QDPR/AQP2/CPS1	BP
GO_MF_MM_EPHRIN_RECEPTOR_BINDING	GO_MF_MM_EPHRIN_RECEPTOR_BINDING	24	-0.49	-1.45814	0.0521963	0.256115	0.215547	3790	tags=33%, list=17%, signal=28%	CHN1/EFNB3/NGEF/EFNB1/ANKS1/EFNA1/AQP1/EFNB2	MF
GO_BP_MM_REVERSE_CHOLESTEROL_TRANSPORT	GO_BP_MM_REVERSE_CHOLESTEROL_TRANSPORT	11	-0.62383	-1.49588	0.0526981	0.256879	0.216191	7124	tags=82%, list=32%, signal=56%	ABCA1/LIPG/ABCA5/ABCG1/APOM/SCARB1/HNF1A/APOA2/APOA1	BP
GO_BP_MM_ADULT_BEHAVIOR	GO_BP_MM_ADULT_BEHAVIOR	10	-0.6402	-1.49478	0.052712	0.256879	0.216191	7564	tags=80%, list=34%, signal=53%	MAFG/MET/NR4A3/BBS1/NRXN1/SLC1A2/DRD2/BBS2	BP
GO_BP_MM_POSITIVE_REGULATION_OF_MEMBRANE_PROTEIN_ECTODOMAIN_PROTEOLYSIS	GO_BP_MM_POSITIVE_REGULATION_OF_MEMBRANE_PROTEIN_ECTODOMAIN_PROTEOLYSIS	11	0.668488	1.51099	0.0527182	0.256879	0.216191	1844	tags=36%, list=8%, signal=33%	IFNG/TNF/ADAM8/TNFRSF1B	BP
GO_MF_MM_TRANSFERASE_ACTIVITY_TRANSFERRING_HEXOSYL_GROUPS	GO_MF_MM_TRANSFERASE_ACTIVITY_TRANSFERRING_HEXOSYL_GROUPS	33	0.498841	1.44716	0.05294	0.257364	0.216599	4796	tags=36%, list=21%, signal=29%	HAS2/B4GALNT4/HAS1/CHSY3/UGT1A7C/GBGT1/MGAT4A/ALG8/CHPF2/ALG3/ALG13/EXT1	MF
GO_MF_MM_NAD_ADP-RIBOSYLTRANSFERASE_ACTIVITY	GO_MF_MM_NAD_ADP-RIBOSYLTRANSFERASE_ACTIVITY	19	0.576089	1.48062	0.053403	0.259017	0.21799	2540	tags=32%, list=11%, signal=28%	PARP9/PARP14/PARP12/PARP11/PARP10/PARP3	MF
GO_BP_MM_REGULATION_OF_ACTIN_FILAMENT_POLYMERIZATION	GO_BP_MM_REGULATION_OF_ACTIN_FILAMENT_POLYMERIZATION	14	0.625969	1.49858	0.0540521	0.261175	0.219806	6735	tags=79%, list=30%, signal=55%	ELN/PAK3/CORO1A/CLEC2I/GM16372/ARPC1B/ARPC2/ACTR3B/LATS1/ARPC5/ARPC3	BP
GO_BP_MM_CAMP_BIOSYNTHETIC_PROCESS	GO_BP_MM_CAMP_BIOSYNTHETIC_PROCESS	15	-0.566585	-1.48547	0.0541609	0.261175	0.219806	4710	tags=60%, list=21%, signal=47%	ADCY5/ADCY1/ADCY6/ADCY9/CALCRL/ADCY4/RAMP2/ADCY8/PTH2	BP
GO_BP_MM_MEMORY	GO_BP_MM_MEMORY	32	-0.446451	-1.42574	0.0543411	0.261175	0.219806	1348	tags=28%, list=6%, signal=26%	SLC6A4/ADRB1/SHANK3/ITGA8/SLC24A2/PLCB1/OXTR/GLP1R/GRIN2B	BP
GO_BP_MM_POSITIVE_REGULATION_OF_B_CELL_PROLIFERATION	GO_BP_MM_POSITIVE_REGULATION_OF_B_CELL_PROLIFERATION	29	0.513909	1.45238	0.0543442	0.261175	0.219806	4650	tags=48%, list=21%, signal=38%	NCKAP1L/ADA/PTPRC/NFATC2/TNFSF13B/GPR183/CD40/CD40LG/TLR4/SASH3/CD38/CARD11/TICAM1/IL13	BP
GO_BP_MM_INTERSPECIES_INTERACTION_BETWEEN_ORGANISMS	GO_BP_MM_INTERSPECIES_INTERACTION_BETWEEN_ORGANISMS	16	0.602929	1.48971	0.0550532	0.263979	0.222167	4955	tags=38%, list=22%, signal=29%	ZBP1/PML/MST1R/RIPK1/ETF1/SLC20A2	BP
GO_BP_MM_ACTIVATION_OF_ADENYLATE_CYCLASE_ACTIVITY	GO_BP_MM_ACTIVATION_OF_ADENYLATE_CYCLASE_ACTIVITY	14	-0.57761	-1.48545	0.0553013	0.264566	0.22266	4634	tags=50%, list=21%, signal=40%	ADCY1/ADCY6/ADCY9/VIPR2/ADRB2/ADCY4/ADRB3	BP
GO_BP_MM_G2_M_TRANSITION_DNA_DAMAGE_CHECKPOINT	GO_BP_MM_G2_M_TRANSITION_DNA_DAMAGE_CHECKPOINT	21	0.557951	1.46863	0.0556379	0.265573	0.223508	1178	tags=24%, list=5%, signal=23%	CLSPN/DTL/BRCA1/PLK1/CHEK1	BP
GO_BP_MM_POSITIVE_REGULATION_OF_NATURAL_KILLER_CELL_MEDIATED_CYTOTOXICITY	GO_BP_MM_POSITIVE_REGULATION_OF_NATURAL_KILLER_CELL_MEDIATED_CYTOTOXICITY	13	0.635909	1.49639	0.0560997	0.266915	0.224637	1865	tags=46%, list=8%, signal=42%	IL21/LAG3/KLRK1/CRTAM/SH2D1A/H2-M3	BP
GO_CC_MM_CELL_PROJECTION	GO_CC_MM_CELL_PROJECTION	58	0.432484	1.39228	0.0562607	0.266915	0.224637	2005	tags=17%, list=9%, signal=16%	IRGM1/AIF1/FABP7/LPXN/SPP1/FFAR2/HCK/SH3PXD2B/FERMT3/RHOU	CC
GO_BP_MM_REGULATION_OF_CELL_PROLIFERATION	GO_BP_MM_REGULATION_OF_CELL_PROLIFERATION	121	0.368878	1.3275	0.0562994	0.266915	0.224637	3982	tags=27%, list=18%, signal=23%	IL6/TNF/TNFRSF9/APOBEC1/FANCA/TCFL5/CELA1/MMP7/BID/FOXM1/TNFSF9/SERPINE1/PLAU/WNT7A/NR5A2/MYD88/PLA2G4A/NOS2/HIF1A/PTGS2/ANXA1/PTGS1/MIF/SOX9/CDCA7/EZH2/DNMT1/EGLN3/CREB3/GNL3/B4GALT1/PTGER2/TGFBR2	BP
GO_BP_MM_RESPONSE_TO_AXON_INJURY	GO_BP_MM_RESPONSE_TO_AXON_INJURY	29	0.511917	1.44675	0.0565014	0.267271	0.224936	686	tags=17%, list=3%, signal=17%	AIF1/CDK1/ARG1/APOD/LGALS1	BP
GO_BP_MM_REGULATION_OF_ACTION_POTENTIAL	GO_BP_MM_REGULATION_OF_ACTION_POTENTIAL	13	-0.588742	-1.48207	0.0568538	0.267783	0.225367	2217	tags=62%, list=10%, signal=56%	GNAQ/KCNC2/KCNMB3/KCND2/KCNMB4/KCNMB2/SCN3B/GRIN2B	BP
GO_CC_MM_LYSOSOME	GO_CC_MM_LYSOSOME	162	0.348685	1.30042	0.0568641	0.267783	0.225367	3214	tags=20%, list=14%, signal=18%	IRGM1/MMP13/TLR9/MT1/CHIT1/PCSK9/SLC11A1/LGMN/CTSS/CTSH/HPSE/PSAPL1/HCK/TLR7/GALNS/GLA/ACP5/CTSB/CTSC/CTSZ/H2-DMA/CD63/ADA/HEXB/UNC93B1/PRSS16/ACP2/GJA1/P2RY2/MPO/GBA/NAAA/CTSK	CC
GO_CC_MM_CORTICAL_CYTOSKELETON	GO_CC_MM_CORTICAL_CYTOSKELETON	18	0.580217	1.47333	0.0572016	0.268771	0.226199	5522	tags=50%, list=25%, signal=38%	SELE/NOS2/TRPC4/ACTN1/CAPZA1/CAPZA2/TPM3/TPM4/MPP1	CC
GO_BP_MM_POSITIVE_REGULATION_OF_NF-KAPPAB_TRANSCRIPTION_FACTOR_ACTIVITY	GO_BP_MM_POSITIVE_REGULATION_OF_NF-KAPPAB_TRANSCRIPTION_FACTOR_ACTIVITY	72	0.410091	1.36874	0.0574312	0.269249	0.226601	4588	tags=38%, list=20%, signal=30%	TNF/TNFSF18/TNFRSF8/NTRK1/ADAM8/GREM1/TLR2/TNFRSF11A/NOD2/EDA2R/WNT5A/MYD88/MALT1/TLR3/CD40/CLU/TLR4/ICAM1/PSMA6/CARD11/PRKCB/RIPK1/RNF31/TICAM1/RIPK2/TNFSF11/PRDX3	BP
GO_MF_MM_MITOGEN-ACTIVATED_PROTEIN_KINASE_KINASE_BINDING	GO_MF_MM_MITOGEN-ACTIVATED_PROTEIN_KINASE_KINASE_BINDING	12	-0.603132	-1.48346	0.0578751	0.270727	0.227845	3963	tags=42%, list=18%, signal=34%	MAPK8IP1/MAP3K11/MAPK8IP3/ARRB1/TAOK2	MF
GO_BP_MM_FILOPODIUM_ASSEMBLY	GO_BP_MM_FILOPODIUM_ASSEMBLY	21	-0.505944	-1.45311	0.0585236	0.273153	0.229887	4847	tags=43%, list=22%, signal=34%	BAIAP2/ITGA6/MTSS1/ARHGEF4/BAIAP2L1/ARHGAP26/ARHGAP42/MTSS1L/BAIAP2L2	BP
GO_CC_MM_APICAL_PLASMA_MEMBRANE	GO_CC_MM_APICAL_PLASMA_MEMBRANE	176	-0.280653	-1.22033	0.0589856	0.274701	0.231189	2782	tags=20%, list=12%, signal=18%	P2RY1/SLC22A5/AKAP7/HYAL2/ADRB2/BMPR2/LHFPL5/IL6RA/SLCO2B1/PROM2/SLC29A1/SLC23A2/SLC12A1/DCXR/MYO7B/SLC23A1/CAV1/DPP4/ENPEP/SLC9A3R2/NPC1L1/TEK/ABCC2/RAPGEF4/AQP1/GPIHBP1/UPK2/CD300LG/STC1/UPK3A/OXTR/ABCC6/ATP2B2/S100G/ATP6V1B1	CC
GO_BP_MM_CHONDROCYTE_DIFFERENTIATION	GO_BP_MM_CHONDROCYTE_DIFFERENTIATION	25	0.529976	1.44861	0.0591534	0.274874	0.231336	3714	tags=36%, list=17%, signal=30%	HMGA2/TGFBI/SIX2/OSR1/FGF9/RUNX2/SOX9/PTH1R/COL11A2	BP
GO_BP_MM_NEGATIVE_REGULATION_OF_OSTEOCLAST_DIFFERENTIATION	GO_BP_MM_NEGATIVE_REGULATION_OF_OSTEOCLAST_DIFFERENTIATION	15	0.608984	1.4826	0.0596767	0.276695	0.232868	2589	tags=40%, list=12%, signal=35%	CCL3/CLEC2G/SFRP1/FSTL3/GPR55/CLEC2I	BP
GO_BP_MM_RESPONSE_TO_ORGANIC_SUBSTANCE	GO_BP_MM_RESPONSE_TO_ORGANIC_SUBSTANCE	83	0.396353	1.35195	0.0599095	0.277164	0.233262	2110	tags=19%, list=9%, signal=18%	TIMP1/IL10/DMBT1/GATM/C1QB/SPP1/SLC6A12/BRCA1/SRD5A2/CYP1B1/AFP/ADM/CTSC/WNT5A/PLA2G4A/CCND1	BP
GO_BP_MM_IRON_ION_HOMEOSTASIS	GO_BP_MM_IRON_ION_HOMEOSTASIS	21	0.553217	1.45617	0.0603419	0.278552	0.234431	4239	tags=43%, list=19%, signal=35%	SLC11A1/HMOX1/STEAP1/STEAP4/STEAP2/SFXN1/SOD2/FBXL5/HTT	BP
GO_MF_MM_SYMPORTER_ACTIVITY	GO_MF_MM_SYMPORTER_ACTIVITY	41	-0.408063	-1.37884	0.0608475	0.280271	0.235878	4444	tags=32%, list=20%, signal=25%	SLC17A5/SLC16A2/SLC5A3/SLC38A4/SLC5A5/SLC16A9/SLC22A5/SLC16A11/SLC16A7/SLC24A3/SLC38A3/SLC4A10/SLC17A2	MF
GO_BP_MM_NEUROMUSCULAR_PROCESS_CONTROLLING_BALANCE	GO_BP_MM_NEUROMUSCULAR_PROCESS_CONTROLLING_BALANCE	35	-0.428243	-1.39702	0.0611825	0.281199	0.236658	5385	tags=46%, list=24%, signal=35%	CLIC5/NR4A3/SLC1A3/USH1C/CAMK2B/ADCY5/GRIN2C/CNTNAP1/MYH10/APP/IGDCC3/NRXN1/APLP2/SHANK3/RAC3/ATP2B2	BP
GO_MF_MM_THIOLESTER_HYDROLASE_ACTIVITY	GO_MF_MM_THIOLESTER_HYDROLASE_ACTIVITY	10	-0.630951	-1.47319	0.0617305	0.282492	0.237747	1335	tags=30%, list=6%, signal=28%	PTPRT/ALDH6A1/BAAT	MF
GO_BP_MM_POSITIVE_REGULATION_OF_T_CELL_DIFFERENTIATION	GO_BP_MM_POSITIVE_REGULATION_OF_T_CELL_DIFFERENTIATION	12	0.643437	1.48518	0.0617322	0.282492	0.237747	2908	tags=50%, list=13%, signal=44%	IL2RA/ZAP70/H2-DMA/ADA/PTPRC/CD27	BP
GO_BP_MM_RECEPTOR-MEDIATED_ENDOCYTOSIS	GO_BP_MM_RECEPTOR-MEDIATED_ENDOCYTOSIS	28	0.511271	1.43375	0.0627832	0.286365	0.241006	86	tags=7%, list=0%, signal=7%	MSR1/FCGR1	BP
GO_BP_MM_RESPONSE_TO_DNA_DAMAGE_STIMULUS	GO_BP_MM_RESPONSE_TO_DNA_DAMAGE_STIMULUS	133	0.358581	1.30624	0.0629009	0.286365	0.241006	2110	tags=14%, list=9%, signal=12%	CTLA4/TOP2A/DTL/RAD51/RAD54L/MASTL/FANCD2/BCL3/DTX3L/MYC/BLM/CHEK1/UBE2T/RAD18/CASP3/ATAD5/H2AFX/CCND1	BP
GO_BP_MM_RESPONSE_TO_HYPOXIA	GO_BP_MM_RESPONSE_TO_HYPOXIA	173	-0.279968	-1.21473	0.0631551	0.286365	0.241006	2900	tags=22%, list=13%, signal=20%	ANGPT1/ITPR2/TSC2/ANG/SDC2/PLOD2/CST3/ABAT/CXCR4/NPPC/NR4A2/DDIT4/CX3CL1/VEGFA/ADIPOQ/PYGM/CITED2/BNIP3/ECE1/DRD2/FLT1/TGFBR3/UCP3/EDN1/ENG/SLC6A4/PDE5A/CAV1/DPP4/ACE/ALDH3A1/MMP9/PDIA2/EPAS1/CAT/SMAD9/MB/ALAS2/CYP1A1	BP
GO_BP_MM_PHOSPHATIDYLCHOLINE_BIOSYNTHETIC_PROCESS	GO_BP_MM_PHOSPHATIDYLCHOLINE_BIOSYNTHETIC_PROCESS	13	-0.581893	-1.46483	0.0631684	0.286365	0.241006	5246	tags=62%, list=23%, signal=47%	FGF7/FABP3/FABP5/CHPT1/CHKB/CHKA/APOA2/APOA1	BP
GO_BP_MM_NEGATIVE_REGULATION_BY_HOST_OF_VIRAL_TRANSCRIPTION	GO_BP_MM_NEGATIVE_REGULATION_BY_HOST_OF_VIRAL_TRANSCRIPTION	10	0.671806	1.48189	0.0632588	0.286365	0.241006	1069	tags=30%, list=5%, signal=29%	HMGA2/CCL3/CCL5	BP
GO_MF_MM_SH3_SH2_ADAPTOR_ACTIVITY	GO_MF_MM_SH3_SH2_ADAPTOR_ACTIVITY	16	0.593876	1.46734	0.0638823	0.288516	0.242816	2318	tags=38%, list=10%, signal=34%	CD28/SH2D1A/SLA2/HSH2D/LAT/SH2B2	MF
GO_BP_MM_SKIN_DEVELOPMENT	GO_BP_MM_SKIN_DEVELOPMENT	42	0.459581	1.39734	0.064008	0.288516	0.242816	3433	tags=33%, list=15%, signal=28%	WNT10A/SFN/GJB3/COL3A1/COL5A2/COL1A1/TFAP2A/COL5A1/ADAMTS2/NGFR/ATP7A/PTCH2/SOX21/BCL11B	BP
GO_CC_MM_VOLTAGE-GATED_SODIUM_CHANNEL_COMPLEX	GO_CC_MM_VOLTAGE-GATED_SODIUM_CHANNEL_COMPLEX	10	-0.628164	-1.46668	0.064378	0.289563	0.243698	433	tags=40%, list=2%, signal=39%	SCN4B/SCN7A/SCN3B/SCN3A	CC
GO_BP_MM_REGULATION_OF_INSULIN_SECRETION	GO_BP_MM_REGULATION_OF_INSULIN_SECRETION	17	0.583165	1.46156	0.0646403	0.290123	0.244169	2002	tags=24%, list=9%, signal=21%	IFNG/TNF/GCG/NOS2	BP
GO_CC_MM_CYTOPLASMIC_MICROTUBULE	GO_CC_MM_CYTOPLASMIC_MICROTUBULE	29	0.504874	1.42685	0.064931	0.290808	0.244745	914	tags=14%, list=4%, signal=13%	KIF2C/BIRC5/CKAP2/TUBA1C	CC
GO_BP_MM_FEMALE_PREGNANCY	GO_BP_MM_FEMALE_PREGNANCY	45	0.45102	1.38938	0.0653143	0.291698	0.245495	2007	tags=24%, list=9%, signal=22%	A2M/ARG1/IL1RN/CLDN4/PSG22/IRF1/PGF/HSD11B2/ADM/MMP3/PSG16	BP
GO_BP_MM_PHOTORECEPTOR_CELL_MAINTENANCE	GO_BP_MM_PHOTORECEPTOR_CELL_MAINTENANCE	16	-0.544055	-1.45267	0.0654069	0.291698	0.245495	7580	tags=69%, list=34%, signal=46%	ERCC6/TULP1/NPHP3/PROM1/IQCB1/USH1C/MKKS/MAK/BBS2/RP1/CNGB1	BP
GO_BP_MM_PROSTAGLANDIN_BIOSYNTHETIC_PROCESS	GO_BP_MM_PROSTAGLANDIN_BIOSYNTHETIC_PROCESS	12	0.638768	1.4744	0.0660042	0.293403	0.246929	2883	tags=50%, list=13%, signal=44%	HPGDS/PTGES/TBXAS1/PTGS2/EDN2/PTGS1	BP
GO_CC_MM_POSTSYNAPTIC_DENSITY	GO_CC_MM_POSTSYNAPTIC_DENSITY	86	-0.329358	-1.28681	0.0660678	0.293403	0.246929	4886	tags=24%, list=22%, signal=19%	SIPA1L1/LZTS1/MINK1/TANC1/HOMER3/CABP1/GRIN2C/PLCB4/GRIA2/GRIA1/KCND2/CTNND2/MAGI2/DRD2/SHANK3/CAMK2N1/SHANK2/P2RX6/GRM1/CHRM1/GRIN2B	CC
GO_BP_MM_RESPONSE_TO_CHEMICAL_STIMULUS	GO_BP_MM_RESPONSE_TO_CHEMICAL_STIMULUS	28	0.508018	1.42463	0.0667144	0.29565	0.248821	1696	tags=29%, list=8%, signal=26%	MSR1/CHRNA7/CASP1/MGP/MMP12/TLR7/NCKAP1L/TNFSF4	BP
GO_BP_MM_EXOCYTOSIS	GO_BP_MM_EXOCYTOSIS	45	0.449595	1.38499	0.0670244	0.296381	0.249436	2800	tags=16%, list=12%, signal=14%	CCL12/CCL3/CCL5/HCK/SYTL5/MYO5A/SCAMP5	BP
GO_BP_MM_NUCLEOTIDE_BIOSYNTHETIC_PROCESS	GO_BP_MM_NUCLEOTIDE_BIOSYNTHETIC_PROCESS	15	0.600776	1.46262	0.0671608	0.296381	0.249436	3268	tags=40%, list=15%, signal=34%	DCTD/DCK/TK1/DHFR/AK5/UCK2	BP
GO_CC_MM_CONNEXON_COMPLEX	GO_CC_MM_CONNEXON_COMPLEX	14	0.611123	1.46304	0.0676012	0.2977	0.250546	1083	tags=29%, list=5%, signal=27%	GJB4/GJD3/GJB3/GJB5	CC
GO_BP_MM_VIRAL_REPRODUCTION	GO_BP_MM_VIRAL_REPRODUCTION	31	-0.438934	-1.39077	0.0682595	0.299853	0.252358	9608	tags=68%, list=43%, signal=39%	ZSCAN29/ZKSCAN5/ZSCAN21/MZF1/ZFP263/ZFP397/ZFP213/ZKSCAN3/ZSCAN20/ZKSCAN1/ZFP174/ZKSCAN2/ZFP444/ZFP446/ZFP369/ZSCAN30/ZSCAN12/ZSCAN18/ZKSCAN4/ZSCAN2/ZKSCAN14	BP
GO_BP_MM_CATION_TRANSPORT	GO_BP_MM_CATION_TRANSPORT	72	-0.34372	-1.30186	0.068375	0.299853	0.252358	4380	tags=26%, list=19%, signal=21%	SLC22A1/PKD1L3/SFXN4/ATP13A3/SLC9A6/SLC9A4/ATP13A4/ATP1A4/SFXN2/ATP2C2/SLC24A3/PKD2L1/ATP1A2/CHRNA9/ATP7B/P2RX6/ATP2A3/ATP2B2/GRIN2B	BP
GO_MF_MM_MICROTUBULE_BINDING	GO_MF_MM_MICROTUBULE_BINDING	85	0.389199	1.33247	0.0689298	0.301657	0.253876	1421	tags=12%, list=6%, signal=11%	SKA1/BIRC5/SPAG5/KIF11/PSRC1/PLK1/RACGAP1/CAPN6/NUSAP1/KIF23	MF
GO_CC_MM_CORNIFIED_ENVELOPE	GO_CC_MM_CORNIFIED_ENVELOPE	10	0.666264	1.46966	0.0693288	0.302465	0.254556	531	tags=30%, list=2%, signal=29%	SPRR2A3/CNFN/IVL	CC
GO_BP_MM_POSITIVE_REGULATION_OF_INSULIN_SECRETION	GO_BP_MM_POSITIVE_REGULATION_OF_INSULIN_SECRETION	26	-0.46345	-1.4057	0.0694017	0.302465	0.254556	3387	tags=27%, list=15%, signal=23%	SOX4/IRS2/PFKM/GIPR/RBP4/PRKCE/GLP1R	BP
GO_BP_MM_BRANCHING_INVOLVED_IN_SALIVARY_GLAND_MORPHOGENESIS	GO_BP_MM_BRANCHING_INVOLVED_IN_SALIVARY_GLAND_MORPHOGENESIS	13	0.62111	1.46156	0.0701292	0.305004	0.256693	2258	tags=23%, list=10%, signal=21%	IL6/LAMA1/TGM2	BP
GO_CC_MM_RECEPTOR_COMPLEX	GO_CC_MM_RECEPTOR_COMPLEX	22	-0.487621	-1.41861	0.0705085	0.306022	0.257549	5398	tags=50%, list=24%, signal=38%	LRP5/LRP6/RAMP1/CAPRIN2/RAMP3/KCTD12B/ADRB2/RAMP2/ADRA2A/KCTD8/ADRB3	CC
GO_BP_MM_PROTEIN_DEACETYLATION	GO_BP_MM_PROTEIN_DEACETYLATION	12	-0.590278	-1.45184	0.0710075	0.307026	0.258394	4715	tags=50%, list=21%, signal=40%	SIRT4/SIRT5/SIRT3/HDAC10/NDST1/SIRT1	BP
GO_BP_MM_POSITIVE_REGULATION_OF_MITOTIC_CELL_CYCLE	GO_BP_MM_POSITIVE_REGULATION_OF_MITOTIC_CELL_CYCLE	25	0.520073	1.42155	0.0710316	0.307026	0.258394	319	tags=12%, list=1%, signal=12%	CCNB1/CDK1/BIRC5	BP
GO_BP_MM_RESPONSE_TO_INTERFERON-GAMMA	GO_BP_MM_RESPONSE_TO_INTERFERON-GAMMA	17	0.57685	1.44573	0.0714891	0.308255	0.259429	1331	tags=41%, list=6%, signal=39%	UBD/IRGM2/SLC11A1/CIITA/CCL5/KYNU/CXCL16	BP
GO_BP_MM_JAK-STAT_CASCADE	GO_BP_MM_JAK-STAT_CASCADE	21	0.543679	1.43106	0.0716107	0.308255	0.259429	897	tags=14%, list=4%, signal=14%	SOCS1/STAT1/SOCS3	BP
GO_BP_MM_POSITIVE_REGULATION_OF_CELL_ADHESION	GO_BP_MM_POSITIVE_REGULATION_OF_CELL_ADHESION	30	0.495358	1.40943	0.0717554	0.308255	0.259429	2707	tags=33%, list=12%, signal=29%	IFNG/IL12B/SELP/VAV1/CCL5/ADAM8/NRG1/TGM2/CD63/RHOC	BP
GO_CC_MM_PODOSOME	GO_CC_MM_PODOSOME	13	0.618908	1.45638	0.0724553	0.310628	0.261426	2005	tags=46%, list=9%, signal=42%	LPXN/ADAM8/VCAM1/SH3PXD2B/FERMT3/RHOU	CC
GO_MF_MM_ADENYLATE_CYCLASE_ACTIVITY	GO_MF_MM_ADENYLATE_CYCLASE_ACTIVITY	10	-0.620089	-1.44783	0.0726431	0.310642	0.261438	4710	tags=90%, list=21%, signal=71%	ADCY3/GNAL/ADCY2/ADCY5/ADCY1/ADCY6/ADCY9/ADCY4/ADCY8	MF
GO_BP_MM_POSITIVE_REGULATION_OF_MYOBLAST_DIFFERENTIATION	GO_BP_MM_POSITIVE_REGULATION_OF_MYOBLAST_DIFFERENTIATION	11	-0.60409	-1.44855	0.0727538	0.310642	0.261438	1175	tags=64%, list=5%, signal=60%	BOC/HIF1AN/ZFHX3/MEF2C/NEU2/PLCB1/IGFBP3	BP
GO_MF_MM_LOW-DENSITY_LIPOPROTEIN_PARTICLE_RECEPTOR_BINDING	GO_MF_MM_LOW-DENSITY_LIPOPROTEIN_PARTICLE_RECEPTOR_BINDING	13	0.618406	1.4552	0.0729097	0.310678	0.261468	566	tags=15%, list=3%, signal=15%	MMP13/PCSK9	MF
GO_BP_MM_T_CELL_HOMEOSTASIS	GO_BP_MM_T_CELL_HOMEOSTASIS	17	0.574839	1.44069	0.0735367	0.312717	0.263184	2307	tags=29%, list=10%, signal=26%	CCNB2/IL2RA/NCKAP1L/CASP3/CORO1A	BP
GO_MF_MM_NUCLEOSIDE-TRIPHOSPHATASE_ACTIVITY	GO_MF_MM_NUCLEOSIDE-TRIPHOSPHATASE_ACTIVITY	127	0.356533	1.29135	0.0744576	0.315957	0.265911	3399	tags=21%, list=15%, signal=18%	FIGNL1/TAP1/RAD51/CDC6/TRIP13/RNF213/TAP2/ORC1/NAV3/NTPCR/CHTF18/RFC5/RFC4/MCM3/ATAD5/ATAD2/ABCB1B/NAIP1/RFC3/MCM8/ABCC12/MCM7/MOV10/ASCC3/NUBP1/KATNA1/PSMC4	MF
GO_MF_MM_PALMITOYL-COA_HYDROLASE_ACTIVITY	GO_MF_MM_PALMITOYL-COA_HYDROLASE_ACTIVITY	10	-0.618212	-1.44344	0.0747955	0.315957	0.265911	371	tags=40%, list=2%, signal=39%	ACOT5/GNPAT/BAAT/CES1E	MF
GO_CC_MM_DESMOSOME	GO_CC_MM_DESMOSOME	14	0.604364	1.44686	0.0748178	0.315957	0.265911	1416	tags=21%, list=6%, signal=20%	DSG3/PKP1/DSC2	CC
GO_BP_MM_REACTIVE_OXYGEN_SPECIES_METABOLIC_PROCESS	GO_BP_MM_REACTIVE_OXYGEN_SPECIES_METABOLIC_PROCESS	20	-0.498715	-1.41401	0.074899	0.315957	0.265911	3292	tags=45%, list=15%, signal=38%	MPV17L/GLS2/MPV17/NOX4/PLA2R1/SH3PXD2A/DDIT4/BNIP3/IL22	BP
GO_BP_MM_PROTON_TRANSPORT	GO_BP_MM_PROTON_TRANSPORT	19	-0.506794	-1.41823	0.0752608	0.316252	0.26616	3827	tags=32%, list=17%, signal=26%	SLC36A2/ATP5S/NOX1/UCP3/UCP1/ATP6V1B1	BP
GO_CC_MM_AGGRESOME	GO_CC_MM_AGGRESOME	16	0.583335	1.4413	0.0752696	0.316252	0.26616	37	tags=6%, list=0%, signal=6%	UBD	CC
GO_BP_MM_REGULATION_OF_BLOOD_VESSEL_SIZE	GO_BP_MM_REGULATION_OF_BLOOD_VESSEL_SIZE	10	-0.617541	-1.44188	0.075678	0.317335	0.267071	3975	tags=60%, list=18%, signal=49%	FOXC1/NOS3/NPPC/TGFBR3/NPR1/CBS	BP
GO_CC_MM_INTEGRAL_TO_LUMENAL_SIDE_OF_ENDOPLASMIC_RETICULUM_MEMBRANE	GO_CC_MM_INTEGRAL_TO_LUMENAL_SIDE_OF_ENDOPLASMIC_RETICULUM_MEMBRANE	11	0.643864	1.45533	0.0758506	0.317426	0.267148	3003	tags=45%, list=13%, signal=39%	H2-T23/H2-Q7/H2-Q10/H2-K1/H2-D1	CC
GO_BP_MM_CARDIAC_MUSCLE_CELL_DIFFERENTIATION	GO_BP_MM_CARDIAC_MUSCLE_CELL_DIFFERENTIATION	21	-0.490118	-1.40766	0.076276	0.318574	0.268113	6267	tags=52%, list=28%, signal=38%	GATA6/TBX5/RXRA/MEF2C/TSC1/BMP4/SIK1/TBX3/ACADM/FOXP1/MESP1	BP
GO_BP_MM_RESPONSE_TO_FOLIC_ACID	GO_BP_MM_RESPONSE_TO_FOLIC_ACID	12	-0.585202	-1.43936	0.0765728	0.319111	0.268565	5314	tags=50%, list=24%, signal=38%	LRP6/ZFP354A/ABCG2/ASCL1/GSN/CBS	BP
GO_BP_MM_LONG-CHAIN_FATTY_ACID_METABOLIC_PROCESS	GO_BP_MM_LONG-CHAIN_FATTY_ACID_METABOLIC_PROCESS	13	0.615087	1.44739	0.0767078	0.319111	0.268565	3164	tags=31%, list=14%, signal=26%	ACSBG1/ACSL6/SLC27A6/ACOT4	BP
GO_BP_MM_NEGATIVE_REGULATION_OF_HORMONE_SECRETION	GO_BP_MM_NEGATIVE_REGULATION_OF_HORMONE_SECRETION	12	0.627694	1.44884	0.0774266	0.321465	0.270547	379	tags=25%, list=2%, signal=25%	IL6/LIF/IL11	BP
GO_BP_MM_CELL_PROLIFERATION	GO_BP_MM_CELL_PROLIFERATION	150	0.344157	1.27211	0.0782353	0.324184	0.272835	3355	tags=19%, list=15%, signal=16%	TNF/MELK/CFB/AURKB/UHRF1/MKI67/E2F8/FOXN1/BUB1/TACC3/SIX2/BAK1/NRG1/PIM1/PDPN/TNFRSF1B/PTPN6/SH2D2A/PROK2/FGF5/PAX1/RASGRF1/POLA1/MCM7/UCHL1/ASCC3/THPO/WDR12	BP
GO_BP_MM_RESPONSE_TO_RETINOIC_ACID	GO_BP_MM_RESPONSE_TO_RETINOIC_ACID	47	-0.380944	-1.32571	0.0784106	0.324188	0.272838	6421	tags=49%, list=29%, signal=35%	BMP2/EP300/KLF4/RARG/CLK2/SREBF1/ADH1/RXRA/TFRC/BMP4/PDGFA/OXT/NANOG/IGFBP2/SFTPC/DUSP1/RBP4/ALDH1A1/TEK/ASCL1/MMP9/TIE1/ACER2	BP
GO_CC_MM_RIBOSOME	GO_CC_MM_RIBOSOME	194	0.329141	1.2514	0.0786483	0.324188	0.272838	8229	tags=51%, list=37%, signal=33%	GM3550/ITGAM/RPL36AL/GM10709/GM10269/GM10020/GM5786/GM10036/RPL27-PS3/GM10275/MRPL54/MRPL19/RPS13-PS2/GM8730/MRPS18B/RPS6KA3/MRPL45/MRPL16/RPS2/RPS27L/MRPL30/GM6096/GM10076/RPSA-PS10/MRPL13/GM11808/MRPL35/MRTO4/GM2000/MRPL40/MRPS2/MRPL32/RPS26-PS1/MRPS18C/RPLP0/RPL39/MRPL17/MRPL20/RPS26/RPL7L1/MRPL12/GM10073/MRPL27/MRPL18/RPS18/GM10288/RPL27/GM8420/RPS13/RPL35/MRPS16/MRPS10/RPL41/MRPL21/MRPL46/RP…	CC
GO_BP_MM_EPHRIN_RECEPTOR_SIGNALING_PATHWAY	GO_BP_MM_EPHRIN_RECEPTOR_SIGNALING_PATHWAY	26	-0.45647	-1.38453	0.0788276	0.324188	0.272838	3790	tags=50%, list=17%, signal=42%	PTK2/EFNA3/SIPA1L1/CHN1/EPHA1/EFNB3/EPHB6/NGEF/EPHB1/ANKS1/EPHB4/EFNA1/EFNB2	BP
GO_BP_MM_POSITIVE_REGULATION_OF_BMP_SIGNALING_PATHWAY	GO_BP_MM_POSITIVE_REGULATION_OF_BMP_SIGNALING_PATHWAY	24	-0.467567	-1.39139	0.0788523	0.324188	0.272838	4965	tags=46%, list=22%, signal=36%	BMP4/HES1/TWSG1/SOX11/MSX1/GPC3/NOTCH1/BMPR2/ENG/FOXD4/ACVRL1	BP
GO_MF_MM_SERINE-TYPE_PEPTIDASE_ACTIVITY	GO_MF_MM_SERINE-TYPE_PEPTIDASE_ACTIVITY	46	0.439131	1.35831	0.0795806	0.325975	0.274342	1501	tags=20%, list=7%, signal=18%	GZMB/GZMK/TMPRSS11E/PRSS32/TMPRSS11D/PLA2G7/GZMA/PRSS30/LTF	MF
GO_BP_MM_ENDOCRINE_PANCREAS_DEVELOPMENT	GO_BP_MM_ENDOCRINE_PANCREAS_DEVELOPMENT	22	0.530603	1.41062	0.0797301	0.325975	0.274342	3205	tags=36%, list=14%, signal=31%	IL6/IAPP/BAK1/NR5A2/PAX4/ANXA1/SOX9/CLU	BP
GO_CC_MM_INTEGRAL_TO_PLASMA_MEMBRANE	GO_CC_MM_INTEGRAL_TO_PLASMA_MEMBRANE	273	0.312471	1.22578	0.0797737	0.325975	0.274342	2701	tags=19%, list=12%, signal=17%	TMPRSS11E/DSG3/TMPRSS11G/HAS2/SLC6A19/DRD4/TNF/CD72/AQP3/ICOS/CCR2/GPR35/ALK/FCGR2B/FOLH1/CLCA1/SLC6A12/CLCA2/CDH17/KCNJ10/RHCG/FCER1G/TMPRSS11D/ADORA3/SLC39A14/NTRK1/MS4A4B/ADAM8/SYT13/GPR85/NRG1/CYBB/HBEGF/SEMA4D/EPHB2/STEAP4/EDA2R/TAPBP/GPNMB/MUSK/KCNN4/LAT/TRPC4/P2RY12/DCSTAMP/GPR55/KLRB1B/RHBG/PTPRC/SPN/TNFRSF13B/SGMS2	CC
GO_CC_MM_PHOTORECEPTOR_CONNECTING_CILIUM	GO_CC_MM_PHOTORECEPTOR_CONNECTING_CILIUM	20	-0.494907	-1.40321	0.0799065	0.325975	0.274342	8501	tags=60%, list=38%, signal=37%	CETN3/TOPORS/IFT88/WDR19/TTC8/IQCB1/CETN2/IFT140/WHRN/IFT122/ARL3/RP1	CC
GO_BP_MM_RESPONSE_TO_GROWTH_HORMONE_STIMULUS	GO_BP_MM_RESPONSE_TO_GROWTH_HORMONE_STIMULUS	10	-0.612849	-1.43092	0.0806931	0.328025	0.276068	228	tags=20%, list=1%, signal=20%	CPS1/GRIN2B	BP
GO_BP_MM_RESPONSE_TO_INSULIN_STIMULUS	GO_BP_MM_RESPONSE_TO_INSULIN_STIMULUS	58	0.416679	1.34139	0.0808274	0.328025	0.276068	2745	tags=19%, list=12%, signal=17%	IL6/IL10/VGF/EGR2/SOCS3/CCL5/HSD11B2/ADM/EGR1/PTPRN/GAL	BP
GO_BP_MM_NITROGEN_COMPOUND_METABOLIC_PROCESS	GO_BP_MM_NITROGEN_COMPOUND_METABOLIC_PROCESS	17	-0.520181	-1.41245	0.0808766	0.328025	0.276068	4944	tags=59%, list=22%, signal=46%	NADSYN1/NIT1/TIPARP/BTD/UPB1/PDGFRB/ARID5B/GLUL/LGSN/CPS1	BP
GO_MF_MM_CORECEPTOR_ACTIVITY	GO_MF_MM_CORECEPTOR_ACTIVITY	10	-0.612095	-1.42916	0.0814249	0.329276	0.277121	5398	tags=80%, list=24%, signal=61%	ACVR2A/GFRA4/LRP5/LRP6/RAMP1/RAMP3/RAMP2/TGFBR3	MF
GO_CC_MM_CHLORIDE_CHANNEL_COMPLEX	GO_CC_MM_CHLORIDE_CHANNEL_COMPLEX	36	-0.410291	-1.34791	0.0823526	0.329276	0.277121	4742	tags=31%, list=21%, signal=24%	BEST1/TTYH3/FXYD1/GABRP/CLCN2/GABRR2/ANO3/GABRB1/CLIC6/ANO5/GABRA4	CC
GO_BP_MM_POSITIVE_REGULATION_OF_AUTOPHAGY	GO_BP_MM_POSITIVE_REGULATION_OF_AUTOPHAGY	10	-0.610957	-1.4265	0.0825226	0.329276	0.277121	3130	tags=50%, list=14%, signal=43%	PLEKHF1/TRP53INP2/ULK1/ATG14/TRP53INP1	BP
GO_CC_MM_VERY-LOW-DENSITY_LIPOPROTEIN_PARTICLE	GO_CC_MM_VERY-LOW-DENSITY_LIPOPROTEIN_PARTICLE	12	-0.580092	-1.42679	0.0825781	0.329276	0.277121	3674	tags=50%, list=16%, signal=42%	VLDLR/LPL/APOC1/APOB/APOA2/APOA1	CC
GO_CC_MM_CENTRIOLE	GO_CC_MM_CENTRIOLE	51	0.427397	1.34641	0.0828162	0.329276	0.277121	1267	tags=12%, list=6%, signal=11%	CEP55/BIRC5/TOP2A/CCNF/POC1A/PLK4	CC
GO_BP_MM_RENAL_SYSTEM_DEVELOPMENT	GO_BP_MM_RENAL_SYSTEM_DEVELOPMENT	11	-0.594948	-1.42663	0.0829014	0.329276	0.277121	5739	tags=91%, list=26%, signal=68%	SMO/SHH/GATA3/PTCH1/MECOM/BMP4/SOX17/CTNNB1/FOXF1/LHX1	BP
GO_CC_MM_CYTOPLASMIC_VESICLE	GO_CC_MM_CYTOPLASMIC_VESICLE	88	0.378843	1.30391	0.0829238	0.329276	0.277121	1073	tags=11%, list=5%, signal=11%	GBP10/MSR1/GBP6/GBP5/GBP3/GBP2/GBP7/VGF/RHCG/GBP9	CC
GO_BP_MM_DNA_DAMAGE_CHECKPOINT	GO_BP_MM_DNA_DAMAGE_CHECKPOINT	21	0.535588	1.40977	0.0829485	0.329276	0.277121	4762	tags=33%, list=21%, signal=26%	CLSPN/CHEK1/H2AFX/E2F1/CHEK2/TIPIN/ATM	BP
GO_BP_MM_FEMALE_GONAD_DEVELOPMENT	GO_BP_MM_FEMALE_GONAD_DEVELOPMENT	15	0.58661	1.42813	0.0829508	0.329276	0.277121	738	tags=27%, list=3%, signal=26%	WNT10A/FST/FANCA/SFRP1	BP
GO_CC_MM_TRANS-GOLGI_NETWORK	GO_CC_MM_TRANS-GOLGI_NETWORK	79	-0.328543	-1.26446	0.0831088	0.329276	0.277121	5244	tags=25%, list=23%, signal=19%	SLC11A2/CHST2/CHST4/ARFRP1/AP4M1/AQP2/NBEA/NMNAT2/MLANA/CNST/PRKD1/PCSK1/VAMP2/D230025D16RIK/SYT17/RBFOX1/INPP5K/5330417C22RIK/ATP7B/CLVS1	CC
GO_BP_MM_FATTY_ACID_BETA-OXIDATION	GO_BP_MM_FATTY_ACID_BETA-OXIDATION	32	-0.42434	-1.35513	0.0835129	0.329276	0.277121	10743	tags=59%, list=48%, signal=31%	PEX5/ECHS1/EHHADH/ABCD1/ACOX1/ACOX3/HADHB/ECH1/PEX7/ACOX2/ACAA2/HSD17B4/ECI1/CPT1B/HADH/SLC25A17/ACADM/ADIPOQ/ACOXL	BP
GO_BP_MM_NEGATIVE_REGULATION_OF_SMOOTH_MUSCLE_CELL_PROLIFERATION	GO_BP_MM_NEGATIVE_REGULATION_OF_SMOOTH_MUSCLE_CELL_PROLIFERATION	23	0.521717	1.40147	0.0835467	0.329276	0.277121	1646	tags=26%, list=7%, signal=24%	IFNG/AIF1/IL12B/APOD/HMOX1/TNFAIP3	BP
GO_BP_MM_LIVER_DEVELOPMENT	GO_BP_MM_LIVER_DEVELOPMENT	79	-0.328371	-1.26379	0.0835579	0.329276	0.277121	4212	tags=28%, list=19%, signal=23%	HES1/CTNNB1/ACADM/PKD2/JUN/CEBPA/VWF/NOTCH1/ALDH2/KLF1/CADM1/CITED2/TGFBR3/ALDH1A1/OTC/HNF1A/SLCO1B2/BAAT/EPHX1/CPS1/ALDOB/CYP1A1	BP
GO_BP_MM_SPROUTING_ANGIOGENESIS	GO_BP_MM_SPROUTING_ANGIOGENESIS	13	-0.564787	-1.42177	0.0839355	0.329276	0.277121	2900	tags=62%, list=13%, signal=54%	ANGPT1/NRARP/NOTCH1/LEF1/RAMP2/FLT4/FLT1/TEK	BP
GO_MF_MM_HYDROLASE_ACTIVITY_ACTING_ON_ACID_ANHYDRIDES_CATALYZING_TRANSMEMBRANE_MOVEMENT_OF_SUBSTANCES	GO_MF_MM_HYDROLASE_ACTIVITY_ACTING_ON_ACID_ANHYDRIDES_CATALYZING_TRANSMEMBRANE_MOVEMENT_OF_SUBSTANCES	41	-0.39394	-1.33112	0.0839387	0.329276	0.277121	2663	tags=20%, list=12%, signal=17%	ATP13A4/ATP1A4/ATP2C2/ATP1A2/ATP6V1C2/ATP2A3/ATP2B2/ATP6V1B1	MF
GO_BP_MM_WOUND_HEALING	GO_BP_MM_WOUND_HEALING	70	0.39724	1.31971	0.0839403	0.329276	0.277121	2257	tags=19%, list=10%, signal=17%	TIMP1/SERPINB2/SLC11A1/F13A1/COL3A1/HPSE/SERPINE1/PLAU/FN1/MMP3/LOX/WNT5A/NOG	BP
GO_BP_MM_PROTEIN_LOCALIZATION_IN_PLASMA_MEMBRANE	GO_BP_MM_PROTEIN_LOCALIZATION_IN_PLASMA_MEMBRANE	18	-0.508378	-1.40248	0.0841325	0.329276	0.277121	6158	tags=61%, list=27%, signal=44%	ZFYVE27/BAG4/PLEKHF1/RAMP1/FCHO2/PRKCZ/RAMP3/ANK3/RAMP2/ADIPOQ/SCN3B	BP
GO_BP_MM_ODONTOGENESIS	GO_BP_MM_ODONTOGENESIS	24	0.515499	1.39708	0.0842394	0.329276	0.277121	1806	tags=25%, list=8%, signal=23%	WNT10A/AQP3/INHBA/PAX9/OSR1/CSF1	BP
GO_MF_MM_CALCIUM_CHANNEL_REGULATOR_ACTIVITY	GO_MF_MM_CALCIUM_CHANNEL_REGULATOR_ACTIVITY	11	-0.593629	-1.42346	0.0842733	0.329276	0.277121	2057	tags=64%, list=9%, signal=58%	STIM2/NRXN2/SLN/NRXN1/PLN/CACNB2/HPCAL4	MF
GO_MF_MM_TUBULIN-TYROSINE_LIGASE_ACTIVITY	GO_MF_MM_TUBULIN-TYROSINE_LIGASE_ACTIVITY	13	-0.564434	-1.42088	0.0843135	0.329276	0.277121	4884	tags=54%, list=22%, signal=42%	TTL/TTLL10/TTLL6/TTLL8/TTLL3/TTLL13/TTLL9	MF
GO_BP_MM_PROTEIN_TARGETING_TO_PLASMA_MEMBRANE	GO_BP_MM_PROTEIN_TARGETING_TO_PLASMA_MEMBRANE	12	-0.577492	-1.42039	0.0856797	0.333992	0.28109	6103	tags=58%, list=27%, signal=43%	PACS1/ANK1/PTCH1/EHD3/ANK3/GAS6/INPP5K	BP
GO_BP_MM_ENDOPLASMIC_RETICULUM_UNFOLDED_PROTEIN_RESPONSE	GO_BP_MM_ENDOPLASMIC_RETICULUM_UNFOLDED_PROTEIN_RESPONSE	23	0.519853	1.39646	0.0861416	0.334794	0.281764	2110	tags=17%, list=9%, signal=16%	IFNG/EIF2AK2/CASP12/CCND1	BP
GO_MF_MM_ACETYLGLUCOSAMINYLTRANSFERASE_ACTIVITY	GO_MF_MM_ACETYLGLUCOSAMINYLTRANSFERASE_ACTIVITY	12	0.619751	1.43051	0.0863371	0.334794	0.281764	939	tags=17%, list=4%, signal=16%	GCNT3/GCNT4	MF
GO_BP_MM_OOGENESIS	GO_BP_MM_OOGENESIS	15	0.583666	1.42096	0.0863624	0.334794	0.281764	591	tags=20%, list=3%, signal=19%	ASPM/PIWIL2/TRIP13	BP
GO_BP_MM_CARDIAC_MUSCLE_TISSUE_DEVELOPMENT	GO_BP_MM_CARDIAC_MUSCLE_TISSUE_DEVELOPMENT	13	-0.562447	-1.41588	0.0867815	0.3358	0.282611	4621	tags=54%, list=21%, signal=43%	PTEN/MKL2/GJC1/TAZ/TBX2/PLN/RBP4	BP
GO_BP_MM_CELL_ADHESION	GO_BP_MM_CELL_ADHESION	277	0.309536	1.21579	0.0872802	0.336416	0.283129	3895	tags=25%, list=17%, signal=21%	DSG3/PKP1/VCAN/TNC/TROAP/SIGLEC1/LPXN/SPP1/FREM3/TGFBI/LGALS3BP/TNFRSF12A/THBS1/ITGAM/COL28A1/NINJ2/CD6/MSLNL/PSTPIP1/VCAM1/LAMA1/ITGAD/MYBPH/EMILIN2/TNFAIP6/ITGB8/ITGB6/LY9/FN1/WISP1/PDPN/MSLN/SPON2/CPXM1/GPNMB/ITGA4/PCDH10/CD96/COL5A1/OMG/EMILIN1/MYBPC2/CD84/CYR61/PARVG/ADA/COL18A1/SDK2/PTK2B/ITGB7/DSCAM/THBS2/PKP3/SSX2IP/ITGB2/CD4/ITGAX/ITGA7/KLRA5/NINJ1/ICAM1/CERCAM/LPP/CD44/MPZL3/COL6A2/CPXM…	BP
GO_BP_MM_PHAGOCYTOSIS	GO_BP_MM_PHAGOCYTOSIS	30	0.484096	1.37738	0.0875634	0.336416	0.283129	2552	tags=27%, list=11%, signal=24%	SLC11A1/CEBPE/VAV1/IRF8/ELANE/HCK/CORO1A/ANXA3	BP
GO_BP_MM_SULFATE_TRANSPORT	GO_BP_MM_SULFATE_TRANSPORT	10	0.649644	1.433	0.0875948	0.336416	0.283129	676	tags=20%, list=3%, signal=19%	SLC26A4/RACGAP1	BP
GO_BP_MM_DETECTION_OF_CHEMICAL_STIMULUS_INVOLVED_IN_SENSORY_PERCEPTION_OF_SMELL	GO_BP_MM_DETECTION_OF_CHEMICAL_STIMULUS_INVOLVED_IN_SENSORY_PERCEPTION_OF_SMELL	42	0.444478	1.35142	0.0877399	0.336416	0.283129	3163	tags=36%, list=14%, signal=31%	OLFR56/OLFR1395/OLFR99/OLFR1217/OLFR78/OLFR543/OLFR1033/OLFR460/OLFR1417/OLFR93/OLFR1444/OLFR700/OLFR1396/OLFR545/OLFR1423	BP
GO_MF_MM_OLFACTORY_RECEPTOR_ACTIVITY	GO_MF_MM_OLFACTORY_RECEPTOR_ACTIVITY	42	0.444478	1.35142	0.0877399	0.336416	0.283129	3163	tags=36%, list=14%, signal=31%	OLFR56/OLFR1395/OLFR99/OLFR1217/OLFR78/OLFR543/OLFR1033/OLFR460/OLFR1417/OLFR93/OLFR1444/OLFR700/OLFR1396/OLFR545/OLFR1423	MF
GO_BP_MM_POTASSIUM_ION_TRANSPORT	GO_BP_MM_POTASSIUM_ION_TRANSPORT	53	-0.364577	-1.30134	0.0880789	0.337102	0.283707	4104	tags=42%, list=18%, signal=34%	KCNMB3/ATP1B4/KCNB1/SLC12A6/KCNQ4/ABCC9/KCNN3/KCNH6/KCNQ5/KCNIP3/CDKN1B/ATP1B2/SLC12A1/KCNQ1/KCNN2/KCNMB4/SLC12A5/ATP1A2/KCNMB2/AQP1/KCNK2/KCNU1	BP
GO_BP_MM_PHOSPHATIDYLINOSITOL_BIOSYNTHETIC_PROCESS	GO_BP_MM_PHOSPHATIDYLINOSITOL_BIOSYNTHETIC_PROCESS	11	0.632567	1.4298	0.0888499	0.338931	0.285246	5003	tags=45%, list=22%, signal=35%	HTR2B/PLCG2/HTR2A/HTR2C/FGF2	BP
GO_BP_MM_INSULIN_RECEPTOR_SIGNALING_PATHWAY	GO_BP_MM_INSULIN_RECEPTOR_SIGNALING_PATHWAY	38	-0.399676	-1.32811	0.0890309	0.338931	0.285246	5880	tags=39%, list=26%, signal=29%	GRB14/SREBF1/SLC2A8/INSR/STXBP4/PIK3R3/GPLD1/IRS2/EIF4EBP2/FOXO6/FOXO1/FOXO3/IRS1/FOXO4/PLCB1	BP
GO_CC_MM_AXOLEMMA	GO_CC_MM_AXOLEMMA	11	-0.589365	-1.41324	0.0890858	0.338931	0.285246	3887	tags=64%, list=17%, signal=53%	ROBO1/GABBR1/KCNC3/MAPK8IP3/CNTNAP2/SLC1A2/ROBO2	CC
GO_BP_MM_PROTEIN_MONOUBIQUITINATION	GO_BP_MM_PROTEIN_MONOUBIQUITINATION	18	0.551944	1.40154	0.0892007	0.338931	0.285246	1707	tags=17%, list=8%, signal=15%	DTL/UBE2T/TRIM21	BP
GO_BP_MM_RECEPTOR_CLUSTERING	GO_BP_MM_RECEPTOR_CLUSTERING	17	-0.512936	-1.39277	0.0901269	0.341833	0.287688	1985	tags=18%, list=9%, signal=16%	MAGI2/GRIK2/GRIN2B	BP
GO_MF_MM_HORMONE_BINDING	GO_MF_MM_HORMONE_BINDING	18	-0.503609	-1.38933	0.0906347	0.34314	0.288789	3585	tags=50%, list=16%, signal=42%	ADIPOR2/AMHR2/NPR2/NR3C2/RXFP1/NPR1/MCHR1/NPR3/TTR	MF
GO_BP_MM_NEGATIVE_REGULATION_OF_MEGAKARYOCYTE_DIFFERENTIATION	GO_BP_MM_NEGATIVE_REGULATION_OF_MEGAKARYOCYTE_DIFFERENTIATION	11	-0.587596	-1.409	0.0913723	0.345295	0.290602	2758	tags=45%, list=12%, signal=40%	HIST1H4J/HIST1H4K/HIST2H4/HIST1H4C/HIST1H4H	BP
GO_BP_MM_LONG-TERM_MEMORY	GO_BP_MM_LONG-TERM_MEMORY	18	-0.502887	-1.38734	0.09161	0.345295	0.290602	2738	tags=28%, list=12%, signal=24%	GRIA1/SLC17A7/ADCY8/DRD2/GRIN2B	BP
GO_BP_MM_NEGATIVE_REGULATION_OF_NEURON_PROJECTION_DEVELOPMENT	GO_BP_MM_NEGATIVE_REGULATION_OF_NEURON_PROJECTION_DEVELOPMENT	20	0.535544	1.394	0.0917194	0.345295	0.290602	4170	tags=35%, list=19%, signal=29%	LGALS1/INPP5J/GFI1/BCL11A/LPAR1/KATNA1/TRPV4	BP
GO_BP_MM_POSITIVE_REGULATION_OF_APOPTOTIC_PROCESS	GO_BP_MM_POSITIVE_REGULATION_OF_APOPTOTIC_PROCESS	195	0.324488	1.23421	0.091903	0.345295	0.290602	2961	tags=18%, list=13%, signal=16%	UBD/IDO1/HMGA2/TNF/MELK/CTLA4/TOP2A/ECT2/TNFRSF8/SFRP1/IL2RA/ALDH1A3/BARD1/ANKRD1/BID/CASP1/GZMA/BAK1/CCK/CASP12/FASL/PLA2G4A/FRZB/CYR61/NUPR1/COL18A1/TSPO/PTPRC/PTGS2/ANXA1/IER3/EEF1E1/GAL/TLR3/LPAR1	BP
GO_BP_MM_GLUCOSE_HOMEOSTASIS	GO_BP_MM_GLUCOSE_HOMEOSTASIS	53	-0.362556	-1.29412	0.092024	0.345295	0.290602	5400	tags=42%, list=24%, signal=32%	SLC18A2/STK11/INSR/FOXA1/PPARG/IGFBP5/C1QTNF3/SOX4/PFKM/PPP1R3G/FGFR4/PCK1/ADIPOQ/ADRA2A/FOXO3/RPH3AL/INPP5K/SLC2A4/RBP4/HNF1A/MLXIPL/HC	BP
GO_CC_MM_INTEGRIN_COMPLEX	GO_CC_MM_INTEGRIN_COMPLEX	27	0.493985	1.37427	0.0924803	0.345332	0.290633	4510	tags=48%, list=20%, signal=39%	ITGAM/ITGAD/ITGB8/ITGB6/ITGA4/ITGA5/ITGB7/ITGB2/ITGAX/ITGA7/ITGA3/ITGAV/ITGAL	CC
GO_BP_MM_POSITIVE_REGULATION_OF_FIBROBLAST_PROLIFERATION	GO_BP_MM_POSITIVE_REGULATION_OF_FIBROBLAST_PROLIFERATION	34	0.465826	1.35991	0.0925245	0.345332	0.290633	3597	tags=26%, list=16%, signal=22%	EREG/IGF1/MYC/WNT5A/PDGFC/TGIF1/NGFR/MIF/E2F1	BP
GO_MF_MM_CALCIUM-DEPENDENT_PHOSPHOLIPID_BINDING	GO_MF_MM_CALCIUM-DEPENDENT_PHOSPHOLIPID_BINDING	19	0.54203	1.39308	0.0926211	0.345332	0.290633	2601	tags=26%, list=12%, signal=23%	ANXA10/PLA2G4A/SYTL3/ANXA3/ANXA1	MF
GO_BP_MM_POSITIVE_REGULATION_OF_ENDOTHELIAL_CELL_PROLIFERATION	GO_BP_MM_POSITIVE_REGULATION_OF_ENDOTHELIAL_CELL_PROLIFERATION	43	0.439482	1.3421	0.0926899	0.345332	0.290633	3238	tags=33%, list=14%, signal=28%	CCL2/ARG1/SCG2/HTR2B/F3/PGF/WNT5A/EGR3/CCL11/CCL24/CYBA/VASH2/HMGB2/GDF2	BP
GO_BP_MM_NEGATIVE_REGULATION_OF_NEURON_DIFFERENTIATION	GO_BP_MM_NEGATIVE_REGULATION_OF_NEURON_DIFFERENTIATION	47	-0.373791	-1.30082	0.0929134	0.345553	0.290819	4618	tags=34%, list=21%, signal=27%	CD24A/TRP73/HES1/JAG1/MEIS1/APBB1/LBX1/APP/IRX3/NOTCH1/NOTCH3/SLC6A4/ID4/ASCL1/DIXDC1/CNTN4	BP
GO_BP_MM_RESPONSE_TO_VITAMIN_D	GO_BP_MM_RESPONSE_TO_VITAMIN_D	17	0.557117	1.39627	0.0950364	0.352825	0.296939	2528	tags=24%, list=11%, signal=21%	CXCL10/SPP1/PLA2G4A/PTGS2	BP
GO_MF_MM_AMP_BINDING	GO_MF_MM_AMP_BINDING	11	-0.58408	-1.40057	0.0960324	0.355485	0.299178	3203	tags=55%, list=14%, signal=47%	PFKM/AKAP7/PRPS2/ACSS2/PYGM/ACSS1	MF
GO_MF_MM_AMINOACYL-TRNA_LIGASE_ACTIVITY	GO_MF_MM_AMINOACYL-TRNA_LIGASE_ACTIVITY	37	0.453847	1.34711	0.0962182	0.355485	0.299178	6710	tags=62%, list=30%, signal=44%	WARS/GARS/RARS/KARS/VARS/MARS/TARS/NARS/CARS/YARS/SARS2/MARS2/LARS/HARS/FARSA/EPRS/IARS/SARS/RARS2/QARS/EARS2/DARS2/PARS2	MF
GO_CC_MM_PERINUCLEAR_REGION_OF_CYTOPLASM	GO_CC_MM_PERINUCLEAR_REGION_OF_CYTOPLASM	367	0.295953	1.18852	0.0963542	0.355485	0.299178	2913	tags=15%, list=13%, signal=14%	MT2/AIF1/CTLA4/S100A14/OAS2/CCR2/RAD51/MT1/LPXN/CDKN3/SPP1/BUB1B/HCRT/PCSK9/CDC20/APOD/AURKA/TMEM173/TRAIP/CHODL/SELE/S100A4/CAPN6/BCL3/NFKBIE/PSTPIP1/DGKI/GALNT6/FSTL3/DDX4/NMRAL1/CX3CR1/PLA2G5/MAD2L1/S100A6/PTPN22/CTSB/CKAP4/CSF1/MCM3/FASL/LAMC2/PLA2G4A/NOS2/NANOS2/HAP1/PRDX5/PTK2B/MT3/MALT1/INHBB/ATP7A/MANF/PLA2G16/GALNT3/HMGB2	CC
GO_BP_MM_AXONOGENESIS	GO_BP_MM_AXONOGENESIS	71	-0.332682	-1.25576	0.0965404	0.355485	0.299178	5343	tags=35%, list=24%, signal=27%	KLF7/STK11/CCKAR/STMN1/ADCY1/FZD6/NTN1/ULK2/DST/NKX2-9/MYH10/APP/ULK1/NOTCH1/FZD7/IGF1R/FGFR2/DRD2/AMIGO1/SLIT1/FZD8/MAPT/TNN/RAB3A/NRN1	BP
GO_BP_MM_NUCLEOSIDE_METABOLIC_PROCESS	GO_BP_MM_NUCLEOSIDE_METABOLIC_PROCESS	15	0.575519	1.40113	0.0965973	0.355485	0.299178	3383	tags=47%, list=15%, signal=40%	PNP/NT5C1B/APRT/PNP2/UMPS/UPP1/UPRT	BP
GO_MF_MM_TRANSAMINASE_ACTIVITY	GO_MF_MM_TRANSAMINASE_ACTIVITY	10	-0.599378	-1.39947	0.0975248	0.357866	0.301182	2329	tags=50%, list=10%, signal=45%	ABAT/AMT/GOT1L1/TAT/AGXT2	MF
GO_BP_MM_REGULATION_OF_RHO_PROTEIN_SIGNAL_TRANSDUCTION	GO_BP_MM_REGULATION_OF_RHO_PROTEIN_SIGNAL_TRANSDUCTION	70	-0.333443	-1.25557	0.0975843	0.357866	0.301182	6490	tags=46%, list=29%, signal=33%	ARHGEF19/RASGRF2/ARHGEF11/ARHGEF26/TIAM2/LEKR1/PLEKHG1/ARHGEF1/ARHGEF10/ARHGEF2/ARHGEF17/ARHGEF25/AKAP13/ALS2CL/DNMBP/OBSCN/FARP2/ARHGEF12/ARHGEF4/TTN/NET1/ARHGEF9/ARHGEF3/CDH2/NGEF/ECT2L/PREX2/PLEKHG5/ARHGEF38/FGD5/ARHGEF15/MCF2L	BP
GO_MF_MM_GLYCOSAMINOGLYCAN_BINDING	GO_MF_MM_GLYCOSAMINOGLYCAN_BINDING	17	-0.507725	-1.37863	0.0979239	0.358068	0.301352	1813	tags=29%, list=8%, signal=27%	EGFLAM/TGFBR3/ENG/MAMDC2/ABI3BP	MF
GO_BP_MM_TRNA_AMINOACYLATION_FOR_PROTEIN_TRANSLATION	GO_BP_MM_TRNA_AMINOACYLATION_FOR_PROTEIN_TRANSLATION	35	0.459601	1.3483	0.0979797	0.358068	0.301352	6710	tags=63%, list=30%, signal=44%	WARS/GARS/RARS/KARS/VARS/MARS/TARS/NARS/CARS/YARS/SARS2/MARS2/LARS/HARS/FARSA/EPRS/IARS/SARS/RARS2/QARS/DARS2/PARS2	BP
GO_BP_MM_EMBRYONIC_VISCEROCRANIUM_MORPHOGENESIS	GO_BP_MM_EMBRYONIC_VISCEROCRANIUM_MORPHOGENESIS	10	-0.598616	-1.39769	0.0984718	0.358116	0.301393	7063	tags=70%, list=31%, signal=48%	HOXA2/RDH10/CHST11/MEF2C/TBX1/NDST1/LHX1	BP
GO_BP_MM_ESTABLISHMENT_OF_PROTEIN_LOCALIZATION	GO_BP_MM_ESTABLISHMENT_OF_PROTEIN_LOCALIZATION	14	-0.539381	-1.38713	0.0985103	0.358116	0.301393	2938	tags=36%, list=13%, signal=31%	ANK3/TSC2/NPNT/NRXN1/ITGA8	BP
GO_BP_MM_ANATOMICAL_STRUCTURE_FORMATION_INVOLVED_IN_MORPHOGENESIS	GO_BP_MM_ANATOMICAL_STRUCTURE_FORMATION_INVOLVED_IN_MORPHOGENESIS	17	0.55456	1.38986	0.0985667	0.358116	0.301393	2896	tags=29%, list=13%, signal=26%	LHX2/TRP63/TBX18/NOG/WNT3	BP
GO_BP_MM_ACTIVATION_OF_PROTEIN_KINASE_ACTIVITY	GO_BP_MM_ACTIVATION_OF_PROTEIN_KINASE_ACTIVITY	20	0.530968	1.38209	0.0986734	0.358116	0.301393	612	tags=20%, list=3%, signal=19%	CLSPN/TPX2/ECT2/SLC11A1	BP
GO_MF_MM_DAMAGED_DNA_BINDING	GO_MF_MM_DAMAGED_DNA_BINDING	40	0.44309	1.33525	0.0994524	0.360211	0.303156	557	tags=10%, list=2%, signal=10%	RAD51/NEIL3/BRCA1/TRP63	MF
GO_BP_MM_ELEVATION_OF_CYTOSOLIC_CALCIUM_ION_CONCENTRATION	GO_BP_MM_ELEVATION_OF_CYTOSOLIC_CALCIUM_ION_CONCENTRATION	62	0.40106	1.30591	0.0996117	0.360211	0.303156	4465	tags=37%, list=20%, signal=30%	C3AR1/CCL3/CXCL13/HCRT/CXCR3/GNG3/CALCR/ADM/GNAT2/CAV3/GNA15/PTK2B/EDN2/P2RY2/PLCG2/PTH1R/F2RL1/CD38/JAK3/CALCA/TRPV4/JAK2/SLC8A1	BP
GO_BP_MM_DNA-DEPENDENT_DNA_REPLICATION	GO_BP_MM_DNA-DEPENDENT_DNA_REPLICATION	12	0.608673	1.40494	0.099813	0.360211	0.303156	6295	tags=67%, list=28%, signal=48%	TOP2A/POLE2/BAZ1A/HELB/POLN/POLD3/POLD2/POLD1	BP
GO_BP_MM_PITUITARY_GLAND_DEVELOPMENT	GO_BP_MM_PITUITARY_GLAND_DEVELOPMENT	28	0.484722	1.3593	0.100197	0.360211	0.303156	851	tags=11%, list=4%, signal=10%	HMGA2/PITX1/ALDH1A3	BP
GO_BP_MM_DNA_DUPLEX_UNWINDING	GO_BP_MM_DNA_DUPLEX_UNWINDING	15	0.572983	1.39496	0.100205	0.360211	0.303156	3320	tags=27%, list=15%, signal=23%	MCM6/MCM7/ASCC3/MCM4	BP
GO_BP_MM_NEGATIVE_REGULATION_OF_CYTOKINE_SECRETION	GO_BP_MM_NEGATIVE_REGULATION_OF_CYTOKINE_SECRETION	11	0.623232	1.4087	0.100277	0.360211	0.303156	1992	tags=45%, list=9%, signal=41%	IL6/BTN1A1/PTGER4/TNFSF4/TNFRSF4	BP
GO_BP_MM_CELLULAR_RESPONSE_TO_AMINO_ACID_STIMULUS	GO_BP_MM_CELLULAR_RESPONSE_TO_AMINO_ACID_STIMULUS	32	0.467439	1.3478	0.101825	0.365149	0.307311	2513	tags=28%, list=11%, signal=25%	SOCS1/TNF/COL3A1/COL5A2/COL1A1/MMP3/PDGFC/COL1A2/CYBA	BP
GO_BP_MM_RETINOL_METABOLIC_PROCESS	GO_BP_MM_RETINOL_METABOLIC_PROCESS	13	-0.550625	-1.38612	0.102635	0.365699	0.307774	1546	tags=38%, list=7%, signal=36%	LRAT/RBP4/ALDH1A1/RDH12/ADH4	BP
GO_MF_MM_HYDROLASE_ACTIVITY_HYDROLYZING_O-GLYCOSYL_COMPOUNDS	GO_MF_MM_HYDROLASE_ACTIVITY_HYDROLYZING_O-GLYCOSYL_COMPOUNDS	35	-0.402691	-1.31366	0.102874	0.365699	0.307774	627	tags=14%, list=3%, signal=14%	LDHB/GLB1L2/MGAM/GLB1L3/LCTL	MF
GO_BP_MM_ZINC_ION_TRANSMEMBRANE_TRANSPORT	GO_BP_MM_ZINC_ION_TRANSMEMBRANE_TRANSPORT	13	0.593257	1.39602	0.102968	0.365699	0.307774	3607	tags=38%, list=16%, signal=32%	SLC39A2/SLC39A14/SLC30A2/SLC39A1/SLC30A4	BP
GO_MF_MM_ZINC_ION_TRANSMEMBRANE_TRANSPORTER_ACTIVITY	GO_MF_MM_ZINC_ION_TRANSMEMBRANE_TRANSPORTER_ACTIVITY	13	0.593257	1.39602	0.102968	0.365699	0.307774	3607	tags=38%, list=16%, signal=32%	SLC39A2/SLC39A14/SLC30A2/SLC39A1/SLC30A4	MF
GO_MF_MM_CALCIUM_CHANNEL_ACTIVITY	GO_MF_MM_CALCIUM_CHANNEL_ACTIVITY	35	-0.402625	-1.31345	0.103004	0.365699	0.307774	3902	tags=34%, list=17%, signal=28%	PKD2/GPM6A/PKD1/ITPR2/RYR3/CATSPER3/TRPV3/TRPM4/CACNA2D4/TRPC3/SLC24A2/GRIN2B	MF
GO_MF_MM_SINGLE-STRANDED_RNA_BINDING	GO_MF_MM_SINGLE-STRANDED_RNA_BINDING	21	0.520876	1.37104	0.103177	0.365699	0.307774	3054	tags=38%, list=14%, signal=33%	DHX58/DDX60/IFIH1/TLR7/TLR8/DDX58/ANXA1/MSI1	MF
GO_CC_MM_VOLTAGE-GATED_POTASSIUM_CHANNEL_COMPLEX	GO_CC_MM_VOLTAGE-GATED_POTASSIUM_CHANNEL_COMPLEX	38	-0.393161	-1.30646	0.103195	0.365699	0.307774	4501	tags=53%, list=20%, signal=42%	KCNC2/KCNV2/KCNMB3/KCNS3/KCNB1/KCNQ4/ABCC9/KCNC3/CNTNAP1/KCNQ5/KCNE2/KCND2/CNTNAP2/KCND3/KCNQ1/KCNMB4/KCNIP2/KCNMB2/KCNK2/KCNU1	CC
GO_BP_MM_CHAPERONE_MEDIATED_PROTEIN_FOLDING_REQUIRING_COFACTOR	GO_BP_MM_CHAPERONE_MEDIATED_PROTEIN_FOLDING_REQUIRING_COFACTOR	12	0.604785	1.39596	0.10491	0.371152	0.312364	5236	tags=50%, list=23%, signal=38%	H2-DMB1/H2-DMA/TOR3A/H2-DMB2/TOR2A/CD74	BP
GO_BP_MM_ATP_BIOSYNTHETIC_PROCESS	GO_BP_MM_ATP_BIOSYNTHETIC_PROCESS	23	-0.456827	-1.34308	0.105132	0.371315	0.3125	3393	tags=30%, list=15%, signal=26%	ATP5S/ATP1A4/ATP2C2/ATP1A2/ATP7B/ATP2A3/ATP2B2	BP
GO_BP_MM_ADULT_HEART_DEVELOPMENT	GO_BP_MM_ADULT_HEART_DEVELOPMENT	12	-0.562512	-1.38355	0.105455	0.371832	0.312935	3464	tags=50%, list=15%, signal=42%	TTN/MYH10/SLC22A5/MYH7/TCAP/MYH6	BP
GO_BP_MM_BEHAVIOR	GO_BP_MM_BEHAVIOR	25	0.495464	1.35428	0.107344	0.377857	0.318007	194	tags=12%, list=1%, signal=12%	IDO1/CHL1/CCL3	BP
GO_BP_MM_LIPID_BIOSYNTHETIC_PROCESS	GO_BP_MM_LIPID_BIOSYNTHETIC_PROCESS	21	-0.467791	-1.34353	0.108874	0.381658	0.321205	2813	tags=24%, list=13%, signal=21%	ACLY/MID1IP1/SCD1/ACAA1B/THRSP	BP
GO_BP_MM_RESPONSE_TO_BIOTIC_STIMULUS	GO_BP_MM_RESPONSE_TO_BIOTIC_STIMULUS	11	0.616251	1.39292	0.10895	0.381658	0.321205	2645	tags=45%, list=12%, signal=40%	GM7676/IFITM6/IFITM3/IFITM1/2200002J24RIK	BP
GO_BP_MM_GLYCEROL_METABOLIC_PROCESS	GO_BP_MM_GLYCEROL_METABOLIC_PROCESS	11	-0.574767	-1.37824	0.108967	0.381658	0.321205	4825	tags=55%, list=21%, signal=43%	GDE1/GDPD1/ANGPTL3/GDPD3/DGAT2/GDPD4	BP
GO_BP_MM_EMBRYONIC_PLACENTA_DEVELOPMENT	GO_BP_MM_EMBRYONIC_PLACENTA_DEVELOPMENT	22	-0.460218	-1.33889	0.109917	0.384343	0.323465	8268	tags=64%, list=37%, signal=40%	SP1/PDGFB/BPTF/ARNT/EGFR/TTPA/HSF1/PKD2/CEBPA/PKD1/CITED2/CSF2/GATA2/EPAS1	BP
GO_MF_MM_LAMININ_BINDING	GO_MF_MM_LAMININ_BINDING	14	0.576785	1.38083	0.110648	0.386259	0.325078	4155	tags=43%, list=18%, signal=35%	LGALS1/THBS1/TINAGL1/ITGA7/ECM1/ADAM9	MF
GO_MF_MM_RIBONUCLEOPROTEIN_COMPLEX_BINDING	GO_MF_MM_RIBONUCLEOPROTEIN_COMPLEX_BINDING	14	0.576126	1.37926	0.111586	0.388515	0.326976	7230	tags=64%, list=32%, signal=44%	IFIH1/TIMM50/PRPF31/YBX2/BOP1/PRMT5/RNF135/PPP1CA/PRMT7	MF
GO_BP_MM_MESODERM_DEVELOPMENT	GO_BP_MM_MESODERM_DEVELOPMENT	18	0.536976	1.36353	0.111663	0.388515	0.326976	2372	tags=22%, list=11%, signal=20%	GDF3/LHX2/PALB2/SNAI1	BP
GO_MF_MM_TRANSPORTER_ACTIVITY	GO_MF_MM_TRANSPORTER_ACTIVITY	126	-0.285701	-1.18604	0.112526	0.390871	0.328959	3838	tags=30%, list=17%, signal=25%	RPH3A/SLCO2A1/GRIN2C/SLC12A6/SLC5A3/GRIA2/GRIK3/SLC5A5/SEC14L4/SYT3/GRIA1/SYT10/GRIK4/SLCO1A4/SLC13A4/SLCO2B1/SYT5/SYT7/SLC23A2/SYT17/SLCO1A6/SLC23A1/SEC14L3/RLBP1/AQP11/AQP8/SLC4A5/ABCC2/AQP9/AQP1/SLCO1B2/GRIK2/SLC4A10/CLVS1/MUP3/RBP7/SEC14L5/GRIN2B	MF
GO_BP_MM_OSSIFICATION	GO_BP_MM_OSSIFICATION	64	0.39191	1.28268	0.112924	0.391605	0.329577	1971	tags=20%, list=9%, signal=19%	DMP1/RSAD2/MMP13/SPP1/ALOX15/BMP8B/COL1A1/MGP/TNFRSF11A/FSTL3/MMP14/CSF1/ATP6V0A4	BP
GO_BP_MM_REGULATION_OF_TRANSFORMING_GROWTH_FACTOR_BETA_RECEPTOR_SIGNALING_PATHWAY	GO_BP_MM_REGULATION_OF_TRANSFORMING_GROWTH_FACTOR_BETA_RECEPTOR_SIGNALING_PATHWAY	13	-0.543472	-1.36811	0.11313	0.391674	0.329635	6396	tags=38%, list=28%, signal=28%	DAND5/ZEB1/SOX11/SMAD7/ENG	BP
GO_MF_MM_STEROID_BINDING	GO_MF_MM_STEROID_BINDING	19	-0.480699	-1.3452	0.113523	0.392199	0.330077	3848	tags=32%, list=17%, signal=26%	PGR/PGRMC1/NR3C2/PDIA2/ESRRG/ESR2	MF
GO_MF_MM_ISOMERASE_ACTIVITY	GO_MF_MM_ISOMERASE_ACTIVITY	23	-0.452192	-1.32946	0.113654	0.392199	0.330077	860	tags=26%, list=4%, signal=25%	GALM/MUT/ACADM/PBLD2/PDIA2/PBLD1	MF
GO_BP_MM_EMBRYONIC_FOREGUT_MORPHOGENESIS	GO_BP_MM_EMBRYONIC_FOREGUT_MORPHOGENESIS	10	-0.58686	-1.37024	0.114507	0.393422	0.331106	4464	tags=40%, list=20%, signal=32%	SOX17/CTNNB1/ACVR2B/FOXF1	BP
GO_MF_MM_ACTIN_MONOMER_BINDING	GO_MF_MM_ACTIN_MONOMER_BINDING	13	-0.542339	-1.36526	0.114686	0.393422	0.331106	3975	tags=54%, list=18%, signal=44%	NOS3/MTSS1/MYL4/MYL2/PKNOX2/PRKCE/MYL3	MF
GO_MF_MM_INSULIN-LIKE_GROWTH_FACTOR_RECEPTOR_BINDING	GO_MF_MM_INSULIN-LIKE_GROWTH_FACTOR_RECEPTOR_BINDING	10	0.627425	1.38399	0.114751	0.393422	0.331106	253	tags=20%, list=1%, signal=20%	SOCS1/IGF1	MF
GO_BP_MM_POSITIVE_REGULATION_OF_INTERLEUKIN-2_BIOSYNTHETIC_PROCESS	GO_BP_MM_POSITIVE_REGULATION_OF_INTERLEUKIN-2_BIOSYNTHETIC_PROCESS	11	0.611687	1.3826	0.114756	0.393422	0.331106	6491	tags=73%, list=29%, signal=52%	CD28/CD3E/CD1D1/CARD11/GLMN/PRKCQ/IL1B/STAT5A	BP
GO_BP_MM_ENDOSOME_TO_LYSOSOME_TRANSPORT	GO_BP_MM_ENDOSOME_TO_LYSOSOME_TRANSPORT	21	-0.463682	-1.33173	0.11607	0.397281	0.334354	9787	tags=76%, list=43%, signal=43%	SNX16/VAMP7/HOOK2/STX7/RAB7/HOOK3/MTM1/FAM160A2/CHMP5/CHMP3/TRAK1/RILP/RHOB/AKTIP/KIF13A/SORT1	BP
GO_BP_MM_NEGATIVE_REGULATION_OF_PROTEIN_CATABOLIC_PROCESS	GO_BP_MM_NEGATIVE_REGULATION_OF_PROTEIN_CATABOLIC_PROCESS	18	0.534202	1.35649	0.116265	0.397301	0.33437	3066	tags=28%, list=14%, signal=24%	FBXO43/NRG1/MAD2L1/NOS2/MAD2L2	BP
GO_MF_MM_DNA-DEPENDENT_ATPASE_ACTIVITY	GO_MF_MM_DNA-DEPENDENT_ATPASE_ACTIVITY	30	0.466627	1.32768	0.116569	0.397697	0.334703	451	tags=7%, list=2%, signal=7%	TOP2A/RAD51	MF
GO_CC_MM_CONTRACTILE_FIBER	GO_CC_MM_CONTRACTILE_FIBER	16	-0.504877	-1.34807	0.117041	0.398132	0.33507	2396	tags=38%, list=11%, signal=34%	TRIM63/CST3/MYH7/TNNI3/MYH6/MYH3	CC
GO_BP_MM_RESPONSE_TO_STARVATION	GO_BP_MM_RESPONSE_TO_STARVATION	22	-0.45613	-1.32699	0.117075	0.398132	0.33507	6666	tags=55%, list=30%, signal=38%	OXCT1/GNPAT/HMGCS2/SLC18A2/CCKAR/AQP2/ACADM/ULK2/WDR45/ULK1/CPS1/ALDOB	BP
GO_BP_MM_CHOLESTEROL_HOMEOSTASIS	GO_BP_MM_CHOLESTEROL_HOMEOSTASIS	41	-0.377576	-1.27583	0.117968	0.400012	0.336652	1242	tags=49%, list=6%, signal=46%	ABCA2/ABCA1/LIPG/ABCG1/SLC37A4/MTTP/FABP4/LRP5/NPC1/CD24A/SCARB1/ANGPTL3/SIRT1/CAV1/NPC1L1/APOB/GPIHBP1/DGAT2/APOA2/APOA1	BP
GO_BP_MM_CARDIAC_MUSCLE_CONTRACTION	GO_BP_MM_CARDIAC_MUSCLE_CONTRACTION	25	-0.437718	-1.31629	0.118162	0.400012	0.336652	4596	tags=40%, list=20%, signal=32%	SCN4B/TAZ/MAP2K6/ACTC1/VEGFB/MYL4/TCAP/TNNI3/MYL3/SCN3B	BP
GO_MF_MM_RHO_GUANYL-NUCLEOTIDE_EXCHANGE_FACTOR_ACTIVITY	GO_MF_MM_RHO_GUANYL-NUCLEOTIDE_EXCHANGE_FACTOR_ACTIVITY	72	-0.324011	-1.22721	0.118198	0.400012	0.336652	7014	tags=49%, list=31%, signal=34%	SOS2/FGD6/KIFAP3/ARHGEF19/RASGRF2/ARHGEF11/ARHGEF26/TIAM2/LEKR1/PLEKHG1/ARHGEF1/ARHGEF10/ARHGEF2/ARHGEF17/ARHGEF25/AKAP13/ALS2CL/DNMBP/OBSCN/FARP2/ARHGEF12/ARHGEF4/TTN/NET1/ARHGEF9/ARHGEF3/NGEF/ECT2L/PREX2/DOCK9/PLEKHG5/ARHGEF38/FGD5/ARHGEF15/MCF2L	MF
GO_BP_MM_POSITIVE_REGULATION_OF_CHOLESTEROL_EFFLUX	GO_BP_MM_POSITIVE_REGULATION_OF_CHOLESTEROL_EFFLUX	11	-0.56796	-1.36191	0.119093	0.402394	0.338657	7124	tags=64%, list=32%, signal=44%	ABCA1/ABCG1/PTCH1/NFKBIA/SIRT1/ADIPOQ/PON1	BP
GO_BP_MM_POSITIVE_REGULATION_OF_PHOSPHORYLATION	GO_BP_MM_POSITIVE_REGULATION_OF_PHOSPHORYLATION	27	0.477941	1.32964	0.119812	0.403352	0.339463	2988	tags=26%, list=13%, signal=23%	EREG/AREG/THBS1/CCL5/NCKAP1L/DSCAM/ILK	BP
GO_CC_MM_LARGE_RIBOSOMAL_SUBUNIT	GO_CC_MM_LARGE_RIBOSOMAL_SUBUNIT	14	0.570654	1.36616	0.119885	0.403352	0.339463	7208	tags=64%, list=32%, signal=44%	RBM3/RPL10A-PS2/NPM1/RSL1D1/MRPL32/RPL13A-PS1/RPL10A/RPL26/MRPL22	CC
GO_BP_MM_SOCIAL_BEHAVIOR	GO_BP_MM_SOCIAL_BEHAVIOR	26	-0.431275	-1.30811	0.119952	0.403352	0.339463	2914	tags=31%, list=13%, signal=27%	TBX1/OXT/MKKS/AVPR1A/NRXN1/SLC6A4/SHANK3/OXTR	BP
GO_BP_MM_KIDNEY_DEVELOPMENT	GO_BP_MM_KIDNEY_DEVELOPMENT	93	-0.303704	-1.20249	0.120159	0.403406	0.339509	5746	tags=37%, list=26%, signal=27%	FOXC1/BAG6/HMGCS2/POU3F3/HNF1B/OVOL1/TSC1/BMP4/WNT11/TRP73/ZFP354A/CTNNB1/PKD2/ACVR2B/SOX11/GPC3/PDGFRB/ARL3/PKD1/LEF1/PYGO1/ARID5B/RRM2B/VEGFA/SLC12A1/AGTR1A/MME/AQP11/ALDH1A1/AGT/ACE/BMP6/LHX1/UPK3A	BP
GO_MF_MM_PROTEIN_BINDING_TRANSCRIPTION_FACTOR_ACTIVITY	GO_MF_MM_PROTEIN_BINDING_TRANSCRIPTION_FACTOR_ACTIVITY	13	0.58049	1.36598	0.120414	0.403616	0.339685	2357	tags=38%, list=10%, signal=34%	LHX2/HMGA2/PITX1/HIF1A/CRY1	MF
GO_CC_MM_MICROVILLUS	GO_CC_MM_MICROVILLUS	37	-0.387123	-1.27966	0.121547	0.406766	0.342336	3043	tags=24%, list=14%, signal=21%	GAMT/ANGPT1/HYAL2/MYO6/DCXR/TEK/BPIFA1/OXTR/ATP6V1B1	CC
GO_BP_MM_ACTIVATION_OF_CYSTEINE-TYPE_ENDOPEPTIDASE_ACTIVITY_INVOLVED_IN_APOPTOTIC_PROCESS	GO_BP_MM_ACTIVATION_OF_CYSTEINE-TYPE_ENDOPEPTIDASE_ACTIVITY_INVOLVED_IN_APOPTOTIC_PROCESS	60	0.393977	1.27606	0.122187	0.407627	0.343061	1909	tags=17%, list=8%, signal=15%	IFNB1/TNF/PYCARD/MYC/F3/BAK1/LCK/CCK/PML/FASL	BP
GO_MF_MM_GLYCOPROTEIN_BINDING	GO_MF_MM_GLYCOPROTEIN_BINDING	38	0.437093	1.30438	0.122225	0.407627	0.343061	2374	tags=18%, list=11%, signal=17%	SELP/LGALS1/LRP8/ITGAM/CD5/LCK/FBXO2	MF
GO_BP_MM_CGMP_BIOSYNTHETIC_PROCESS	GO_BP_MM_CGMP_BIOSYNTHETIC_PROCESS	10	-0.581991	-1.35887	0.122385	0.407627	0.343061	2855	tags=60%, list=13%, signal=52%	NPR2/GUCY1A2/NPPC/NPR1/AQP1/GUCY2G	BP
GO_BP_MM_ANGIOGENESIS	GO_BP_MM_ANGIOGENESIS	166	0.323578	1.21003	0.122852	0.407738	0.343154	1489	tags=13%, list=7%, signal=12%	CCL2/CCL12/EREG/ADM2/CCR2/TGFBI/TNFRSF12A/THY1/HMOX1/CYP1B1/SCG2/TNFAIP2/ADAM8/MMP19/GREM1/PGF/SERPINE1/MMP14/WARS/PLAU/HBEGF	BP
GO_BP_MM_SYNAPSE_ASSEMBLY	GO_BP_MM_SYNAPSE_ASSEMBLY	24	-0.440951	-1.31218	0.123117	0.407738	0.343154	3671	tags=33%, list=16%, signal=28%	GPM6A/PLXND1/CDH2/MYO6/NRXN1/CADM1/DRD2/SHANK3	BP
GO_CC_MM_CHROMOSOME_TELOMERIC_REGION	GO_CC_MM_CHROMOSOME_TELOMERIC_REGION	31	0.459225	1.31534	0.123125	0.407738	0.343154	6511	tags=42%, list=29%, signal=30%	BLM/CHEK1/SPO11/H2AFX/CHEK2/PINX1/NSMCE2/ATM/NSMCE1/MRE11A/CDK2/RIF1/TINF2	CC
GO_BP_MM_NEGATIVE_REGULATION_OF_CELL-CELL_ADHESION	GO_BP_MM_NEGATIVE_REGULATION_OF_CELL-CELL_ADHESION	10	0.621318	1.37052	0.123193	0.407738	0.343154	36	tags=10%, list=0%, signal=10%	GM9573	BP
GO_BP_MM_REGULATION_OF_SYNAPTIC_PLASTICITY	GO_BP_MM_REGULATION_OF_SYNAPTIC_PLASTICITY	21	-0.458956	-1.31816	0.123719	0.408837	0.344079	2173	tags=19%, list=10%, signal=17%	MYO6/CTNND2/ATP2B2/GRIN2B	BP
GO_BP_MM_SENSORY_PERCEPTION_OF_PAIN	GO_BP_MM_SENSORY_PERCEPTION_OF_PAIN	33	-0.398795	-1.28235	0.124484	0.410049	0.3451	2782	tags=39%, list=12%, signal=35%	P2RY1/MAPK3/NPY1R/KCNIP3/CNR2/EDN1/ADRB1/MME/ACE/ALOX5/AQP1/SCN3B/GRM1	BP
GO_BP_MM_POSITIVE_REGULATION_OF_CELL_PROLIFERATION	GO_BP_MM_POSITIVE_REGULATION_OF_CELL_PROLIFERATION	286	0.299347	1.17887	0.124721	0.410049	0.3451	3360	tags=20%, list=15%, signal=17%	EREG/IL6/HMGA2/HAS2/LIF/TNF/IGF1/AREG/TNC/IL11/ATF3/HTR4/CDC20/SFRP1/HTR2B/MYC/FOXM1/CTSH/GREM1/PGF/RECQL4/HCK/ADM/CLEC11A/CCK/CSF1/HCLS1/FASL/WNT5A/PDGFC/PLA2G4A/FGF9/MARCKSL1/RAC2/CCND1/CDCA7L/HIF1A/FGF5/COL18A1/PTK2B/EDN2/OSM/RUNX2/WNT3/POU3F2/ILK/WNT7B/HTR2A/SOX9/CLU/ARNT2/PTH1R/THPO/E2F3/EIF5A/ID2/MVD	BP
GO_BP_MM_NEGATIVE_REGULATION_OF_DNA_BINDING	GO_BP_MM_NEGATIVE_REGULATION_OF_DNA_BINDING	21	0.506857	1.33414	0.124733	0.410049	0.3451	4293	tags=38%, list=19%, signal=31%	HMGA2/HMOX1/GZMA/NEK2/ZFP90/ID2/MDFI/JAK2	BP
GO_MF_MM_NON-MEMBRANE_SPANNING_PROTEIN_TYROSINE_KINASE_ACTIVITY	GO_MF_MM_NON-MEMBRANE_SPANNING_PROTEIN_TYROSINE_KINASE_ACTIVITY	42	0.426018	1.29529	0.124865	0.410049	0.3451	4571	tags=36%, list=20%, signal=29%	MELK/STYK1/EIF2AK2/HCK/LCK/FGR/ZAP70/MATK/PTK2B/BTK/JAK3/ITK/TEC/JAK2/RIPK2	MF
GO_CC_MM_HISTONE_ACETYLTRANSFERASE_COMPLEX	GO_CC_MM_HISTONE_ACETYLTRANSFERASE_COMPLEX	15	-0.509942	-1.33697	0.126883	0.415657	0.349819	8037	tags=53%, list=36%, signal=34%	KANSL3/TRRAP/KANSL1/EP300/CREBBP/ING4/OGT/KAT8	CC
GO_BP_MM_REGULATION_OF_SENSORY_PERCEPTION_OF_PAIN	GO_BP_MM_REGULATION_OF_SENSORY_PERCEPTION_OF_PAIN	15	0.554714	1.35048	0.12707	0.415657	0.349819	1581	tags=27%, list=7%, signal=25%	IL10/CCL3/KCNJ10/CCK	BP
GO_MF_MM_SH2_DOMAIN_BINDING	GO_MF_MM_SH2_DOMAIN_BINDING	28	0.469575	1.31683	0.127166	0.415657	0.349819	4293	tags=36%, list=19%, signal=29%	SHCBP1/LAT2/LCK/SH3PXD2B/PTPN6/SKAP1/LAX1/NUP62/TRPV4/JAK2	MF
GO_BP_MM_NEGATIVE_REGULATION_OF_GROWTH	GO_BP_MM_NEGATIVE_REGULATION_OF_GROWTH	10	0.617584	1.36228	0.12846	0.417828	0.351646	3204	tags=40%, list=14%, signal=34%	MT2/MT1/HIF1A/PNPT1	BP
GO_CC_MM_ENDOCYTIC_VESICLE	GO_CC_MM_ENDOCYTIC_VESICLE	31	-0.404078	-1.28033	0.128512	0.417828	0.351646	5583	tags=35%, list=25%, signal=27%	PIK3C2B/CUBN/RAB5B/EHD3/TRF/HYAL2/MYO6/NRXN1/DRD2/DPP4/APOA1	CC
GO_BP_MM_SYMPATHETIC_NERVOUS_SYSTEM_DEVELOPMENT	GO_BP_MM_SYMPATHETIC_NERVOUS_SYSTEM_DEVELOPMENT	15	0.553821	1.34831	0.128695	0.417828	0.351646	1314	tags=27%, list=6%, signal=25%	PHOX2A/TRP63/NTRK1/TFAP2A	BP
GO_BP_MM_SYNAPTIC_VESICLE_EXOCYTOSIS	GO_BP_MM_SYNAPTIC_VESICLE_EXOCYTOSIS	10	-0.578184	-1.34998	0.128713	0.417828	0.351646	3004	tags=40%, list=13%, signal=35%	CPLX1/VAMP2/OTOF/RAB3A	BP
GO_BP_MM_POSITIVE_THYMIC_T_CELL_SELECTION	GO_BP_MM_POSITIVE_THYMIC_T_CELL_SELECTION	10	0.617155	1.36133	0.129095	0.417828	0.351646	3706	tags=60%, list=16%, signal=50%	CD3D/ZAP70/H2-DMA/PTPRC/DOCK2/CD1D1	BP
GO_BP_MM_OOCYTE_MATURATION	GO_BP_MM_OOCYTE_MATURATION	14	0.564637	1.35175	0.129141	0.417828	0.351646	591	tags=21%, list=3%, signal=21%	EREG/CCNB1/TRIP13	BP
GO_BP_MM_FATTY_ACID_OXIDATION	GO_BP_MM_FATTY_ACID_OXIDATION	11	-0.561493	-1.34641	0.129219	0.417828	0.351646	6855	tags=64%, list=30%, signal=44%	GCDH/MLYCD/ADIPOR1/PPARG/ADIPOR2/ADIPOQ/POR	BP
GO_BP_MM_INDUCTION_OF_APOPTOSIS_BY_EXTRACELLULAR_SIGNALS	GO_BP_MM_INDUCTION_OF_APOPTOSIS_BY_EXTRACELLULAR_SIGNALS	23	0.492524	1.32305	0.129537	0.418213	0.35197	4434	tags=43%, list=20%, signal=35%	TNF/BAK1/CD28/CD5/CD3E/FASL/SPN/CASP8/AY074887/TICAM1	BP
GO_BP_MM_PROXIMAL_DISTAL_PATTERN_FORMATION	GO_BP_MM_PROXIMAL_DISTAL_PATTERN_FORMATION	12	0.586335	1.35338	0.13089	0.421935	0.355102	1204	tags=17%, list=5%, signal=16%	TRP63/GREM1	BP
GO_CC_MM_CILIUM_MEMBRANE	GO_CC_MM_CILIUM_MEMBRANE	17	-0.486437	-1.32082	0.131419	0.422621	0.35568	5921	tags=53%, list=26%, signal=39%	TTC8/EVC2/TMEM231/CD24A/BBS9/CYS1/EVC/PROM2/BBS2	CC
GO_BP_MM_GPI_ANCHOR_BIOSYNTHETIC_PROCESS	GO_BP_MM_GPI_ANCHOR_BIOSYNTHETIC_PROCESS	30	0.458664	1.30502	0.131535	0.422621	0.35568	35	tags=3%, list=0%, signal=3%	CWH43	BP
GO_BP_MM_RESPONSE_TO_AMPHETAMINE	GO_BP_MM_RESPONSE_TO_AMPHETAMINE	22	-0.448558	-1.30497	0.131967	0.422621	0.35568	2015	tags=27%, list=9%, signal=25%	NR4A2/DPYSL2/DRD2/CNR2/OXTR/GRIN2B	BP
GO_CC_MM_BASEMENT_MEMBRANE	GO_CC_MM_BASEMENT_MEMBRANE	79	0.367856	1.24611	0.132058	0.422621	0.35568	2652	tags=20%, list=12%, signal=18%	TIMP1/TNC/FREM3/TGFBI/COL28A1/FBN1/LAMA1/CCDC80/FN1/LAMC2/FGF9/COL5A1/COL18A1/SPN/RELL2/THBS2	CC
GO_BP_MM_RESPONSE_TO_HYPEROXIA	GO_BP_MM_RESPONSE_TO_HYPEROXIA	20	-0.461776	-1.30928	0.132107	0.422621	0.35568	2168	tags=35%, list=10%, signal=32%	SFTPC/ALDH2/BNIP3/ALOX5/MMP9/CAT/CYP1A1	BP
GO_BP_MM_POSITIVE_REGULATION_OF_JNK_CASCADE	GO_BP_MM_POSITIVE_REGULATION_OF_JNK_CASCADE	40	0.427194	1.28735	0.132991	0.424158	0.356974	3334	tags=32%, list=15%, signal=28%	TNF/WNT7A/NOD2/LMNB1/EDA2R/WNT5A/MYD88/PTK2B/TLR3/CD27/WNT7B/F2RL1/TLR4	BP
GO_BP_MM_MUSCLE_CELL_HOMEOSTASIS	GO_BP_MM_MUSCLE_CELL_HOMEOSTASIS	12	0.584454	1.34904	0.133658	0.424158	0.356974	3428	tags=33%, list=15%, signal=28%	IL6/CAV3/HIF1A/CHRNA1	BP
GO_MF_MM_PHOSPHOLIPID-TRANSLOCATING_ATPASE_ACTIVITY	GO_MF_MM_PHOSPHOLIPID-TRANSLOCATING_ATPASE_ACTIVITY	15	0.550651	1.34059	0.133679	0.424158	0.356974	4011	tags=40%, list=18%, signal=33%	ATP8B4/ATP10B/ATP10A/ATP8B1/ATP8B3/ATP8B2	MF
GO_MF_MM_SYNTAXIN-1_BINDING	GO_MF_MM_SYNTAXIN-1_BINDING	10	-0.574943	-1.34241	0.133728	0.424158	0.356974	3004	tags=70%, list=13%, signal=61%	RNF40/VAMP3/SYP/STXBP1/CPLX1/VAMP2/SLC6A4	MF
GO_BP_MM_NEGATIVE_REGULATION_OF_CELL_PROLIFERATION	GO_BP_MM_NEGATIVE_REGULATION_OF_CELL_PROLIFERATION	245	0.30347	1.17898	0.133933	0.424158	0.356974	4293	tags=24%, list=19%, signal=19%	EREG/IFNG/IL6/LIF/TNF/IGF1/SFN/INHBA/HMOX1/SLFN3/SFRP1/PTTG1/E2F7/HMGA1/NRK/SLFN2/PTGES/NTRK1/WISP2/BAK1/IFITM3/TFAP2A/ADM/SLFN1/PML/FRZB/PTPRV/TGIF1/GATA1/WT1/PTK2B/PTGS2/EEF1E1/GAL/GJA1/WNT9A/ROR2/ADORA2A/SOX9/FOXP3/PTH1R/TBRG1/MTBP/BCL11B/SLC9A3R1/ADORA2B/SOD2/NUP62/CDKN2C/AY074887/FOSL1/B4GALT1/SCIN/AIMP2/ADORA1/SMYD2/CDKN2D/JAK2	BP
GO_BP_MM_CELL_SURFACE_RECEPTOR_SIGNALING_PATHWAY	GO_BP_MM_CELL_SURFACE_RECEPTOR_SIGNALING_PATHWAY	95	0.354111	1.23272	0.13394	0.424158	0.356974	3585	tags=28%, list=16%, signal=24%	FCGR1/LAG3/CD8A/IL12B/FCGR2B/FCER1G/CD3G/CD3D/LAMA1/CALCR/LCK/FCGR3/CD3E/TNFRSF1B/MYD88/PTH2R/PTK2B/SPN/ANXA1/CD247/CELSR3/ARTN/CD4/PTH1R/CYSLTR1/PIK3CD/GLP2R	BP
GO_BP_MM_NEUROGENESIS	GO_BP_MM_NEUROGENESIS	27	0.470589	1.30919	0.133998	0.424158	0.356974	1744	tags=22%, list=8%, signal=21%	LHX2/FABP7/PCSK9/OMP/TACC3/PHGDH	BP
GO_BP_MM_THYROID_GLAND_DEVELOPMENT	GO_BP_MM_THYROID_GLAND_DEVELOPMENT	15	-0.50556	-1.32548	0.134312	0.424514	0.357273	8426	tags=73%, list=37%, signal=46%	SIX1/HOXB3/SHH/FGF10/HOXA3/NKX2-1/TBX1/DUOX2/THRA/TG/HOXA5	BP
GO_CC_MM_MITOCHONDRIAL_LARGE_RIBOSOMAL_SUBUNIT	GO_CC_MM_MITOCHONDRIAL_LARGE_RIBOSOMAL_SUBUNIT	14	0.55911	1.33852	0.137097	0.432667	0.364135	8417	tags=79%, list=37%, signal=49%	MRPL52/MRPL13/MRPL51/MRPL17/MRPL12/MRPL15/MRPL3/MRPL55/MRPL2/MRPL41/NSUN4	CC
GO_CC_MM_ANCHORED_TO_PLASMA_MEMBRANE	GO_CC_MM_ANCHORED_TO_PLASMA_MEMBRANE	19	0.513881	1.32074	0.137552	0.432841	0.364281	3043	tags=42%, list=14%, signal=36%	RAET1E/RAET1D/RTN4RL2/THY1/CD48/MDGA1/RHBG/CD160	CC
GO_MF_MM_METALLOPEPTIDASE_ACTIVITY	GO_MF_MM_METALLOPEPTIDASE_ACTIVITY	74	0.370646	1.2423	0.137563	0.432841	0.364281	2320	tags=22%, list=10%, signal=19%	ADAMTS4/MMP10/MMP13/FOLH1/PAPPA2/MMP7/ADAM8/MMP19/MMP12/MMP14/MMP3/CPXM1/MMP25/MMP27/CNDP2/PSMD14	MF
GO_CC_MM_MEMBRANE_COAT	GO_CC_MM_MEMBRANE_COAT	23	0.487915	1.31067	0.138311	0.434545	0.365716	8014	tags=61%, list=36%, signal=39%	AP1S1/AP1S3/AP3S1/COPB2/ARL6/DNM1/AP1B1/CLTC/COPB1/AP4E1/AP3B1/AP1G2/AP2A2/AP1G1	CC
GO_MF_MM_RNA_POLYMERASE_PROXIMAL_REGION_SEQUENCE-SPECIFIC_NEGATIVE_REGULATION_TRANSCRIPTION	GO_MF_MM_RNA_POLYMERASE_PROXIMAL_REGION_SEQUENCE-SPECIFIC_NEGATIVE_REGULATION_TRANSCRIPTION	26	0.472255	1.30282	0.139029	0.436148	0.367065	2938	tags=23%, list=13%, signal=20%	HMGA2/NFIL3/TFAP2A/GATA1/SNAI1/ZFP90	MF
GO_CC_MM_PRONUCLEUS	GO_CC_MM_PRONUCLEUS	12	0.580668	1.3403	0.139562	0.43717	0.367925	1192	tags=25%, list=5%, signal=24%	CENPF/BLM/NCAPD2	CC
GO_BP_MM_BRANCHING_INVOLVED_IN_MAMMARY_GLAND_DUCT_MORPHOGENESIS	GO_BP_MM_BRANCHING_INVOLVED_IN_MAMMARY_GLAND_DUCT_MORPHOGENESIS	12	0.579637	1.33792	0.141029	0.440948	0.371104	2143	tags=33%, list=10%, signal=30%	ETV4/PML/CSF1/CCL11	BP
GO_BP_MM_FAT_CELL_DIFFERENTIATION	GO_BP_MM_FAT_CELL_DIFFERENTIATION	45	0.411343	1.26716	0.141266	0.440948	0.371104	2609	tags=18%, list=12%, signal=16%	CCR5/HMGA2/SOCS1/PSMB8/EGR2/STEAP4/CCND1/INHBB	BP
GO_BP_MM_MYELOID_CELL_DIFFERENTIATION	GO_BP_MM_MYELOID_CELL_DIFFERENTIATION	22	0.492023	1.30806	0.141567	0.440948	0.371104	5743	tags=50%, list=26%, signal=37%	CCR1/CEBPE/IRF8/PML/GATA1/THPO/JAK2/PRDX3/PLSCR1/STAP1/CBFB	BP
GO_BP_MM_OUTFLOW_TRACT_MORPHOGENESIS	GO_BP_MM_OUTFLOW_TRACT_MORPHOGENESIS	28	-0.411711	-1.27028	0.141606	0.440948	0.371104	6009	tags=50%, list=27%, signal=37%	DVL2/EYA1/MEF2C/TBX1/WNT11/SOX17/HES1/TBX3/SOX11/JUN/NPY1R/SFRP2/SEMA3C/CITED2	BP
GO_BP_MM_CELLULAR_SENESCENCE	GO_BP_MM_CELLULAR_SENESCENCE	12	0.578792	1.33597	0.142422	0.442835	0.372692	9151	tags=83%, list=41%, signal=49%	ID2/NSMCE2/SRF/MAP2K1/NRAS/PRKCD/SMC5/SMC6/1500015O10RIK/CALR	BP
GO_BP_MM_REGULATION_OF_EPITHELIAL_CELL_PROLIFERATION	GO_BP_MM_REGULATION_OF_EPITHELIAL_CELL_PROLIFERATION	10	0.607627	1.34032	0.143457	0.445395	0.374847	1017	tags=20%, list=5%, signal=19%	SERPINB5/TACSTD2	BP
GO_BP_MM_POSITIVE_REGULATION_OF_TRANSCRIPTION_DNA-DEPENDENT	GO_BP_MM_POSITIVE_REGULATION_OF_TRANSCRIPTION_DNA-DEPENDENT	443	0.280773	1.14135	0.144001	0.445958	0.37532	3597	tags=16%, list=16%, signal=13%	IFNG/IL6/IL10/LHX2/HMGA2/POU3F1/IRF7/GDF6/TNF/IGF1/CCNA2/INHBA/FOXN4/PSRC1/ETV4/TRP63/STAT1/FOXI1/SFRP1/EGR2/HMGA1/BCL3/CIITA/IRF8/MYC/FOXM1/IRF1/COL1A1/BLM/GREM1/TFAP2A/TBX21/WNT7A/NR5A2/PBX4/POU2F2/WNT5A/EGR1/WNT6/CAMK4/HIF1A/WT1/SNAI1/SKAP1/NFATC2/MT3/IKZF1/RUNX2/NPAS4/HMGB2/ZFP90/DAB2/ILK/ROR2/WNT7B/MAD2L2/SOX9/FOXP3/CITED4/GDF2/ARNT2/E2F3/ID2/DNAJC2/ZFP281/GTF2F1/CD38/CREB3/E2F1	BP
GO_BP_MM_CELLULAR_COMPONENT_ORGANIZATION	GO_BP_MM_CELLULAR_COMPONENT_ORGANIZATION	12	-0.537495	-1.32201	0.144127	0.445958	0.37532	6194	tags=67%, list=28%, signal=48%	FHOD3/DAAM1/FMNL3/FHOD1/GRID2IP/DAAM2/FHDC1/FMN2	BP
GO_MF_MM_CHEMOATTRACTANT_ACTIVITY	GO_MF_MM_CHEMOATTRACTANT_ACTIVITY	12	0.57785	1.33379	0.144274	0.445958	0.37532	1069	tags=25%, list=5%, signal=24%	CCL3/SCG2/CCL5	MF
GO_BP_MM_NEGATIVE_THYMIC_T_CELL_SELECTION	GO_BP_MM_NEGATIVE_THYMIC_T_CELL_SELECTION	12	0.5773	1.33252	0.144953	0.447397	0.376532	5236	tags=67%, list=23%, signal=51%	CD28/CD3E/ZAP70/PTPRC/SPN/DOCK2/GLI3/CD74	BP
GO_BP_MM_MIDDLE_EAR_MORPHOGENESIS	GO_BP_MM_MIDDLE_EAR_MORPHOGENESIS	21	0.495633	1.3046	0.145513	0.44847	0.377435	2323	tags=29%, list=10%, signal=26%	PRRX2/SIX2/MYC/OSR1/NOG/PRRX1	BP
GO_BP_MM_POSITIVE_REGULATION_OF_ANGIOGENESIS	GO_BP_MM_POSITIVE_REGULATION_OF_ANGIOGENESIS	65	0.37799	1.24078	0.145926	0.449085	0.377953	3238	tags=31%, list=14%, signal=26%	C3AR1/ADM2/THBS1/HMOX1/F3/CTSH/CCL5/NTRK1/GREM1/SERPINE1/ADM/CX3CR1/WNT5A/CCL11/CCL24/ANXA3/C3/VASH2/ERAP1/GDF2	BP
GO_BP_MM_FIBROBLAST_GROWTH_FACTOR_RECEPTOR_SIGNALING_PATHWAY	GO_BP_MM_FIBROBLAST_GROWTH_FACTOR_RECEPTOR_SIGNALING_PATHWAY	21	-0.44598	-1.28089	0.148001	0.454805	0.382766	3810	tags=38%, list=17%, signal=32%	FRS3/FGFRL1/NDST1/FGFR4/FGF1/FGFR2/FGFR3/FGF17	BP
GO_BP_MM_NEGATIVE_REGULATION_OF_OSSIFICATION	GO_BP_MM_NEGATIVE_REGULATION_OF_OSSIFICATION	15	0.541889	1.31926	0.14829	0.455029	0.382955	4308	tags=47%, list=19%, signal=38%	SFRP1/CALCR/PTK2B/P2RY2/SOX9/CALCA/ENPP1	BP
GO_BP_MM_LIPOPROTEIN_TRANSPORT	GO_BP_MM_LIPOPROTEIN_TRANSPORT	13	0.562678	1.32406	0.148527	0.455094	0.383009	288	tags=15%, list=1%, signal=15%	MSR1/APOBEC1	BP
GO_BP_MM_CELLULAR_DEFENSE_RESPONSE	GO_BP_MM_CELLULAR_DEFENSE_RESPONSE	10	0.60419	1.33273	0.149135	0.456293	0.384019	2073	tags=50%, list=9%, signal=45%	CCR2/SH2D1A/B2M/TNFRSF4/LAT	BP
GO_BP_MM_REGULATION_OF_PROTEIN_PHOSPHORYLATION	GO_BP_MM_REGULATION_OF_PROTEIN_PHOSPHORYLATION	31	0.446417	1.27866	0.149398	0.456329	0.384049	2185	tags=19%, list=10%, signal=17%	SOCS1/TNF/IGF1/SOCS3/PML/ARRB2	BP
GO_BP_MM_TRANSLATIONAL_INITIATION	GO_BP_MM_TRANSLATIONAL_INITIATION	37	0.427281	1.26825	0.149646	0.456329	0.384049	8058	tags=57%, list=36%, signal=36%	EIF1A/EIF2S1/GM9892/EIF2S2/TRMT6/EIF4E/EIF4E3/EIF2B3/EIF3I/EIF4E2/EIF3D/DENR/EIF3L/EIF2B2/EIF3C/EIF3B/EIF3E/EIF2S3X/EIF3K/ABCF1/EIF1AD	BP
GO_BP_MM_ERK1_AND_ERK2_CASCADE	GO_BP_MM_ERK1_AND_ERK2_CASCADE	19	0.506877	1.30274	0.149797	0.456329	0.384049	4573	tags=58%, list=20%, signal=46%	IQGAP3/HTR2B/CTSH/PTGER4/CCL11/MT3/HTR2A/SOX9/HTR2C/ITGAV/TNFSF11	BP
GO_BP_MM_RESPONSE_TO_EXOGENOUS_DSRNA	GO_BP_MM_RESPONSE_TO_EXOGENOUS_DSRNA	16	0.530503	1.31076	0.151445	0.460679	0.38771	4571	tags=44%, list=20%, signal=35%	STAT1/NOD2/DDX58/TLR3/DDX21/TICAM1/RIPK2	BP
GO_BP_MM_MISMATCH_REPAIR	GO_BP_MM_MISMATCH_REPAIR	12	0.572809	1.32215	0.151663	0.460679	0.38771	6630	tags=58%, list=29%, signal=41%	EXO1/PMS1/PCNA/MSH4/MSH5/TDG/MSH6	BP
GO_BP_MM_ORGAN_MORPHOGENESIS	GO_BP_MM_ORGAN_MORPHOGENESIS	86	0.354214	1.21514	0.154635	0.468809	0.394552	2494	tags=17%, list=11%, signal=16%	EREG/TNF/WNT10A/TGM1/TRP63/PAX9/GREM1/EPHB2/WNT7A/WNT5A/PDGFC/WNT6/PALB2/PAX1/PAX4	BP
GO_BP_MM_MAMMARY_GLAND_ALVEOLUS_DEVELOPMENT	GO_BP_MM_MAMMARY_GLAND_ALVEOLUS_DEVELOPMENT	18	0.511982	1.30007	0.154938	0.468809	0.394552	2181	tags=28%, list=10%, signal=25%	AREG/TPH1/TNFRSF11A/CCND1/AGAP2	BP
GO_BP_MM_GLYCOGEN_METABOLIC_PROCESS	GO_BP_MM_GLYCOGEN_METABOLIC_PROCESS	27	-0.410197	-1.25536	0.155018	0.468809	0.394552	7685	tags=41%, list=34%, signal=27%	PYGL/PHKG2/PPP1CB/SLC37A4/PRKAG2/PPP1R2/PHKB/PYGM/PCDH12/PPP3R2/GNMT	BP
GO_BP_MM_HEART_TRABECULA_FORMATION	GO_BP_MM_HEART_TRABECULA_FORMATION	10	-0.562624	-1.31365	0.15523	0.468809	0.394552	1519	tags=30%, list=7%, signal=28%	TGFBR3/RBP4/TEK	BP
GO_CC_MM_HISTONE_DEACETYLASE_COMPLEX	GO_CC_MM_HISTONE_DEACETYLASE_COMPLEX	27	-0.409753	-1.25401	0.156234	0.470694	0.396138	6362	tags=52%, list=28%, signal=37%	NCOR1/HDAC8/NCOR2/HDAC4/PHF21A/MECOM/HDAC7/HDAC5/HDAC10/RERE/CIR1/TAL1/HR/HDAC11	CC
GO_BP_MM_EPITHELIAL_CELL_PROLIFERATION	GO_BP_MM_EPITHELIAL_CELL_PROLIFERATION	12	0.570054	1.3158	0.156302	0.470694	0.396138	462	tags=17%, list=2%, signal=16%	FABP7/FOXN1	BP
GO_BP_MM_G2_M_TRANSITION_OF_MITOTIC_CELL_CYCLE	GO_BP_MM_G2_M_TRANSITION_OF_MITOTIC_CELL_CYCLE	25	0.46853	1.28066	0.156924	0.471489	0.396808	1929	tags=24%, list=9%, signal=22%	BIRC5/PLK1/MASTL/FOXM1/CHEK1/SKP2	BP
GO_MF_MM_METAL_ION_TRANSMEMBRANE_TRANSPORTER_ACTIVITY	GO_MF_MM_METAL_ION_TRANSMEMBRANE_TRANSPORTER_ACTIVITY	13	0.557791	1.31256	0.157014	0.471489	0.396808	6394	tags=62%, list=28%, signal=44%	SLC39A2/SLC39A14/SLC39A1/SLC39A7/SLC39A11/SLC39A4/SLC39A5/SLC39A13	MF
GO_BP_MM_ATP_HYDROLYSIS_COUPLED_PROTON_TRANSPORT	GO_BP_MM_ATP_HYDROLYSIS_COUPLED_PROTON_TRANSPORT	29	-0.40033	-1.24708	0.157532	0.472371	0.39755	961	tags=10%, list=4%, signal=10%	ATP1A2/ATP6V1C2/ATP6V1B1	BP
GO_MF_MM_DNA_HELICASE_ACTIVITY	GO_MF_MM_DNA_HELICASE_ACTIVITY	13	0.557309	1.31143	0.157813	0.472542	0.397694	6698	tags=46%, list=30%, signal=32%	MCM6/MCM7/MCM4/GM3086/RUVBL1/WRN	MF
GO_MF_MM_TRANSMEMBRANE_SIGNALING_RECEPTOR_ACTIVITY	GO_MF_MM_TRANSMEMBRANE_SIGNALING_RECEPTOR_ACTIVITY	61	0.379358	1.23183	0.158182	0.472974	0.398057	3842	tags=36%, list=17%, signal=30%	LAG3/TLR1/TNFRSF8/FCER1G/CD3G/SELE/CD3D/TLR2/TNFRSF11A/CALCR/SEMA4D/CD3E/IL1RAPL1/PTH2R/CD247/CELSR3/PTH1R/TLR4/GLP2R/CD44/TLR6/EFEMP2	MF
GO_BP_MM_MALE_MEIOSIS_I	GO_BP_MM_MALE_MEIOSIS_I	11	0.582434	1.31648	0.158598	0.473545	0.398538	5050	tags=55%, list=22%, signal=42%	TRIP13/DDX4/SPO11/RAD51C/REC8/BRCA2	BP
GO_BP_MM_RHO_PROTEIN_SIGNAL_TRANSDUCTION	GO_BP_MM_RHO_PROTEIN_SIGNAL_TRANSDUCTION	30	-0.395672	-1.24383	0.159136	0.474479	0.399324	6710	tags=40%, list=30%, signal=28%	CTNNAL1/KIFAP3/RTKN/ARHGEF11/SRGAP1/RHOJ/VANGL2/BAIAP2/CDC42EP1/PECAM1/ADRB1/MCF2L	BP
GO_BP_MM_POSITIVE_REGULATION_OF_SMOOTH_MUSCLE_CELL_MIGRATION	GO_BP_MM_POSITIVE_REGULATION_OF_SMOOTH_MUSCLE_CELL_MIGRATION	13	0.556332	1.30913	0.159576	0.475117	0.399861	1069	tags=31%, list=5%, signal=29%	IGF1/P2RY6/F3/CCL5	BP
GO_BP_MM_POST-EMBRYONIC_DEVELOPMENT	GO_BP_MM_POST-EMBRYONIC_DEVELOPMENT	69	-0.315542	-1.18503	0.159966	0.475277	0.399996	6276	tags=39%, list=28%, signal=28%	SZT2/GNAS/TIPARP/FOXP2/MECOM/CHST11/SLC18A2/STK36/GNAQ/BMP4/MUT/TRP73/DDX17/ACADM/ACVR2B/ALDH5A1/MAPK8IP3/PYGO1/HEG1/ARID5B/NPPC/NR4A2/SEMA3C/FGFR2/APOB/RAB3A/LHX1	BP
GO_MF_MM_RAS_GTPASE_ACTIVATOR_ACTIVITY	GO_MF_MM_RAS_GTPASE_ACTIVATOR_ACTIVITY	14	0.545405	1.30571	0.160082	0.475277	0.399996	4059	tags=36%, list=18%, signal=29%	IQGAP3/HTR2B/RASA4/IQGAP2/RASAL3	MF
GO_BP_MM_NEGATIVE_REGULATION_OF_FAT_CELL_DIFFERENTIATION	GO_BP_MM_NEGATIVE_REGULATION_OF_FAT_CELL_DIFFERENTIATION	26	-0.412606	-1.25148	0.160904	0.477045	0.401484	4029	tags=35%, list=18%, signal=28%	TRIB2/JAG1/INSIG1/SIRT1/CCDC85B/ADIPOQ/GATA2/ID4/WNT10B	BP
GO_BP_MM_POSITIVE_REGULATION_OF_INTERLEUKIN-8_PRODUCTION	GO_BP_MM_POSITIVE_REGULATION_OF_INTERLEUKIN-8_PRODUCTION	17	0.515857	1.29286	0.16176	0.478908	0.403052	4105	tags=41%, list=18%, signal=34%	TLR2/SERPINE1/TLR7/TLR3/GDF2/TLR4/RIPK1	BP
GO_BP_MM_HEART_DEVELOPMENT	GO_BP_MM_HEART_DEVELOPMENT	161	-0.262481	-1.12696	0.163173	0.482416	0.406004	6421	tags=38%, list=29%, signal=27%	BMP2/TXNRD2/MIB1/EP300/SMYD1/PTEN/DVL2/GAB1/FOXC1/TBX5/RXRA/MEF2C/GNAQ/PDLIM3/TBX1/BMP4/TFDP2/PPARG/ECE2/MKL2/OXT/GJC1/HEXIM1/TRP53BP2/TAZ/HDAC5/CTNNB1/ID3/ACADM/PKD2/RPS6KA2/ACVR2B/ID1/VLDLR/NRP1/MSX1/TTN/SOX4/PAM/VEGFB/PKD1/TSC2/FOXP1/NOTCH1/CALCRL/HEG1/FOXF1/SEMA3C/RAMP2/TNNI3/MYL2/ECE1/AGTR1A/EDN1/ENG/RBP4/TEK/SOX18/RAPGEF4/OXTR/MB	BP
GO_MF_MM_RAB_GTPASE_ACTIVATOR_ACTIVITY	GO_MF_MM_RAB_GTPASE_ACTIVATOR_ACTIVITY	41	-0.360002	-1.21645	0.164259	0.484286	0.407578	7190	tags=41%, list=32%, signal=28%	RABGAP1/SYNGAP1/EVI5/TBC1D22A/SGSM1/SGSM3/RABGAP1L/TBC1D12/TBC1D9B/TBC1D10A/TBC1D17/TBC1D16/TBC1D4/GRTP1/TBC1D8/TBC1D21/TBC1D30	MF
GO_CC_MM_PRC1_COMPLEX	GO_CC_MM_PRC1_COMPLEX	12	-0.525769	-1.29317	0.164474	0.484286	0.407578	5088	tags=75%, list=23%, signal=58%	PHC1/PHC3/RNF2/BMI1/PCGF2/RING1/CBX2/CBX8/CBX7	CC
GO_CC_MM_CUL3-RING_UBIQUITIN_LIGASE_COMPLEX	GO_CC_MM_CUL3-RING_UBIQUITIN_LIGASE_COMPLEX	12	-0.525766	-1.29317	0.164496	0.484286	0.407578	10679	tags=100%, list=47%, signal=53%	TNFAIP1/KCTD13/RBX1/KLHL20/CUL3/KCTD10/KLHL12/KLHL9/KLHL13/KLHL7/KLHL21	CC
GO_BP_MM_ARACHIDONIC_ACID_SECRETION	GO_BP_MM_ARACHIDONIC_ACID_SECRETION	11	0.578434	1.30744	0.164941	0.484917	0.408109	2601	tags=36%, list=12%, signal=32%	DRD4/PLA2G5/PLA2G4A/ANXA1	BP
GO_MF_MM_HISTONE_DEACETYLASE_ACTIVITY	GO_MF_MM_HISTONE_DEACETYLASE_ACTIVITY	14	-0.498806	-1.28279	0.165837	0.48687	0.409753	4220	tags=43%, list=19%, signal=35%	HDAC4/HDAC7/HDAC5/HDAC10/SIRT1/HDAC11	MF
GO_BP_MM_NUCLEOBASE-CONTAINING_COMPOUND_METABOLIC_PROCESS	GO_BP_MM_NUCLEOBASE-CONTAINING_COMPOUND_METABOLIC_PROCESS	38	0.418246	1.24814	0.166202	0.487264	0.410084	3382	tags=26%, list=15%, signal=22%	EXO1/POLE/BRIP1/DCK/PNP/AK2/PNP2/POLA1/AK5/CMPK1	BP
GO_BP_MM_LIPID_STORAGE	GO_BP_MM_LIPID_STORAGE	16	-0.476541	-1.2724	0.167532	0.49048	0.412791	2923	tags=31%, list=13%, signal=27%	ANGPTL3/CD36/CAV1/DGAT2/APOA1	BP
GO_CC_MM_DYNEIN_COMPLEX	GO_CC_MM_DYNEIN_COMPLEX	13	-0.510675	-1.28555	0.168894	0.49378	0.415568	6827	tags=46%, list=30%, signal=32%	DYNC2H1/DYNLL2/DYNC1LI2/DYNC2LI1/DNALI1/DNAIC1	CC
GO_CC_MM_ACTIN_FILAMENT	GO_CC_MM_ACTIN_FILAMENT	34	0.427762	1.24879	0.169588	0.494995	0.416591	3394	tags=21%, list=15%, signal=18%	AIF1/ACTA1/HCK/CORO1A/SH2B2/GAS7/ACTR3	CC
GO_BP_MM_SPINAL_CORD_DEVELOPMENT	GO_BP_MM_SPINAL_CORD_DEVELOPMENT	19	-0.450448	-1.26055	0.170003	0.494995	0.416591	3902	tags=42%, list=17%, signal=35%	PKD2/ROBO1/SOX11/SOX4/PKD1/DPYSL2/SLIT1/LHX1	BP
GO_BP_MM_DOUBLE-STRAND_BREAK_REPAIR	GO_BP_MM_DOUBLE-STRAND_BREAK_REPAIR	39	0.414534	1.24331	0.170042	0.494995	0.416591	591	tags=8%, list=3%, signal=8%	CDCA5/RAD54L/TRIP13	BP
GO_BP_MM_CELLULAR_RESPONSE_TO_GLUCOCORTICOID_STIMULUS	GO_BP_MM_CELLULAR_RESPONSE_TO_GLUCOCORTICOID_STIMULUS	13	-0.509984	-1.28381	0.17025	0.494995	0.416591	346	tags=23%, list=2%, signal=23%	AHR/EPHX1/STC1	BP
GO_BP_MM_HIPPOCAMPUS_DEVELOPMENT	GO_BP_MM_HIPPOCAMPUS_DEVELOPMENT	35	-0.373369	-1.21801	0.171014	0.49653	0.417882	5240	tags=34%, list=23%, signal=26%	NKX2-1/TSC1/TRP73/CYP11A1/PLXNA3/BBS1/MKKS/LEF1/BBS2/ID4/BCAN/GRIN2B	BP
GO_CC_MM_EUKARYOTIC_TRANSLATION_INITIATION_FACTOR_3_COMPLEX	GO_CC_MM_EUKARYOTIC_TRANSLATION_INITIATION_FACTOR_3_COMPLEX	13	0.549166	1.29227	0.171716	0.49786	0.419002	7915	tags=69%, list=35%, signal=45%	EIF3I/EIF3D/EIF3L/EIF3M/EIF3C/EIF3A/EIF3B/EIF3E/EIF3K	CC
GO_BP_MM_PROTEIN_SUMOYLATION	GO_BP_MM_PROTEIN_SUMOYLATION	21	0.482664	1.27046	0.171945	0.49786	0.419002	1588	tags=14%, list=7%, signal=13%	EGR2/IFIH1/BCL11A	BP
GO_BP_MM_CAMP-MEDIATED_SIGNALING	GO_BP_MM_CAMP-MEDIATED_SIGNALING	15	-0.484091	-1.26919	0.173478	0.501063	0.421697	3700	tags=40%, list=16%, signal=33%	PDE3A/EIF4EBP2/ADCY8/RAPGEF4/PCLO/GLP1R	BP
GO_BP_MM_POSITIVE_REGULATION_OF_INTERLEUKIN-2_PRODUCTION	GO_BP_MM_POSITIVE_REGULATION_OF_INTERLEUKIN-2_PRODUCTION	10	0.589282	1.29985	0.173527	0.501063	0.421697	4571	tags=50%, list=20%, signal=40%	CCR2/TNFSF4/MALT1/SASH3/RIPK2	BP
GO_BP_MM_HIPPO_SIGNALING_CASCADE	GO_BP_MM_HIPPO_SIGNALING_CASCADE	15	-0.483955	-1.26884	0.173819	0.501218	0.421828	6700	tags=53%, list=30%, signal=37%	AMOT/MOB1B/WWTR1/YAP1/TEAD4/AMOTL1/LATS2/TEAD2	BP
GO_BP_MM_RESPONSE_TO_CADMIUM_ION	GO_BP_MM_RESPONSE_TO_CADMIUM_ION	20	0.486763	1.26703	0.176329	0.507759	0.427333	3588	tags=25%, list=16%, signal=21%	CDK1/ARG1/B2M/PCNA/SOD2	BP
GO_MF_MM_CORE_PROMOTER_BINDING	GO_MF_MM_CORE_PROMOTER_BINDING	13	0.545751	1.28423	0.177967	0.511604	0.430568	3597	tags=31%, list=16%, signal=26%	HMGA2/E2F3/EZH2/E2F1	MF
GO_BP_MM_REGULATION_OF_ACTION_POTENTIAL_IN_NEURON	GO_BP_MM_REGULATION_OF_ACTION_POTENTIAL_IN_NEURON	11	-0.532862	-1.27775	0.17815	0.511604	0.430568	1307	tags=36%, list=6%, signal=34%	KCNMB4/KCNMB2/GRIK2/DPP6	BP
GO_MF_MM_TRANSMEMBRANE_TRANSPORTER_ACTIVITY	GO_MF_MM_TRANSMEMBRANE_TRANSPORTER_ACTIVITY	35	-0.370767	-1.20952	0.179456	0.514151	0.432712	5457	tags=37%, list=24%, signal=28%	SLC22A3/SLC2A8/SLC17A5/SLC22A1/SPNS1/SLC2A12/SLC22A5/SPNS2/SLC22A20/SLC22A17/SLC22A7/SLC2A4/SLC2A5	MF
GO_BP_MM_RESPONSE_TO_LIGHT_STIMULUS	GO_BP_MM_RESPONSE_TO_LIGHT_STIMULUS	13	-0.504869	-1.27093	0.179566	0.514151	0.432712	1990	tags=69%, list=9%, signal=63%	FOS/FECH/SLC1A3/MAT2A/SLC1A2/RHO/DRD2/DUSP1/PER1	BP
GO_BP_MM_POSITIVE_REGULATION_OF_EXTRINSIC_APOPTOTIC_SIGNALING_PATHWAY	GO_BP_MM_POSITIVE_REGULATION_OF_EXTRINSIC_APOPTOTIC_SIGNALING_PATHWAY	12	0.556868	1.28536	0.17977	0.514151	0.432712	4229	tags=50%, list=19%, signal=41%	TNFRSF12A/BID/PML/CYLD/RIPK1/TNFSF10	BP
GO_BP_MM_POSITIVE_REGULATION_OF_CYSTEINE-TYPE_ENDOPEPTIDASE_ACTIVITY_INVOLVED_IN_APOPTOTIC_PROCESS	GO_BP_MM_POSITIVE_REGULATION_OF_CYSTEINE-TYPE_ENDOPEPTIDASE_ACTIVITY_INVOLVED_IN_APOPTOTIC_PROCESS	24	0.462764	1.25416	0.180134	0.514493	0.433	4908	tags=42%, list=22%, signal=33%	PYCARD/MYC/CASP12/CYR61/RHOC/NLRP3/TNFSF10/CTGF/ALOX12/HTRA2	BP
GO_MF_MM_BETA-AMYLOID_BINDING	GO_MF_MM_BETA-AMYLOID_BINDING	19	-0.445044	-1.24543	0.181697	0.518055	0.435998	6113	tags=37%, list=27%, signal=27%	APBA2/LDLRAD3/ITM2B/APBB1/CST3/GPRASP2/APOA1	MF
GO_BP_MM_CELL_FATE_SPECIFICATION	GO_BP_MM_CELL_FATE_SPECIFICATION	18	-0.452109	-1.24725	0.181873	0.518055	0.435998	5047	tags=33%, list=22%, signal=26%	TEAD4/TBX1/CTNNB1/NOTCH1/IHH/TBX6	BP
GO_BP_MM_POSITIVE_REGULATION_OF_ENDOTHELIAL_CELL_MIGRATION	GO_BP_MM_POSITIVE_REGULATION_OF_ENDOTHELIAL_CELL_MIGRATION	22	-0.424481	-1.23492	0.182245	0.518413	0.436299	3531	tags=45%, list=16%, signal=38%	PRKD1/GPLD1/ANGPT1/PRKD2/BMPR2/VEGFA/FLT4/KDR/AGT/TEK	BP
GO_CC_MM_PLATELET_ALPHA_GRANULE	GO_CC_MM_PLATELET_ALPHA_GRANULE	10	-0.54641	-1.27579	0.183405	0.520691	0.438217	624	tags=30%, list=3%, signal=29%	FGG/FGA/FGB	CC
GO_BP_MM_RESPONSE_TO_AMINO_ACID_STIMULUS	GO_BP_MM_RESPONSE_TO_AMINO_ACID_STIMULUS	33	0.4254	1.23411	0.183633	0.520691	0.438217	239	tags=9%, list=1%, signal=9%	CCL2/IL6/ARG1	BP
GO_BP_MM_MALE_GONAD_DEVELOPMENT	GO_BP_MM_MALE_GONAD_DEVELOPMENT	57	0.376159	1.20734	0.183788	0.520691	0.438217	3213	tags=30%, list=14%, signal=26%	HMGA2/INHBA/SRD5A2/FANCA/SFRP1/INSL6/FSTL3/WNT5A/FGF9/GATA1/WT1/NUPR1/TLR3/HMGB2/COL9A3/SOX9/EIF2S2	BP
GO_BP_MM_CIRCADIAN_RHYTHM	GO_BP_MM_CIRCADIAN_RHYTHM	38	-0.361053	-1.19976	0.184292	0.521417	0.438827	4663	tags=42%, list=21%, signal=33%	RBM4B/MAT2A/ADCY1/JUN/ABCB1A/BHLHE41/SFTPC/PHLPP1/RORB/SLC6A4/PER1/DDC/CRY2/PER3/DBP/NR1D1	BP
GO_MF_MM_SNARE_BINDING	GO_MF_MM_SNARE_BINDING	13	-0.501981	-1.26366	0.184814	0.522192	0.439479	3004	tags=31%, list=13%, signal=27%	CPLX1/VAMP2/CAV2/CAV1	MF
GO_CC_MM_PERIKARYON	GO_CC_MM_PERIKARYON	38	-0.360774	-1.19883	0.185117	0.522348	0.439611	3379	tags=34%, list=15%, signal=29%	CLCN2/GRIA2/PAM/GRIK3/ITGA1/GRIK4/CNTNAP2/DRD2/CNR2/NGB/SLC12A5/KLHL24/GRIK2	CC
GO_BP_MM_PROSTATE_GLAND_EPITHELIUM_MORPHOGENESIS	GO_BP_MM_PROSTATE_GLAND_EPITHELIUM_MORPHOGENESIS	10	0.581856	1.28347	0.18563	0.523094	0.440238	592	tags=30%, list=3%, signal=29%	IGF1/TNC/CYP7B1	BP
GO_BP_MM_PURINE_NUCLEOTIDE_BIOSYNTHETIC_PROCESS	GO_BP_MM_PURINE_NUCLEOTIDE_BIOSYNTHETIC_PROCESS	13	0.541518	1.27427	0.186363	0.523265	0.440382	6152	tags=54%, list=27%, signal=39%	OAS2/NT5E/ADSSL1/ATIC/HPRT/GMPS/IMPDH2	BP
GO_MF_MM_RIBOSOME_BINDING	GO_MF_MM_RIBOSOME_BINDING	24	0.460165	1.24712	0.186429	0.523265	0.440382	6442	tags=46%, list=29%, signal=33%	PTTG1/EIF2S1/EIF5A/EIF6/SEC61A1/SEC61B/ERI1/HSPA5/NAA15/EIF5A2/SPCS1	MF
GO_MF_MM_PLATELET-DERIVED_GROWTH_FACTOR_BINDING	GO_MF_MM_PLATELET-DERIVED_GROWTH_FACTOR_BINDING	10	0.581163	1.28194	0.186863	0.523265	0.440382	2232	tags=40%, list=10%, signal=36%	COL3A1/COL1A1/COL1A2/COL5A1	MF
GO_CC_MM_PHOTORECEPTOR_INNER_SEGMENT	GO_CC_MM_PHOTORECEPTOR_INNER_SEGMENT	20	-0.436384	-1.23728	0.186929	0.523265	0.440382	5693	tags=55%, list=25%, signal=41%	TULP1/DYNLT1A/INHA/DYNLT1C/USH1C/WHRN/MAK/RHO/RP1/RAPGEF4/SHANK2	CC
GO_BP_MM_PHOSPHATIDYLINOSITOL_DEPHOSPHORYLATION	GO_BP_MM_PHOSPHATIDYLINOSITOL_DEPHOSPHORYLATION	12	-0.514381	-1.26517	0.186934	0.523265	0.440382	9132	tags=67%, list=41%, signal=40%	MTMR2/MTMR7/INPP5B/MTM1/PTEN/MTMR3/INPP5E/INPP5K	BP
GO_BP_MM_MITOTIC_CELL_CYCLE_G1_S_TRANSITION_DNA_DAMAGE_CHECKPOINT	GO_BP_MM_MITOTIC_CELL_CYCLE_G1_S_TRANSITION_DNA_DAMAGE_CHECKPOINT	10	0.580734	1.281	0.187572	0.524213	0.44118	2110	tags=40%, list=9%, signal=36%	BCAT1/TRP63/PTPRV/CCND1	BP
GO_CC_MM_LIPID_PARTICLE	GO_CC_MM_LIPID_PARTICLE	36	-0.365162	-1.19965	0.18777	0.524213	0.44118	4900	tags=36%, list=22%, signal=28%	PLIN5/HSD17B11/STARD13/PNPLA2/HILPDA/PLIN4/ACSL3/CAV2/PLIN1/CIDEA/CAV1/CES1D/DGAT2	CC
GO_MF_MM_CAMP-DEPENDENT_PROTEIN_KINASE_REGULATOR_ACTIVITY	GO_MF_MM_CAMP-DEPENDENT_PROTEIN_KINASE_REGULATOR_ACTIVITY	16	-0.467085	-1.24716	0.188168	0.524627	0.441528	6368	tags=56%, list=28%, signal=40%	RAPGEF3/PRKAG2/PRKAR1A/RIIAD1/AK8/PRKAR2B/FBXL13/RAPGEF4/A830018L16RIK	MF
GO_CC_MM_CONDENSED_NUCLEAR_CHROMOSOME	GO_CC_MM_CONDENSED_NUCLEAR_CHROMOSOME	28	0.441933	1.23931	0.188483	0.52481	0.441683	2081	tags=25%, list=9%, signal=23%	RAD51/DNMT3L/BRCA1/NEK2/CHEK1/RCC1/H2AFX	CC
GO_MF_MM_DOUBLE-STRANDED_DNA_BINDING	GO_MF_MM_DOUBLE-STRANDED_DNA_BINDING	98	0.336598	1.17675	0.189892	0.528035	0.444397	2922	tags=20%, list=13%, signal=18%	IFI205/FOXN4/RAD51/FOXN1/NEIL3/TRP63/STAT1/DDX60/FOXI1/MYC/FOXM1/FOXR1/AIM2/DDX58/EGR1/CRY1/WT1/PAX4/POLA1/FOXS1	MF
GO_BP_MM_S_PHASE_OF_MITOTIC_CELL_CYCLE	GO_BP_MM_S_PHASE_OF_MITOTIC_CELL_CYCLE	10	0.578879	1.2769	0.190449	0.528884	0.445112	6295	tags=60%, list=28%, signal=43%	PLK3/POLA1/EZH2/TFDP1/ANP32B/POLD1	BP
GO_BP_MM_SPERMATOGENESIS	GO_BP_MM_SPERMATOGENESIS	201	0.300063	1.1444	0.191119	0.530048	0.446091	3315	tags=16%, list=15%, signal=14%	HMGA2/CCNB1/PRM1/CCNA1/ASPM/MORC1/PIWIL2/TRIP13/TCFL5/RACGAP1/INSL6/BARD1/BMP8B/SPEM1/FSTL3/DDX4/RAD18/CCIN/H2AFX/NANOS2/ADAMTS2/PROK2/PIWIL4/SSTR2/HMGB2/TNP2/TEX15/RNF114/SOX9/CNR1/RAD51C/HIST1H1A	BP
GO_BP_MM_ACTIVATION_OF_PROTEIN_KINASE_B_ACTIVITY	GO_BP_MM_ACTIVATION_OF_PROTEIN_KINASE_B_ACTIVITY	10	-0.542054	-1.26562	0.191477	0.53034	0.446337	2294	tags=40%, list=10%, signal=36%	GAS6/ADRA2A/ADRA2C/ADRA2B	BP
GO_CC_MM_HIGH-DENSITY_LIPOPROTEIN_PARTICLE	GO_CC_MM_HIGH-DENSITY_LIPOPROTEIN_PARTICLE	14	0.526597	1.26068	0.194288	0.537288	0.452185	1170	tags=29%, list=5%, signal=27%	SAA3/SAA1/SAA4/SAA2	CC
GO_BP_MM_POSITIVE_REGULATION_OF_VASODILATION	GO_BP_MM_POSITIVE_REGULATION_OF_VASODILATION	10	-0.540437	-1.26185	0.194662	0.537288	0.452185	2521	tags=50%, list=11%, signal=44%	ADRB2/NPPC/PTPRM/APLN/CPS1	BP
GO_CC_MM_EXCITATORY_SYNAPSE	GO_CC_MM_EXCITATORY_SYNAPSE	13	-0.496538	-1.24996	0.194975	0.537288	0.452185	2423	tags=31%, list=11%, signal=27%	SLC17A7/NRXN1/SHANK3/RAPGEF4	CC
GO_BP_MM_EMBRYONIC_CRANIAL_SKELETON_MORPHOGENESIS	GO_BP_MM_EMBRYONIC_CRANIAL_SKELETON_MORPHOGENESIS	22	0.466144	1.23926	0.195006	0.537288	0.452185	2702	tags=27%, list=12%, signal=24%	PRRX2/SIX2/TFAP2A/PRRX1/TWIST1/RUNX2	BP
GO_BP_MM_POSITIVE_REGULATION_OF_PROTEIN_EXPORT_FROM_NUCLEUS	GO_BP_MM_POSITIVE_REGULATION_OF_PROTEIN_EXPORT_FROM_NUCLEUS	10	0.575948	1.27044	0.195809	0.538618	0.453304	2236	tags=20%, list=10%, signal=18%	SFN/CAMK4	BP
GO_BP_MM_PROTEIN_STABILIZATION	GO_BP_MM_PROTEIN_STABILIZATION	55	-0.323283	-1.16288	0.196001	0.538618	0.453304	5192	tags=29%, list=23%, signal=22%	BAG6/GNAQ/TSC1/SOX17/UBE2B/MSX1/SOX4/APBB1/USP2/PEX6/SMAD7/D7ERTD443E/CREBL2/GPIHBP1/WNT10B/APOA1	BP
GO_BP_MM_DEVELOPMENTAL_GROWTH	GO_BP_MM_DEVELOPMENTAL_GROWTH	25	0.45073	1.23201	0.197285	0.541095	0.455388	1422	tags=12%, list=6%, signal=11%	ASPM/TYMS/ADM	BP
GO_BP_MM_DIGESTIVE_TRACT_DEVELOPMENT	GO_BP_MM_DIGESTIVE_TRACT_DEVELOPMENT	20	-0.431969	-1.22477	0.197416	0.541095	0.455388	3072	tags=25%, list=14%, signal=22%	PKD1/FOXF1/FGFR2/OXTR/CYP1A1	BP
GO_MF_MM_GTP-DEPENDENT_PROTEIN_BINDING	GO_MF_MM_GTP-DEPENDENT_PROTEIN_BINDING	11	-0.522662	-1.25329	0.198119	0.54189	0.456058	2411	tags=27%, list=11%, signal=24%	RAB5B/RAPGEF5/GCHFR	MF
GO_BP_MM_WATER_TRANSPORT	GO_BP_MM_WATER_TRANSPORT	11	-0.522185	-1.25215	0.19899	0.54189	0.456058	1105	tags=36%, list=5%, signal=35%	AQP8/AQP9/AQP1/UPK3A	BP
GO_MF_MM_PEROXIDASE_ACTIVITY	GO_MF_MM_PEROXIDASE_ACTIVITY	17	0.497056	1.24574	0.199022	0.54189	0.456058	3135	tags=29%, list=14%, signal=25%	UPK3BL/PRDX5/PTGS2/PTGS1/MPO	MF
GO_BP_MM_NEGATIVE_REGULATION_OF_PROTEIN_BINDING	GO_BP_MM_NEGATIVE_REGULATION_OF_PROTEIN_BINDING	21	0.470311	1.23795	0.199049	0.54189	0.456058	2970	tags=19%, list=13%, signal=17%	IFIT2/MYC/TEX14/DAB2	BP
GO_BP_MM_SULFUR_COMPOUND_METABOLIC_PROCESS	GO_BP_MM_SULFUR_COMPOUND_METABOLIC_PROCESS	11	-0.522059	-1.25185	0.199251	0.54189	0.456058	5157	tags=55%, list=23%, signal=42%	CHST2/CHST1/CHST4/CHST8/CHST7/CHST3	BP
GO_MF_MM_I-SMAD_BINDING	GO_MF_MM_I-SMAD_BINDING	11	-0.52205	-1.25183	0.199251	0.54189	0.456058	5485	tags=36%, list=24%, signal=28%	AXIN2/CTNNB1/SMAD7/SMAD6	MF
GO_BP_MM_RESPONSE_TO_UV	GO_BP_MM_RESPONSE_TO_UV	35	0.413457	1.21293	0.199854	0.542463	0.456539	4288	tags=23%, list=19%, signal=19%	DTL/ELANE/RAD18/PML/CASP3/CASP7/TIPIN/CDKN2D	BP
GO_CC_MM_GOLGI_CISTERNA_MEMBRANE	GO_CC_MM_GOLGI_CISTERNA_MEMBRANE	56	0.372652	1.19217	0.200143	0.542463	0.456539	5543	tags=34%, list=25%, signal=26%	IIGP1/B4GALNT4/CHSY3/B4GALT5/GALNT3/FUT7/B4GALT1/GALNT1/CHPF2/B4GALT6/NCS1/UXS1/FUT4/YIPF5/SCFD1/ST3GAL4/B4GALT2/PITPNM1/FUT2	CC
GO_BP_MM_HISTONE_H4-K5_ACETYLATION	GO_BP_MM_HISTONE_H4-K5_ACETYLATION	11	-0.521507	-1.25052	0.200492	0.542463	0.456539	8037	tags=73%, list=36%, signal=47%	MCRS1/HCFC1/KANSL3/KANSL1/MEAF6/ING4/OGT/KAT8	BP
GO_BP_MM_HISTONE_H4-K8_ACETYLATION	GO_BP_MM_HISTONE_H4-K8_ACETYLATION	11	-0.521507	-1.25052	0.200492	0.542463	0.456539	8037	tags=73%, list=36%, signal=47%	MCRS1/HCFC1/KANSL3/KANSL1/MEAF6/ING4/OGT/KAT8	BP
GO_BP_MM_PROTEIN_K48-LINKED_UBIQUITINATION	GO_BP_MM_PROTEIN_K48-LINKED_UBIQUITINATION	34	0.415077	1.21176	0.203047	0.547359	0.46066	1646	tags=12%, list=7%, signal=11%	UBE2C/E330021D16RIK/UBE2T/TNFAIP3	BP
GO_CC_MM_ENDOPLASMIC_RETICULUM-GOLGI_INTERMEDIATE_COMPARTMENT_MEMBRANE	GO_CC_MM_ENDOPLASMIC_RETICULUM-GOLGI_INTERMEDIATE_COMPARTMENT_MEMBRANE	21	0.468486	1.23314	0.203305	0.547359	0.46066	6081	tags=52%, list=27%, signal=38%	VMP1/SURF4/SEC23B/CLN8/TMED5/TMED9/YIF1A/TMED3/TMED2/LMAN1L/ERGIC1	CC
GO_CC_MM_RUFFLE	GO_CC_MM_RUFFLE	70	0.354673	1.17829	0.203589	0.547359	0.46066	4732	tags=33%, list=21%, signal=26%	AIF1/BRCA1/TNFRSF12A/INPP5J/S100A6/PDPN/SH2B2/SNX5/NME2/MYO5A/ACTN1/NME1/GAS7/SAMSN1/DBNL/SLC9A3R1/CIT/PDLIM7/PSD/KIF18A/LCP1/RINL/ARF6	CC
GO_BP_MM_PHARYNGEAL_SYSTEM_DEVELOPMENT	GO_BP_MM_PHARYNGEAL_SYSTEM_DEVELOPMENT	11	-0.519848	-1.24655	0.203628	0.547359	0.46066	5739	tags=82%, list=26%, signal=61%	ACVR1/SIX1/PLXNA2/GATA3/PTCH1/EYA1/TBX1/HES1/ECE1	BP
GO_BP_MM_VENTRICULAR_SEPTUM_MORPHOGENESIS	GO_BP_MM_VENTRICULAR_SEPTUM_MORPHOGENESIS	16	-0.459545	-1.22702	0.20377	0.547359	0.46066	4640	tags=44%, list=21%, signal=35%	EGLN1/WNT11/TBX3/FGFRL1/SOX11/SOX4/SMAD7	BP
GO_BP_MM_PROTEIN_CATABOLIC_PROCESS	GO_BP_MM_PROTEIN_CATABOLIC_PROCESS	35	0.411985	1.20861	0.203862	0.547359	0.46066	6776	tags=46%, list=30%, signal=32%	FBXO2/UCHL3/PSMC4/PSMB3/NCCRP1/PSMC2/FBXO27/PSMC5/PSMC1/PSMC6/AFG3L1/PSMC3/FBXO6/FBXO17/TRAF2/CUL2	BP
GO_BP_MM_CALCIUM_ION_TRANSPORT	GO_BP_MM_CALCIUM_ION_TRANSPORT	79	-0.295413	-1.13695	0.204645	0.54876	0.46184	3072	tags=24%, list=14%, signal=21%	PKD1/SLC8A3/ITPR2/PLCG1/RYR3/CACNB1/CALCRL/ATP2C2/TRPM4/PLN/RAMP2/CACNA1B/CACNB2/CAV1/SLC24A2/ATP2A3/NMUR1/ATP2B2/GRIN2B	BP
GO_MF_MM_SULFURIC_ESTER_HYDROLASE_ACTIVITY	GO_MF_MM_SULFURIC_ESTER_HYDROLASE_ACTIVITY	15	0.511882	1.2462	0.204966	0.548922	0.461976	3095	tags=20%, list=14%, signal=17%	ARSI/GALNS/PIGN	MF
GO_BP_MM_EPITHELIAL_TO_MESENCHYMAL_TRANSITION	GO_BP_MM_EPITHELIAL_TO_MESENCHYMAL_TRANSITION	25	0.447128	1.22216	0.205859	0.550615	0.463401	3913	tags=32%, list=17%, signal=26%	HMGA2/WNT5A/NOG/HIF1A/SNAI1/LOXL3/SOX9/LOXL2	BP
GO_BP_MM_POSITIVE_REGULATION_OF_SYNAPTIC_TRANSMISSION_GLUTAMATERGIC	GO_BP_MM_POSITIVE_REGULATION_OF_SYNAPTIC_TRANSMISSION_GLUTAMATERGIC	10	-0.534518	-1.24803	0.206629	0.551973	0.464543	2057	tags=30%, list=9%, signal=27%	NRXN1/SHANK3/OXTR	BP
GO_BP_MM_CIRCADIAN_REGULATION_OF_GENE_EXPRESSION	GO_BP_MM_CIRCADIAN_REGULATION_OF_GENE_EXPRESSION	11	-0.518219	-1.24264	0.207439	0.552399	0.464902	4663	tags=36%, list=21%, signal=29%	RBM4B/BHLHE41/DRD2/PER1	BP
GO_MF_MM_INTEGRIN_BINDING	GO_MF_MM_INTEGRIN_BINDING	51	0.377542	1.18935	0.207789	0.552399	0.464902	3122	tags=27%, list=14%, signal=24%	IGF1/THBS1/THY1/COL3A1/ADAM8/VCAM1/MMP14/ITGB6/FERMT3/GPNMB/ITGA5/CYR61/ILK/ACTN1	MF
GO_BP_MM_MICROTUBULE_BUNDLE_FORMATION	GO_BP_MM_MICROTUBULE_BUNDLE_FORMATION	16	0.500931	1.2377	0.207795	0.552399	0.464902	942	tags=25%, list=4%, signal=24%	PSRC1/KIF20A/PLK1/CAPN6	BP
GO_MF_MM_FRIZZLED_BINDING	GO_MF_MM_FRIZZLED_BINDING	20	0.472381	1.22959	0.207838	0.552399	0.464902	3057	tags=35%, list=14%, signal=30%	SFRP1/WNT7A/WNT5A/RSPO3/WNT3/ROR2/WNT7B	MF
GO_MF_MM_POLYPEPTIDE_N-ACETYLGALACTOSAMINYLTRANSFERASE_ACTIVITY	GO_MF_MM_POLYPEPTIDE_N-ACETYLGALACTOSAMINYLTRANSFERASE_ACTIVITY	10	0.568649	1.25434	0.209312	0.555615	0.467608	5192	tags=60%, list=23%, signal=46%	GALNT6/GALNT7/GALNT3/GALNT1/GALNT12/GALNT10	MF
GO_BP_MM_RECEPTOR_INTERNALIZATION	GO_BP_MM_RECEPTOR_INTERNALIZATION	21	-0.419519	-1.20489	0.210146	0.556982	0.468759	3557	tags=43%, list=16%, signal=36%	RAMP3/GRK4/GRIA1/ULK1/CXCR2/CALCRL/RAMP2/CXCR1/SNCA	BP
GO_BP_MM_LENS_MORPHOGENESIS_IN_CAMERA-TYPE_EYE	GO_BP_MM_LENS_MORPHOGENESIS_IN_CAMERA-TYPE_EYE	11	-0.516816	-1.23928	0.210357	0.556982	0.468759	4154	tags=64%, list=18%, signal=52%	CTNNB1/SKI/SOX11/MEIS1/CITED2/PITX3/FGFR3	BP
GO_CC_MM_MEMBRANE_RAFT	GO_CC_MM_MEMBRANE_RAFT	129	0.316259	1.14786	0.211181	0.558463	0.470005	4293	tags=27%, list=19%, signal=22%	RGS16/TNF/CHRNA7/RTN4RL2/THY1/FCER1G/SELE/HPSE/CD14/CD28/LAT2/LCK/CD48/TNFRSF1B/FASL/CAV3/TRPC4/PTK2B/PTPRC/ITLN1/RFTN1/WNT3/GJA1/BTK/ITGB2/CD4/TLR4/MAL/ARID3A/CASP8/CARD11/TGFBR2/RIPK1/GHSR/JAK2	CC
GO_MF_MM_TRANSCRIPTION_REGULATORY_REGION_SEQUENCE-SPECIFIC_DNA_BINDING	GO_MF_MM_TRANSCRIPTION_REGULATORY_REGION_SEQUENCE-SPECIFIC_DNA_BINDING	22	0.459052	1.2204	0.21168	0.559081	0.470525	3180	tags=36%, list=14%, signal=31%	DLX3/TFAP2A/HOXB8/VAX2/EGR1/DLX4/GATA1/SOX9	MF
GO_BP_MM_MITOTIC_CELL_CYCLE_SPINDLE_ASSEMBLY_CHECKPOINT	GO_BP_MM_MITOTIC_CELL_CYCLE_SPINDLE_ASSEMBLY_CHECKPOINT	10	0.567135	1.251	0.21202	0.559093	0.470535	5673	tags=50%, list=25%, signal=37%	MAD2L1/TEX14/CEP192/ATM/MAD2L1BP	BP
GO_BP_MM_B_CELL_DIFFERENTIATION	GO_BP_MM_B_CELL_DIFFERENTIATION	29	0.42887	1.21205	0.212216	0.559093	0.470535	6266	tags=45%, list=28%, signal=32%	NTRK1/BCL11A/PTPRC/IKZF1/PLCG2/CD40LG/TPD52/JAK3/HDAC9/DCLRE1C/ADAM17/MYB/LYL1	BP
GO_MF_MM_LONG-CHAIN_FATTY_ACID-COA_LIGASE_ACTIVITY	GO_MF_MM_LONG-CHAIN_FATTY_ACID-COA_LIGASE_ACTIVITY	11	0.551574	1.24673	0.213314	0.560223	0.471486	2478	tags=27%, list=11%, signal=24%	ACSBG1/ACSL6/SLC27A6	MF
GO_BP_MM_GENERATION_OF_NEURONS	GO_BP_MM_GENERATION_OF_NEURONS	11	-0.515323	-1.23569	0.21334	0.560223	0.471486	2517	tags=55%, list=11%, signal=48%	TCF7/LRP6/NTF3/TAL1/CXCR4/SIX4	BP
GO_BP_MM_EMBRYONIC_FORELIMB_MORPHOGENESIS	GO_BP_MM_EMBRYONIC_FORELIMB_MORPHOGENESIS	17	0.490449	1.22919	0.213443	0.560223	0.471486	2896	tags=35%, list=13%, signal=31%	OSR1/TFAP2A/WNT7A/TWIST1/CRABP2/WNT3	BP
GO_BP_MM_HORMONE_METABOLIC_PROCESS	GO_BP_MM_HORMONE_METABOLIC_PROCESS	11	-0.515127	-1.23522	0.21371	0.560224	0.471488	5971	tags=55%, list=27%, signal=40%	SAFB/FOXA1/BBS1/DUOX2/DDO/AGT	BP
GO_BP_MM_CELLULAR_RESPONSE_TO_FIBROBLAST_GROWTH_FACTOR_STIMULUS	GO_BP_MM_CELLULAR_RESPONSE_TO_FIBROBLAST_GROWTH_FACTOR_STIMULUS	12	0.537999	1.24181	0.215045	0.562768	0.473628	1948	tags=33%, list=9%, signal=30%	CCL2/SFRP1/CCL5/EGR3	BP
GO_MF_MM_ALPHA-TUBULIN_BINDING	GO_MF_MM_ALPHA-TUBULIN_BINDING	14	-0.474285	-1.21972	0.215215	0.562768	0.473628	1836	tags=14%, list=8%, signal=13%	1110017D15RIK/SNCA	MF
GO_BP_MM_DOPAMINERGIC_NEURON_DIFFERENTIATION	GO_BP_MM_DOPAMINERGIC_NEURON_DIFFERENTIATION	11	-0.513804	-1.23205	0.216367	0.563605	0.474333	2015	tags=36%, list=9%, signal=33%	NR4A2/VEGFA/PITX3/LMX1B	BP
GO_MF_MM_TELOMERIC_DNA_BINDING	GO_MF_MM_TELOMERIC_DNA_BINDING	10	0.564862	1.24599	0.21641	0.563605	0.474333	305	tags=10%, list=1%, signal=10%	PIF1	MF
GO_BP_MM_MEMBRANE_DEPOLARIZATION	GO_BP_MM_MEMBRANE_DEPOLARIZATION	14	-0.473626	-1.21803	0.216449	0.563605	0.474333	1778	tags=36%, list=8%, signal=33%	JUN/ADIPOQ/EDN1/CAV1/SCN3B	BP
GO_BP_MM_REGULATION_OF_RAB_GTPASE_ACTIVITY	GO_BP_MM_REGULATION_OF_RAB_GTPASE_ACTIVITY	39	-0.348916	-1.16557	0.216606	0.563605	0.474333	7190	tags=41%, list=32%, signal=28%	RABGAP1/EVI5/TBC1D22A/SGSM1/SGSM3/RABGAP1L/TBC1D12/TBC1D9B/TBC1D10A/TBC1D17/TBC1D16/TBC1D4/GRTP1/TBC1D8/TBC1D21/TBC1D30	BP
GO_BP_MM_LEUKOTRIENE_BIOSYNTHETIC_PROCESS	GO_BP_MM_LEUKOTRIENE_BIOSYNTHETIC_PROCESS	17	0.488529	1.22437	0.217662	0.564643	0.475207	1523	tags=18%, list=7%, signal=16%	ALOX12E/ALOX15/PLA2G5	BP
GO_BP_MM_IRON_ION_TRANSPORT	GO_BP_MM_IRON_ION_TRANSPORT	11	0.549178	1.24131	0.217955	0.564643	0.475207	3033	tags=36%, list=13%, signal=31%	SLC11A1/SLC39A14/LTF/SFXN1	BP
GO_BP_MM_POSITIVE_REGULATION_OF_MESENCHYMAL_CELL_PROLIFERATION	GO_BP_MM_POSITIVE_REGULATION_OF_MESENCHYMAL_CELL_PROLIFERATION	33	0.412354	1.19626	0.218633	0.564643	0.475207	2323	tags=24%, list=10%, signal=22%	IFNG/TRP63/PRRX2/MYC/TBX18/WNT5A/FGF9/PRRX1	BP
GO_BP_MM_CHOLESTEROL_TRANSPORT	GO_BP_MM_CHOLESTEROL_TRANSPORT	16	-0.453041	-1.20966	0.218938	0.564643	0.475207	1461	tags=31%, list=6%, signal=29%	CD36/NPC1L1/APOB/APOA2/APOA1	BP
GO_MF_MM_SINGLE-STRANDED_DNA_BINDING	GO_MF_MM_SINGLE-STRANDED_DNA_BINDING	45	0.384305	1.18386	0.21899	0.564643	0.475207	5984	tags=33%, list=27%, signal=25%	RAD51/NEIL3/MCM6/BLM/ANXA1/MCM7/MCM4/SSBP4/ALYREF/BRCA2/RPA2/RPA1/NABP1/NABP2/ERCC1	MF
GO_BP_MM_COGNITION	GO_BP_MM_COGNITION	13	0.5245	1.23422	0.219056	0.564643	0.475207	112	tags=8%, list=0%, signal=8%	CHL1	BP
GO_BP_MM_NEGATIVE_REGULATION_OF_I-KAPPAB_KINASE_NF-KAPPAB_CASCADE	GO_BP_MM_NEGATIVE_REGULATION_OF_I-KAPPAB_KINASE_NF-KAPPAB_CASCADE	17	0.487712	1.22233	0.219357	0.564643	0.475207	3662	tags=41%, list=16%, signal=35%	TNIP3/STAT1/TNFAIP3/RHOH/RHOC/TNIP1/NFKBID	BP
GO_MF_MM_NOTCH_BINDING	GO_MF_MM_NOTCH_BINDING	11	-0.512563	-1.22908	0.219372	0.564643	0.475207	7553	tags=64%, list=34%, signal=42%	NCOR2/DLL1/HIF1AN/JAG1/DNER/JAG2/DLL4	MF
GO_MF_MM_MICROFILAMENT_MOTOR_ACTIVITY	GO_MF_MM_MICROFILAMENT_MOTOR_ACTIVITY	10	-0.528055	-1.23294	0.219673	0.564643	0.475207	4582	tags=60%, list=20%, signal=48%	MYO1D/MYH14/MYH10/MYO1B/MYH7/MYH6	MF
GO_CC_MM_PROTEIN_PHOSPHATASE_TYPE_2A_COMPLEX	GO_CC_MM_PROTEIN_PHOSPHATASE_TYPE_2A_COMPLEX	15	-0.46236	-1.21222	0.219688	0.564643	0.475207	4983	tags=80%, list=22%, signal=62%	PPP2R2D/PPP2R1A/PPP2R5D/PPP2CB/PPP2R5C/STRN3/PPP2R5B/PPP2R5E/PPP2R5A/PPP2R2B/PPP2R3A/PPP2R2C	CC
GO_BP_MM_BLOOD_COAGULATION	GO_BP_MM_BLOOD_COAGULATION	47	-0.331127	-1.15235	0.220142	0.565037	0.475538	2716	tags=23%, list=12%, signal=21%	VWF/F12/GAS6/KLKB1/KNG1/PROZ/SERPINC1/THBD/FGA/F2/ADAMTS13	BP
GO_BP_MM_CILIUM_ASSEMBLY	GO_BP_MM_CILIUM_ASSEMBLY	48	-0.329422	-1.15145	0.220378	0.565037	0.475538	7331	tags=42%, list=33%, signal=28%	TMEM237/TMEM216/DYNC2H1/CC2D2A/POC1B/IQCB1/NEK1/STK36/IFT140/PCNT/TMEM231/DYNC2LI1/DNAIC2/BBS1/IFT172/FUZ/TTLL3/KIF27/SPAG16/HYDIN	BP
GO_BP_MM_RESPONSE_TO_IRON_ION	GO_BP_MM_RESPONSE_TO_IRON_ION	12	-0.497736	-1.22422	0.220853	0.565568	0.475985	5244	tags=67%, list=23%, signal=51%	BCL2/SLC11A2/TFRC/CASP6/APBB1/ABAT/CYBRD1/DRD2	BP
GO_MF_MM_CHLORIDE_CHANNEL_ACTIVITY	GO_MF_MM_CHLORIDE_CHANNEL_ACTIVITY	37	-0.352446	-1.16504	0.221964	0.567537	0.477642	7161	tags=38%, list=32%, signal=26%	SLC1A4/CLCNKA/BEST3/CLIC5/SLC26A8/BEST1/TTYH3/FXYD1/GABRP/GABRR2/ANO3/GABRB1/ANO5/GABRA4	MF
GO_BP_MM_RESPONSE_TO_ANTIBIOTIC	GO_BP_MM_RESPONSE_TO_ANTIBIOTIC	34	0.408424	1.19234	0.222394	0.567537	0.477642	971	tags=12%, list=4%, signal=11%	CCL2/IL6/PLK1/CIITA	BP
GO_CC_MM_SCF_UBIQUITIN_LIGASE_COMPLEX	GO_CC_MM_SCF_UBIQUITIN_LIGASE_COMPLEX	25	0.440683	1.20455	0.222431	0.567537	0.477642	2374	tags=20%, list=11%, signal=18%	FBXO15/CCNF/TRIM21/SKP2/FBXO2	CC
GO_BP_MM_POSITIVE_REGULATION_OF_PEPTIDYL-SERINE_PHOSPHORYLATION	GO_BP_MM_POSITIVE_REGULATION_OF_PEPTIDYL-SERINE_PHOSPHORYLATION	39	0.395807	1.18715	0.222972	0.567648	0.477735	3146	tags=23%, list=14%, signal=20%	IL6/LIF/TNF/IL11/GCG/WNT5A/OSM/MAD2L2/MIF	BP
GO_BP_MM_NEUROPEPTIDE_SIGNALING_PATHWAY	GO_BP_MM_NEUROPEPTIDE_SIGNALING_PATHWAY	30	-0.373177	-1.17312	0.22312	0.567648	0.477735	3175	tags=40%, list=14%, signal=34%	SCG5/GIPR/PKD1/NPB/NPFF/CELSR2/SORT1/MCHR1/GRP/NMUR1/PTH2/GLP1R	BP
GO_BP_MM_NEGATIVE_REGULATION_OF_PEPTIDYL-TYROSINE_PHOSPHORYLATION	GO_BP_MM_NEGATIVE_REGULATION_OF_PEPTIDYL-TYROSINE_PHOSPHORYLATION	10	0.561244	1.23801	0.223525	0.567648	0.477735	3287	tags=50%, list=15%, signal=43%	SFRP1/SEMA4D/PTPN6/PTPRC/SAMSN1	BP
GO_BP_MM_FERTILIZATION	GO_BP_MM_FERTILIZATION	20	-0.42188	-1.19616	0.223729	0.567648	0.477735	4205	tags=35%, list=19%, signal=28%	PCSK4/BBS1/DUOX2/KLK14/STRA8/APOB/TEX11	BP
GO_BP_MM_CARTILAGE_CONDENSATION	GO_BP_MM_CARTILAGE_CONDENSATION	12	-0.496469	-1.22111	0.223823	0.567648	0.477735	3072	tags=42%, list=14%, signal=36%	PKD1/BMPR1B/THRA/MYF5/CHAD	BP
GO_BP_MM_POSITIVE_REGULATION_OF_CELL-CELL_ADHESION	GO_BP_MM_POSITIVE_REGULATION_OF_CELL-CELL_ADHESION	13	0.521859	1.22801	0.224653	0.568948	0.478829	1918	tags=31%, list=9%, signal=28%	CCR5/FSTL3/TBX18/WNT5A	BP
GO_BP_MM_BLOOD_VESSEL_REMODELING	GO_BP_MM_BLOOD_VESSEL_REMODELING	35	0.404629	1.18703	0.224876	0.568948	0.478829	2922	tags=29%, list=13%, signal=25%	LIF/IGF1/CCR2/ELN/BAK1/ITGA4/TGM2/ATP7A/ADRA1B/FOXS1	BP
GO_BP_MM_POSITIVE_REGULATION_OF_INTERLEUKIN-4_PRODUCTION	GO_BP_MM_POSITIVE_REGULATION_OF_INTERLEUKIN-4_PRODUCTION	10	0.560393	1.23613	0.225262	0.569241	0.479076	4952	tags=60%, list=22%, signal=47%	CD3E/TNFSF4/FOXP3/SASH3/IL33/PRKCQ	BP
GO_BP_MM_MRNA_STABILIZATION	GO_BP_MM_MRNA_STABILIZATION	11	0.544183	1.23002	0.228088	0.57569	0.484504	612	tags=18%, list=3%, signal=18%	APOBEC1/SLC11A1	BP
GO_BP_MM_NEGATIVE_REGULATION_OF_S_PHASE_OF_MITOTIC_CELL_CYCLE	GO_BP_MM_NEGATIVE_REGULATION_OF_S_PHASE_OF_MITOTIC_CELL_CYCLE	10	-0.523726	-1.22283	0.229079	0.577232	0.485801	8847	tags=80%, list=39%, signal=49%	DCUN1D3/CRLF3/CDC73/APBB2/PAF1/GAS1/APBB1/MYO16	BP
GO_CC_MM_AXON_PART	GO_CC_MM_AXON_PART	13	-0.480634	-1.20992	0.229439	0.577232	0.485801	3580	tags=77%, list=16%, signal=65%	KIF5A/MAPK1/PAFAH1B1/SMURF1/APC/MAP3K12/DISC1/DST/CST3/AQP1	CC
GO_MF_MM_POLYUBIQUITIN_BINDING	GO_MF_MM_POLYUBIQUITIN_BINDING	16	0.491157	1.21355	0.229522	0.577232	0.485801	147	tags=6%, list=1%, signal=6%	TNIP3	MF
GO_BP_MM_POSITIVE_CHEMOTAXIS	GO_BP_MM_POSITIVE_CHEMOTAXIS	17	0.482709	1.20979	0.230866	0.579919	0.488063	2913	tags=29%, list=13%, signal=26%	CCL3/SCG2/CCL5/CORO1A/HMGB2	BP
GO_BP_MM_RESPONSE_TO_CAFFEINE	GO_BP_MM_RESPONSE_TO_CAFFEINE	12	0.52968	1.22261	0.231803	0.580365	0.488438	65	tags=8%, list=0%, signal=8%	IL6	BP
GO_BP_MM_MATERNAL_PROCESS_INVOLVED_IN_FEMALE_PREGNANCY	GO_BP_MM_MATERNAL_PROCESS_INVOLVED_IN_FEMALE_PREGNANCY	14	0.507551	1.21509	0.231814	0.580365	0.488438	239	tags=14%, list=1%, signal=14%	LIF/ARG1	BP
GO_BP_MM_ACTIVATION_OF_MAPKK_ACTIVITY	GO_BP_MM_ACTIVATION_OF_MAPKK_ACTIVITY	23	-0.400784	-1.17831	0.23187	0.580365	0.488438	2086	tags=48%, list=9%, signal=43%	GADD45B/GNAI2/KISS1R/EGF/BMP4/MAP3K5/TAOK2/MAP3K6/MAP3K13/FLT1/GRM1	BP
GO_BP_MM_NEGATIVE_REGULATION_OF_OSTEOBLAST_DIFFERENTIATION	GO_BP_MM_NEGATIVE_REGULATION_OF_OSTEOBLAST_DIFFERENTIATION	29	0.421059	1.18997	0.232477	0.581193	0.489135	3611	tags=28%, list=16%, signal=23%	TNF/AREG/SFRP1/SEMA4D/NOG/TWIST1/ID2/CHRD	BP
GO_BP_MM_REGULATION_OF_WNT_RECEPTOR_SIGNALING_PATHWAY	GO_BP_MM_REGULATION_OF_WNT_RECEPTOR_SIGNALING_PATHWAY	11	-0.506176	-1.21376	0.233026	0.581717	0.489576	5485	tags=55%, list=24%, signal=41%	AXIN2/HNF1B/STK11/LEF1/SFRP2/HNF1A	BP
GO_MF_MM_ANTIOXIDANT_ACTIVITY	GO_MF_MM_ANTIOXIDANT_ACTIVITY	18	-0.43126	-1.18974	0.23324	0.581717	0.489576	1041	tags=22%, list=5%, signal=21%	TRP53INP1/PDIA2/CAT/FABP1	MF
GO_CC_MM_ADHERENS_JUNCTION	GO_CC_MM_ADHERENS_JUNCTION	32	-0.363283	-1.16014	0.233734	0.582259	0.490033	4154	tags=25%, list=18%, signal=20%	CTNNB1/TJP1/PARD3/CDH2/CTNND2/ESAM/TMEM204/SYNM	CC
GO_BP_MM_ADENYLATE_CYCLASE-MODULATING_G-PROTEIN_COUPLED_RECEPTOR_SIGNALING_PATHWAY	GO_BP_MM_ADENYLATE_CYCLASE-MODULATING_G-PROTEIN_COUPLED_RECEPTOR_SIGNALING_PATHWAY	23	0.444624	1.19438	0.234781	0.582848	0.490528	3585	tags=39%, list=16%, signal=33%	PTGER4/CALCR/GCG/GNAT2/P2RY12/GNA15/PTH1R/CNR1/GLP2R	BP
GO_BP_MM_HETEROPHILIC_CELL-CELL_ADHESION	GO_BP_MM_HETEROPHILIC_CELL-CELL_ADHESION	24	0.440241	1.19312	0.235006	0.582848	0.490528	2173	tags=29%, list=10%, signal=26%	SELP/LGALS1/SELE/VCAM1/LGALS9/ITGA4/ITGA5	BP
GO_BP_MM_NEGATIVE_REGULATION_OF_FIBROBLAST_GROWTH_FACTOR_RECEPTOR_SIGNALING_PATHWAY	GO_BP_MM_NEGATIVE_REGULATION_OF_FIBROBLAST_GROWTH_FACTOR_RECEPTOR_SIGNALING_PATHWAY	11	0.540355	1.22137	0.235595	0.582848	0.490528	2454	tags=27%, list=11%, signal=24%	THBS1/WNT5A/NGFR	BP
GO_BP_MM_POSITIVE_REGULATION_OF_ACTIN_FILAMENT_POLYMERIZATION	GO_BP_MM_POSITIVE_REGULATION_OF_ACTIN_FILAMENT_POLYMERIZATION	26	0.431387	1.19008	0.235628	0.582848	0.490528	5591	tags=46%, list=25%, signal=35%	NCKAP1L/FMN1/CCL11/CCL24/PTK2B/RHOC/ACTR3/ARPC2/CDC42EP5/ARF6/KIRREL/FER	BP
GO_BP_MM_RESPONSE_TO_HYDROGEN_PEROXIDE	GO_BP_MM_RESPONSE_TO_HYDROGEN_PEROXIDE	39	0.391685	1.17478	0.235962	0.582848	0.490528	2477	tags=23%, list=11%, signal=21%	CDK1/AREG/HMOX1/COL1A1/BAK1/LCK/PLA2G4A/ADA/PTK2B	BP
GO_MF_MM_GAMMA-CATENIN_BINDING	GO_MF_MM_GAMMA-CATENIN_BINDING	10	-0.520117	-1.2144	0.235988	0.582848	0.490528	6167	tags=50%, list=27%, signal=36%	PTPRK/CTNNA1/LEF1/CDH2/PTPRT	MF
GO_BP_MM_PEPTIDYL-THREONINE_PHOSPHORYLATION	GO_BP_MM_PEPTIDYL-THREONINE_PHOSPHORYLATION	27	0.427411	1.18906	0.236007	0.582848	0.490528	1178	tags=7%, list=5%, signal=7%	PBK/CHEK1	BP
GO_MF_MM_DNA_BINDING_BENDING	GO_MF_MM_DNA_BINDING_BENDING	39	0.391629	1.17462	0.236185	0.582848	0.490528	3199	tags=26%, list=14%, signal=22%	HMGA2/FOXN4/FOXN1/FOXI1/FOXM1/FOXR1/GATA1/HMGB2/FOXS1/FOXP3	MF
GO_CC_MM_BRUSH_BORDER	GO_CC_MM_BRUSH_BORDER	22	-0.403824	-1.17482	0.23858	0.587888	0.494769	2362	tags=55%, list=10%, signal=49%	PROM1/SLC9A2/CUBN/SLC11A2/SLC34A2/MYO1B/ESPN/DCXR/SLC23A1/MME/ENPEP/AQP1	CC
GO_MF_MM_INSULIN-LIKE_GROWTH_FACTOR_BINDING	GO_MF_MM_INSULIN-LIKE_GROWTH_FACTOR_BINDING	19	-0.422505	-1.18235	0.238786	0.587888	0.494769	2279	tags=32%, list=10%, signal=28%	CRIM1/IGF1R/KAZALD1/IGFBP6/ESM1/IGFBP3	MF
GO_BP_MM_HISTONE_H4-K16_ACETYLATION	GO_BP_MM_HISTONE_H4-K16_ACETYLATION	12	-0.489145	-1.20309	0.239507	0.58846	0.495251	10611	tags=92%, list=47%, signal=48%	KANSL2/PHF20/MSL3/MCRS1/HCFC1/KANSL3/MSL2/KANSL1/MSL1/OGT/KAT8	BP
GO_MF_MM_PROTEIN_KINASE_C_ACTIVITY	GO_MF_MM_PROTEIN_KINASE_C_ACTIVITY	15	-0.45424	-1.19093	0.239862	0.58846	0.495251	5471	tags=47%, list=24%, signal=35%	PRKCG/PRKCZ/PKN3/PRKD1/PRKCH/PRKD2/PRKCE	MF
GO_BP_MM_MONOCYTE_DIFFERENTIATION	GO_BP_MM_MONOCYTE_DIFFERENTIATION	13	-0.475984	-1.19822	0.24	0.58846	0.495251	5356	tags=46%, list=24%, signal=35%	MEF2C/BMP4/PPARG/PIR/JUN/VEGFA	BP
GO_MF_MM_GTPASE_BINDING	GO_MF_MM_GTPASE_BINDING	18	-0.428766	-1.18285	0.240137	0.58846	0.495251	1749	tags=22%, list=8%, signal=21%	DOCK9/BNIP3/DOCK6/RAB3A	MF
GO_BP_MM_PROTEIN_KINASE_C-ACTIVATING_G-PROTEIN_COUPLED_RECEPTOR_SIGNALING_PATHWAY	GO_BP_MM_PROTEIN_KINASE_C-ACTIVATING_G-PROTEIN_COUPLED_RECEPTOR_SIGNALING_PATHWAY	28	0.421662	1.18246	0.241121	0.589754	0.49634	3081	tags=29%, list=14%, signal=25%	HCRT/BDKRB1/HTR2B/DGKI/CCK/EDN2/ADORA2A/CERKL	BP
GO_BP_MM_HINDBRAIN_DEVELOPMENT	GO_BP_MM_HINDBRAIN_DEVELOPMENT	15	-0.453728	-1.18959	0.241225	0.589754	0.49634	5374	tags=40%, list=24%, signal=30%	HOXA1/HNF1B/NFIB/CTNNB1/EN2/SMAD9	BP
GO_BP_MM_GERM_CELL_DEVELOPMENT	GO_BP_MM_GERM_CELL_DEVELOPMENT	30	-0.36743	-1.15505	0.241695	0.589923	0.496482	7097	tags=43%, list=32%, signal=30%	MSH2/RARA/FANCC/DND1/ASZ1/BCL2L1/CXCL12/BMP4/KITL/TDRD6/LIN28A/CXCR4/KIT	BP
GO_CC_MM_ANAPHASE-PROMOTING_COMPLEX	GO_CC_MM_ANAPHASE-PROMOTING_COMPLEX	19	0.464697	1.19433	0.242104	0.589923	0.496482	572	tags=11%, list=3%, signal=10%	UBE2C/CDC20	CC
GO_BP_MM_ADENYLATE_CYCLASE-INHIBITING_G-PROTEIN_COUPLED_RECEPTOR_SIGNALING_PATHWAY	GO_BP_MM_ADENYLATE_CYCLASE-INHIBITING_G-PROTEIN_COUPLED_RECEPTOR_SIGNALING_PATHWAY	13	-0.475123	-1.19605	0.242135	0.589923	0.496482	2981	tags=31%, list=13%, signal=27%	S1PR1/P2RY1/NPB/NPR3	BP
GO_BP_MM_SYNAPSE_ORGANIZATION	GO_BP_MM_SYNAPSE_ORGANIZATION	18	-0.427829	-1.18027	0.242644	0.590482	0.496952	77	tags=39%, list=0%, signal=39%	TSC1/LAMB2/CTNNB1/KLK8/ANK3/ATP2B2/SNCA	BP
GO_CC_MM_NURD_COMPLEX	GO_CC_MM_NURD_COMPLEX	15	-0.452758	-1.18704	0.243315	0.59143	0.49775	4062	tags=20%, list=18%, signal=16%	CHD3/SALL2/APPL2	CC
GO_BP_MM_PROTEIN_LOCALIZATION_AT_CELL_SURFACE	GO_BP_MM_PROTEIN_LOCALIZATION_AT_CELL_SURFACE	17	-0.434914	-1.18092	0.243645	0.591548	0.49785	7758	tags=53%, list=34%, signal=35%	FGF10/FGF7/PTPRK/FBLN5/WNT11/CTNNB1/ANGPT1/GPIHBP1/PTPRU	BP
GO_CC_MM_FLAGELLUM	GO_CC_MM_FLAGELLUM	25	-0.386155	-1.16124	0.245279	0.59483	0.500612	8553	tags=50%, list=38%, signal=31%	SPA17/TSSK1/STARD10/MET/IFT88/GAPDHS/EFHC1/SLC25A31/CATSPERB/ENKUR/SORD/DRD2/CAV1	CC
GO_CC_MM_STEREOCILIUM	GO_CC_MM_STEREOCILIUM	16	-0.442136	-1.18054	0.246277	0.59621	0.501773	7100	tags=56%, list=32%, signal=39%	GRXCR1/DOCK4/RDX/CLIC5/MYO15/PROM1/USH1C/WHRN/ESPN	CC
GO_CC_MM_DENDRITE_CYTOPLASM	GO_CC_MM_DENDRITE_CYTOPLASM	12	-0.485746	-1.19473	0.246414	0.59621	0.501773	3595	tags=33%, list=16%, signal=28%	GABARAPL1/GRIA2/GRIK3/GRIK2	CC
GO_BP_MM_CALCIUM_ION_IMPORT	GO_BP_MM_CALCIUM_ION_IMPORT	10	0.549682	1.2125	0.247488	0.5971	0.502523	4465	tags=40%, list=20%, signal=32%	TRPC4/HRH1/TRPV4/SLC8A1	BP
GO_BP_MM_NEGATIVE_REGULATION_OF_EPITHELIAL_CELL_PROLIFERATION	GO_BP_MM_NEGATIVE_REGULATION_OF_EPITHELIAL_CELL_PROLIFERATION	41	-0.335837	-1.13479	0.247522	0.5971	0.502523	5356	tags=44%, list=24%, signal=34%	PTCH1/MEF2C/LRP6/BMP4/DAB2IP/GAS1/GPC3/NKX2-9/CDKN1C/TSC2/MCC/CDKN1B/SFRP2/TGFBR3/FGFR3/WFDC1/WNT10B/ESR2	BP
GO_CC_MM_PEROXISOME	GO_CC_MM_PEROXISOME	94	-0.277188	-1.09999	0.247634	0.5971	0.502523	10250	tags=57%, list=46%, signal=31%	ACOX1/ACOX3/NUDT12/ACOT6/PEX14/AGXT/PEX11A/SCP2/CRAT/PEX1/HMGCL/SLC22A21/ECH1/PEX7/TMEM135/MUL1/PEX19/ACOX2/PEX11B/TRIM37/HSD17B4/TYSND1/PECR/LONP2/PEX16/ACAA1A/EPHX2/TKT/ZADH2/ACOT5/DECR2/ABCD4/SLC25A17/MLYCD/GNPAT/SZT2/HACL1/GSTK1/AMACR/MPV17L/ACAD11/NUDT7/PXMP4/PEX26/MPV17/PEX10/PEX6/UOX/DDO/PIPOX/CAT/ACAA1B/BAAT/ACOXL	CC
GO_BP_MM_URETERIC_BUD_DEVELOPMENT	GO_BP_MM_URETERIC_BUD_DEVELOPMENT	42	-0.333326	-1.13309	0.248032	0.59731	0.502699	3463	tags=24%, list=15%, signal=20%	SPRY1/GSTA3/SMAD7/NPNT/RET/FGFR2/ROBO2/SMAD6/LHX1/SMAD9	BP
GO_BP_MM_REGULATION_OF_SEQUENCE-SPECIFIC_DNA_BINDING_TRANSCRIPTION_FACTOR_ACTIVITY	GO_BP_MM_REGULATION_OF_SEQUENCE-SPECIFIC_DNA_BINDING_TRANSCRIPTION_FACTOR_ACTIVITY	38	0.389614	1.16269	0.248711	0.59731	0.502699	1406	tags=18%, list=6%, signal=17%	FOXN4/FOXN1/FOXI1/HMOX1/FOXM1/HCK/FOXR1	BP
GO_CC_MM_PROTON-TRANSPORTING_TWO-SECTOR_ATPASE_COMPLEX_PROTON-TRANSPORTING_DOMAIN	GO_CC_MM_PROTON-TRANSPORTING_TWO-SECTOR_ATPASE_COMPLEX_PROTON-TRANSPORTING_DOMAIN	12	0.521306	1.20328	0.249037	0.59731	0.502699	5538	tags=50%, list=25%, signal=38%	ATP6V0A4/TCIRG1/ATP6V0C/GM10175/ATP5G1/ATP5G3	CC
GO_CC_MM_I_BAND	GO_CC_MM_I_BAND	15	-0.450447	-1.18098	0.249381	0.59731	0.502699	5963	tags=60%, list=26%, signal=44%	CASQ1/ATP2A1/MYPN/TJP1/TTN/ACTC1/MYZAP/TCAP/MYL3	CC
GO_MF_MM_SIALYLTRANSFERASE_ACTIVITY	GO_MF_MM_SIALYLTRANSFERASE_ACTIVITY	16	-0.440886	-1.1772	0.249388	0.59731	0.502699	7035	tags=53%, list=31%, signal=36%	ST3GAL3/ST6GALNAC6/ST6GALNAC2/ST6GALNAC2/ST8SIA2/ST8SIA4/ST3GAL2/ST3GAL6/ST6GALNAC3	MF
GO_BP_MM_NEGATIVE_REGULATION_OF_TRANSCRIPTION_DNA-DEPENDENT	GO_BP_MM_NEGATIVE_REGULATION_OF_TRANSCRIPTION_DNA-DEPENDENT	365	0.271866	1.09138	0.249423	0.59731	0.502699	3597	tags=17%, list=16%, signal=15%	EREG/HMGA2/DEPDC1A/TNF/CENPF/XCL1/MXD3/BIRC5/ATF3/DNMT3L/BRCA1/TRP63/SFRP1/BASP1/HMGA1/BCL3/CIITA/NFKBIE/PAX9/FOXM1/IRF1/GREM1/GFI1/TFAP2A/NRG1/DAXX/SETDB2/TNFSF4/PML/WNT5A/AHRR/MND1/SBNO2/WT1/SNAI1/ZMYND15/PAX4/MT3/IKZF1/RUNX2/IKZF4/DUSP5/HMGB2/FOXS1/ZFP90/DAB2/L3MBTL1/ZFP382/LOXL3/SOX9/GMNN/FOXP3/RASD1/ID2/TIMELESS/ZFP281/EZH2/DNMT1/TRPS1/ATP8B1/CD38/E2F1	BP
GO_BP_MM_SMAD_PROTEIN_SIGNAL_TRANSDUCTION	GO_BP_MM_SMAD_PROTEIN_SIGNAL_TRANSDUCTION	15	-0.450127	-1.18015	0.250017	0.597621	0.502961	4965	tags=47%, list=22%, signal=36%	BMP4/SKI/TRF/JUN/MAGI2/HNF1A/BMP6	BP
GO_MF_MM_VOLTAGE-GATED_ION_CHANNEL_ACTIVITY	GO_MF_MM_VOLTAGE-GATED_ION_CHANNEL_ACTIVITY	23	-0.394309	-1.15928	0.250121	0.597621	0.502961	2674	tags=48%, list=12%, signal=42%	NALCN/PKD2/CATSPER3/KCNIP3/TRPM4/TPCN1/CACNA2D4/TRPM5/KCNIP4/KCNIP2/SCN3B	MF
GO_BP_MM_HISTONE_H4_ACETYLATION	GO_BP_MM_HISTONE_H4_ACETYLATION	20	-0.411718	-1.16735	0.250844	0.598671	0.503844	3864	tags=55%, list=17%, signal=46%	TCF3/EP400/NCOA1/BRD8/TRRAP/EP300/ING3/EPC1/APBB1/ARRB1/LEF1	BP
GO_MF_MM_OXIDOREDUCTASE_ACTIVITY_ACTING_ON_THE_CH-CH_GROUP_OF_DONORS	GO_MF_MM_OXIDOREDUCTASE_ACTIVITY_ACTING_ON_THE_CH-CH_GROUP_OF_DONORS	24	-0.388664	-1.15659	0.252492	0.601917	0.506577	6891	tags=50%, list=31%, signal=35%	TECRL/GCDH/SDHA/ACADSB/TECR/ACAD11/ACAD8/ACADM/IVD/ACAD10/ACAD12/ACOXL	MF
GO_BP_MM_POSITIVE_REGULATION_BY_HOST_OF_VIRAL_TRANSCRIPTION	GO_BP_MM_POSITIVE_REGULATION_BY_HOST_OF_VIRAL_TRANSCRIPTION	10	-0.512649	-1.19697	0.252777	0.601917	0.506577	9133	tags=70%, list=41%, signal=42%	HPN/TAF11/SP1/EP300/JUN/TFAP4/LEF1	BP
GO_BP_MM_RETINAL_GANGLION_CELL_AXON_GUIDANCE	GO_BP_MM_RETINAL_GANGLION_CELL_AXON_GUIDANCE	11	-0.496865	-1.19143	0.253408	0.602706	0.50724	2924	tags=45%, list=13%, signal=40%	BMPR1B/SEMA4F/EPHB1/SLIT1/PTPRM	BP
GO_MF_MM_CYTOKINE_BINDING	GO_MF_MM_CYTOKINE_BINDING	14	0.497986	1.19219	0.25368	0.602706	0.50724	2257	tags=36%, list=10%, signal=32%	IL12RB1/CCR2/ELANE/TNFRSF11A/NOG	MF
GO_BP_MM_CELL_CYCLE_ARREST	GO_BP_MM_CELL_CYCLE_ARREST	83	0.330916	1.12875	0.254861	0.603958	0.508294	1712	tags=12%, list=8%, signal=11%	IFNG/IL12B/INHBA/CDKN3/THBS1/GAS2L3/MYC/IRF1/SLFN1/PML	BP
GO_CC_MM_APICAL_JUNCTION_COMPLEX	GO_CC_MM_APICAL_JUNCTION_COMPLEX	13	-0.469344	-1.1815	0.255097	0.603958	0.508294	4154	tags=69%, list=18%, signal=56%	RHOA/CGNL1/SHROOM2/CCDC85C/CTNNB1/FBF1/TJP1/FRMD6/CLDN19	CC
GO_BP_MM_EMBRYONIC_PATTERN_SPECIFICATION	GO_BP_MM_EMBRYONIC_PATTERN_SPECIFICATION	18	-0.422926	-1.16674	0.255811	0.603958	0.508294	2140	tags=28%, list=10%, signal=25%	IHH/EFNB1/FGFR2/ZBTB16/LHX1	BP
GO_BP_MM_MUSCLE_ORGAN_DEVELOPMENT	GO_BP_MM_MUSCLE_ORGAN_DEVELOPMENT	36	-0.34533	-1.1345	0.256153	0.603958	0.508294	3809	tags=42%, list=17%, signal=35%	MKX/FOXK1/DMD/TBX1/CHKB/MSX1/UNC45B/LBX1/USP2/SIRT1/MYF5/TCF15/ETV1/FOXO4/KY	BP
GO_MF_MM_KINESIN_BINDING	GO_MF_MM_KINESIN_BINDING	15	-0.447703	-1.17379	0.256265	0.603958	0.508294	3963	tags=27%, list=18%, signal=22%	MAPK8IP1/MAPK8IP3/CROCC/SNCA	MF
GO_MF_MM_LOW-DENSITY_LIPOPROTEIN_PARTICLE_BINDING	GO_MF_MM_LOW-DENSITY_LIPOPROTEIN_PARTICLE_BINDING	12	0.517607	1.19474	0.256316	0.603958	0.508294	708	tags=17%, list=3%, signal=16%	MSR1/THBS1	MF
GO_MF_MM_NEUROPEPTIDE_HORMONE_ACTIVITY	GO_MF_MM_NEUROPEPTIDE_HORMONE_ACTIVITY	11	0.530352	1.19876	0.25649	0.603958	0.508294	1581	tags=36%, list=7%, signal=34%	HCRT/VGF/PYY/CCK	MF
GO_BP_MM_POSITIVE_REGULATION_VASCULAR_ENDOTHELIAL_GROWTH_FACTOR_PRODUCTION	GO_BP_MM_POSITIVE_REGULATION_VASCULAR_ENDOTHELIAL_GROWTH_FACTOR_PRODUCTION	14	0.496493	1.18861	0.256513	0.603958	0.508294	3562	tags=43%, list=16%, signal=36%	C3AR1/HPSE/HIF1A/PTGS2/C3/ADORA2B	BP
GO_BP_MM_CELLULAR_RESPONSE_TO_ORGANIC_SUBSTANCE	GO_BP_MM_CELLULAR_RESPONSE_TO_ORGANIC_SUBSTANCE	30	0.409187	1.16425	0.256876	0.603958	0.508294	5114	tags=53%, list=23%, signal=41%	IQGAP3/EGR2/CD68/CASP1/CHEK1/CASP3/EGR1/CCND1/CYBA/POU3F2/ICAM1/SATB2/PSAP/BAX/STAT4/TIMP3	BP
GO_CC_MM_AUTOPHAGIC_VACUOLE	GO_CC_MM_AUTOPHAGIC_VACUOLE	20	-0.409663	-1.16152	0.257151	0.603958	0.508294	5138	tags=45%, list=23%, signal=35%	GABARAPL2/MAP1LC3A/NBR1/WDFY3/GABARAPL1/TRP53INP2/ULK1/ATG14/TRP53INP1	CC
GO_BP_MM_POSITIVE_REGULATION_OF_OSTEOBLAST_DIFFERENTIATION	GO_BP_MM_POSITIVE_REGULATION_OF_OSTEOBLAST_DIFFERENTIATION	45	-0.325641	-1.12417	0.257445	0.603958	0.508294	4154	tags=33%, list=18%, signal=27%	CTNNB1/ACVR2B/SOX11/PRKD1/CEBPA/BMPR1B/BMPR2/NPPC/SFRP2/NPNT/ZHX3/ID4/BMP6/WNT10B/HEY1	BP
GO_BP_MM_REGULATION_OF_BLOOD_PRESSURE	GO_BP_MM_REGULATION_OF_BLOOD_PRESSURE	34	-0.350562	-1.13533	0.257651	0.603958	0.508294	3159	tags=38%, list=14%, signal=33%	NISCH/NPY1R/SULT1A1/RAMP2/CACNA1B/MYH6/EDN1/AGT/EDNRB/ACE/ATP1A2/ACVRL1/NPR3	BP
GO_BP_MM_CELLULAR_RESPONSE_TO_EPIDERMAL_GROWTH_FACTOR_STIMULUS	GO_BP_MM_CELLULAR_RESPONSE_TO_EPIDERMAL_GROWTH_FACTOR_STIMULUS	11	-0.494791	-1.18646	0.258308	0.604825	0.509024	5897	tags=45%, list=26%, signal=34%	BAG4/DAB2IP/SNAI2/PLCG1/INPP5K	BP
GO_MF_MM_PROTEIN_HOMODIMERIZATION_ACTIVITY	GO_MF_MM_PROTEIN_HOMODIMERIZATION_ACTIVITY	447	0.265881	1.0815	0.259623	0.606698	0.5106	3376	tags=18%, list=15%, signal=15%	GDF6/CD8A/CENPF/XCL1/IL12B/LCN2/BIRC5/TOP2A/C1QB/BST2/TAP1/E2F8/CCR2/ECT2/PYCARD/STAT1/SLC11A1/HPGDS/TMEM173/DLK2/KLRK1/LGALS1/CDA/HMOX1/CEBPE/ALDH1A3/BARD1/TAP2/GZMA/CCL5/NTRK1/ACSL6/PGF/BAK1/CD28/KYNU/DAXX/PLEK/MAD2L1/GLA/S100A6/PML/DCK/MTHFD1L/CSF1/SDCBP2/PDGFC/NOS2/MASP1/GALE/OMG/NOG/CORO1A/SYT16/KLRB1B/TWIST1/GABRR1/HEXB/PTGS2/NAMPT/PTPRO/ANXA1/INHBB/SYT6/IKZF4/IMPA2/IKZF3/GGCT/ASNS/SRM/ACTN…	MF
GO_MF_MM_POTASSIUM_CHANNEL_REGULATOR_ACTIVITY	GO_MF_MM_POTASSIUM_CHANNEL_REGULATOR_ACTIVITY	10	-0.509534	-1.18969	0.25975	0.606698	0.5106	9400	tags=70%, list=42%, signal=41%	LRRC26/KCNMB1/ARPP19/SGK2/PIAS3/ADRB2/KCNE2	MF
GO_BP_MM_NEGATIVE_REGULATION_OF_TOR_SIGNALING_CASCADE	GO_BP_MM_NEGATIVE_REGULATION_OF_TOR_SIGNALING_CASCADE	14	-0.455476	-1.17135	0.259972	0.606698	0.5106	5008	tags=64%, list=22%, signal=50%	PRKAA2/UBR1/UBR2/TSC1/MAPKAPK5/SIRT1/TSC2/DDIT4/DEPTOR	BP
GO_BP_MM_VASCULATURE_DEVELOPMENT	GO_BP_MM_VASCULATURE_DEVELOPMENT	25	-0.381438	-1.14705	0.260674	0.607518	0.511291	2641	tags=52%, list=12%, signal=46%	LRP5/STK11/BMP4/FZD3/LEF1/FZD7/HEG1/IHH/VEGFA/FLT4/CITED2/FZD8/SOX18	BP
GO_BP_MM_LACTATION	GO_BP_MM_LACTATION	33	-0.352582	-1.13375	0.260944	0.607518	0.511291	1905	tags=18%, list=8%, signal=17%	VEGFA/SLC29A1/CAV1/ATP7B/GC/ATP2B2	BP
GO_BP_MM_POSITIVE_REGULATION_OF_OSSIFICATION	GO_BP_MM_POSITIVE_REGULATION_OF_OSSIFICATION	13	-0.466644	-1.17471	0.26119	0.607518	0.511291	5314	tags=62%, list=24%, signal=47%	BMP2/LRP6/BMP4/OXT/SOX11/TOB2/ZBTB16/WNT10B	BP
GO_BP_MM_PEROXISOME_ORGANIZATION	GO_BP_MM_PEROXISOME_ORGANIZATION	17	-0.428066	-1.16233	0.261592	0.607782	0.511513	11139	tags=88%, list=50%, signal=45%	PEX12/ACOT8/PEX3/PEX5/PEX14/PEX11A/SCP2/PEX1/PEX7/TMEM135/PEX19/PEX11B/PEX16/PEX10/PEX6	BP
GO_BP_MM_REGULATION_OF_THE_FORCE_OF_HEART_CONTRACTION	GO_BP_MM_REGULATION_OF_THE_FORCE_OF_HEART_CONTRACTION	17	-0.427612	-1.16109	0.262607	0.609468	0.512931	2073	tags=41%, list=9%, signal=37%	MYL4/PLN/MYH6/PDE5A/ATP1A2/APLN/MYL3	BP
GO_BP_MM_CORTICAL_ACTIN_CYTOSKELETON_ORGANIZATION	GO_BP_MM_CORTICAL_ACTIN_CYTOSKELETON_ORGANIZATION	12	0.514741	1.18812	0.262917	0.609515	0.512971	1635	tags=17%, list=7%, signal=15%	PLEK/NCKAP1L	BP
GO_BP_MM_RESPONSE_TO_TUMOR_NECROSIS_FACTOR	GO_BP_MM_RESPONSE_TO_TUMOR_NECROSIS_FACTOR	23	0.433042	1.16327	0.265117	0.61328	0.51614	1752	tags=22%, list=8%, signal=20%	UBD/CCL5/TNFRSF11A/CXCL16/MMP3	BP
GO_BP_MM_REMOVAL_OF_SUPEROXIDE_RADICALS	GO_BP_MM_REMOVAL_OF_SUPEROXIDE_RADICALS	10	0.541089	1.19355	0.26553	0.61328	0.51614	3588	tags=40%, list=16%, signal=34%	MT3/ATP7A/MPO/SOD2	BP
GO_MF_MM_EXONUCLEASE_ACTIVITY	GO_MF_MM_EXONUCLEASE_ACTIVITY	24	0.428465	1.1612	0.265683	0.61328	0.51614	6941	tags=54%, list=31%, signal=37%	ISG20/FEN1/AEN/ERI2/EXOSC9/ERI1/REXO2/MRE11A/XRN2/EXOSC3/WRN/DDX1/EXO5	MF
GO_BP_MM_NEGATIVE_REGULATION_OF_CHONDROCYTE_DIFFERENTIATION	GO_BP_MM_NEGATIVE_REGULATION_OF_CHONDROCYTE_DIFFERENTIATION	12	-0.477393	-1.17419	0.265706	0.61328	0.51614	6039	tags=67%, list=27%, signal=49%	LTBP3/RARG/PTHLH/BMP4/RARB/CTNNB1/SNAI2/EFEMP1	BP
GO_BP_MM_NEURAL_TUBE_CLOSURE	GO_BP_MM_NEURAL_TUBE_CLOSURE	57	0.35294	1.13281	0.266019	0.613329	0.516181	2354	tags=16%, list=10%, signal=14%	LHX2/STIL/SFRP1/TFAP2A/ADM/WNT5A/TGIF1/NOG/TWIST1	BP
GO_MF_MM_TRANSFORMING_GROWTH_FACTOR_BETA-ACTIVATED_RECEPTOR_ACTIVITY	GO_MF_MM_TRANSFORMING_GROWTH_FACTOR_BETA-ACTIVATED_RECEPTOR_ACTIVITY	16	-0.434657	-1.16057	0.266935	0.614145	0.516867	3775	tags=50%, list=17%, signal=42%	ACVR2B/AMHR2/BMPR1B/BMPR2/BAMBI/TGFBR3/ENG/ACVRL1	MF
GO_CC_MM_LATE_ENDOSOME	GO_CC_MM_LATE_ENDOSOME	73	0.335885	1.12355	0.266998	0.614145	0.516867	4376	tags=22%, list=19%, signal=18%	IRGM1/PCSK9/SLC11A1/LGMN/SLA2/SLC30A2/H2-DMA/CD63/ATP7A/WNT3/GJA1/SLC30A4/CD1D1/H2-DMB2/HTT/UNC13D	CC
GO_BP_MM_COLLAGEN_FIBRIL_ORGANIZATION	GO_BP_MM_COLLAGEN_FIBRIL_ORGANIZATION	30	0.40578	1.15455	0.267414	0.614145	0.516867	3913	tags=40%, list=17%, signal=33%	COL3A1/COL5A2/COL1A1/GREM1/LOX/COL1A2/COL5A1/ADAMTS2/ATP7A/FOXS1/COL11A2/LOXL2	BP
GO_MF_MM_RECEPTOR_BINDING	GO_MF_MM_RECEPTOR_BINDING	238	0.281683	1.09185	0.267539	0.614145	0.516867	3349	tags=22%, list=15%, signal=19%	IL6/LIF/IL27/WNT10A/TNC/INHBA/CRTAM/COL3A1/FCNB/COL5A2/TNFSF9/COL1A1/CD276/LAMA1/DAO/SERPINE1/NRG1/FGL2/ITGB8/FKBP1B/SEMA4D/EPHB2/ITGB6/WNT7A/GLA/FCNA/SPON2/WNT5A/MYD88/NOS2/COL1A2/PANX1/RSPO3/WNT6/ARRB2/COL5A1/FIBCD1/PRDX5/ITGB7/ITLN1/WNT3/GJA1/WNT9A/SLC39A1/CD160/WNT7B/ARTN/ITGB2/GBA/ACOT4/THPO/PFN1/RND1	MF
GO_MF_MM_HISTONE_BINDING	GO_MF_MM_HISTONE_BINDING	45	0.369919	1.13955	0.268176	0.614665	0.517305	4293	tags=29%, list=19%, signal=23%	UHRF1/ASF1B/DTX3L/MCM2/RCC1/H2AFX/L3MBTL1/DNAJC2/CTSL/PRKCB/NASP/TONSL/JAK2	MF
GO_BP_MM_SISTER_CHROMATID_COHESION	GO_BP_MM_SISTER_CHROMATID_COHESION	10	0.539721	1.19053	0.26835	0.614665	0.517305	5555	tags=50%, list=25%, signal=38%	SMC1B/SMC2/MRE11A/DDX11/SMC4	BP
GO_BP_MM_BIOMINERAL_TISSUE_DEVELOPMENT	GO_BP_MM_BIOMINERAL_TISSUE_DEVELOPMENT	13	0.500833	1.17853	0.270249	0.618342	0.5204	511	tags=15%, list=2%, signal=15%	DMP1/SPP1	BP
GO_BP_MM_POSITIVE_REGULATION_OF_ENDOCYTOSIS	GO_BP_MM_POSITIVE_REGULATION_OF_ENDOCYTOSIS	11	-0.489089	-1.17279	0.271482	0.618912	0.52088	3466	tags=36%, list=15%, signal=31%	GPC3/AMPH/CAV1/SNCA	BP
GO_BP_MM_MRNA_TRANSPORT	GO_BP_MM_MRNA_TRANSPORT	49	0.362164	1.13332	0.271594	0.618912	0.52088	6914	tags=45%, list=31%, signal=31%	NXF2/NUP43/NUP37/EIF5A/GM4353/NUP93/NUP62/NXT1/G3BP2/SEC13/ALYREF/MAGOHB/SLBP/NUP35/NUP155/RANBP17/NUP50/NUP54/EIF5A2/MAGOH/HNRNPA1/RANBP2	BP
GO_BP_MM_REGULATION_OF_PH	GO_BP_MM_REGULATION_OF_PH	18	-0.417274	-1.15115	0.271672	0.618912	0.52088	1491	tags=39%, list=7%, signal=36%	SLC9A6/SLC9A4/AGTR1A/EDN1/EDNRB/SLC4A10/ATP6V1B1	BP
GO_BP_MM_AXIS_SPECIFICATION	GO_BP_MM_AXIS_SPECIFICATION	10	0.53787	1.18644	0.271675	0.618912	0.52088	3057	tags=50%, list=14%, signal=43%	WNT10A/WNT7A/WNT6/WNT9A/WNT7B	BP
GO_BP_MM_POSITIVE_REGULATION_OF_BRANCHING_INVOLVED_IN_URETERIC_BUD_MORPHOGENESIS	GO_BP_MM_POSITIVE_REGULATION_OF_BRANCHING_INVOLVED_IN_URETERIC_BUD_MORPHOGENESIS	19	-0.410891	-1.14985	0.272066	0.619134	0.521066	1905	tags=26%, list=8%, signal=24%	VEGFA/AGTR1A/SIX4/AGT/LHX1	BP
GO_MF_MM_TRANSFERASE_ACTIVITY	GO_MF_MM_TRANSFERASE_ACTIVITY	85	0.325972	1.116	0.272422	0.619275	0.521185	565	tags=7%, list=3%, signal=7%	OAS1E/OAS3/OASL1/OASL2/OAS2/OAS1B	MF
GO_CC_MM_NUCLEAR_CHROMOSOME_TELOMERIC_REGION	GO_CC_MM_NUCLEAR_CHROMOSOME_TELOMERIC_REGION	16	0.47314	1.16903	0.272761	0.619377	0.521271	305	tags=6%, list=1%, signal=6%	PIF1	CC
GO_BP_MM_RESPONSE_TO_STEROID_HORMONE_STIMULUS	GO_BP_MM_RESPONSE_TO_STEROID_HORMONE_STIMULUS	30	0.40378	1.14886	0.27389	0.620679	0.522366	2110	tags=30%, list=9%, signal=27%	ARG1/CCNE1/SPP1/SRD5A2/ACTA1/HSD11B2/LOX/SERPINA7/CCND1	BP
GO_MF_MM_AMINO_ACID_TRANSMEMBRANE_TRANSPORTER_ACTIVITY	GO_MF_MM_AMINO_ACID_TRANSMEMBRANE_TRANSPORTER_ACTIVITY	16	0.472606	1.16771	0.273934	0.620679	0.522366	3772	tags=44%, list=17%, signal=36%	AU018091/SLC7A5/SLC7A8/SLC7A11/SLC7A1/SLC7A15/SLC7A3	MF
GO_CC_MM_INTERSTITIAL_MATRIX	GO_CC_MM_INTERSTITIAL_MATRIX	13	-0.46118	-1.16095	0.274219	0.620679	0.522366	2956	tags=46%, list=13%, signal=40%	VWC2/EGFLAM/KAZALD1/ECM2/MAMDC2/ABI3BP	CC
GO_MF_MM_HEPARAN_SULFATE_PROTEOGLYCAN_BINDING	GO_MF_MM_HEPARAN_SULFATE_PROTEOGLYCAN_BINDING	12	0.50939	1.17577	0.274999	0.621637	0.523173	2502	tags=33%, list=11%, signal=30%	FST/ITGAM/GREM1/PTPRC	MF
GO_CC_MM_NUCLEAR_PORE	GO_CC_MM_NUCLEAR_PORE	37	0.38383	1.13928	0.275362	0.621637	0.523173	8427	tags=62%, list=37%, signal=39%	MAD2L1/EIF5A/GM4353/NUP93/NUP62/AAAS/NXT1/NUP35/NUP155/RANBP17/NUP50/NUP107/NUP54/EIF5A2/NUP62CL/RANBP2/TPR/NUP160/NUP98/NUP88/MAD1L1/NUP133/NUPL2	CC
GO_CC_MM_GROWTH_CONE	GO_CC_MM_GROWTH_CONE	70	-0.290248	-1.09292	0.275528	0.621637	0.523173	3577	tags=24%, list=16%, signal=20%	NRP1/GRIA2/APBB1/MYH10/NDRG2/MAPK8IP3/TSC2/ANG/NGEF/CXCR4/DPYSL2/CABLES1/MAPT/RAC3/SHANK2/STMN2/SNCA	CC
GO_BP_MM_ISOPRENOID_BIOSYNTHETIC_PROCESS	GO_BP_MM_ISOPRENOID_BIOSYNTHETIC_PROCESS	14	0.488482	1.16943	0.276052	0.622151	0.523606	6489	tags=64%, list=29%, signal=46%	PDSS1/MVD/FDPS/HMGCR/PMVK/HMGCS1/FDFT1/IDI1/MVK	BP
GO_MF_MM_TUBULIN_BINDING	GO_MF_MM_TUBULIN_BINDING	19	-0.409341	-1.14551	0.276393	0.622253	0.523691	5253	tags=47%, list=23%, signal=36%	NCALD/STMN1/CLIP1/TTLL6/PPP1R42/SGIP1/MAPT/TPPP/TPPP3	MF
GO_BP_MM_REGULATION_OF_RNA_SPLICING	GO_BP_MM_REGULATION_OF_RNA_SPLICING	22	-0.390589	-1.13632	0.277006	0.622968	0.524293	5728	tags=45%, list=25%, signal=34%	SON/CLK2/HNRNPH1/MBNL2/SNRNP70/CLK3/CLK4/RBFOX3/RBFOX1/CLK1	BP
GO_MF_MM_PROTEIN_TYROSINE_SERINE_THREONINE_PHOSPHATASE_ACTIVITY	GO_MF_MM_PROTEIN_TYROSINE_SERINE_THREONINE_PHOSPHATASE_ACTIVITY	45	-0.321029	-1.10825	0.277576	0.623582	0.52481	4835	tags=38%, list=21%, signal=30%	PTPN14/CDC14B/DUSP11/DUSP19/DUSP3/DUSP18/SSH2/DUSP23/DUSP12/GM14698/PTP4A3/DUSP26/CDC14A/DUSP1/CCDC155/EPM2A/DUPD1	MF
GO_MF_MM_PROLINE-RICH_REGION_BINDING	GO_MF_MM_PROLINE-RICH_REGION_BINDING	14	-0.448013	-1.15216	0.278885	0.625137	0.526118	6109	tags=57%, list=27%, signal=42%	ABL1/YAP1/NEDD4/BAIAP2/SH3D19/RABAC1/BAIAP2L1/APBB1	MF
GO_BP_MM_ESTABLISHMENT_OF_MITOTIC_SPINDLE_ORIENTATION	GO_BP_MM_ESTABLISHMENT_OF_MITOTIC_SPINDLE_ORIENTATION	16	0.470734	1.16308	0.278908	0.625137	0.526118	4239	tags=31%, list=19%, signal=25%	NDC80/INSC/CENPA/GPSM2/HTT	BP
GO_MF_MM_ASPARTIC-TYPE_ENDOPEPTIDASE_ACTIVITY	GO_MF_MM_ASPARTIC-TYPE_ENDOPEPTIDASE_ACTIVITY	18	0.455889	1.15763	0.279158	0.625137	0.526118	2890	tags=22%, list=13%, signal=19%	NRIP3/CLEC4A3/CASP3/CASP7	MF
GO_BP_MM_POSITIVE_REGULATION_OF_COLLAGEN_BIOSYNTHETIC_PROCESS	GO_BP_MM_POSITIVE_REGULATION_OF_COLLAGEN_BIOSYNTHETIC_PROCESS	14	-0.447334	-1.15041	0.280679	0.627875	0.528423	2140	tags=43%, list=10%, signal=39%	EP300/MKX/BMP4/IHH/SERPINF2/F2	BP
GO_BP_MM_NEUROMUSCULAR_SYNAPTIC_TRANSMISSION	GO_BP_MM_NEUROMUSCULAR_SYNAPTIC_TRANSMISSION	12	-0.470746	-1.15784	0.281236	0.628453	0.528909	2517	tags=33%, list=11%, signal=30%	CD24A/NTF3/RAB3A/CHRM1	BP
GO_MF_MM_CATION_BINDING	GO_MF_MM_CATION_BINDING	30	-0.3566	-1.12101	0.28158	0.628554	0.528994	1583	tags=23%, list=7%, signal=22%	SLC3A1/HPSE2/OVGP1/AMY1/GLB1L2/GLB1L3/LCTL	MF
GO_BP_MM_GLUTAMINE_METABOLIC_PROCESS	GO_BP_MM_GLUTAMINE_METABOLIC_PROCESS	14	0.48565	1.16265	0.282763	0.630526	0.530654	2891	tags=29%, list=13%, signal=25%	CTPS/PHGDH/GFPT2/ASNS	BP
GO_MF_MM_PROTEIN_SELF-ASSOCIATION	GO_MF_MM_PROTEIN_SELF-ASSOCIATION	30	0.400439	1.13936	0.284032	0.632685	0.532471	3458	tags=27%, list=15%, signal=23%	RSAD2/PCSK9/CCL5/TNFAIP3/CTSC/MALT1/PTH1R/SLC9A3R1	MF
GO_BP_MM_TRIGLYCERIDE_METABOLIC_PROCESS	GO_BP_MM_TRIGLYCERIDE_METABOLIC_PROCESS	21	-0.394037	-1.13171	0.28504	0.63426	0.533796	3256	tags=33%, list=14%, signal=29%	INSIG1/ANGPTL3/CYP2E1/APOC1/CAV1/CAT/TNXB	BP
GO_MF_MM_DRUG_BINDING	GO_MF_MM_DRUG_BINDING	57	-0.301697	-1.09239	0.285752	0.634403	0.533916	1764	tags=19%, list=8%, signal=18%	PYGM/DRD2/CYP2D22/ADRB1/CHRM3/ACE/NR1I2/ALB/FABP1/CHRM1/GRIN2B	MF
GO_MF_MM_ANTIGEN_BINDING	GO_MF_MM_ANTIGEN_BINDING	11	0.516912	1.16838	0.286021	0.634403	0.533916	2470	tags=36%, list=11%, signal=32%	GP2/LCK/CD48/SKAP1	MF
GO_BP_MM_RELEASE_OF_SEQUESTERED_CALCIUM_ION_INTO_CYTOSOL	GO_BP_MM_RELEASE_OF_SEQUESTERED_CALCIUM_ION_INTO_CYTOSOL	22	0.430344	1.14408	0.286156	0.634403	0.533916	5003	tags=55%, list=22%, signal=42%	XCL1/HTR2B/LCK/FKBP1B/PTPRC/PLCG2/HTR2A/HTR2C/ITGAV/XCR1/IBTK/FGF2	BP
GO_CC_MM_BASAL_PLASMA_MEMBRANE	GO_CC_MM_BASAL_PLASMA_MEMBRANE	27	-0.365689	-1.11915	0.28631	0.634403	0.533916	3902	tags=37%, list=17%, signal=31%	ITGA6/PKD2/KCNQ4/ANK3/BMPR2/SLC23A2/SLC23A1/CAV1/TEK/AQP1	CC
GO_BP_MM_DNA_DAMAGE_RESPONSE_SIGNAL_TRANSDUCTION_BY_P53_CLASS_MEDIATOR_RESULTING_IN_TRANSCRIPTION_OF_P21_CLASS_MEDIATOR	GO_BP_MM_DNA_DAMAGE_RESPONSE_SIGNAL_TRANSDUCTION_BY_P53_CLASS_MEDIATOR_RESULTING_IN_TRANSCRIPTION_OF_P21_CLASS_MEDIATOR	11	0.516549	1.16756	0.286908	0.63506	0.53447	1060	tags=18%, list=5%, signal=17%	TRP63/FOXM1	BP
GO_MF_MM_CORE_PROMOTER_PROXIMAL_REGION_SEQUENCE-SPECIFIC_DNA_BINDING	GO_MF_MM_CORE_PROMOTER_PROXIMAL_REGION_SEQUENCE-SPECIFIC_DNA_BINDING	11	0.516429	1.16729	0.287241	0.635129	0.534528	1314	tags=18%, list=6%, signal=17%	UHRF1/TFAP2A	MF
GO_BP_MM_BRAIN_DEVELOPMENT	GO_BP_MM_BRAIN_DEVELOPMENT	151	-0.249442	-1.06194	0.287944	0.636015	0.535273	2981	tags=19%, list=13%, signal=17%	S1PR1/MYH10/MACROD2/P2RY1/TSPAN2/FZD7/NTF3/BMPR2/CST3/CXCR4/IGF1R/CTTNBP2/SFRP2/CADM1/DPYSL2/SLIT1/FZD8/SLC23A1/RORB/SLC6A4/ID4/ROBO2/RAX/SHANK2/BSX/PLCB1/ESR2/CNTN4/ATP2B2	BP
GO_BP_MM_RESPONSE_TO_ZINC_ION	GO_BP_MM_RESPONSE_TO_ZINC_ION	28	0.40506	1.13591	0.288763	0.636583	0.535751	4474	tags=39%, list=20%, signal=32%	KRT14/ARG1/APOBEC1/LCK/ATP7A/SOD2/SLC30A4/HMBS/ASS1/HVCN1/CAR2	BP
GO_BP_MM_POSITIVE_REGULATION_OF_PHOSPHATIDYLINOSITOL_3-KINASE_ACTIVITY	GO_BP_MM_POSITIVE_REGULATION_OF_PHOSPHATIDYLINOSITOL_3-KINASE_ACTIVITY	16	-0.426629	-1.13914	0.288806	0.636583	0.535751	1557	tags=31%, list=7%, signal=29%	PDGFRB/FLT1/IRS1/FGFR3/TEK	BP
GO_BP_MM_RAS_PROTEIN_SIGNAL_TRANSDUCTION	GO_BP_MM_RAS_PROTEIN_SIGNAL_TRANSDUCTION	30	0.398442	1.13368	0.289879	0.63828	0.53718	3390	tags=20%, list=15%, signal=17%	IQGAP3/CCNA2/LAT/DOK1/DOK2/DOK3	BP
GO_MF_MM_PHOSPHOPROTEIN_BINDING	GO_MF_MM_PHOSPHOPROTEIN_BINDING	30	-0.353988	-1.1128	0.291539	0.641264	0.539691	2958	tags=17%, list=13%, signal=14%	SAG/PLCG1/CAV2/TOX3/SNCA	MF
GO_MF_MM_FERROUS_IRON_BINDING	GO_MF_MM_FERROUS_IRON_BINDING	11	-0.480353	-1.15184	0.292627	0.642886	0.541056	10	tags=18%, list=0%, signal=18%	FTO/SNCA	MF
GO_BP_MM_NEURON_DIFFERENTIATION	GO_BP_MM_NEURON_DIFFERENTIATION	74	-0.283979	-1.08126	0.292887	0.642886	0.541056	4066	tags=26%, list=18%, signal=21%	NRBP2/ID3/EDN3/SOX11/GPC2/S1PR1/NOTCH1/TAL1/BTG2/NR4A2/RTN1/GATA2/EFNA1/ASCL1/EN2/DPYSL5/LMX1B/CHRDL1/ATP2B2	BP
GO_BP_MM_RESPONSE_TO_GLUCOSE_STIMULUS	GO_BP_MM_RESPONSE_TO_GLUCOSE_STIMULUS	61	-0.296127	-1.08631	0.293755	0.643971	0.541969	3953	tags=25%, list=18%, signal=20%	SARM1/CASP6/ACVR2B/GPLD1/IRS2/GIPR/SFTPC/PCSK1/ADIPOQ/GLUL/HNF1A/TXNIP/APOA2/GLP1R/GYS2	BP
GO_BP_MM_OLIGODENDROCYTE_DEVELOPMENT	GO_BP_MM_OLIGODENDROCYTE_DEVELOPMENT	20	-0.397265	-1.12637	0.294352	0.643971	0.541969	1376	tags=30%, list=6%, signal=28%	HDAC10/SOX11/FGFR3/ASCL1/HDAC11/GSN	BP
GO_BP_MM_COPPER_ION_TRANSPORT	GO_BP_MM_COPPER_ION_TRANSPORT	12	-0.464885	-1.14342	0.294589	0.643971	0.541969	521	tags=50%, list=2%, signal=49%	MMGT1/FKBP4/SLC11A2/HEPH/ATP7B/HEPHL1	BP
GO_MF_MM_POTASSIUM_CHANNEL_ACTIVITY	GO_MF_MM_POTASSIUM_CHANNEL_ACTIVITY	30	-0.353056	-1.10987	0.294605	0.643971	0.541969	3902	tags=47%, list=17%, signal=39%	PKD2/KCNK3/KCNQ4/KCNIP3/KCND2/KCND3/TRPM5/KCNIP4/KCNQ1/KCNK10/KCNIP2/KCNMB2/AQP1/KCNK12	MF
GO_MF_MM_KINASE_ACTIVITY	GO_MF_MM_KINASE_ACTIVITY	148	0.294487	1.08675	0.296666	0.646602	0.544184	4288	tags=21%, list=19%, signal=17%	CCNB1/CCL3/CDK1/CCNE1/MASTL/DCLK1/CKS2/PKIB/PLAU/PAK3/SKP2/PKMYT1/CCND1/CKMT1/TYROBP/PACSIN1/SGMS2/CERKL/PIK3R5/UCK2/DUSP9/CMPK1/ITPKC/PIK3CD/CDKN2C/CHEK2/PIK3CG/PHKA2/ITK/PRKAR2A/CDKN2D	MF
GO_BP_MM_CALCIUM-DEPENDENT_CELL-CELL_ADHESION	GO_BP_MM_CALCIUM-DEPENDENT_CELL-CELL_ADHESION	10	-0.492923	-1.15091	0.296685	0.646602	0.544184	3033	tags=50%, list=13%, signal=43%	PCDH1/ARVCF/CDH2/NRXN1/PCDH12	BP
GO_BP_MM_NEURAL_TUBE_FORMATION	GO_BP_MM_NEURAL_TUBE_FORMATION	16	-0.423904	-1.13186	0.296905	0.646602	0.544184	6388	tags=56%, list=28%, signal=40%	TCTN1/SHH/MIB1/PTCH1/IPMK/SOX11/IFT172/SOX4/CITED2	BP
GO_BP_MM_CARTILAGE_DEVELOPMENT	GO_BP_MM_CARTILAGE_DEVELOPMENT	55	0.347863	1.10965	0.297118	0.646602	0.544184	3982	tags=31%, list=18%, signal=26%	MMP13/PITX1/PRRX2/BMP8B/MGP/TYMS/WNT7A/WNT5A/NOG/HIF1A/PRRX1/ATP7A/SOX9/CD44/COL11A2/SATB2/TGFBR2	BP
GO_BP_MM_NEGATIVE_REGULATION_OF_CYSTEINE-TYPE_ENDOPEPTIDASE_ACTIVITY_INVOLVED_IN_APOPTOTIC_PROCESS	GO_BP_MM_NEGATIVE_REGULATION_OF_CYSTEINE-TYPE_ENDOPEPTIDASE_ACTIVITY_INVOLVED_IN_APOPTOTIC_PROCESS	53	0.350174	1.10995	0.297422	0.646602	0.544184	3059	tags=26%, list=14%, signal=23%	IL6/BIRC5/SFN/THBS1/BCL2A1D/TNFAIP3/NAIP1/GM9845/PRDX5/MT3/TNFAIP8/CD27/WNT9A/ADORA2A	BP
GO_BP_MM_INTRACELLULAR_PROTEIN_KINASE_CASCADE	GO_BP_MM_INTRACELLULAR_PROTEIN_KINASE_CASCADE	70	-0.286476	-1.07872	0.297652	0.646602	0.544184	5268	tags=47%, list=23%, signal=36%	ICK/SIK2/STK38/MAP4K5/SS18/GNAI2/MAP3K4/MAP4K3/MAP3K3/NLK/PRKAG2/MKNK1/DAPK2/SMPD2/SIK1/DAPK1/MINK1/ZFP36/LATS2/RPS6KA2/MKNK2/NRGN/PRKD1/RPS6KA5/PRKD2/NEK11/MAP4K2/FGF1/PINK1/DRD2/TGFBR3/EDN1/KIT	BP
GO_BP_MM_NEGATIVE_REGULATION_OF_MULTICELLULAR_ORGANISM_GROWTH	GO_BP_MM_NEGATIVE_REGULATION_OF_MULTICELLULAR_ORGANISM_GROWTH	12	-0.462946	-1.13866	0.299076	0.649026	0.546224	2521	tags=33%, list=11%, signal=30%	ADRB2/BBS2/ADRB1/ADRB3	BP
GO_BP_MM_REGULATION_OF_PEPTIDYL-TYROSINE_PHOSPHORYLATION	GO_BP_MM_REGULATION_OF_PEPTIDYL-TYROSINE_PHOSPHORYLATION	13	-0.450664	-1.13448	0.299633	0.649551	0.546665	6550	tags=54%, list=29%, signal=38%	EGFR/EGF/PDGFA/PDGFRB/EFNA1/PRKCE/PDGFD	BP
GO_BP_MM_PHOSPHOLIPID_TRANSPORT	GO_BP_MM_PHOSPHOLIPID_TRANSPORT	18	0.448373	1.13855	0.299935	0.649551	0.546665	4011	tags=33%, list=18%, signal=27%	ATP8B4/ATP10B/ATP10A/ATP8B1/ATP8B3/ATP8B2	BP
GO_BP_MM_NAD_BIOSYNTHETIC_PROCESS	GO_BP_MM_NAD_BIOSYNTHETIC_PROCESS	10	0.52461	1.1572	0.30068	0.650356	0.547343	4350	tags=40%, list=19%, signal=32%	KYNU/NAMPT/KMO/QPRT	BP
GO_MF_MM_RNA_POLYMERASE_II_TRANSCRIPTION_COACTIVATOR_ACTIVITY	GO_MF_MM_RNA_POLYMERASE_II_TRANSCRIPTION_COACTIVATOR_ACTIVITY	17	0.454137	1.13818	0.300925	0.650356	0.547343	1314	tags=18%, list=6%, signal=17%	POU3F1/ANKRD1/TFAP2A	MF
GO_MF_MM_C2H2_ZINC_FINGER_DOMAIN_BINDING	GO_MF_MM_C2H2_ZINC_FINGER_DOMAIN_BINDING	13	0.487689	1.1476	0.301979	0.651475	0.548285	2561	tags=31%, list=11%, signal=27%	HMGA2/GATA1/WT1/TAF9	MF
GO_BP_MM_ADIPOSE_TISSUE_DEVELOPMENT	GO_BP_MM_ADIPOSE_TISSUE_DEVELOPMENT	17	0.453715	1.13712	0.30209	0.651475	0.548285	4592	tags=29%, list=20%, signal=23%	HMGA2/SH3PXD2B/ID2/CREB5/BDH1	BP
GO_BP_MM_CAMERA-TYPE_EYE_MORPHOGENESIS	GO_BP_MM_CAMERA-TYPE_EYE_MORPHOGENESIS	18	-0.406694	-1.12197	0.302371	0.651475	0.548285	4965	tags=50%, list=22%, signal=39%	YY1/BMP4/RING1/SKI/IFT122/VEGFA/EPHB1/COL8A2/AQP1	BP
GO_MF_MM_ANION_TRANSMEMBRANE_TRANSPORTER_ACTIVITY	GO_MF_MM_ANION_TRANSMEMBRANE_TRANSPORTER_ACTIVITY	10	-0.490319	-1.14483	0.302863	0.651684	0.548461	858	tags=60%, list=4%, signal=58%	SLC4A8/ABCA1/SLC4A3/SLC26A11/SLC4A5/SLC4A10	MF
GO_MF_MM_STRUCTURAL_CONSTITUENT_OF_MUSCLE	GO_MF_MM_STRUCTURAL_CONSTITUENT_OF_MUSCLE	14	-0.438925	-1.12879	0.30345	0.651684	0.548461	1897	tags=64%, list=8%, signal=59%	DAG1/JPH1/MYLPF/PDLIM3/DMD/MYH7/TCAP/MYH6/SYNM	MF
GO_BP_MM_POSITIVE_REGULATION_OF_CELL_DEATH	GO_BP_MM_POSITIVE_REGULATION_OF_CELL_DEATH	16	-0.421508	-1.12546	0.303585	0.651684	0.548461	495	tags=19%, list=2%, signal=18%	CDKN1B/ACER2/GRIN2B	BP
GO_MF_MM_FIBRONECTIN_BINDING	GO_MF_MM_FIBRONECTIN_BINDING	15	0.468033	1.13945	0.303706	0.651684	0.548461	1985	tags=33%, list=9%, signal=30%	MMP13/THBS1/FSTL3/CCDC80/ITGA4	MF
GO_BP_MM_NEGATIVE_REGULATION_OF_ERK1_AND_ERK2_CASCADE	GO_BP_MM_NEGATIVE_REGULATION_OF_ERK1_AND_ERK2_CASCADE	19	0.440826	1.13298	0.304504	0.652729	0.54934	253	tags=11%, list=1%, signal=10%	LIF/IGF1	BP
GO_CC_MM_MITOCHONDRIAL_PROTON-TRANSPORTING_ATP_SYNTHASE_COMPLEX	GO_CC_MM_MITOCHONDRIAL_PROTON-TRANSPORTING_ATP_SYNTHASE_COMPLEX	16	0.460355	1.13744	0.304862	0.652833	0.549428	12151	tags=100%, list=54%, signal=46%	ATP5F1/ATP5G1/USMG5/GM10221/ATPIF1/ATP5J2/ATP5O/ATP5K/ATP5D/ATP5C1/ATP5E/ATP5L/ATP5B/ATP5H/ATP5J/ATP5A1	CC
GO_MF_MM_AU-RICH_ELEMENT_BINDING	GO_MF_MM_AU-RICH_ELEMENT_BINDING	12	0.496282	1.14552	0.306333	0.655315	0.551517	288	tags=8%, list=1%, signal=8%	APOBEC1	MF
GO_BP_MM_NEGATIVE_REGULATION_OF_PROTEIN_PHOSPHORYLATION	GO_BP_MM_NEGATIVE_REGULATION_OF_PROTEIN_PHOSPHORYLATION	31	0.390101	1.11736	0.306939	0.655946	0.552048	940	tags=10%, list=4%, signal=9%	CCNB1/GBP4/BDKRB1	BP
GO_BP_MM_CELLULAR_RESPONSE_TO_EXTRACELLULAR_STIMULUS	GO_BP_MM_CELLULAR_RESPONSE_TO_EXTRACELLULAR_STIMULUS	19	-0.398869	-1.11621	0.308457	0.65765	0.553481	2061	tags=26%, list=9%, signal=24%	SFRP2/NR4A2/SLC1A2/ALDOB/ASGR1	BP
GO_MF_MM_FIBROBLAST_GROWTH_FACTOR_BINDING	GO_MF_MM_FIBROBLAST_GROWTH_FACTOR_BINDING	17	0.451356	1.13121	0.308497	0.65765	0.553481	708	tags=12%, list=3%, signal=11%	CXCL13/THBS1	MF
GO_BP_MM_REGULATION_OF_MITOCHONDRIAL_MEMBRANE_POTENTIAL	GO_BP_MM_REGULATION_OF_MITOCHONDRIAL_MEMBRANE_POTENTIAL	10	0.521208	1.14969	0.308674	0.65765	0.553481	4935	tags=60%, list=22%, signal=47%	BAK1/ADORA2A/SOD2/HTT/PRDX3/BAX	BP
GO_CC_MM_MITOCHONDRIAL_SMALL_RIBOSOMAL_SUBUNIT	GO_CC_MM_MITOCHONDRIAL_SMALL_RIBOSOMAL_SUBUNIT	10	0.519661	1.14628	0.311905	0.663512	0.558415	7180	tags=70%, list=32%, signal=48%	MRPS22/MRPS18C/MRPS16/MRPL42/MRPS36/MRPS7/MRPS11	CC
GO_BP_MM_NEGATIVE_REGULATION_OF_PROTEIN_KINASE_ACTIVITY	GO_BP_MM_NEGATIVE_REGULATION_OF_PROTEIN_KINASE_ACTIVITY	43	0.361866	1.10507	0.312181	0.663512	0.558415	3059	tags=19%, list=14%, signal=16%	IL6/THY1/PKIB/CAV3/GADD45G/PTPRC/ILK/ADORA2A	BP
GO_BP_MM_T_CELL_COSTIMULATION	GO_BP_MM_T_CELL_COSTIMULATION	11	0.505695	1.14303	0.312371	0.663512	0.558415	4472	tags=64%, list=20%, signal=51%	CD80/CD28/CD5/TNFSF13B/SPN/CARD11/TNFSF14	BP
GO_BP_MM_NEGATIVE_REGULATION_OF_CELL_DIFFERENTIATION	GO_BP_MM_NEGATIVE_REGULATION_OF_CELL_DIFFERENTIATION	29	0.393375	1.11173	0.314931	0.66745	0.561729	2354	tags=17%, list=10%, signal=15%	IAPP/FST/SIX2/NOG/TWIST1	BP
GO_BP_MM_REGULATION_OF_I-KAPPAB_KINASE_NF-KAPPAB_CASCADE	GO_BP_MM_REGULATION_OF_I-KAPPAB_KINASE_NF-KAPPAB_CASCADE	12	0.492628	1.13708	0.31495	0.66745	0.561729	3272	tags=25%, list=15%, signal=21%	TNF/TICAM2/F2RL1	BP
GO_BP_MM_HEART_MORPHOGENESIS	GO_BP_MM_HEART_MORPHOGENESIS	38	-0.326729	-1.08571	0.315176	0.66745	0.561729	6009	tags=39%, list=27%, signal=29%	DVL2/FOXC1/PTCH1/RXRA/TBX1/INSR/MKL2/TBX3/TBX2/MSX1/TTN/DLC1/VEGFA/EPHB4/MESP1	BP
GO_MF_MM_ENZYME_BINDING	GO_MF_MM_ENZYME_BINDING	182	-0.239367	-1.04512	0.315681	0.667545	0.56181	2652	tags=15%, list=12%, signal=14%	NOTCH1/CYP2E1/HYAL2/TAL1/CNTNAP2/IL6RA/THRB/NOTCH3/DDX5/SORT1/CAV1/PLSCR4/FOXO4/POR/PRKCE/MAPT/APOB/LDB2/CAT/PHKG1/PLCB1/EPHX1/ESR2/CBS/ALB/GCHFR/APOA1/CYP1A1	MF
GO_BP_MM_ANTERIOR_POSTERIOR_AXIS_SPECIFICATION	GO_BP_MM_ANTERIOR_POSTERIOR_AXIS_SPECIFICATION	15	-0.425415	-1.11535	0.315855	0.667545	0.56181	5889	tags=47%, list=26%, signal=34%	LDB1/BMP4/CTNNB1/SKI/GPC3/LHX1/HEY1	BP
GO_BP_MM_VAGINA_DEVELOPMENT	GO_BP_MM_VAGINA_DEVELOPMENT	11	-0.470344	-1.12784	0.316428	0.668011	0.562201	1325	tags=27%, list=6%, signal=26%	RBP4/LHX1/ESR2	BP
GO_BP_MM_PROTEIN_POLYMERIZATION	GO_BP_MM_PROTEIN_POLYMERIZATION	24	0.411069	1.11406	0.31671	0.668011	0.562201	3537	tags=42%, list=16%, signal=35%	TUBB3/TUBB6/TUBA1C/TUBE1/TUBB2B/TUBB5/TUBA8/TUBA1B/TUBB2A/TUBG1	BP
GO_BP_MM_NEURAL_CREST_CELL_MIGRATION	GO_BP_MM_NEURAL_CREST_CELL_MIGRATION	25	-0.364316	-1.09556	0.31784	0.669696	0.56362	3941	tags=32%, list=18%, signal=26%	EDN3/KITL/LEF1/EFNB1/RET/SEMA3C/EDNRB/FOXD4	BP
GO_MF_MM_HYDROLASE_ACTIVITY_ACTING_ON_CARBON-NITROGEN_BUT_NOT_PEPTIDE_BONDS_IN_LINEAR_AMIDES	GO_MF_MM_HYDROLASE_ACTIVITY_ACTING_ON_CARBON-NITROGEN_BUT_NOT_PEPTIDE_BONDS_IN_LINEAR_AMIDES	11	-0.46958	-1.12601	0.318388	0.669696	0.56362	6380	tags=64%, list=28%, signal=46%	WDYHV1/VNN3/ACY3/BTD/SIRT3/FAAH/ACER2	MF
GO_BP_MM_HISTONE_DEACETYLATION	GO_BP_MM_HISTONE_DEACETYLATION	18	-0.401631	-1.108	0.318464	0.669696	0.56362	4220	tags=44%, list=19%, signal=36%	HDAC2/PRDM5/HDAC8/HDAC4/HDAC7/HDAC10/SIRT1/HDAC11	BP
GO_CC_MM_CHROMATIN_REMODELING_COMPLEX	GO_CC_MM_CHROMATIN_REMODELING_COMPLEX	15	0.462253	1.12538	0.319318	0.670196	0.56404	3180	tags=13%, list=14%, signal=11%	KIF11/SOX9	CC
GO_BP_MM_EPITHELIAL_CELL_DIFFERENTIATION	GO_BP_MM_EPITHELIAL_CELL_DIFFERENTIATION	33	0.38087	1.10492	0.319338	0.670196	0.56404	1467	tags=12%, list=7%, signal=11%	KRT14/KRT4/TRP63/UPK1B	BP
GO_BP_MM_REGULATION_OF_SODIUM_ION_TRANSPORT	GO_BP_MM_REGULATION_OF_SODIUM_ION_TRANSPORT	11	-0.469015	-1.12465	0.319825	0.670549	0.564338	6935	tags=73%, list=31%, signal=50%	DMPK/P2RX7/P2RX4/ATP1A1/SIK1/NOS3/ADRB2/DRD2	BP
GO_MF_MM_CARBOXYPEPTIDASE_ACTIVITY	GO_MF_MM_CARBOXYPEPTIDASE_ACTIVITY	16	-0.415736	-1.11005	0.320148	0.670559	0.564346	3353	tags=50%, list=15%, signal=43%	ACE2/CPE/CPA3/NAALAD2/CPB1/ACE/CPN1/CPA1	MF
GO_CC_MM_DNA-DIRECTED_RNA_POLYMERASE_II_HOLOENZYME	GO_CC_MM_DNA-DIRECTED_RNA_POLYMERASE_II_HOLOENZYME	12	-0.455164	-1.11952	0.320788	0.67123	0.564911	8932	tags=67%, list=40%, signal=40%	ELP3/RPRD1B/POLR2M/RPRD1A/RECQL5/RPRD2/ERCC5/MYO6	CC
GO_BP_MM_AUTOPHAGIC_VACUOLE_ASSEMBLY	GO_BP_MM_AUTOPHAGIC_VACUOLE_ASSEMBLY	24	-0.368272	-1.0959	0.321594	0.671641	0.565256	7186	tags=50%, list=32%, signal=34%	RB1CC1/WIPI2/ATG13/PIK3C3/GM6055/GABARAPL2/MAP1LC3A/GABARAPL1/TRP53INP2/ULK1/ATG14/MAP1LC3B	BP
GO_BP_MM_SMOOTH_MUSCLE_CELL_DIFFERENTIATION	GO_BP_MM_SMOOTH_MUSCLE_CELL_DIFFERENTIATION	18	-0.400667	-1.10534	0.321622	0.671641	0.565256	6267	tags=50%, list=28%, signal=36%	GATA6/MEF2C/BMP4/MKL2/CTNNB1/NTF3/FOXF1/TMEM204/AGT	BP
GO_BP_MM_NEGATIVE_REGULATION_OF_FIBROBLAST_PROLIFERATION	GO_BP_MM_NEGATIVE_REGULATION_OF_FIBROBLAST_PROLIFERATION	24	0.409409	1.10956	0.32207	0.671909	0.565482	5059	tags=33%, list=22%, signal=26%	SFRP1/MYC/PARP10/NUPR1/SOD2/IFI30/BAX/MORC3	BP
GO_BP_MM_EXTRACELLULAR_MATRIX_ORGANIZATION	GO_BP_MM_EXTRACELLULAR_MATRIX_ORGANIZATION	74	0.323348	1.08377	0.322702	0.672298	0.565809	2665	tags=20%, list=12%, signal=18%	DMP1/SERPINB5/TNF/TGFBI/BCL3/ELN/CCDC80/NDNF/FN1/LGALS3/EMILIN1/CYR61/COL18A1/NFKB2/ATP7A	BP
GO_BP_MM_CELL_GROWTH	GO_BP_MM_CELL_GROWTH	40	0.363938	1.09673	0.323157	0.672298	0.565809	3141	tags=20%, list=14%, signal=17%	IL6/ACTA1/NDNF/CAV3/EMP3/NUPR1/ADRA1B/NUBP1	BP
GO_BP_MM_PROTEIN_TETRAMERIZATION	GO_BP_MM_PROTEIN_TETRAMERIZATION	21	-0.382416	-1.09833	0.323214	0.672298	0.565809	577	tags=29%, list=3%, signal=28%	TRP73/ME1/IGF1R/CAT/CBR2/TGM3	BP
GO_BP_MM_NEGATIVE_REGULATION_OF_ANDROGEN_RECEPTOR_SIGNALING_PATHWAY	GO_BP_MM_NEGATIVE_REGULATION_OF_ANDROGEN_RECEPTOR_SIGNALING_PATHWAY	10	0.513767	1.13328	0.325221	0.675805	0.568761	738	tags=20%, list=3%, signal=19%	IGF1/SFRP1	BP
GO_BP_MM_RESPONSE_TO_ORGANIC_CYCLIC_COMPOUND	GO_BP_MM_RESPONSE_TO_ORGANIC_CYCLIC_COMPOUND	129	0.295052	1.07089	0.326913	0.678652	0.571157	2601	tags=17%, list=12%, signal=15%	IL6/CDK1/CCNE1/IL1RN/AREG/SRD5A2/SELP/SFRP1/SOCS3/CASP1/CCL5/PLIN2/BAK1/MMP14/CTSB/WNT5A/ABCB1B/CCND1/PSMB2/PTGS2/NAMPT/ANXA1	BP
GO_BP_MM_POSITIVE_REGULATION_OF_NEUROGENESIS	GO_BP_MM_POSITIVE_REGULATION_OF_NEUROGENESIS	16	-0.413271	-1.10347	0.327698	0.67961	0.571963	6421	tags=38%, list=29%, signal=27%	BMP2/SPEN/NUMB/SOX11/ACE/ASCL1	BP
GO_CC_MM_ENDOPLASMIC_RETICULUM_LUMEN	GO_CC_MM_ENDOPLASMIC_RETICULUM_LUMEN	73	-0.279143	-1.06024	0.328718	0.680826	0.572987	963	tags=8%, list=4%, signal=8%	CES1D/PDIA2/CES1E/CES1G/CES1C/CES3A	CC
GO_BP_MM_PROTEIN_HOMOTRIMERIZATION	GO_BP_MM_PROTEIN_HOMOTRIMERIZATION	14	0.467631	1.11952	0.328931	0.680826	0.572987	313	tags=14%, list=1%, signal=14%	ARG1/LCN2	BP
GO_BP_MM_PHOSPHATIDYLINOSITOL_METABOLIC_PROCESS	GO_BP_MM_PHOSPHATIDYLINOSITOL_METABOLIC_PROCESS	22	-0.375296	-1.09183	0.329822	0.681999	0.573974	7338	tags=45%, list=33%, signal=31%	PIP5K1C/PLCH2/CD81/IP6K3/INPP5E/PDGFRB/GALR2/PLCD4/DRD2/PLCB1	BP
GO_BP_MM_PROTEIN_UBIQUITINATION	GO_BP_MM_PROTEIN_UBIQUITINATION	250	0.272119	1.05925	0.33031	0.682338	0.574259	1843	tags=7%, list=8%, signal=7%	UBD/SOCS1/FBXO15/UHRF1/UBE2C/FBXO43/CDCA3/PLK1/CDC20/CCNF/RNF213/SOCS3/RNF19B/ENC1/RAD18/TRIM21/RNF149/TRIM59	BP
GO_BP_MM_CELLULAR_RESPONSE_TO_OXIDATIVE_STRESS	GO_BP_MM_CELLULAR_RESPONSE_TO_OXIDATIVE_STRESS	18	-0.397454	-1.09647	0.33105	0.682467	0.574368	6048	tags=39%, list=27%, signal=28%	STX3/SLC11A2/ETV5/PRKD1/PPARGC1A/CST3/SNCA	BP
GO_BP_MM_POSITIVE_REGULATION_OF_RAC_GTPASE_ACTIVITY	GO_BP_MM_POSITIVE_REGULATION_OF_RAC_GTPASE_ACTIVITY	18	0.436894	1.1094	0.331284	0.682467	0.574368	5242	tags=44%, list=23%, signal=34%	NCKAP1L/CCL11/CCL24/ARHGAP15/CD40/DOCK2/FZD10/ALS2	BP
GO_BP_MM_DORSAL_VENTRAL_AXIS_SPECIFICATION	GO_BP_MM_DORSAL_VENTRAL_AXIS_SPECIFICATION	15	0.457248	1.11319	0.332143	0.682467	0.574368	4590	tags=40%, list=20%, signal=32%	SFRP1/VAX2/WNT5A/WNT3/MDFI/WNT5B	BP
GO_MF_MM_PROTEIN_PHOSPHATASE_TYPE_2A_REGULATOR_ACTIVITY	GO_MF_MM_PROTEIN_PHOSPHATASE_TYPE_2A_REGULATOR_ACTIVITY	12	-0.4509	-1.10903	0.332358	0.682467	0.574368	8998	tags=83%, list=40%, signal=50%	PPP2R2D/ENSA/PPP2R5D/PPP2R5C/PPP2R5B/PPP2R5E/ARPP19/PPP2R5A/PPP2R2B/PPP2R2C	MF
GO_BP_MM_REGULATION_OF_INFLAMMATORY_RESPONSE	GO_BP_MM_REGULATION_OF_INFLAMMATORY_RESPONSE	24	0.406251	1.101	0.332466	0.682467	0.574368	2153	tags=25%, list=10%, signal=23%	XCL1/TLR9/CHRNA7/TNFSF4/MYD88/SBNO2	BP
GO_BP_MM_UBIQUITIN-DEPENDENT_PROTEIN_CATABOLIC_PROCESS	GO_BP_MM_UBIQUITIN-DEPENDENT_PROTEIN_CATABOLIC_PROCESS	126	0.295378	1.06858	0.332887	0.682467	0.574368	4799	tags=19%, list=21%, signal=15%	UBD/UBE2C/USP18/DTL/SKP2/GM8394/PSMA5/FBXO2/MYO5A/UCHL1/PSMA7/PSMA4/UCHL3/PSMA2/PSMA1/PSMA3/PSMA6/CYLD/PSMC2/UBA6/UCHL5/USP14/CBLC/USP25	BP
GO_BP_MM_POSITIVE_REGULATION_OF_BLOOD_COAGULATION	GO_BP_MM_POSITIVE_REGULATION_OF_BLOOD_COAGULATION	10	0.510206	1.12542	0.333122	0.682467	0.574368	1286	tags=30%, list=6%, signal=28%	THBS1/HPSE/SERPINE1	BP
GO_MF_MM_COFACTOR_BINDING	GO_MF_MM_COFACTOR_BINDING	25	0.402263	1.09953	0.333266	0.682467	0.574368	4033	tags=24%, list=18%, signal=20%	BIRC5/TYMS/PHGDH/ASNS/AHCY/GM4737	MF
GO_BP_MM_REGULATION_OF_CELL_GROWTH	GO_BP_MM_REGULATION_OF_CELL_GROWTH	33	-0.334888	-1.07686	0.33329	0.682467	0.574368	2279	tags=21%, list=10%, signal=19%	CRIM1/KAZALD1/FAM107A/IGFBP6/WFDC1/ESM1/IGFBP3	BP
GO_CC_MM_VESICLE_MEMBRANE	GO_CC_MM_VESICLE_MEMBRANE	19	-0.390354	-1.09238	0.334744	0.684778	0.576313	2173	tags=26%, list=10%, signal=24%	MYO6/AGTR1A/SLC2A4/APOB/BAIAP2L2	CC
GO_BP_MM_LYMPHANGIOGENESIS	GO_BP_MM_LYMPHANGIOGENESIS	12	-0.44992	-1.10662	0.33513	0.684901	0.576416	5746	tags=58%, list=26%, signal=43%	FOXC1/PTPN14/ACVR2B/BMPR2/FLT4/SOX18/ACVRL1	BP
GO_MF_MM_MANGANESE_ION_BINDING	GO_MF_MM_MANGANESE_ION_BINDING	33	0.37643	1.09204	0.335548	0.685091	0.576576	3918	tags=27%, list=17%, signal=23%	ARG1/LAP3/PIM1/FEN1/PPEF1/GALNT3/DCP2/SOD2/GALNT1	MF
GO_BP_MM_ANION_TRANSPORT	GO_BP_MM_ANION_TRANSPORT	17	-0.402555	-1.09306	0.336886	0.687156	0.578314	2348	tags=18%, list=10%, signal=16%	SLCO1A4/SLC4A5/SLC4A10	BP
GO_CC_MM_LOW-DENSITY_LIPOPROTEIN_PARTICLE	GO_CC_MM_LOW-DENSITY_LIPOPROTEIN_PARTICLE	10	0.508274	1.12116	0.337567	0.687878	0.578922	3298	tags=40%, list=15%, signal=34%	MSR1/PLA2G7/APOBR/APOC2	CC
GO_BP_MM_REGULATION_OF_NEURONAL_SYNAPTIC_PLASTICITY	GO_BP_MM_REGULATION_OF_NEURONAL_SYNAPTIC_PLASTICITY	16	-0.409733	-1.09402	0.338199	0.688303	0.57928	119	tags=12%, list=1%, signal=12%	BCAN/SNCA	BP
GO_BP_MM_INSULIN-LIKE_GROWTH_FACTOR_RECEPTOR_SIGNALING_PATHWAY	GO_BP_MM_INSULIN-LIKE_GROWTH_FACTOR_RECEPTOR_SIGNALING_PATHWAY	12	-0.448742	-1.10372	0.338429	0.688303	0.57928	2689	tags=42%, list=12%, signal=37%	TSC2/GIGYF1/IGF1R/IRS1/PLCB1	BP
GO_BP_MM_REGULATION_OF_ENDOCYTOSIS	GO_BP_MM_REGULATION_OF_ENDOCYTOSIS	13	-0.43612	-1.09787	0.340389	0.691621	0.582072	5577	tags=46%, list=25%, signal=35%	RAB4A/EPN2/RAB5B/STON1/TSC2/EHD4	BP
GO_MF_MM_RAC_GTPASE_BINDING	GO_MF_MM_RAC_GTPASE_BINDING	14	-0.425442	-1.09411	0.341701	0.692637	0.582927	7114	tags=71%, list=32%, signal=49%	DOCK7/NOXA1/DVL1/PKN1/DOCK4/HACE1/ARHGEF2/RALBP1/MAP3K11/NOX1	MF
GO_CC_MM_NUCLEAR_MATRIX	GO_CC_MM_NUCLEAR_MATRIX	67	0.325092	1.0726	0.342078	0.692637	0.582927	4293	tags=19%, list=19%, signal=16%	CENPF/KRT8/BLM/GFI1/GFI1B/PML/LMNB1/HAT1/POLA1/PSMA6/SATB2/CFL1/JAK2	CC
GO_MF_MM_PROTEIN_KINASE_ACTIVATOR_ACTIVITY	GO_MF_MM_PROTEIN_KINASE_ACTIVATOR_ACTIVITY	13	0.47184	1.11031	0.342087	0.692637	0.582927	2888	tags=31%, list=13%, signal=27%	NCKAP1L/AGAP2/MT3/FGF13	MF
GO_BP_MM_ADRENAL_GLAND_DEVELOPMENT	GO_BP_MM_ADRENAL_GLAND_DEVELOPMENT	22	0.411746	1.09464	0.342206	0.692637	0.582927	3941	tags=36%, list=18%, signal=30%	HMGA2/FSTL3/LY6E/WT1/TSPO/CRH/NR5A1/STRA6	BP
GO_BP_MM_SIGNAL_TRANSDUCTION_INVOLVED_IN_REGULATION_OF_GENE_EXPRESSION	GO_BP_MM_SIGNAL_TRANSDUCTION_INVOLVED_IN_REGULATION_OF_GENE_EXPRESSION	10	-0.474098	-1.10695	0.342682	0.692935	0.583178	4464	tags=40%, list=20%, signal=32%	SOX17/MSX1/TBX6/MESP1	BP
GO_MF_MM_PROTEIN_HETERODIMERIZATION_ACTIVITY	GO_MF_MM_PROTEIN_HETERODIMERIZATION_ACTIVITY	254	0.269999	1.05236	0.344383	0.695706	0.58551	3376	tags=19%, list=15%, signal=16%	KRT4/CXCL13/IL12B/TOP2A/TAP1/INHBA/TLR1/DLK2/CEBPE/CD3G/BARD1/TAP2/MYC/CD3D/PGF/TLR2/BAK1/ITGAD/SMC2/CYBB/BCL11A/CD3E/PML/SDCBP2/PANX1/HIF1A/SYT16/TWIST1/GABRR1/HEXB/CYBA/IKZF1/PDSS1/SYT6/TICAM2/IKZF4/POLA1/IKZF3/NPAS4/ADRA1B/ADORA2A/FOXP3/MAPK6/ALOX5AP/ARNT2/KATNA1/TIMELESS	MF
GO_BP_MM_SODIUM_ION_TRANSMEMBRANE_TRANSPORT	GO_BP_MM_SODIUM_ION_TRANSMEMBRANE_TRANSPORT	12	-0.44604	-1.09708	0.345491	0.696796	0.586427	4596	tags=42%, list=20%, signal=33%	SCN4B/PKD2/TRPM5/PKD2L1/SCN3B	BP
GO_BP_MM_CARDIAC_MUSCLE_CELL_PROLIFERATION	GO_BP_MM_CARDIAC_MUSCLE_CELL_PROLIFERATION	10	-0.472796	-1.10391	0.345824	0.696796	0.586427	5935	tags=60%, list=26%, signal=44%	RXRB/FOXC1/RXRA/CTNNB1/FGF1/TGFBR3	BP
GO_BP_MM_SPINDLE_ASSEMBLY_INVOLVED_IN_MITOSIS	GO_BP_MM_SPINDLE_ASSEMBLY_INVOLVED_IN_MITOSIS	10	0.504704	1.11329	0.345915	0.696796	0.586427	1417	tags=20%, list=6%, signal=19%	KIF11/MYBL2	BP
GO_BP_MM_CELLULAR_RESPONSE_TO_HORMONE_STIMULUS	GO_BP_MM_CELLULAR_RESPONSE_TO_HORMONE_STIMULUS	30	-0.34029	-1.06974	0.347591	0.699503	0.588705	2402	tags=27%, list=11%, signal=24%	PLOD2/ALDH2/ADRA2A/UCP3/DUSP1/INPP5K/ROBO2/UCP1	BP
GO_BP_MM_POSITIVE_REGULATION_OF_RECEPTOR_INTERNALIZATION	GO_BP_MM_POSITIVE_REGULATION_OF_RECEPTOR_INTERNALIZATION	10	0.503154	1.10987	0.350062	0.703729	0.592262	1204	tags=30%, list=5%, signal=28%	PCSK9/SELE/GREM1	BP
GO_BP_MM_RESPONSE_TO_X-RAY	GO_BP_MM_RESPONSE_TO_X-RAY	20	0.419179	1.09111	0.350507	0.703729	0.592262	2601	tags=20%, list=12%, signal=18%	TRP63/BLM/CCND1/ANXA1	BP
GO_MF_MM_ACID-AMINO_ACID_LIGASE_ACTIVITY	GO_MF_MM_ACID-AMINO_ACID_LIGASE_ACTIVITY	68	0.322375	1.06617	0.350695	0.703729	0.592262	5226	tags=24%, list=23%, signal=18%	UBE2C/HERC6/E330021D16RIK/UBE2L6/UBE2T/UBE2QL1/GM8325/HECTD2/CDC34/UBE2M/UBE2S/UBE2F/RIMKLB/UBE2J2/RIMKLA/UBE2N	MF
GO_MF_MM_NADP_BINDING	GO_MF_MM_NADP_BINDING	30	-0.339221	-1.06638	0.352178	0.705388	0.593658	1423	tags=37%, list=6%, signal=34%	ME1/NOS3/FMO2/FMO4/TXNRD3/GM5069/FMO3/POR/FMO1/CAT/FMO5	MF
GO_BP_MM_EMBRYONIC_DIGESTIVE_TRACT_MORPHOGENESIS	GO_BP_MM_EMBRYONIC_DIGESTIVE_TRACT_MORPHOGENESIS	19	-0.384944	-1.07724	0.352191	0.705388	0.593658	9250	tags=68%, list=41%, signal=40%	PITX2/SMO/SHH/OVOL2/FGF10/HLX/TCF7/TCF21/HNF1B/SOX11/FOXF1/IHH/FGFR2	BP
GO_MF_MM_P53_BINDING	GO_MF_MM_P53_BINDING	42	0.352794	1.07266	0.352986	0.706307	0.594432	2721	tags=17%, list=12%, signal=15%	TRP63/ANKRD1/BLM/DAXX/GATA1/TAF9/PLK3	MF
GO_MF_MM_ATPASE_ACTIVITY_COUPLED_TO_TRANSMEMBRANE_MOVEMENT_OF_IONS_PHOSPHORYLATIVE_MECHANISM	GO_MF_MM_ATPASE_ACTIVITY_COUPLED_TO_TRANSMEMBRANE_MOVEMENT_OF_IONS_PHOSPHORYLATIVE_MECHANISM	34	-0.327128	-1.05943	0.356523	0.712708	0.599818	2663	tags=21%, list=12%, signal=18%	ATP13A4/ATP1A4/ATP2C2/ATP1A2/ATP7B/ATP2A3/ATP2B2	MF
GO_BP_MM_INSULIN_SECRETION	GO_BP_MM_INSULIN_SECRETION	24	0.398375	1.07966	0.357562	0.714107	0.600996	3015	tags=33%, list=13%, signal=29%	IL1RN/VGF/FKBP1B/FAM3B/ANXA1/ILDR2/MYO5A/CPLX3	BP
GO_BP_MM_EPIDERMIS_MORPHOGENESIS	GO_BP_MM_EPIDERMIS_MORPHOGENESIS	10	0.499262	1.10128	0.359792	0.716289	0.602833	1314	tags=20%, list=6%, signal=19%	WNT10A/TFAP2A	BP
GO_BP_MM_ACTIN_FILAMENT-BASED_MOVEMENT	GO_BP_MM_ACTIN_FILAMENT-BASED_MOVEMENT	14	-0.419248	-1.07818	0.359986	0.716289	0.602833	5405	tags=50%, list=24%, signal=38%	WASF2/MYH14/ACTC1/APBB1/MYH10/MYO1B/MYH6	BP
GO_CC_MM_AUTOPHAGIC_VACUOLE_MEMBRANE	GO_CC_MM_AUTOPHAGIC_VACUOLE_MEMBRANE	10	0.4992	1.10115	0.360072	0.716289	0.602833	1863	tags=20%, list=8%, signal=18%	IRGM1/VMP1	CC
GO_CC_MM_SYNAPTIC_VESICLE_MEMBRANE	GO_CC_MM_SYNAPTIC_VESICLE_MEMBRANE	40	-0.313728	-1.05418	0.360186	0.716289	0.602833	4448	tags=35%, list=20%, signal=28%	VAMP1/ICA1/SYN3/RPH3A/GRIA2/VAMP2/D230025D16RIK/SYT10/AMPH/OTOF/SLC17A7/SYT5/SYT7/DRD2	CC
GO_BP_MM_COMPLEMENT_ACTIVATION_CLASSICAL_PATHWAY	GO_BP_MM_COMPLEMENT_ACTIVATION_CLASSICAL_PATHWAY	15	0.446967	1.08816	0.360865	0.716289	0.602833	3756	tags=47%, list=17%, signal=39%	C1QA/C2/C4B/C1RA/C3/SERPING1/C1RL	BP
GO_BP_MM_MIDBRAIN_DEVELOPMENT	GO_BP_MM_MIDBRAIN_DEVELOPMENT	26	-0.350136	-1.062	0.360938	0.716289	0.602833	4212	tags=46%, list=19%, signal=38%	HES1/FZD3/FZD6/MSX1/NDST1/BARHL1/FGFR2/PITX3/APLP2/EN2/SMAD9/LMX1B	BP
GO_BP_MM_ACYL-COA_METABOLIC_PROCESS	GO_BP_MM_ACYL-COA_METABOLIC_PROCESS	17	-0.394832	-1.07209	0.361361	0.716289	0.602833	963	tags=76%, list=4%, signal=73%	ACOT8/OXSM/ACOT2/EHHADH/ACOT6/SCP2/GPAM/HMGCL/ACOT5/GCDH/ACADSB/CES1D/BAAT	BP
GO_MF_MM_EUKARYOTIC_CELL_SURFACE_BINDING	GO_MF_MM_EUKARYOTIC_CELL_SURFACE_BINDING	22	-0.366206	-1.06539	0.361377	0.716289	0.602833	2057	tags=27%, list=9%, signal=25%	NRXN1/ADIPOQ/FGG/FGA/SERPINF2/FGB	MF
GO_BP_MM_SKELETAL_SYSTEM_MORPHOGENESIS	GO_BP_MM_SKELETAL_SYSTEM_MORPHOGENESIS	35	0.364606	1.06962	0.363343	0.719508	0.605541	2702	tags=20%, list=12%, signal=18%	MYC/COL1A1/RECQL4/TFAP2A/HOXB8/FMN1/RUNX2	BP
GO_BP_MM_ELECTRON_TRANSPORT_CHAIN	GO_BP_MM_ELECTRON_TRANSPORT_CHAIN	78	0.312237	1.05542	0.364055	0.719707	0.605709	6303	tags=26%, list=28%, signal=19%	4833423E24RIK/STEAP1/GLRX/FRRS1/CYBB/STEAP2/CYBA/CYCS/TXN1/UQCRQ/TXNL1/FADS3/CYB561D2/GM10053/NDUFS3/NDUFB6/NDUFS4/ENOX1/NDUFA8/SDHD	BP
GO_BP_MM_ANATOMICAL_STRUCTURE_MORPHOGENESIS	GO_BP_MM_ANATOMICAL_STRUCTURE_MORPHOGENESIS	11	0.483898	1.09376	0.364127	0.719707	0.605709	28	tags=9%, list=0%, signal=9%	EREG	BP
GO_BP_MM_RESPONSE_TO_UV-C	GO_BP_MM_RESPONSE_TO_UV-C	10	0.496838	1.09594	0.365377	0.720853	0.606673	5487	tags=50%, list=24%, signal=38%	BCL3/BAK1/POLH/BRCA2/PLSCR1	BP
GO_BP_MM_POSITIVE_REGULATION_OF_GTPASE_ACTIVITY	GO_BP_MM_POSITIVE_REGULATION_OF_GTPASE_ACTIVITY	47	0.3421	1.0622	0.365392	0.720853	0.606673	721	tags=11%, list=3%, signal=10%	RGS8/RGS16/RGS1/RACGAP1/THY1	BP
GO_BP_MM_ION_TRANSMEMBRANE_TRANSPORT	GO_BP_MM_ION_TRANSMEMBRANE_TRANSPORT	10	-0.465256	-1.08631	0.366251	0.721378	0.607116	5457	tags=60%, list=24%, signal=45%	SLC22A3/SLC22A1/SLC22A5/SLC22A7/TRPM5/SLC12A1	BP
GO_BP_MM_ONE-CARBON_METABOLIC_PROCESS	GO_BP_MM_ONE-CARBON_METABOLIC_PROCESS	25	0.39257	1.07303	0.366612	0.721378	0.607116	4721	tags=48%, list=21%, signal=38%	MTHFD2/CAR13/ALDH1L2/DHFR/CAR12/CAR6/AHCY/MAT1A/GM4737/CAR9/CAR2/SHMT2	BP
GO_BP_MM_ADULT_LOCOMOTORY_BEHAVIOR	GO_BP_MM_ADULT_LOCOMOTORY_BEHAVIOR	31	0.372821	1.06786	0.366774	0.721378	0.607116	1418	tags=13%, list=6%, signal=12%	CHL1/DRD4/CSTB/HOXB8	BP
GO_BP_MM_NEURAL_TUBE_DEVELOPMENT	GO_BP_MM_NEURAL_TUBE_DEVELOPMENT	29	0.377913	1.06804	0.367201	0.721378	0.607116	2257	tags=17%, list=10%, signal=16%	STIL/SFRP1/PHGDH/WNT5A/NOG	BP
GO_BP_MM_NEGATIVE_REGULATION_OF_PEPTIDYL-SERINE_PHOSPHORYLATION	GO_BP_MM_NEGATIVE_REGULATION_OF_PEPTIDYL-SERINE_PHOSPHORYLATION	11	-0.450509	-1.08028	0.367928	0.721378	0.607116	2977	tags=45%, list=13%, signal=39%	PPM1F/SMAD7/INPP5K/CAV1/MLXIPL	BP
GO_BP_MM_POSITIVE_REGULATION_OF_AXONOGENESIS	GO_BP_MM_POSITIVE_REGULATION_OF_AXONOGENESIS	15	-0.408132	-1.07004	0.368062	0.721378	0.607116	5261	tags=47%, list=23%, signal=36%	STK11/STK25/PLXNB1/ROBO1/AMIGO1/ROBO2/DIXDC1	BP
GO_BP_MM_APOPTOTIC_DNA_FRAGMENTATION	GO_BP_MM_APOPTOTIC_DNA_FRAGMENTATION	15	0.444238	1.08152	0.368134	0.721378	0.607116	2222	tags=27%, list=10%, signal=24%	SFRP1/MYC/CASP3/DNASE1L3	BP
GO_CC_MM_INTEGRAL_TO_PEROXISOMAL_MEMBRANE	GO_CC_MM_INTEGRAL_TO_PEROXISOMAL_MEMBRANE	13	-0.426306	-1.07316	0.368427	0.721378	0.607116	11550	tags=85%, list=51%, signal=41%	PEX12/SLC27A2/PEX13/PEX3/ABCD1/PEX11A/PEX11B/PEX16/SLC25A17/PEX26/PEX10	CC
GO_BP_MM_NEGATIVE_REGULATION_OF_CYCLIN-DEPENDENT_PROTEIN_KINASE_ACTIVITY	GO_BP_MM_NEGATIVE_REGULATION_OF_CYCLIN-DEPENDENT_PROTEIN_KINASE_ACTIVITY	17	0.430336	1.07853	0.368742	0.721378	0.607116	1846	tags=18%, list=8%, signal=16%	PLK1/TNFAIP3/CASP3	BP
GO_BP_MM_PLACENTA_DEVELOPMENT	GO_BP_MM_PLACENTA_DEVELOPMENT	20	0.41269	1.07422	0.369947	0.72278	0.608295	2403	tags=20%, list=11%, signal=18%	CCNF/GJB3/DLX3/ADA	BP
GO_BP_MM_CELLULAR_CALCIUM_ION_HOMEOSTASIS	GO_BP_MM_CELLULAR_CALCIUM_ION_HOMEOSTASIS	57	0.328779	1.05526	0.370146	0.72278	0.608295	1069	tags=9%, list=5%, signal=8%	CCL2/CCL12/CCL3/CCR2/CCL5	BP
GO_BP_MM_NEGATIVE_REGULATION_OF_PHOSPHATASE_ACTIVITY	GO_BP_MM_NEGATIVE_REGULATION_OF_PHOSPHATASE_ACTIVITY	39	-0.313244	-1.0464	0.371314	0.723111	0.608574	7278	tags=49%, list=32%, signal=33%	PCIF1/ELL/GRXCR1/WDR81/PPP1R26/MYO1D/SFI1/ZFYVE1/DLG3/SYTL2/CSRNP2/PPP1R36/MARF1/UBN1/TMEM132D/PPP1R37/CNST/ELFN1/RIMBP2	BP
GO_BP_MM_NEURON_MIGRATION	GO_BP_MM_NEURON_MIGRATION	76	-0.271174	-1.0364	0.371614	0.723111	0.608574	4154	tags=28%, list=18%, signal=23%	CTNNB1/FZD3/NTN1/NTRK3/GPM6A/APBB1/MYH10/BARHL1/D130043K22RIK/GAS6/CXCR4/CELSR2/NR4A2/NR2F1/SEMA6A/ASCL1/MAPT/DCDC2A/LHX1/LMX1B/ESR2	BP
GO_BP_MM_CELLULAR_RESPONSE_TO_LITHIUM_ION	GO_BP_MM_CELLULAR_RESPONSE_TO_LITHIUM_ION	15	-0.407109	-1.06736	0.371629	0.723111	0.608574	5490	tags=33%, list=24%, signal=25%	FABP4/PPARG/FAS/CEBPA/CDKN1B	BP
GO_BP_MM_BEHAVIORAL_FEAR_RESPONSE	GO_BP_MM_BEHAVIORAL_FEAR_RESPONSE	12	-0.436754	-1.07424	0.371689	0.723111	0.608574	277	tags=17%, list=1%, signal=16%	GRIK2/GRIN2B	BP
GO_BP_MM_CELLULAR_RESPONSE_TO_CALCIUM_ION	GO_BP_MM_CELLULAR_RESPONSE_TO_CALCIUM_ION	20	0.411441	1.07097	0.37378	0.725452	0.610544	4705	tags=35%, list=21%, signal=28%	ECT2/HTR2B/WNT5A/ALOX5AP/FOSB/JUNB/CACYBP	BP
GO_BP_MM_POSITIVE_REGULATION_OF_RAS_GTPASE_ACTIVITY	GO_BP_MM_POSITIVE_REGULATION_OF_RAS_GTPASE_ACTIVITY	17	0.428618	1.07422	0.373967	0.725452	0.610544	2692	tags=24%, list=12%, signal=21%	HTR2B/NTRK1/RASA4/RASGRF1	BP
GO_BP_MM_REGULATION_OF_SYNAPTIC_TRANSMISSION	GO_BP_MM_REGULATION_OF_SYNAPTIC_TRANSMISSION	12	0.468766	1.08201	0.374207	0.725452	0.610544	753	tags=17%, list=3%, signal=16%	DRD4/LRP8	BP
GO_BP_MM_RESPONSE_TO_CALCIUM_ION	GO_BP_MM_RESPONSE_TO_CALCIUM_ION	53	-0.290766	-1.03787	0.374271	0.725452	0.610544	1375	tags=25%, list=6%, signal=23%	TTN/TRPC1/GIPR/PCSK1/TSHB/DUSP1/CAV1/TRPC3/FGG/FGA/TXNIP/FGB/GRIN2B	BP
GO_BP_MM_BMP_SIGNALING_PATHWAY	GO_BP_MM_BMP_SIGNALING_PATHWAY	36	-0.317867	-1.04427	0.376537	0.729172	0.613675	3895	tags=36%, list=17%, signal=30%	RGMB/TWSG1/ACVR2B/ID1/MSX1/BMPR1B/LEF1/BMPR2/MYH6/TGFBR3/ACVRL1/BMP6/SMAD9	BP
GO_BP_MM_PROTEIN_TARGETING_TO_MITOCHONDRION	GO_BP_MM_PROTEIN_TARGETING_TO_MITOCHONDRION	19	0.415658	1.06829	0.377157	0.729703	0.614121	4913	tags=32%, list=22%, signal=25%	BID/MGARP/TIMM8A1/TIMM10/TOMM40/MTX2	BP
GO_CC_MM_INTEGRAL_TO_MEMBRANE_OF_MEMBRANE_FRACTION	GO_CC_MM_INTEGRAL_TO_MEMBRANE_OF_MEMBRANE_FRACTION	17	-0.389435	-1.05743	0.379216	0.732065	0.61611	3735	tags=29%, list=17%, signal=25%	SCARB1/SEMA4F/SLC2A4/CAV1/AQP1	CC
GO_MF_MM_PHOSPHATASE_BINDING	GO_MF_MM_PHOSPHATASE_BINDING	34	-0.322228	-1.04356	0.379722	0.732065	0.61611	7166	tags=44%, list=32%, signal=30%	ELL/PPP1R32/PPP1R26/SFI1/DLG3/SYTL2/CSRNP2/PPP1R36/PPP1R37/CNST/MAPK3/TSC2/MAGI2/ELFN1/SLC9A3R2	MF
GO_BP_MM_POSITIVE_REGULATION_OF_SEQUENCE-SPECIFIC_DNA_BINDING_TRANSCRIPTION_FACTOR_ACTIVITY	GO_BP_MM_POSITIVE_REGULATION_OF_SEQUENCE-SPECIFIC_DNA_BINDING_TRANSCRIPTION_FACTOR_ACTIVITY	55	0.328823	1.04891	0.379891	0.732065	0.61611	207	tags=5%, list=1%, signal=5%	IL6/IL10/TNF	BP
GO_BP_MM_GENE_SILENCING_BY_RNA	GO_BP_MM_GENE_SILENCING_BY_RNA	12	0.466316	1.07635	0.379982	0.732065	0.61611	2594	tags=25%, list=12%, signal=22%	PIWIL2/ADAR/PIWIL4	BP
GO_MF_MM_STRUCTURAL_CONSTITUENT_OF_CYTOSKELETON	GO_MF_MM_STRUCTURAL_CONSTITUENT_OF_CYTOSKELETON	25	0.388539	1.06202	0.380117	0.732065	0.61611	3537	tags=32%, list=16%, signal=27%	KRT16/MYBPC2/MYBPC3/TUBB5/TUBA8/MYOM2/TUBA1B/TUBG1	MF
GO_BP_MM_RESPONSE_TO_FOOD	GO_BP_MM_RESPONSE_TO_FOOD	11	-0.444798	-1.06658	0.383934	0.737407	0.620606	228	tags=18%, list=1%, signal=18%	CPS1/CYP1A1	BP
GO_BP_MM_PHOSPHOLIPID_METABOLIC_PROCESS	GO_BP_MM_PHOSPHOLIPID_METABOLIC_PROCESS	18	-0.381378	-1.05212	0.384344	0.737407	0.620606	2923	tags=28%, list=13%, signal=24%	ANGPTL3/ASPG/PLA2G1B/APOA1/SNCA	BP
GO_BP_MM_CELLULAR_RESPONSE_TO_GROWTH_FACTOR_STIMULUS	GO_BP_MM_CELLULAR_RESPONSE_TO_GROWTH_FACTOR_STIMULUS	41	-0.307039	-1.03749	0.384449	0.737407	0.620606	2619	tags=17%, list=12%, signal=15%	FEZ1/GAS6/EHD4/DDC/CAT/PLK5/GRIN2B	BP
GO_BP_MM_POSITIVE_REGULATION_OF_NEURON_PROJECTION_DEVELOPMENT	GO_BP_MM_POSITIVE_REGULATION_OF_NEURON_PROJECTION_DEVELOPMENT	46	0.338928	1.04837	0.384606	0.737407	0.620606	3819	tags=24%, list=17%, signal=20%	LIF/NTRK1/NDNF/BCL11A/WNT5A/HAP1/PTK2B/P2RY2/CNR1/CAMK1D/EPHA3	BP
GO_MF_MM_PEPTIDASE_INHIBITOR_ACTIVITY	GO_MF_MM_PEPTIDASE_INHIBITOR_ACTIVITY	23	-0.355863	-1.04625	0.384898	0.737407	0.620606	844	tags=30%, list=4%, signal=29%	CST3/RECK/MUC5B/MUC19/WFDC1/SSPO/WFDC16	MF
GO_BP_MM_ACTIN_FILAMENT_ORGANIZATION	GO_BP_MM_ACTIN_FILAMENT_ORGANIZATION	32	0.3654	1.05358	0.385606	0.737407	0.620606	4404	tags=31%, list=20%, signal=25%	RHOF/CCL11/DBN1/CORO1A/ERMN/PTK2B/RND1/CFL1/TRPV4/SIRPA	BP
GO_BP_MM_EMBRYONIC_LIMB_MORPHOGENESIS	GO_BP_MM_EMBRYONIC_LIMB_MORPHOGENESIS	41	0.34682	1.04977	0.38574	0.737407	0.620606	2354	tags=20%, list=10%, signal=18%	TRP63/PRRX2/GREM1/WNT7A/WNT5A/FGF9/PRRX1/TWIST1	BP
GO_BP_MM_POSITIVE_REGULATION_OF_CELL-SUBSTRATE_ADHESION	GO_BP_MM_POSITIVE_REGULATION_OF_CELL-SUBSTRATE_ADHESION	31	0.367772	1.0534	0.38599	0.737407	0.620606	2558	tags=26%, list=11%, signal=23%	DMP1/SPP1/THBS1/CCDC80/NDNF/EMILIN1/CYR61/RELL2	BP
GO_BP_MM_REGULATION_OF_PROTEIN_LOCALIZATION	GO_BP_MM_REGULATION_OF_PROTEIN_LOCALIZATION	28	0.375876	1.05407	0.386044	0.737407	0.620606	3232	tags=18%, list=14%, signal=15%	SLC26A4/DDX4/BORA/TEX15/SYCP1	BP
GO_BP_MM_FOREBRAIN_DEVELOPMENT	GO_BP_MM_FOREBRAIN_DEVELOPMENT	68	0.315205	1.04246	0.386555	0.737714	0.620864	3728	tags=21%, list=17%, signal=17%	CCR5/POU3F1/STIL/DCLK1/VAX2/DRAXIN/NOG/IKZF1/OTX1/SSTR2/ZIC5/E2F1/CHRD/APAF1	BP
GO_CC_MM_TERMINAL_BUTTON	GO_CC_MM_TERMINAL_BUTTON	28	-0.33779	-1.0422	0.387716	0.739259	0.622164	3349	tags=29%, list=15%, signal=24%	GRIA2/GRIK3/PRSS12/L1CAM/GRIK4/DPYSL2/GRIK2/GRIN2B	CC
GO_BP_MM_ASSOCIATIVE_LEARNING	GO_BP_MM_ASSOCIATIVE_LEARNING	15	-0.401864	-1.05361	0.388191	0.739495	0.622363	2447	tags=27%, list=11%, signal=24%	BTG2/DRD2/GLP1R/GRIN2B	BP
GO_BP_MM_RAC_PROTEIN_SIGNAL_TRANSDUCTION	GO_BP_MM_RAC_PROTEIN_SIGNAL_TRANSDUCTION	11	0.473501	1.07026	0.389534	0.740637	0.623324	3408	tags=27%, list=15%, signal=23%	AIF1/RHOU/DBNL	BP
GO_BP_MM_CALCIUM-MEDIATED_SIGNALING	GO_BP_MM_CALCIUM-MEDIATED_SIGNALING	29	0.371668	1.05039	0.389636	0.740637	0.623324	2565	tags=28%, list=11%, signal=24%	CCL3/TNF/CXCR3/HTR2B/LAT2/LAT/RCAN1/EDN2	BP
GO_BP_MM_POSITIVE_REGULATION_OF_DNA_BINDING	GO_BP_MM_POSITIVE_REGULATION_OF_DNA_BINDING	21	0.401368	1.05648	0.389913	0.740637	0.623324	4293	tags=29%, list=19%, signal=23%	IGF1/HMGB2/NME1/TLR4/TXN1/JAK2	BP
GO_BP_MM_JNK_CASCADE	GO_BP_MM_JNK_CASCADE	23	0.392772	1.05509	0.390198	0.740637	0.623324	3051	tags=22%, list=14%, signal=19%	TNF/PTGER4/WNT5A/MYD88/ROR2	BP
GO_BP_MM_RESPONSE_TO_NUTRIENT_LEVELS	GO_BP_MM_RESPONSE_TO_NUTRIENT_LEVELS	30	0.369023	1.04997	0.39107	0.741624	0.624155	2891	tags=23%, list=13%, signal=20%	IL6/LCN2/SRD5A2/CCL5/SERPINA7/CYBA/ASNS	BP
GO_BP_MM_NEGATIVE_REGULATION_OF_SIGNAL_TRANSDUCTION	GO_BP_MM_NEGATIVE_REGULATION_OF_SIGNAL_TRANSDUCTION	21	-0.363291	-1.0434	0.393914	0.746345	0.628128	2907	tags=48%, list=13%, signal=42%	RGS9BP/SOCS7/ERBB3/BRAP/DDIT4L/NLRP12/IHH/DDIT4/CAV1/KIF26A	BP
GO_BP_MM_EMBRYONIC_HINDLIMB_MORPHOGENESIS	GO_BP_MM_EMBRYONIC_HINDLIMB_MORPHOGENESIS	28	0.373411	1.04716	0.394656	0.747078	0.628745	2896	tags=21%, list=13%, signal=19%	MMP13/PITX1/OSR1/WNT7A/TWIST1/WNT3	BP
GO_BP_MM_HISTONE_DEUBIQUITINATION	GO_BP_MM_HISTONE_DEUBIQUITINATION	10	-0.454465	-1.06112	0.395566	0.748128	0.629629	8189	tags=50%, list=36%, signal=32%	MYSM1/ATXN7/ENY2/TRRAP/USP21	BP
GO_MF_MM_PROTEIN_BINDING_BRIDGING	GO_MF_MM_PROTEIN_BINDING_BRIDGING	34	-0.318677	-1.03206	0.397127	0.750406	0.631545	1240	tags=15%, list=6%, signal=14%	LOR/FHAD1/FGG/FGA/FGB	MF
GO_BP_MM_RESPONSE_TO_OSMOTIC_STRESS	GO_BP_MM_RESPONSE_TO_OSMOTIC_STRESS	17	0.420758	1.05452	0.397885	0.751165	0.632184	4170	tags=35%, list=19%, signal=29%	APOBEC1/MAPK13/PTK2B/PLK3/SLC2A1/TRPV4	BP
GO_BP_MM_POSITIVE_REGULATION_OF_ERYTHROCYTE_DIFFERENTIATION	GO_BP_MM_POSITIVE_REGULATION_OF_ERYTHROCYTE_DIFFERENTIATION	16	0.426485	1.05375	0.399371	0.753294	0.633976	3352	tags=31%, list=15%, signal=27%	INHBA/NCKAP1L/HIF1A/HMGB2/ID2	BP
GO_CC_MM_Z_DISC	GO_CC_MM_Z_DISC	56	-0.283677	-1.02394	0.400563	0.754252	0.634783	5204	tags=28%, list=23%, signal=22%	ITGB1BP2/PDLIM3/LDB3/DMD/MYPN/CTNNB1/MYL12B/TTN/JUP/SYNE2/MYH7/MYZAP/TCAP/MYH6/PGM5/GRIN2B	CC
GO_CC_MM_FILOPODIUM_MEMBRANE	GO_CC_MM_FILOPODIUM_MEMBRANE	11	-0.438611	-1.05175	0.400767	0.754252	0.634783	2192	tags=27%, list=10%, signal=25%	SYNE2/ANTXR1/GAP43	CC
GO_MF_MM_HYDROLASE_ACTIVITY_ACTING_ON_GLYCOSYL_BONDS	GO_MF_MM_HYDROLASE_ACTIVITY_ACTING_ON_GLYCOSYL_BONDS	10	0.481497	1.0621	0.401423	0.754252	0.634783	1128	tags=20%, list=5%, signal=19%	SMPDL3B/HPSE	MF
GO_MF_MM_MYOSIN_BINDING	GO_MF_MM_MYOSIN_BINDING	13	-0.41536	-1.04561	0.401957	0.754252	0.634783	3591	tags=54%, list=16%, signal=45%	STX1A/MYRIP/RHOA/TRIM32/TRIM2/ACTC1/SLC6A4	MF
GO_BP_MM_RESPONSE_TO_STIMULUS	GO_BP_MM_RESPONSE_TO_STIMULUS	25	0.382378	1.04518	0.402027	0.754252	0.634783	1814	tags=16%, list=8%, signal=15%	CNGB3/HMOX1/CNGA2/CRB2	BP
GO_MF_MM_TRANSCRIPTION_COACTIVATOR_ACTIVITY	GO_MF_MM_TRANSCRIPTION_COACTIVATOR_ACTIVITY	120	-0.246963	-1.01753	0.402029	0.754252	0.634783	9543	tags=48%, list=42%, signal=28%	RNF20/NCOA2/ASXL1/NCOA3/YAF2/PCBD1/NCOA1/SUPT7L/TAF7/KAT5/TGFB1I1/MED12/TAF11/TADA3/GMEB2/MYSM1/GATA3/MAML2/SERTAD2/MYCBP/MAML1/ENY2/ARNT/PDLIM1/TRRAP/PRMT2/RARA/USP21/EP300/WWTR1/CREBBP/LPIN2/YAP1/RBPMS/TDRD3/PHF2/ARL2BP/PRDM16/ING4/MAML3/MKL2/WWC1/SOX17/CTNNB1/DDX17/RBM39/JUN/JUP/PPARGC1A/MAK/ARID5B/DDX5/DYRK1B/CITED2/JMY/CALCOCO1/LPIN1	MF
GO_MF_MM_DIPEPTIDASE_ACTIVITY	GO_MF_MM_DIPEPTIDASE_ACTIVITY	11	0.467523	1.05675	0.405214	0.759552	0.639243	3397	tags=50%, list=15%, signal=42%	FOLH1/DPEP2/CNDP2/DPEP3/NAALADL1/DPEP2	MF
GO_BP_MM_POSITIVE_REGULATION_OF_STRESS_FIBER_ASSEMBLY	GO_BP_MM_POSITIVE_REGULATION_OF_STRESS_FIBER_ASSEMBLY	21	-0.360119	-1.03429	0.405733	0.759724	0.639388	5897	tags=48%, list=26%, signal=35%	KISS1R/BAG4/ARHGEF10/FHOD1/WNT11/EPHA1/PPM1F/ARHGEF15/SORBS3/SERPINF2	BP
GO_BP_MM_EATING_BEHAVIOR	GO_BP_MM_EATING_BEHAVIOR	17	-0.381916	-1.03701	0.406851	0.759724	0.639388	2782	tags=35%, list=12%, signal=31%	P2RY1/TCF15/ACE/BSX/ADRB3/OXTR	BP
GO_BP_MM_SPERMATID_DEVELOPMENT	GO_BP_MM_SPERMATID_DEVELOPMENT	40	0.343171	1.03415	0.407042	0.759724	0.639388	2465	tags=15%, list=11%, signal=13%	PRM1/TRIP13/CCNB1IP1/INSL6/SPO11/ZMYND15	BP
GO_MF_MM_COENZYME_BINDING	GO_MF_MM_COENZYME_BINDING	36	-0.311565	-1.02357	0.407281	0.759724	0.639388	2842	tags=17%, list=13%, signal=15%	HPGD/GM4450/DHRS3/DCXR/RDH12/CBR2	MF
GO_CC_MM_ENDOMEMBRANE_SYSTEM	GO_CC_MM_ENDOMEMBRANE_SYSTEM	57	-0.281537	-1.0194	0.407641	0.759724	0.639388	4635	tags=42%, list=21%, signal=34%	AVEN/PIP5K1C/MPP5/LAPTM4B/DOCK4/VAMP5/GDPD5/PITPNM2/SLC11A2/MAP1LC3A/PARD3B/CDC42EP3/NBEA/CDC42EP1/PARD3/PPP1R14C/PITPNM3/SLC2A12/MAP1LC3B/AGTR1A/RNF167/SLC6A4/SLC9A3R2/RAC3	CC
GO_BP_MM_INNER_EAR_DEVELOPMENT	GO_BP_MM_INNER_EAR_DEVELOPMENT	44	0.336688	1.03274	0.40848	0.759724	0.639388	2493	tags=16%, list=11%, signal=14%	HPCA/IGF1/C1QB/H2-T10/H2-T23/H2-DMA/H2-K1	BP
GO_MF_MM_TRANSLATION_INITIATION_FACTOR_ACTIVITY	GO_MF_MM_TRANSLATION_INITIATION_FACTOR_ACTIVITY	53	0.325121	1.03054	0.409154	0.759724	0.639388	7446	tags=43%, list=33%, signal=29%	EIF1A/EIF2S1/GM9892/EIF2S2/EIF4A1/TRMT6/EIF6/EIF4E/EIF4E3/EIF2B3/EIF3I/EIF4E2/EIF3D/DENR/EIF3L/EIF2B2/EIF3M/EIF3C/EIF3A/EIF3B/EIF3E/EIF2S3X/EIF5B	MF
GO_BP_MM_POSITIVE_REGULATION_OF_CELL_DIVISION	GO_BP_MM_POSITIVE_REGULATION_OF_CELL_DIVISION	33	0.357197	1.03625	0.40922	0.759724	0.639388	2331	tags=15%, list=10%, signal=14%	EREG/HTR2B/PGF/PDGFC/FGF5	BP
GO_BP_MM_DRUG_TRANSMEMBRANE_TRANSPORT	GO_BP_MM_DRUG_TRANSMEMBRANE_TRANSPORT	10	-0.449428	-1.04935	0.409384	0.759724	0.639388	4380	tags=40%, list=19%, signal=32%	SLC22A1/ABCG2/ABCB1A/SLCO1B2	BP
GO_BP_MM_RESPONSE_TO_ESTROGEN_STIMULUS	GO_BP_MM_RESPONSE_TO_ESTROGEN_STIMULUS	63	0.314994	1.02855	0.409555	0.759724	0.639388	2745	tags=19%, list=12%, signal=17%	DMBT1/MMP13/HMOX1/CCL5/KRT19/SERPINE1/MMP14/WNT7A/CCND1/RCAN1/PTPRN/GAL	BP
GO_BP_MM_EMBRYONIC_DIGESTIVE_TRACT_DEVELOPMENT	GO_BP_MM_EMBRYONIC_DIGESTIVE_TRACT_DEVELOPMENT	17	0.417041	1.04521	0.409747	0.759724	0.639388	2403	tags=18%, list=11%, signal=16%	TNF/FGF9/ADA	BP
GO_BP_MM_REGULATION_OF_HEART_RATE	GO_BP_MM_REGULATION_OF_HEART_RATE	13	-0.412803	-1.03917	0.410561	0.759724	0.639388	2290	tags=38%, list=10%, signal=35%	IRX5/MYH7/MYH6/DRD2/EPAS1	BP
GO_BP_MM_CHOLESTEROL_EFFLUX	GO_BP_MM_CHOLESTEROL_EFFLUX	16	-0.387528	-1.03473	0.411224	0.759724	0.639388	7140	tags=69%, list=32%, signal=47%	SOAT1/ABCA1/ABCA5/ABCG1/APOM/NPC1/SCARB1/APOC1/CAV1/APOA2/APOA1	BP
GO_MF_MM_PHOSPHATIDYLINOSITOL-3_4_5-TRISPHOSPHATE_BINDING	GO_MF_MM_PHOSPHATIDYLINOSITOL-3_4_5-TRISPHOSPHATE_BINDING	18	-0.37416	-1.03221	0.41142	0.759724	0.639388	6626	tags=44%, list=29%, signal=31%	ZFYVE1/ARAP2/MYO10/OGT/PARD3/MYO1B/CYTH3/ARAP3	MF
GO_BP_MM_POSITIVE_REGULATION_OF_PROTEIN_TYROSINE_KINASE_ACTIVITY	GO_BP_MM_POSITIVE_REGULATION_OF_PROTEIN_TYROSINE_KINASE_ACTIVITY	17	0.416406	1.04362	0.411548	0.759724	0.639388	1361	tags=18%, list=6%, signal=17%	LRP8/GREM1/NRG1	BP
GO_BP_MM_INTERLEUKIN-1-MEDIATED_SIGNALING_PATHWAY	GO_BP_MM_INTERLEUKIN-1-MEDIATED_SIGNALING_PATHWAY	10	-0.448598	-1.04742	0.41201	0.759724	0.639388	2835	tags=30%, list=13%, signal=26%	RPS6KA5/MAPK3/PLCB1	BP
GO_BP_MM_DNA_DAMAGE_RESPONSE_SIGNAL_TRANSDUCTION_BY_P53_CLASS_MEDIATOR_RESULTING_IN_INDUCTION_OF_APOPTOSIS	GO_BP_MM_DNA_DAMAGE_RESPONSE_SIGNAL_TRANSDUCTION_BY_P53_CLASS_MEDIATOR_RESULTING_IN_INDUCTION_OF_APOPTOSIS	20	0.399263	1.03927	0.412104	0.759724	0.639388	5050	tags=40%, list=22%, signal=31%	TRP63/BCL3/PML/NUPR1/AEN/RPS27L/PHLDA3/BRCA2	BP
GO_BP_MM_POSITIVE_REGULATION_OF_SURVIVAL_GENE_PRODUCT_EXPRESSION	GO_BP_MM_POSITIVE_REGULATION_OF_SURVIVAL_GENE_PRODUCT_EXPRESSION	11	0.464683	1.05033	0.412648	0.759724	0.639388	2536	tags=27%, list=11%, signal=24%	MT1/IL2RB/TNFSF13B	BP
GO_MF_MM_3-BETA-HYDROXY-DELTA5-STEROID_DEHYDROGENASE_ACTIVITY	GO_MF_MM_3-BETA-HYDROXY-DELTA5-STEROID_DEHYDROGENASE_ACTIVITY	11	0.464684	1.05033	0.412648	0.759724	0.639388	4463	tags=36%, list=20%, signal=29%	NMRAL1/GALE/BLVRB/UXS1	MF
GO_MF_MM_ACTIN_FILAMENT_BINDING	GO_MF_MM_ACTIN_FILAMENT_BINDING	65	-0.274047	-1.01639	0.412805	0.759724	0.639388	3752	tags=25%, list=17%, signal=21%	CORO2B/TTN/SHROOM1/MYH10/MYO6/MYL4/MYH7/ESPN/MYH7B/MYH6/CORO6/SLC6A4/PKNOX2/MYH3/ANTXR1/MYO16	MF
GO_MF_MM_RAB_GTPASE_BINDING	GO_MF_MM_RAB_GTPASE_BINDING	38	-0.30694	-1.01995	0.413046	0.759724	0.639388	6441	tags=37%, list=29%, signal=26%	BICD2/SGSM3/RABGAP1L/SYTL2/HACE1/RIMS2/ALS2CL/RAB11FIP3/RPH3A/DENND5A/RILP/RPH3AL/SLC6A4/NPC1L1	MF
GO_CC_MM_ROUGH_ENDOPLASMIC_RETICULUM	GO_CC_MM_ROUGH_ENDOPLASMIC_RETICULUM	22	0.390319	1.03767	0.413247	0.759724	0.639388	1508	tags=14%, list=7%, signal=13%	HCRT/PCSK9/SLC7A11	CC
GO_CC_MM_ENDOSOME_MEMBRANE	GO_CC_MM_ENDOSOME_MEMBRANE	86	0.298614	1.0244	0.414659	0.760959	0.640427	3869	tags=19%, list=17%, signal=15%	RHOV/SLC11A1/STEAP1/CD68/CLCN5/STEAP2/SLC30A2/DCSTAMP/H2-DMA/CD63/SNX20/TLR3/RABEPK/SLC30A4/CD1D1/H2-DMB2	CC
GO_MF_MM_TRNA_BINDING	GO_MF_MM_TRNA_BINDING	27	0.371342	1.03308	0.414889	0.760959	0.640427	6505	tags=41%, list=29%, signal=29%	RARS/KARS/MARS/AARS/CARS/METTL1/YARS/NSUN2/FARSA/AIMP1/XPO5	MF
GO_MF_MM_GTPASE_ACTIVATOR_ACTIVITY	GO_MF_MM_GTPASE_ACTIVATOR_ACTIVITY	114	0.286183	1.0216	0.415295	0.760959	0.640427	3183	tags=17%, list=14%, signal=14%	RGS8/RGS16/DEPDC1A/IQGAP3/ECT2/RGS1/RACGAP1/DEPDC1B/ARHGAP11A/RIN1/RASA4/ARHGAP8/ARHGDIB/ARHGAP19/RGS20/ARHGAP30/ARHGAP15/IQGAP2/RANBP1	MF
GO_MF_MM_SODIUM_CHANNEL_ACTIVITY	GO_MF_MM_SODIUM_CHANNEL_ACTIVITY	12	-0.422023	-1.038	0.415596	0.760959	0.640427	1980	tags=33%, list=9%, signal=30%	NALCN/TRPM5/PKD2L1/SCN3B	MF
GO_CC_MM_NUA4_HISTONE_ACETYLTRANSFERASE_COMPLEX	GO_CC_MM_NUA4_HISTONE_ACETYLTRANSFERASE_COMPLEX	15	-0.393895	-1.03271	0.415726	0.760959	0.640427	8742	tags=53%, list=39%, signal=33%	EP400/BRD8/KAT5/TRRAP/MEAF6/EPC2/ING3/EPC1	CC
GO_BP_MM_CHOLESTEROL_METABOLIC_PROCESS	GO_BP_MM_CHOLESTEROL_METABOLIC_PROCESS	56	-0.28119	-1.01496	0.41703	0.761363	0.640767	3674	tags=30%, list=16%, signal=25%	VLDLR/CEBPA/INSIG1/ANGPTL3/APP/APOC1/APOF/PON1/STAR/APLP2/LEPR/CYP27A1/APOB/HNF1A/CAT/APOA2/APOA1	BP
GO_MF_MM_CELL_ADHESION_MOLECULE_BINDING	GO_MF_MM_CELL_ADHESION_MOLECULE_BINDING	22	-0.351945	-1.0239	0.417042	0.761363	0.640767	4749	tags=27%, list=21%, signal=22%	PTPRD/ANP32A/CPE/NRXN1/CADM1/GRIN2B	MF
GO_BP_MM_POTASSIUM_ION_TRANSMEMBRANE_TRANSPORT	GO_BP_MM_POTASSIUM_ION_TRANSMEMBRANE_TRANSPORT	27	-0.333694	-1.02124	0.417329	0.761363	0.640767	3902	tags=44%, list=17%, signal=37%	PKD2/KCNK3/KCNQ4/KCND2/KCND3/TRPM5/KCNQ1/KCNK10/PKD2L1/KCNMB2/AQP1/KCNU1	BP
GO_MF_MM_METALLOCARBOXYPEPTIDASE_ACTIVITY	GO_MF_MM_METALLOCARBOXYPEPTIDASE_ACTIVITY	17	-0.379036	-1.0292	0.417393	0.761363	0.640767	3055	tags=35%, list=14%, signal=31%	CPE/CPA3/CPB1/CPN1/CPM/CPA1	MF
GO_BP_MM_VERY_LONG-CHAIN_FATTY_ACID_METABOLIC_PROCESS	GO_BP_MM_VERY_LONG-CHAIN_FATTY_ACID_METABOLIC_PROCESS	10	0.474712	1.04713	0.417971	0.761757	0.641098	3164	tags=20%, list=14%, signal=17%	ACSBG1/ACOT4	BP
GO_BP_MM_ORGAN_INDUCTION	GO_BP_MM_ORGAN_INDUCTION	11	-0.432282	-1.03657	0.418906	0.7628	0.641977	4965	tags=36%, list=22%, signal=28%	BMP4/SPRY1/FGFR4/FGF1	BP
GO_BP_MM_POSITIVE_REGULATION_OF_MULTICELLULAR_ORGANISM_GROWTH	GO_BP_MM_POSITIVE_REGULATION_OF_MULTICELLULAR_ORGANISM_GROWTH	25	0.377279	1.03124	0.419395	0.76303	0.64217	2922	tags=20%, list=13%, signal=17%	HMGA2/CSF1/IKZF1/POU3F2/FOXS1	BP
GO_BP_MM_CELLULAR_METABOLIC_PROCESS	GO_BP_MM_CELLULAR_METABOLIC_PROCESS	38	-0.305673	-1.01574	0.419808	0.763123	0.642248	2894	tags=18%, list=13%, signal=16%	MACF1/HPGD/GM4450/DHRS3/DCXR/RDH12/CBR2	BP
GO_CC_MM_CYTOPLASMIC_DYNEIN_COMPLEX	GO_CC_MM_CYTOPLASMIC_DYNEIN_COMPLEX	12	-0.420308	-1.03378	0.420656	0.764003	0.642989	7320	tags=42%, list=33%, signal=28%	DYNLT3/DYNLT1A/DCTN1/DYNLT1C/DYNLRB2	CC
GO_MF_MM_PHOSPHORIC_DIESTER_HYDROLASE_ACTIVITY	GO_MF_MM_PHOSPHORIC_DIESTER_HYDROLASE_ACTIVITY	31	-0.320799	-1.01646	0.423403	0.767394	0.645843	4825	tags=32%, list=21%, signal=25%	GDE1/GDPD1/PLCE1/PLCB4/PLCL1/PLCG1/PLCD4/GDPD3/PLCB1/GDPD4	MF
GO_BP_MM_POSITIVE_REGULATION_OF_PATHWAY-RESTRICTED_SMAD_PROTEIN_PHOSPHORYLATION	GO_BP_MM_POSITIVE_REGULATION_OF_PATHWAY-RESTRICTED_SMAD_PROTEIN_PHOSPHORYLATION	21	0.391393	1.03022	0.42341	0.767394	0.645843	444	tags=10%, list=2%, signal=9%	GDF6/INHBA	BP
GO_CC_MM_CILIARY_TRANSITION_ZONE	GO_CC_MM_CILIARY_TRANSITION_ZONE	10	-0.444179	-1.0371	0.423913	0.767394	0.645843	10404	tags=80%, list=46%, signal=43%	D1ERTD622E/UNC119B/TCTN1/MKS1/TMEM237/TMEM216/CC2D2A/TMEM231	CC
GO_BP_MM_RESPONSE_TO_ETHANOL	GO_BP_MM_RESPONSE_TO_ETHANOL	85	0.297621	1.01894	0.424189	0.767394	0.645843	3598	tags=21%, list=16%, signal=18%	CCL2/CDK1/APOBEC1/CCNE1/CHRNA7/PRF1/BAK1/CTSB/CASP12/CCND1/PTK2B/RHOC/CD27/G6PDX/CNR1/TLR4/ICAM1/CASP8	BP
GO_MF_MM_ENDONUCLEASE_ACTIVITY	GO_MF_MM_ENDONUCLEASE_ACTIVITY	30	0.360117	1.02463	0.42452	0.767394	0.645843	2936	tags=17%, list=13%, signal=15%	EME1/GEN1/DNASE1L3/ZRANB3/ZC3H12A	MF
GO_BP_MM_POSITIVE_REGULATION_OF_MAPK_CASCADE	GO_BP_MM_POSITIVE_REGULATION_OF_MAPK_CASCADE	61	0.313781	1.01889	0.42471	0.767394	0.645843	2988	tags=20%, list=13%, signal=17%	IL6/LIF/IGF1/IL11/CCR2/NOD2/FGF9/PTPRC/OSM/ADRA1B/LPAR1/ILK	BP
GO_BP_MM_RESPONSE_TO_NICOTINE	GO_BP_MM_RESPONSE_TO_NICOTINE	23	0.382452	1.02737	0.42574	0.768596	0.646854	3250	tags=29%, list=14%, signal=25%	CHRNA7/HMOX1/SLC7A11/CASP12/DHFR/CHRNB4/CNR1	BP
GO_MF_MM_HISTONE_ACETYL-LYSINE_BINDING	GO_MF_MM_HISTONE_ACETYL-LYSINE_BINDING	10	-0.442398	-1.03294	0.429337	0.773877	0.651299	6709	tags=70%, list=30%, signal=49%	PHIP/BRD7/BAZ1B/TRIM24/BRD2/BRD9/BRD3	MF
GO_BP_MM_PATHWAY-RESTRICTED_SMAD_PROTEIN_PHOSPHORYLATION	GO_BP_MM_PATHWAY-RESTRICTED_SMAD_PROTEIN_PHOSPHORYLATION	11	0.458235	1.03575	0.429401	0.773877	0.651299	167	tags=9%, list=1%, signal=9%	GDF6	BP
GO_BP_MM_RESPONSE_TO_ELECTRICAL_STIMULUS	GO_BP_MM_RESPONSE_TO_ELECTRICAL_STIMULUS	18	0.40423	1.02645	0.429881	0.77408	0.65147	183	tags=11%, list=1%, signal=11%	IL6/AIF1	BP
GO_BP_MM_SENSORY_PERCEPTION_OF_SOUND	GO_BP_MM_SENSORY_PERCEPTION_OF_SOUND	69	-0.268598	-1.00873	0.430452	0.774446	0.651778	6419	tags=41%, list=29%, signal=29%	MARVELD2/CRYM/CLIC5/MYO15/SOD1/SLC1A3/HOXA1/USH1C/TBX1/NAV2/TMIE/WHRN/COCH/GJB6/KCNQ4/SNAI2/BARHL1/OTOF/LHFPL5/CDKN1B/FZD4/MYO6/THRB/ESPN/MYCBPAP/CHRNA9/ATP2B2/ATP6V1B1	BP
GO_CC_MM_CYTOPLASMIC_PART	GO_CC_MM_CYTOPLASMIC_PART	23	0.38103	1.02355	0.430981	0.774735	0.652021	3607	tags=30%, list=16%, signal=26%	PYCARD/ANKRD1/AIM2/SLC30A2/PTGS1/AIDA/SLC30A4	CC
GO_BP_MM_NEGATIVE_REGULATION_OF_BONE_MINERALIZATION	GO_BP_MM_NEGATIVE_REGULATION_OF_BONE_MINERALIZATION	10	0.469056	1.03465	0.432502	0.776805	0.653763	3857	tags=50%, list=17%, signal=41%	GREM1/HIF1A/GATA1/SOX9/ECM1	BP
GO_BP_MM_CELL_MIGRATION_INVOLVED_IN_SPROUTING_ANGIOGENESIS	GO_BP_MM_CELL_MIGRATION_INVOLVED_IN_SPROUTING_ANGIOGENESIS	13	-0.405778	-1.02148	0.432885	0.776831	0.653785	3887	tags=38%, list=17%, signal=32%	ROBO1/GPLD1/VEGFA/EPHB4/EFNB2	BP
GO_BP_MM_PROTEIN_K11-LINKED_UBIQUITINATION	GO_BP_MM_PROTEIN_K11-LINKED_UBIQUITINATION	24	0.376656	1.02079	0.433515	0.777008	0.653934	1276	tags=8%, list=6%, signal=8%	UBE2C/UBE2T	BP
GO_MF_MM_IDENTICAL_PROTEIN_BINDING	GO_MF_MM_IDENTICAL_PROTEIN_BINDING	297	0.256427	1.01298	0.433722	0.777008	0.653934	2314	tags=12%, list=10%, signal=11%	IIGP1/TNF/IL12B/BCAT1/CLDN4/E2F8/PRC1/INHBA/RAD51/ATF3/CLDN2/TRP63/PCSK9/TRIP13/KCNJ10/CDA/SFRP1/E2F7/MCM6/S100A4/CLDN6/COL1A1/BAK1/C1QTNF6/CTSC/PIK3AP1/MYD88/DDX58/COL1A2/PYCR1/OMG/WAS/EMILIN1/CORO1A/TYROBP	MF
GO_MF_MM_BETA-TUBULIN_BINDING	GO_MF_MM_BETA-TUBULIN_BINDING	20	0.392041	1.02047	0.435498	0.778192	0.65493	5203	tags=30%, list=23%, signal=23%	RACGAP1/B4GALT1/TRPV4/HTT/TBCD/UXT	MF
GO_BP_MM_SYNAPTIC_TRANSMISSION_GLUTAMATERGIC	GO_BP_MM_SYNAPTIC_TRANSMISSION_GLUTAMATERGIC	18	-0.367633	-1.0142	0.435734	0.778192	0.65493	3781	tags=28%, list=17%, signal=23%	UNC13B/ADRB2/SLC17A7/UNC13A/GRIK2	BP
GO_MF_MM_EXTRACELLULAR_LIGAND-GATED_ION_CHANNEL_ACTIVITY	GO_MF_MM_EXTRACELLULAR_LIGAND-GATED_ION_CHANNEL_ACTIVITY	18	-0.367482	-1.01379	0.436198	0.778192	0.65493	3402	tags=33%, list=15%, signal=28%	GABRP/GABRE/GABRR2/GABRB1/CHRNA9/GABRA4	MF
GO_BP_MM_CELL_AGING	GO_BP_MM_CELL_AGING	26	0.36924	1.01863	0.436305	0.778192	0.65493	5059	tags=42%, list=22%, signal=33%	CDK1/TRP63/PML/ILK/MIF/ICAM1/NUP62/HTT/NPM1/BRCA2/MORC3	BP
GO_BP_MM_POSITIVE_REGULATION_OF_PHOSPHATIDYLINOSITOL_3-KINASE_CASCADE	GO_BP_MM_POSITIVE_REGULATION_OF_PHOSPHATIDYLINOSITOL_3-KINASE_CASCADE	30	0.356994	1.01574	0.436677	0.778192	0.65493	3272	tags=27%, list=15%, signal=23%	IGF1/SELP/ADORA3/CCL5/SEMA4D/FGR/SOX9/F2RL1	BP
GO_BP_MM_BLOOD_VESSEL_ENDOTHELIAL_CELL_MIGRATION	GO_BP_MM_BLOOD_VESSEL_ENDOTHELIAL_CELL_MIGRATION	10	-0.439814	-1.02691	0.436784	0.778192	0.65493	927	tags=30%, list=4%, signal=29%	SCARB1/SOX18/APOA1	BP
GO_MF_MM_RHO_GTPASE_BINDING	GO_MF_MM_RHO_GTPASE_BINDING	25	0.372561	1.01834	0.437	0.778192	0.65493	1656	tags=12%, list=7%, signal=11%	IQGAP3/ECT2/PAK3	MF
GO_CC_MM_SOLUBLE_FRACTION	GO_CC_MM_SOLUBLE_FRACTION	280	-0.219032	-1.00359	0.437674	0.778192	0.65493	4604	tags=22%, list=20%, signal=18%	ACACA/RND2/RASGRP4/WHRN/ACSL1/PCX/NANOG/PRKCZ/ME1/NOS3/WDR6/ID1/MAP3K11/GSTT1/PDE3A/GABBR1/ACTC1/PFKM/RHOB/ALDH5A1/GSTM2/AKR1C18/MAPK12/ADD3/MAPK3/MAPK8IP3/AKAP7/PCK1/ASPG/SORD/PRPS2/PRKAR2B/ACMSD/PECAM1/DHDH/CX3CL1/DDX5/LDHB/PYGM/DPYSL2/GPD1/DRD2/DUSP1/CALCOCO2/SLC2A4/CAMKK1/CAV1/RP1/DDC/DPP4/ALDH1A1/POR/ALOX5/MYO16/RAB3A/PHKG1/TPPP/CBS/HC/GCHFR/FN3K/CPA1/GYS2	CC
GO_BP_MM_OLFACTORY_BULB_DEVELOPMENT	GO_BP_MM_OLFACTORY_BULB_DEVELOPMENT	13	-0.404443	-1.01812	0.43771	0.778192	0.65493	4932	tags=31%, list=22%, signal=24%	PCNT/SKI/DPYSL2/SLIT1	BP
GO_BP_MM_POSITIVE_REGULATION_OF_SYNAPSE_ASSEMBLY	GO_BP_MM_POSITIVE_REGULATION_OF_SYNAPSE_ASSEMBLY	16	-0.380009	-1.01466	0.438242	0.778481	0.655173	2057	tags=19%, list=9%, signal=17%	NRXN1/EPHB1/OXTR	BP
GO_BP_MM_CALCIUM-INDEPENDENT_CELL-CELL_ADHESION	GO_BP_MM_CALCIUM-INDEPENDENT_CELL-CELL_ADHESION	16	0.413486	1.02164	0.438774	0.778767	0.655415	1044	tags=19%, list=5%, signal=18%	CLDN4/CLDN2/CLDN6	BP
GO_MF_MM_ADP_BINDING	GO_MF_MM_ADP_BINDING	18	0.401411	1.0193	0.439242	0.778942	0.655562	958	tags=11%, list=4%, signal=11%	TAP1/TAP2	MF
GO_BP_MM_BONE_DEVELOPMENT	GO_BP_MM_BONE_DEVELOPMENT	16	0.41285	1.02006	0.440834	0.781022	0.657313	1651	tags=19%, list=7%, signal=17%	SRD5A2/PTGER4/SH3PXD2B	BP
GO_BP_MM_REGULATION_OF_SMOOTHENED_SIGNALING_PATHWAY	GO_BP_MM_REGULATION_OF_SMOOTHENED_SIGNALING_PATHWAY	12	-0.413372	-1.01673	0.441773	0.781022	0.657313	8763	tags=83%, list=39%, signal=51%	RPGRIP1L/TULP3/RAB23/TCTN1/C2CD3/FGF10/PTCH1/GAS1/FUZ/FGFR2	BP
GO_CC_MM_HETEROTRIMERIC_G-PROTEIN_COMPLEX	GO_CC_MM_HETEROTRIMERIC_G-PROTEIN_COMPLEX	33	-0.312395	-1.00453	0.441875	0.781022	0.657313	6894	tags=45%, list=31%, signal=32%	GNA11/GNAZ/GNG2/GNAS/GNA14/GNG10/GNAQ/GNG11/GNG7/GNAO1/GM5741/RGS6/GNG4/RGS11/RGS9	CC
GO_BP_MM_POSITIVE_REGULATION_OF_PROTEIN_BINDING	GO_BP_MM_POSITIVE_REGULATION_OF_PROTEIN_BINDING	27	-0.328177	-1.00435	0.441899	0.781022	0.657313	6377	tags=44%, list=28%, signal=32%	EP300/PACS1/CTHRC1/ADD1/CAPRIN2/MFNG/PKD1/AKTIP/ARRB1/BAMBI/HERPUD1/VTN	BP
GO_CC_MM_CELL-CELL_JUNCTION	GO_CC_MM_CELL-CELL_JUNCTION	86	-0.256474	-1.00205	0.442602	0.781115	0.657391	6167	tags=40%, list=27%, signal=29%	PTPRK/CTNNA1/CDC42BPB/STX3/LDB1/PCDHB12/OCLN/NPHS2/VANGL2/HEPACAM/SGCA/PRKCZ/CTNNB1/CLDN5/TJP1/PKD2/PARD3/PRKD1/PCDH1/JUP/ADD3/FGFR4/CDH2/TMEM47/CDC42BPA/HEG1/FZD4/CADM1/PTPRM/FNDC1/TEK/PCDH12/CDH5/PTPRU	CC
GO_CC_MM_INSOLUBLE_FRACTION	GO_CC_MM_INSOLUBLE_FRACTION	48	-0.286743	-1.00226	0.442694	0.781115	0.657391	7868	tags=44%, list=35%, signal=29%	PRKAR1B/PDE4B/RAB6A/PTPRF/DAG1/RAB4A/PPP3CA/RAB2A/ARAF/CLIC5/CCDC88C/DMD/PLCB4/PDE3A/RASSF9/MAPK3/AKAP7/PRKAR2B/MYO16/RAB3A/GYS2	CC
GO_BP_MM_POSITIVE_REGULATION_OF_RECEPTOR-MEDIATED_ENDOCYTOSIS	GO_BP_MM_POSITIVE_REGULATION_OF_RECEPTOR-MEDIATED_ENDOCYTOSIS	10	-0.436934	-1.02018	0.444447	0.783221	0.659163	1983	tags=30%, list=9%, signal=27%	HIP1/SGIP1/VTN	BP
GO_BP_MM_MIDGUT_DEVELOPMENT	GO_BP_MM_MIDGUT_DEVELOPMENT	14	-0.39306	-1.01084	0.444631	0.783221	0.659163	2261	tags=50%, list=10%, signal=45%	HMGCS2/RXRA/CTNNB1/FOXF1/ALDH1A1/OTC/CPS1	BP
GO_CC_MM_CAJAL_BODY	GO_CC_MM_CAJAL_BODY	39	0.336102	1.00807	0.446232	0.785383	0.660982	5762	tags=31%, list=26%, signal=23%	OIP5/GEMIN6/TAF9/NOP58/NHP2/FBL/PRPF31/ZFP473/WRAP53/SNRPC/SMN1/CDK2	CC
GO_BP_MM_INTRACELLULAR_SIGNAL_TRANSDUCTION	GO_BP_MM_INTRACELLULAR_SIGNAL_TRANSDUCTION	229	-0.223183	-1.00096	0.448222	0.788226	0.663375	4710	tags=28%, list=21%, signal=22%	ADCY5/DNMBP/ADCY1/CSPG4/IGFBP5/RASGRP4/ADCY6/SH2B3/PRKCZ/STAC3/PLCE1/CHN1/UNC13B/PLCB4/DGKZ/ADCY9/PRKD1/ARHGEF12/ARHGEF4/CNIH3/NET1/DGKH/DGKG/PRKCH/PDK1/ASB11/PLCL1/PLCG1/NPR2/PRKD2/GUCY1A2/ARHGEF3/ASB14/SMAD7/CDC42BPA/CDC42BPG/RAPGEF5/PLCD4/ADCY4/RASGRP2/PREX2/ADCY8/MYZAP/UNC13A/DEPTOR/RASGRP3/TNS1/DCDC2B/DUSP1/RP1/RGS6/NPR1/PRKCE/GPR155/BMX/RGS11/RAPGEF4/GUCY2G/DCDC2A/PLCB1/DGKB/STMN2/RGS9	BP
GO_BP_MM_SMOOTH_MUSCLE_TISSUE_DEVELOPMENT	GO_BP_MM_SMOOTH_MUSCLE_TISSUE_DEVELOPMENT	15	-0.384303	-1.00757	0.448713	0.788431	0.663548	6063	tags=53%, list=27%, signal=39%	TIPARP/FOXP2/BMP4/PDGFRB/FOXP1/IHH/ENG/ITGA8	BP
GO_CC_MM_CYTOSKELETON	GO_CC_MM_CYTOSKELETON	270	-0.219146	-1.00034	0.450195	0.788855	0.663905	5513	tags=27%, list=24%, signal=21%	MYO10/FRMD5/WASF2/UBXN11/USH1C/SGCE/LMOD1/AVIL/LDB3/DMD/ADD1/SGCA/INPP5E/PLEKHH2/PTPN14/PPP1R9A/FRMPD1/DNMBP/ARHGAP39/SNTG2/CCDC39/KLHL3/TRIM36/TRIB2/NOS3/FARP2/CABP1/TRAF3IP1/SSH2/FRMD4A/MPRIP/PARD3/PPP2R2B/DST/MAP2K6/KITL/PARVB/TRIM9/ARHGAP26/TBCEL/FUZ/MACF1/ADD3/MAPK3/AMPH/S100A8/LRRC10/SNTB1/MAP6D1/SYNE1/FRMD6/SYNE2/TAOK2/MYL2/JMY/IVNS1ABP/MYO7B/PLEKHH1/CALCOCO2/ELMOD1/MARVELD1/SORBS3/S100A9/…	CC
GO_BP_MM_INTRACELLULAR_STEROID_HORMONE_RECEPTOR_SIGNALING_PATHWAY	GO_BP_MM_INTRACELLULAR_STEROID_HORMONE_RECEPTOR_SIGNALING_PATHWAY	13	-0.40066	-1.0086	0.450539	0.788855	0.663905	898	tags=46%, list=4%, signal=44%	THRAP3/MED1/MED13/MED4/MED12/CALCOCO1	BP
GO_BP_MM_HOMEOSTASIS_OF_NUMBER_OF_CELLS	GO_BP_MM_HOMEOSTASIS_OF_NUMBER_OF_CELLS	13	0.430932	1.01404	0.450561	0.788855	0.663905	1257	tags=15%, list=6%, signal=15%	GCNT4/BAK1	BP
GO_CC_MM_MOTILE_CILIUM	GO_CC_MM_MOTILE_CILIUM	11	-0.421363	-1.01039	0.450873	0.788855	0.663905	3852	tags=64%, list=17%, signal=53%	FOPNL/RSPH9/SPA17/WDR19/BBS1/MKKS/BBS2	CC
GO_CC_MM_NPBAF_COMPLEX	GO_CC_MM_NPBAF_COMPLEX	11	-0.421301	-1.01024	0.451156	0.788855	0.663905	494	tags=27%, list=2%, signal=27%	ARID1A/SMARCC2/SMARCA2	CC
GO_BP_MM_HOMEOSTASIS_OF_NUMBER_OF_CELLS_WITHIN_A_TISSUE	GO_BP_MM_HOMEOSTASIS_OF_NUMBER_OF_CELLS_WITHIN_A_TISSUE	21	0.383213	1.00869	0.451203	0.788855	0.663905	5390	tags=38%, list=24%, signal=29%	CSF1/CORO1A/ILDR2/TEX15/SASH3/CD7/BAX/RPA1	BP
GO_BP_MM_TRANSPORT	GO_BP_MM_TRANSPORT	381	-0.211913	-1.00049	0.451701	0.789071	0.664086	3440	tags=15%, list=15%, signal=13%	SLC5A3/ABCC9/GABRP/GRIA2/GRIK3/SLC7A4/GABRE/SLC5A5/ABCA9/NXF3/DIRC2/SEC14L1/SEC14L4/GRIA1/FEZ1/SLC25A36/DYNLRB2/ABCA8A/GRIK4/SLCO1A4/PITPNC1/SLC28A3/SLC19A3/GABRR2/SLCO2B1/CYBRD1/SLC29A1/SLC23A2/SLC12A1/NDUFB2/SLCO1A6/SLC23A1/SEC14L3/ABCG3/AQP11/AQP8/SLC25A27/SLC12A5/GABRB1/SLC4A5/ABCC2/AQP9/AQP1/SLCO1B2/SLC7A10/CHRNA9/GRIK2/SLC35F3/SLC4A10/TMED6/ALB/TTR/GABRA4/ABCC6/FABP1/SEC14L5/GRIN2B	BP
GO_CC_MM_PERICENTRIOLAR_MATERIAL	GO_CC_MM_PERICENTRIOLAR_MATERIAL	13	0.429675	1.01109	0.453723	0.789695	0.664611	6810	tags=46%, list=30%, signal=32%	LCK/TUBG1/CEP192/TCP1/CDK5RAP2/NEDD1	CC
GO_BP_MM_MULTICELLULAR_ORGANISM_GROWTH	GO_BP_MM_MULTICELLULAR_ORGANISM_GROWTH	46	0.323922	1.00195	0.453795	0.789695	0.664611	756	tags=9%, list=3%, signal=8%	STIL/IGF1/INSL6/CELA1	BP
GO_MF_MM_NEUROTRANSMITTER-SODIUM_SYMPORTER_ACTIVITY	GO_MF_MM_NEUROTRANSMITTER-SODIUM_SYMPORTER_ACTIVITY	12	0.438704	1.01262	0.454384	0.789695	0.664611	514	tags=17%, list=2%, signal=16%	SLC6A19/SLC6A12	MF
GO_MF_MM_ENZYME_REGULATOR_ACTIVITY	GO_MF_MM_ENZYME_REGULATOR_ACTIVITY	10	0.460236	1.0152	0.454428	0.789695	0.664611	6943	tags=60%, list=31%, signal=42%	GM5422/PSMD2/PSMD3/PSMD1/BRCC3/RAB3GAP2	MF
GO_BP_MM_NEGATIVE_REGULATION_OF_MITOTIC_CELL_CYCLE	GO_BP_MM_NEGATIVE_REGULATION_OF_MITOTIC_CELL_CYCLE	13	-0.399161	-1.00483	0.45483	0.789695	0.664611	7959	tags=62%, list=35%, signal=40%	SCRIB/PTPN3/BCL2/FOXC1/TRIM35/GAS1/DGKZ/CDKN1B	BP
GO_BP_MM_HAIR_FOLLICLE_DEVELOPMENT	GO_BP_MM_HAIR_FOLLICLE_DEVELOPMENT	35	0.341903	1.00302	0.454864	0.789695	0.664611	557	tags=9%, list=2%, signal=8%	WNT10A/INHBA/TRP63	BP
GO_BP_MM_ENDODERM_DEVELOPMENT	GO_BP_MM_ENDODERM_DEVELOPMENT	31	0.350194	1.00305	0.454889	0.789695	0.664611	3008	tags=13%, list=13%, signal=11%	GDF3/PAX9/ARC/WNT9A	BP
GO_BP_MM_RESPONSE_TO_PAIN	GO_BP_MM_RESPONSE_TO_PAIN	12	-0.409112	-1.00625	0.455059	0.789695	0.664611	5674	tags=50%, list=25%, signal=37%	GJA4/PRKCG/SLC6A2/KCNIP3/RET/CACNA1B	BP
GO_CC_MM_PEROXISOMAL_MATRIX	GO_CC_MM_PEROXISOMAL_MATRIX	13	-0.398638	-1.00351	0.45632	0.791231	0.665904	81	tags=15%, list=0%, signal=15%	GNPAT/FABP1	CC
GO_CC_MM_INTERMEDIATE_FILAMENT_CYTOSKELETON	GO_CC_MM_INTERMEDIATE_FILAMENT_CYTOSKELETON	34	0.34251	0.999909	0.458461	0.793905	0.668155	14	tags=3%, list=0%, signal=3%	KRT17	CC
GO_BP_MM_PROTEIN_HETEROTRIMERIZATION	GO_BP_MM_PROTEIN_HETEROTRIMERIZATION	11	0.446588	1.00943	0.458617	0.793905	0.668155	4142	tags=45%, list=18%, signal=37%	COL1A1/C1QTNF6/COL1A2/COL6A2/COL6A1	BP
GO_MF_MM_PHOSPHOLIPASE_C_ACTIVITY	GO_MF_MM_PHOSPHOLIPASE_C_ACTIVITY	19	-0.355208	-0.994026	0.460452	0.796427	0.670277	4031	tags=32%, list=18%, signal=26%	PLCE1/PLCB4/PLCL1/PLCG1/PLCD4/PLCB1	MF
GO_BP_MM_POSITIVE_REGULATION_OF_VASCULAR_ENDOTHELIAL_GROWTH_FACTOR_RECEPTOR_SIGNALING_PATHWAY	GO_BP_MM_POSITIVE_REGULATION_OF_VASCULAR_ENDOTHELIAL_GROWTH_FACTOR_RECEPTOR_SIGNALING_PATHWAY	14	-0.388118	-0.998128	0.460874	0.796502	0.670341	3257	tags=43%, list=14%, signal=37%	VEGFB/ANGPT1/PRKD2/VEGFA/FLT1/TEK	BP
GO_MF_MM_METALLOENDOPEPTIDASE_ACTIVITY	GO_MF_MM_METALLOENDOPEPTIDASE_ACTIVITY	91	0.28834	0.99769	0.46148	0.796564	0.670392	2396	tags=18%, list=11%, signal=16%	ADAMTS4/MMP10/MMP13/MMP7/ADAMTS12/ADAM8/MMP19/MMP12/MMP14/MMP3/ADAM12/MMP25/ADAMTS6/MMP27/ADAMTS2/ADAMTS3	MF
GO_BP_MM_POSITIVE_REGULATION_OF_HORMONE_SECRETION	GO_BP_MM_POSITIVE_REGULATION_OF_HORMONE_SECRETION	11	-0.417452	-1.00101	0.462001	0.796564	0.670392	6711	tags=55%, list=30%, signal=38%	CREB1/KISS1R/EDN3/SOX11/P2RY1/EDN1	BP
GO_BP_MM_WNT_RECEPTOR_SIGNALING_PATHWAY	GO_BP_MM_WNT_RECEPTOR_SIGNALING_PATHWAY	126	0.275838	0.997886	0.46215	0.796564	0.670392	3057	tags=13%, list=14%, signal=12%	KRT6A/WNT10A/CCNE1/CELA1/MYC/VAX2/WNT7A/WISP1/DRAXIN/WNT5A/FRZB/CCND1/WNT6/WNT3/KREMEN2/WNT9A/WNT7B	BP
GO_BP_MM_POSITIVE_REGULATION_OF_CELLULAR_PROTEIN_METABOLIC_PROCESS	GO_BP_MM_POSITIVE_REGULATION_OF_CELLULAR_PROTEIN_METABOLIC_PROCESS	10	0.456977	1.00801	0.462796	0.796564	0.670392	1806	tags=20%, list=8%, signal=18%	UHRF1/CSF1	BP
GO_BP_MM_POSITIVE_REGULATION_OF_RHO_GTPASE_ACTIVITY	GO_BP_MM_POSITIVE_REGULATION_OF_RHO_GTPASE_ACTIVITY	23	0.371846	0.998876	0.462802	0.796564	0.670392	1507	tags=13%, list=7%, signal=12%	ECT2/THY1/SEMA4D	BP
GO_BP_MM_HISTONE_H3-K4_METHYLATION	GO_BP_MM_HISTONE_H3-K4_METHYLATION	10	-0.429746	-1.0034	0.463474	0.797069	0.670818	10429	tags=70%, list=46%, signal=38%	PRDM9/WDR82/PAXIP1/DPY30/SETD1A/CXXC1/SETD1B	BP
GO_MF_MM_PHOSPHOTYROSINE_BINDING	GO_MF_MM_PHOSPHOTYROSINE_BINDING	17	0.399869	1.00217	0.464079	0.797297	0.671009	3287	tags=29%, list=15%, signal=25%	PTPN6/FGR/ZAP70/ACP2/SAMSN1	MF
GO_BP_MM_NEGATIVE_REGULATION_OF_CATALYTIC_ACTIVITY	GO_BP_MM_NEGATIVE_REGULATION_OF_CATALYTIC_ACTIVITY	16	-0.372625	-0.99494	0.46462	0.797297	0.671009	3663	tags=31%, list=16%, signal=26%	DGKZ/SCG5/ANGPTL3/NOTCH1/TXNIP	BP
GO_MF_MM_PHOSPHATIDYLINOSITOL-4_5-BISPHOSPHATE_BINDING	GO_MF_MM_PHOSPHATIDYLINOSITOL-4_5-BISPHOSPHATE_BINDING	21	-0.345618	-0.992642	0.465067	0.797297	0.671009	5999	tags=43%, list=27%, signal=31%	SESTD1/TULP1/SYTL2/CHMP3/FCHO2/RPH3A/PARD3/MYO1B/PLCB1	MF
GO_BP_MM_TRANSMEMBRANE_TRANSPORT	GO_BP_MM_TRANSMEMBRANE_TRANSPORT	335	-0.214008	-0.998444	0.465121	0.797297	0.671009	4501	tags=24%, list=20%, signal=20%	KCNC2/SLC17A5/SLC22A1/PKD1L3/NALCN/SPNS1/SFXN4/KCNV2/SLC16A2/SLC35E3/KCNS3/PKD2/SLC25A47/SLCO2A1/KCNB1/SLC12A6/ABCB1A/KCNQ4/SLC9A6/SLC5A3/ABCC9/TRPC1/CLCN2/SLC2A12/SLC9A4/KCNC3/SLC7A4/SLC5A5/SLC8A3/ITPR2/SLC26A10/TRPC6/RYR3/SLC16A9/SLC22A5/SPNS2/CATSPER3/PANX2/KCNH6/SLC22A20/SLC25A36/KCNQ5/SFXN2/SLC17A7/SLCO1A4/SLC25A23/SLC16A11/SLC19A3/SLC22A17/KCND2/SLC13A4/SLCO2B1/TRPM4/SLC22A7/TPCN1/KCND3/SLC…	BP
GO_BP_MM_PHOSPHOLIPID_CATABOLIC_PROCESS	GO_BP_MM_PHOSPHOLIPID_CATABOLIC_PROCESS	12	-0.405516	-0.997402	0.46586	0.797913	0.671528	2923	tags=42%, list=13%, signal=36%	ANGPTL3/PLCG1/PLA2G4B/PLA2G1B/APOA2	BP
GO_BP_MM_POSITIVE_REGULATION_OF_EPITHELIAL_CELL_MIGRATION	GO_BP_MM_POSITIVE_REGULATION_OF_EPITHELIAL_CELL_MIGRATION	14	-0.386241	-0.993301	0.46729	0.799712	0.673042	4023	tags=43%, list=18%, signal=35%	HYAL1/PPM1F/PLCG1/BMPR2/PRKCE/AQP1	BP
GO_BP_MM_NEGATIVE_REGULATION_OF_EPITHELIAL_TO_MESENCHYMAL_TRANSITION	GO_BP_MM_NEGATIVE_REGULATION_OF_EPITHELIAL_TO_MESENCHYMAL_TRANSITION	10	-0.428038	-0.999412	0.4678	0.799935	0.673229	5240	tags=60%, list=23%, signal=46%	NKX2-1/DAB2IP/FOXA1/SFRP2/TGFBR3/EFNA1	BP
GO_MF_MM_CYCLIN_BINDING	GO_MF_MM_CYCLIN_BINDING	14	0.417087	0.998513	0.468265	0.80008	0.673351	233	tags=7%, list=1%, signal=7%	CDK1	MF
GO_CC_MM_TCTN-B9D_COMPLEX	GO_CC_MM_TCTN-B9D_COMPLEX	11	-0.414518	-0.993973	0.470341	0.802714	0.675569	8763	tags=64%, list=39%, signal=39%	TCTN1/KCTD10/MKS1/TCTN2/TMEM216/CC2D2A/TMEM231	CC
GO_MF_MM_MAP_KINASE_KINASE_KINASE_ACTIVITY	GO_MF_MM_MAP_KINASE_KINASE_KINASE_ACTIVITY	16	-0.371029	-0.990678	0.47066	0.802714	0.675569	8281	tags=56%, list=37%, signal=36%	MAP3K2/MAP3K12/MAP3K10/MAP3K4/MAP3K3/MAP3K11/MAP3K5/MAP3K6/MAP3K13	MF
GO_BP_MM_ACTIVATION_OF_PHOSPHOLIPASE_C_ACTIVITY	GO_BP_MM_ACTIVATION_OF_PHOSPHOLIPASE_C_ACTIVITY	11	-0.414304	-0.993462	0.471038	0.802714	0.675569	3285	tags=36%, list=15%, signal=31%	DLC1/ANG/AGT/NMUR1	BP
GO_BP_MM_CELLULAR_RESPONSE_TO_GLUCOSE_STARVATION	GO_BP_MM_CELLULAR_RESPONSE_TO_GLUCOSE_STARVATION	13	0.423842	0.997362	0.471459	0.802714	0.675569	7903	tags=69%, list=35%, signal=45%	NUAK2/ASNS/SLC2A1/HSPA5/MYBBP1A/TRP53/RRP8/GCK/HIGD1A	BP
GO_BP_MM_TRNA_AMINOACYLATION	GO_BP_MM_TRNA_AMINOACYLATION	13	0.4237	0.997026	0.471714	0.802714	0.675569	6502	tags=54%, list=29%, signal=38%	TARS/AARS/FARSA/EPRS/QARS/EARS2/DARS2	BP
GO_MF_MM_SUBSTRATE-SPECIFIC_TRANSMEMBRANE_TRANSPORTER_ACTIVITY	GO_MF_MM_SUBSTRATE-SPECIFIC_TRANSMEMBRANE_TRANSPORTER_ACTIVITY	10	-0.426268	-0.995278	0.473095	0.804302	0.676905	5027	tags=40%, list=22%, signal=31%	SLC2A8/SLC2A12/SLC2A4/SLC2A5	MF
GO_BP_MM_MAMMARY_GLAND_DEVELOPMENT	GO_BP_MM_MAMMARY_GLAND_DEVELOPMENT	24	-0.330967	-0.984892	0.473526	0.804302	0.676905	4082	tags=38%, list=18%, signal=31%	TBX3/NTN1/PGR/IRS2/LEF1/IGF1R/IRS1/CAV1/NOTCH4	BP
GO_BP_MM_POSITIVE_REGULATION_OF_JAK-STAT_CASCADE	GO_BP_MM_POSITIVE_REGULATION_OF_JAK-STAT_CASCADE	10	0.452553	0.998252	0.473964	0.804302	0.676905	2181	tags=20%, list=10%, signal=18%	IL6/AGAP2	BP
GO_MF_MM_1-PHOSPHATIDYLINOSITOL_BINDING	GO_MF_MM_1-PHOSPHATIDYLINOSITOL_BINDING	12	-0.402745	-0.990587	0.474175	0.804302	0.676905	61	tags=33%, list=0%, signal=33%	PLEKHA3/ZFYVE1/WDFY3/MCF2L	MF
GO_CC_MM_RUFFLE_MEMBRANE	GO_CC_MM_RUFFLE_MEMBRANE	40	0.32815	0.988881	0.475025	0.805095	0.677573	4869	tags=30%, list=22%, signal=24%	AIF1/PLEK/PDPN/DDX58/FGR/ITGA5/FGD2/CFL1/TRPV4/EPHA2/LCP1/FERMT1	CC
GO_BP_MM_EYE_PHOTORECEPTOR_CELL_DEVELOPMENT	GO_BP_MM_EYE_PHOTORECEPTOR_CELL_DEVELOPMENT	10	-0.425183	-0.992746	0.47585	0.805844	0.678203	7147	tags=50%, list=32%, signal=34%	PAX6/TULP1/RPGR/VEGFA/RORB	BP
GO_MF_MM_HYALURONIC_ACID_BINDING	GO_MF_MM_HYALURONIC_ACID_BINDING	17	0.395909	0.992245	0.476417	0.806156	0.678465	1329	tags=18%, list=6%, signal=17%	VCAN/HMMR/TNFAIP6	MF
GO_BP_MM_MUSCLE_CONTRACTION	GO_BP_MM_MUSCLE_CONTRACTION	26	-0.323492	-0.981189	0.47838	0.808827	0.680713	4288	tags=27%, list=19%, signal=22%	TAZ/TRIM63/TTN/FXYD1/ACTC1/MYH7/MYH6	BP
GO_BP_MM_PHOTOTRANSDUCTION	GO_BP_MM_PHOTOTRANSDUCTION	13	0.420688	0.989939	0.4806	0.811511	0.682972	2509	tags=38%, list=11%, signal=34%	CABP4/GNAT2/RRH/OPN3/GUCA1A	BP
GO_BP_MM_POSITIVE_REGULATION_OF_GLUCOSE_IMPORT	GO_BP_MM_POSITIVE_REGULATION_OF_GLUCOSE_IMPORT	17	-0.362055	-0.983088	0.480738	0.811511	0.682972	3466	tags=53%, list=15%, signal=45%	MGEA5/INSR/GPC3/IRS2/C1QTNF2/SLC1A2/ADIPOQ/CREBL2/IRS1	BP
GO_BP_MM_RESPONSE_TO_VITAMIN_A	GO_BP_MM_RESPONSE_TO_VITAMIN_A	14	-0.382059	-0.982545	0.481761	0.812563	0.683857	3075	tags=29%, list=14%, signal=25%	SFTPC/TSHB/MMP9/CYP1A1	BP
GO_BP_MM_POSITIVE_REGULATION_OF_NITRIC-OXIDE_SYNTHASE_ACTIVITY	GO_BP_MM_POSITIVE_REGULATION_OF_NITRIC-OXIDE_SYNTHASE_ACTIVITY	10	0.449374	0.99124	0.48263	0.812563	0.683857	6469	tags=50%, list=29%, signal=36%	HTR2B/AGTR2/GCH1/APOE/ESR1	BP
GO_BP_MM_INTRINSIC_APOPTOTIC_SIGNALING_PATHWAY_IN_RESPONSE_TO_ENDOPLASMIC_RETICULUM_STRESS	GO_BP_MM_INTRINSIC_APOPTOTIC_SIGNALING_PATHWAY_IN_RESPONSE_TO_ENDOPLASMIC_RETICULUM_STRESS	10	0.449314	0.991106	0.48278	0.812563	0.683857	3034	tags=30%, list=13%, signal=26%	BAK1/CASP12/CHAC1	BP
GO_CC_MM_NBAF_COMPLEX	GO_CC_MM_NBAF_COMPLEX	11	-0.410295	-0.983849	0.482949	0.812563	0.683857	494	tags=27%, list=2%, signal=27%	ARID1A/SMARCC2/SMARCA2	CC
GO_MF_MM_CYSTEINE-TYPE_ENDOPEPTIDASE_INHIBITOR_ACTIVITY	GO_MF_MM_CYSTEINE-TYPE_ENDOPEPTIDASE_INHIBITOR_ACTIVITY	22	0.369951	0.983525	0.483292	0.812563	0.683857	2373	tags=32%, list=11%, signal=28%	CST7/CAMP/PTTG1/CSTB/STFA2/NGP/STFA3	MF
GO_CC_MM_CYTOSOLIC_SMALL_RIBOSOMAL_SUBUNIT	GO_CC_MM_CYTOSOLIC_SMALL_RIBOSOMAL_SUBUNIT	32	0.341062	0.983406	0.484564	0.814052	0.68511	14839	tags=100%, list=66%, signal=34%	RPS13-PS2/RPS10-PS1/RPS26-PS1/RPS18/RPS13/RPSA/RPS20/MRPS7/RPS11/RPS7/RPS15A/GM9493/RPS27A/RPS14/RPS16/RPS23/RPS12/RPS5/RPS25/RPS28/RPS17/RPS19/RPS3/RPS24/GM11353/RPS4X/RPS10/RPS9/RPS29/GM10263/RPS21/RPS15	CC
GO_CC_MM_DYSTROPHIN-ASSOCIATED_GLYCOPROTEIN_COMPLEX	GO_CC_MM_DYSTROPHIN-ASSOCIATED_GLYCOPROTEIN_COMPLEX	11	0.436638	0.986935	0.486076	0.815941	0.6867	1946	tags=27%, list=9%, signal=25%	KCNJ10/KRT19/CAV3	CC
GO_MF_MM_SEQUENCE-SPECIFIC_DNA_BINDING	GO_MF_MM_SEQUENCE-SPECIFIC_DNA_BINDING	425	-0.208431	-0.994228	0.48957	0.821152	0.691085	3254	tags=18%, list=14%, signal=16%	HOXB4/RERE/NKX2-9/FOXO6/RORA/LBX1/HIST1H2AC/FOXN3/AHR/SNAI2/IRX3/DMRTC2/BARHL1/HSF4/THRA/IRX2/FOXP1/NOTCH1/LEF1/NR3C2/ETS2/FOXO1/ERG/POU2F3/BACH2/IRX5/FOXF1/HOXA7/MEOX1/THRB/ZHX3/NR4A2/SIX5/KLF2/NR2F1/HIST3H2A/HIST1H2BC/CREBL2/SOX13/FOXO3/HOXA5/ETV1/HOXA6/PITX3/GATA2/RORB/HIST2H2BE/SIX4/PKNOX2/FOXO4/HLF/CUX2/ASCL1/SOX18/CALCOCO1/SOX7/FOXD4/TEF/NR1I2/EN2/RAX/EPAS1/HIST1H2BB/HNF1A/HIST1H2AL/BSX/HIS…	MF
GO_BP_MM_RESPONSE_TO_OXIDATIVE_STRESS	GO_BP_MM_RESPONSE_TO_OXIDATIVE_STRESS	100	0.280283	0.982589	0.490955	0.821849	0.691673	4857	tags=25%, list=22%, signal=20%	UPK3BL/GATM/LCN2/HMOX1/MMP14/SLC7A11/SRXN1/PRDX5/MT3/PTGS2/VRK2/PTGS1/MPO/CLU/G6PDX/TLR4/SOD2/PSMB5/GPX7/TXNRD1/JAK2/GPX2/PRDX3/TPM4/RGS14	BP
GO_BP_MM_EARLY_ENDOSOME_TO_LATE_ENDOSOME_TRANSPORT	GO_BP_MM_EARLY_ENDOSOME_TO_LATE_ENDOSOME_TRANSPORT	12	-0.396836	-0.976053	0.492301	0.821849	0.691673	10573	tags=83%, list=47%, signal=44%	ANKRD27/LMTK2/SNX16/HOOK2/KIF16B/RAB7/HOOK3/FAM160A2/PIK3C3/AKTIP	BP
GO_MF_MM_NAD-DEPENDENT_HISTONE_DEACETYLASE_ACTIVITY_H3-K9_SPECIFIC	GO_MF_MM_NAD-DEPENDENT_HISTONE_DEACETYLASE_ACTIVITY_H3-K9_SPECIFIC	12	-0.396826	-0.976029	0.492323	0.821849	0.691673	4220	tags=42%, list=19%, signal=34%	HDAC8/HDAC4/HDAC7/SIRT1/HDAC11	MF
GO_BP_MM_NEGATIVE_REGULATION_OF_DNA_DAMAGE_RESPONSE_SIGNAL_TRANSDUCTION_BY_P53_CLASS_MEDIATOR	GO_BP_MM_NEGATIVE_REGULATION_OF_DNA_DAMAGE_RESPONSE_SIGNAL_TRANSDUCTION_BY_P53_CLASS_MEDIATOR	11	0.434252	0.981544	0.492733	0.821849	0.691673	5236	tags=55%, list=23%, signal=42%	TWIST1/SNAI1/MIF/CD44/PSMD10/CD74	BP
GO_BP_MM_MORPHOGENESIS_OF_EMBRYONIC_EPITHELIUM	GO_BP_MM_MORPHOGENESIS_OF_EMBRYONIC_EPITHELIUM	11	-0.407179	-0.976375	0.493249	0.821849	0.691673	4154	tags=36%, list=18%, signal=30%	CTNNB1/JUP/JAG2/FGFR2	BP
GO_BP_MM_NEGATIVE_REGULATION_OF_PROTEIN_UBIQUITINATION	GO_BP_MM_NEGATIVE_REGULATION_OF_PROTEIN_UBIQUITINATION	19	0.380228	0.977232	0.493536	0.821849	0.691673	2185	tags=16%, list=10%, signal=14%	GBP4/TNFAIP3/ARRB2	BP
GO_BP_MM_MITOCHONDRION_ORGANIZATION	GO_BP_MM_MITOCHONDRION_ORGANIZATION	37	-0.294419	-0.973225	0.493661	0.821849	0.691673	3410	tags=16%, list=15%, signal=14%	CEBPA/SLC22A5/PPARGC1A/CAV2/EPAS1/RAB3A	BP
GO_BP_MM_ESTABLISHMENT_OF_EPITHELIAL_CELL_POLARITY	GO_BP_MM_ESTABLISHMENT_OF_EPITHELIAL_CELL_POLARITY	10	-0.418871	-0.978007	0.493995	0.821849	0.691673	5222	tags=50%, list=23%, signal=38%	VANGL2/FBF1/FRMD4A/PARD3/CYTH3	BP
GO_BP_MM_BONE_MORPHOGENESIS	GO_BP_MM_BONE_MORPHOGENESIS	16	-0.364693	-0.97376	0.49404	0.821849	0.691673	6039	tags=62%, list=27%, signal=46%	LTBP3/RARG/LRP5/SP5/SKI/MSX1/SFRP2/FGFR2/CITED2/FGFR3	BP
GO_MF_MM_PROTEIN_C-TERMINUS_BINDING	GO_MF_MM_PROTEIN_C-TERMINUS_BINDING	138	-0.234068	-0.984306	0.494226	0.821849	0.691673	3733	tags=20%, list=17%, signal=16%	KCNK3/DGKZ/RABAC1/PEX26/DST/PFKM/FOXN3/SIRT1/AMPH/AKAP7/PEX10/PEX6/MID1IP1/FIGN/KCNIP3/CADM1/PLEKHB1/RBFOX1/SLC9A3R2/SHANK3/CLIC6/CALCOCO1/RAB3A/SHANK2/MCHR1/HPCAL4/ATP2B2	MF
GO_BP_MM_APOPTOTIC_MITOCHONDRIAL_CHANGES	GO_BP_MM_APOPTOTIC_MITOCHONDRIAL_CHANGES	14	0.40833	0.977549	0.494281	0.821849	0.691673	5578	tags=29%, list=25%, signal=22%	BID/HK2/BAX/PPIF	BP
GO_MF_MM_SMAD_BINDING	GO_MF_MM_SMAD_BINDING	38	0.326978	0.975774	0.495564	0.823332	0.692921	2056	tags=13%, list=9%, signal=12%	HMGA2/COL3A1/COL5A2/PML/COL1A2	MF
GO_MF_MM_E-BOX_BINDING	GO_MF_MM_E-BOX_BINDING	20	-0.340561	-0.965594	0.500461	0.830417	0.698883	7023	tags=65%, list=31%, signal=45%	LMO2/GATA3/SREBF2/BMYC/TCF21/ZEB1/TCF4/ASCL2/BHLHE41/TFAP4/TAL1/PER1/ASCL1	MF
GO_BP_MM_POSITIVE_REGULATION_OF_REACTIVE_OXYGEN_SPECIES_METABOLIC_PROCESS	GO_BP_MM_POSITIVE_REGULATION_OF_REACTIVE_OXYGEN_SPECIES_METABOLIC_PROCESS	17	0.388281	0.973128	0.501006	0.830417	0.698883	4279	tags=35%, list=19%, signal=29%	THBS1/DUOXA1/PTK2B/TSPO/TGFBR2/XDH	BP
GO_BP_MM_DEVELOPMENTAL_PIGMENTATION	GO_BP_MM_DEVELOPMENTAL_PIGMENTATION	10	-0.416767	-0.973095	0.501012	0.830417	0.698883	7765	tags=70%, list=35%, signal=46%	BCL2L11/BLOC1S5/GNA11/BCL2/GNAQ/EDNRB/KIT	BP
GO_BP_MM_PHOSPHOLIPASE_C-ACTIVATING_G-PROTEIN_COUPLED_RECEPTOR_SIGNALING_PATHWAY	GO_BP_MM_PHOSPHOLIPASE_C-ACTIVATING_G-PROTEIN_COUPLED_RECEPTOR_SIGNALING_PATHWAY	14	-0.376579	-0.968451	0.501503	0.830578	0.699018	2648	tags=36%, list=12%, signal=32%	PLCE1/CXCR2/AGTR1A/NMUR1/NPR3	BP
GO_BP_MM_PROTEIN_PROCESSING	GO_BP_MM_PROTEIN_PROCESSING	39	0.323946	0.971613	0.502258	0.831174	0.69952	2890	tags=18%, list=13%, signal=16%	CPZ/MYC/CASP1/CASP3/ADAMTS2/ADAMTS3/CASP7	BP
GO_CC_MM_INTEGRATOR_COMPLEX	GO_CC_MM_INTEGRATOR_COMPLEX	11	0.430242	0.972479	0.503587	0.832719	0.700821	12826	tags=100%, list=57%, signal=43%	INTS2/INTS7/INTS6/INTS12/INTS5/INTS9/INTS1/INTS8/INTS4/INTS3/INTS10	CC
GO_BP_MM_POSITIVE_REGULATION_OF_SMOOTHENED_SIGNALING_PATHWAY	GO_BP_MM_POSITIVE_REGULATION_OF_SMOOTHENED_SIGNALING_PATHWAY	16	0.391832	0.968134	0.504912	0.834254	0.702113	3008	tags=31%, list=13%, signal=27%	SFRP1/PRRX2/FGF9/PRRX1/WNT9A	BP
GO_MF_MM_FMN_BINDING	GO_MF_MM_FMN_BINDING	11	0.429387	0.970548	0.505695	0.834893	0.70265	2002	tags=18%, list=9%, signal=17%	CREG2/NOS2	MF
GO_BP_MM_CENTROSOME_ORGANIZATION	GO_BP_MM_CENTROSOME_ORGANIZATION	18	0.380476	0.966136	0.507947	0.837953	0.705226	6413	tags=44%, list=28%, signal=32%	PLK1/HAUS6/UXT/HAUS5/HAUS8/CKAP5/CDK5RAP2/HAUS2	BP
GO_BP_MM_REGULATION_OF_PROTEIN_CATABOLIC_PROCESS	GO_BP_MM_REGULATION_OF_PROTEIN_CATABOLIC_PROCESS	15	0.396428	0.965124	0.509047	0.838622	0.705788	4757	tags=40%, list=21%, signal=32%	GM5422/CHEK2/PSMD2/PSMD3/PSMD1/ARNTL	BP
GO_BP_MM_NEUROBLAST_PROLIFERATION	GO_BP_MM_NEUROBLAST_PROLIFERATION	12	0.419438	0.968146	0.509149	0.838622	0.705788	1199	tags=17%, list=5%, signal=16%	RACGAP1/ACSL6	BP
GO_BP_MM_ENDOCHONDRAL_OSSIFICATION	GO_BP_MM_ENDOCHONDRAL_OSSIFICATION	18	-0.348177	-0.960532	0.509904	0.839209	0.706283	579	tags=39%, list=3%, signal=38%	GNAS/FGF18/MEF2C/PTHLH/BMP4/BMP6/CBS	BP
GO_BP_MM_AUDITORY_RECEPTOR_CELL_DIFFERENTIATION	GO_BP_MM_AUDITORY_RECEPTOR_CELL_DIFFERENTIATION	11	-0.401299	-0.962277	0.510757	0.839909	0.706872	7100	tags=64%, list=32%, signal=44%	GRXCR1/DLL1/USH1C/HES1/JAG1/MYO6/MCOLN3	BP
GO_MF_MM_DYNEIN_BINDING	GO_MF_MM_DYNEIN_BINDING	11	-0.401179	-0.961989	0.511128	0.839909	0.706872	10	tags=27%, list=0%, signal=27%	DNAAF1/PPP1R42/SNCA	MF
GO_CC_MM_GAP_JUNCTION	GO_CC_MM_GAP_JUNCTION	13	0.41005	0.964908	0.513221	0.842691	0.709213	2909	tags=31%, list=13%, signal=27%	GJD3/GJB3/PANX1/GJA1	CC
GO_MF_MM_PROTEIN_DIMERIZATION_ACTIVITY	GO_MF_MM_PROTEIN_DIMERIZATION_ACTIVITY	97	0.277853	0.97003	0.514401	0.843971	0.71029	2471	tags=13%, list=11%, signal=12%	BATF2/ATF3/BATF3/CEBPE/NFIL3/HPSE/DAO/CREB3L3/TFAP2A/BATF/GARS/CREB3L1/PRDX5	MF
GO_BP_MM_EMBRYONIC_CAMERA-TYPE_EYE_DEVELOPMENT	GO_BP_MM_EMBRYONIC_CAMERA-TYPE_EYE_DEVELOPMENT	10	0.43675	0.963392	0.515502	0.845118	0.711256	3170	tags=20%, list=14%, signal=17%	ALDH1A3/PPP1R13L	BP
GO_MF_MM_FOLIC_ACID_BINDING	GO_MF_MM_FOLIC_ACID_BINDING	11	0.425553	0.961881	0.516143	0.845428	0.711516	1556	tags=27%, list=7%, signal=25%	FOLR2/TYMS/FOLR1	MF
GO_BP_MM_POSITIVE_REGULATION_OF_RELEASE_OF_SEQUESTERED_CALCIUM_ION_INTO_CYTOSOL	GO_BP_MM_POSITIVE_REGULATION_OF_RELEASE_OF_SEQUESTERED_CALCIUM_ION_INTO_CYTOSOL	11	0.42544	0.961626	0.516494	0.845428	0.711516	940	tags=27%, list=4%, signal=26%	XCL1/THY1/BDKRB1	BP
GO_BP_MM_RESPONSE_TO_TOXIN	GO_BP_MM_RESPONSE_TO_TOXIN	65	0.293981	0.965015	0.517568	0.846528	0.712442	3607	tags=23%, list=16%, signal=19%	CCNB1/CCL3/CDK1/LCN2/CYP1B1/CASP1/CCL5/SLC7A11/NUPR1/SLC6A14/ASNS/ARNT2/TLR4/HTR1D/SLC30A4	BP
GO_CC_MM_SWI_SNF_COMPLEX	GO_CC_MM_SWI_SNF_COMPLEX	12	-0.388698	-0.956036	0.518632	0.847093	0.712918	494	tags=58%, list=2%, signal=57%	SMARCD1/ARID1B/SMARCE1/SMARCD2/ARID1A/SMARCC2/SMARCA2	CC
GO_BP_MM_ARTERY_MORPHOGENESIS	GO_BP_MM_ARTERY_MORPHOGENESIS	20	-0.336215	-0.953274	0.518719	0.847093	0.712918	5746	tags=50%, list=26%, signal=37%	FOXC1/HOXA1/TBX1/WNT11/HES1/ANGPTL3/SMAD7/VEGFA/ENG/APOB	BP
GO_BP_MM_NEGATIVE_REGULATION_OF_CELL_MIGRATION	GO_BP_MM_NEGATIVE_REGULATION_OF_CELL_MIGRATION	59	-0.264947	-0.965069	0.521589	0.850579	0.715852	3352	tags=27%, list=15%, signal=23%	EPHA1/ROBO4/DLC1/NISCH/EGFL7/SFRP2/MAGI2/CITED2/DPEP1/DRD2/ENG/TRP53INP1/ARAP3/TIE1/ACVRL1/PTPRU	BP
GO_BP_MM_LIPID_CATABOLIC_PROCESS	GO_BP_MM_LIPID_CATABOLIC_PROCESS	57	0.299476	0.961212	0.521972	0.850579	0.715852	2004	tags=12%, list=9%, signal=11%	PLA1A/LIPN/PLA2G2E/PLA2G7/PLD4/PLA2G5/PLB1	BP
GO_MF_MM_ATPASE_BINDING	GO_MF_MM_ATPASE_BINDING	21	-0.331564	-0.952279	0.522065	0.850579	0.715852	1337	tags=24%, list=6%, signal=22%	PKD2/PEX26/FXYD7/RAB3A/ALDOB	MF
GO_BP_MM_HISTONE_H2A_ACETYLATION	GO_BP_MM_HISTONE_H2A_ACETYLATION	12	-0.387263	-0.952507	0.523361	0.851427	0.716565	9825	tags=58%, list=44%, signal=33%	YEATS4/EP400/BRD8/TRRAP/MEAF6/ING3/EPC1	BP
GO_BP_MM_CELLULAR_RESPIRATION	GO_BP_MM_CELLULAR_RESPIRATION	11	0.422744	0.955531	0.524001	0.851427	0.716565	8413	tags=55%, list=37%, signal=34%	SLC25A13/TBRG4/NDUFS4/FASTKD2/FASTKD3/NFATC4	BP
GO_BP_MM_CELLULAR_IRON_ION_HOMEOSTASIS	GO_BP_MM_CELLULAR_IRON_ION_HOMEOSTASIS	23	-0.324087	-0.952825	0.524141	0.851427	0.716565	182	tags=9%, list=1%, signal=9%	HAMP/ALAS2	BP
GO_MF_MM_SIGNAL_TRANSDUCER_ACTIVITY	GO_MF_MM_SIGNAL_TRANSDUCER_ACTIVITY	185	0.256877	0.97167	0.524204	0.851427	0.716565	3243	tags=17%, list=14%, signal=15%	HMMR/BST2/ECT2/STAT1/OMP/LGALS1/HMOX1/STAT2/PASK/GNG3/CD3E/KIF5C/GNAT2/LITAF/ARNTL2/AHRR/GNA15/ARL5C/HIF1A/SH2B2/NPAS2/PTK2B/MALT1/TICAM2/RHOC/NPAS4/GJA1/ILK/PLCG2/PLCL2/NEK6/ARNT2	MF
GO_BP_MM_NEGATIVE_REGULATION_OF_INSULIN_RECEPTOR_SIGNALING_PATHWAY	GO_BP_MM_NEGATIVE_REGULATION_OF_INSULIN_RECEPTOR_SIGNALING_PATHWAY	21	0.362531	0.954249	0.524847	0.851575	0.71669	897	tags=10%, list=4%, signal=9%	SOCS1/SOCS3	BP
GO_BP_MM_NEGATIVE_REGULATION_OF_TRANSLATION	GO_BP_MM_NEGATIVE_REGULATION_OF_TRANSLATION	29	-0.306227	-0.953938	0.525492	0.851575	0.71669	5008	tags=31%, list=22%, signal=24%	TSC1/RBM4B/CIRBP/IGFBP5/CAPRIN2/PAIP2/GRB7/ANG/NANOS1	BP
GO_BP_MM_TERMINATION_OF_G-PROTEIN_COUPLED_RECEPTOR_SIGNALING_PATHWAY	GO_BP_MM_TERMINATION_OF_G-PROTEIN_COUPLED_RECEPTOR_SIGNALING_PATHWAY	35	0.325844	0.955907	0.525647	0.851575	0.71669	496	tags=9%, list=2%, signal=8%	RGS8/RGS16/RGS1	BP
GO_BP_MM_REGULATION_OF_GENE_EXPRESSION_BY_GENETIC_IMPRINTING	GO_BP_MM_REGULATION_OF_GENE_EXPRESSION_BY_GENETIC_IMPRINTING	11	-0.396368	-0.950452	0.525914	0.851575	0.71669	9762	tags=73%, list=43%, signal=41%	GSK3A/DNMT3A/GSK3B/CTCF/MECP2/KDM1B/DNMT3B/KCNQ1	BP
GO_BP_MM_NEURON_PROJECTION_DEVELOPMENT	GO_BP_MM_NEURON_PROJECTION_DEVELOPMENT	67	0.290835	0.959568	0.527066	0.852003	0.71705	1744	tags=9%, list=8%, signal=8%	IL6/CHL1/AREG/RUNX3/LAMA1/PHGDH	BP
GO_CC_MM_MITOCHONDRIAL_MATRIX	GO_CC_MM_MITOCHONDRIAL_MATRIX	120	-0.235745	-0.971306	0.527066	0.852003	0.71705	5575	tags=25%, list=25%, signal=19%	HMGCS2/CARS2/AK4/HARS2/PCCA/PCCB/TST/SIRT4/HAGH/MCCC1/MUT/SIRT5/SIRT3/ACADM/PPM1K/GRPEL2/IVD/MCCC2/PDK1/HSPA1B/ABAT/ALDH2/ALAS1/PRODH/ALDH4A1/PDK2/ACSS1/OTC/CBR2/ALAS2	CC
GO_BP_MM_BLASTOCYST_DEVELOPMENT	GO_BP_MM_BLASTOCYST_DEVELOPMENT	18	0.374748	0.951591	0.527494	0.852003	0.71705	5432	tags=33%, list=24%, signal=25%	DMBT1/SPIC/PSMC4/NASP/PSMC3/ELF3	BP
GO_BP_MM_DNA-DEPENDENT_TRANSCRIPTION_INITIATION	GO_BP_MM_DNA-DEPENDENT_TRANSCRIPTION_INITIATION	30	-0.303088	-0.952787	0.52809	0.852003	0.71705	2758	tags=17%, list=12%, signal=15%	HIST1H4J/HIST1H4K/HIST2H4/HIST1H4C/HIST1H4H	BP
GO_BP_MM_MYELINATION	GO_BP_MM_MYELINATION	32	0.330848	0.953957	0.528201	0.852003	0.71705	3921	tags=22%, list=17%, signal=18%	POU3F1/EGR2/HEXB/MYO5A/LPAR1/MAL/DHH	BP
GO_BP_MM_REGULATION_OF_PROTEIN_KINASE_ACTIVITY	GO_BP_MM_REGULATION_OF_PROTEIN_KINASE_ACTIVITY	16	0.384549	0.950139	0.528912	0.852496	0.717465	4205	tags=31%, list=19%, signal=25%	ECT2/TNFRSF4/FGR/SLC9A3R1/PRKAR2A	BP
GO_MF_MM_GDP_BINDING	GO_MF_MM_GDP_BINDING	27	0.341878	0.951109	0.529509	0.852806	0.717726	59	tags=4%, list=0%, signal=4%	IIGP1	MF
GO_MF_MM_CYTOCHROME-C_OXIDASE_ACTIVITY	GO_MF_MM_CYTOCHROME-C_OXIDASE_ACTIVITY	24	-0.318385	-0.94745	0.532732	0.85734	0.721542	2806	tags=46%, list=12%, signal=40%	ZDHHC4/CR1L/SURF1/SNX13/COX7A2L/COX6A2/COX6B2/CHCHD7/COX4I2/COX8B/COX7A1	MF
GO_CC_MM_CYTOPLASMIC_MEMBRANE-BOUNDED_VESICLE	GO_CC_MM_CYTOPLASMIC_MEMBRANE-BOUNDED_VESICLE	94	0.276068	0.95947	0.534788	0.858663	0.722655	2877	tags=16%, list=13%, signal=14%	SOCS1/ACSBG1/SLC39A2/PRF1/IFITM3/SLA2/SLC30A2/GPNMB/FASL/ARRB2/HAP1/TBC1D2/ARHGAP30/ESD/PRSS16	CC
GO_MF_MM_HISTONE_METHYLTRANSFERASE_ACTIVITY	GO_MF_MM_HISTONE_METHYLTRANSFERASE_ACTIVITY	10	0.429709	0.947861	0.53487	0.858663	0.722655	6071	tags=40%, list=27%, signal=29%	EZH2/SUV39H1/PRMT1/DOT1L	MF
GO_BP_MM_REGULATION_OF_MUSCLE_CONTRACTION	GO_BP_MM_REGULATION_OF_MUSCLE_CONTRACTION	17	-0.347883	-0.944607	0.53504	0.858663	0.722655	7990	tags=59%, list=36%, signal=38%	PRKCA/TNNT1/ANXA6/ATP2A2/TNNC1/CASQ1/ATP2A1/CALCRL/TNNI3/ATP1A2	BP
GO_BP_MM_TAIL_MORPHOGENESIS	GO_BP_MM_TAIL_MORPHOGENESIS	11	0.418357	0.945615	0.535817	0.858663	0.722655	2156	tags=27%, list=10%, signal=25%	TRP63/WNT5A/PALB2	BP
GO_BP_MM_THYMUS_DEVELOPMENT	GO_BP_MM_THYMUS_DEVELOPMENT	30	0.332916	0.947237	0.536101	0.858663	0.722655	3433	tags=17%, list=15%, signal=14%	CCNB2/FOXN1/PAX1/IKZF1/BCL11B	BP
GO_BP_MM_XENOBIOTIC_METABOLIC_PROCESS	GO_BP_MM_XENOBIOTIC_METABOLIC_PROCESS	13	-0.374272	-0.942174	0.536253	0.858663	0.722655	3843	tags=38%, list=17%, signal=32%	FMO2/AHR/CYP2E1/SULT1A1/NR1I2	BP
GO_MF_MM_PSEUDOURIDINE_SYNTHASE_ACTIVITY	GO_MF_MM_PSEUDOURIDINE_SYNTHASE_ACTIVITY	13	0.402179	0.946386	0.536409	0.858663	0.722655	7678	tags=54%, list=34%, signal=35%	PUS7L/RPUSD1/PUS1/GAR1/PUS10/DKC1/PUS7	MF
GO_BP_MM_CELL_CHEMOTAXIS	GO_BP_MM_CELL_CHEMOTAXIS	20	-0.33167	-0.940385	0.538442	0.859154	0.723069	3454	tags=30%, list=15%, signal=25%	PDGFRB/ITGA1/LEF1/EPHB1/ENG/KIT	BP
GO_BP_MM_CELL_MOTILITY	GO_BP_MM_CELL_MOTILITY	13	-0.373546	-0.940347	0.538766	0.859154	0.723069	5652	tags=38%, list=25%, signal=29%	SRPX2/MYO10/ETS1/DST/ENG	BP
GO_BP_MM_CELL_FATE_COMMITMENT	GO_BP_MM_CELL_FATE_COMMITMENT	33	-0.29453	-0.947082	0.538871	0.859154	0.723069	5384	tags=36%, list=24%, signal=28%	EYA1/MEF2C/SOX5/BMP4/PPARG/GAS1/HES1/NOTCH1/TAL1/FGFR2/KDR/GAP43	BP
GO_CC_MM_UBIQUITIN_LIGASE_COMPLEX	GO_CC_MM_UBIQUITIN_LIGASE_COMPLEX	43	-0.278216	-0.950856	0.539003	0.859154	0.723069	8472	tags=51%, list=38%, signal=32%	RNF11/RBX1/RNF20/TRAF7/RNF2/BMI1/RBBP6/UBR1/UBR2/UBOX5/BRAP/NEDD4/FBXO8/DYRK2/RING1/RNF8/WDSUB1/CBX8/FBXL12/SMURF2/MIB2/RNF151	CC
GO_MF_MM_UBIQUITIN-PROTEIN_LIGASE_ACTIVITY	GO_MF_MM_UBIQUITIN-PROTEIN_LIGASE_ACTIVITY	211	0.252532	0.967815	0.539116	0.859154	0.723069	1929	tags=8%, list=9%, signal=7%	FBXO15/UBE2C/DTL/BRCA1/HERC6/ASB4/RNF213/BARD1/DTX3L/E330021D16RIK/UBE2L6/UBE2T/TNFAIP3/TRIM21/TRIM59/SKP2	MF
GO_BP_MM_POSITIVE_REGULATION_OF_PROTEIN_PHOSPHORYLATION	GO_BP_MM_POSITIVE_REGULATION_OF_PROTEIN_PHOSPHORYLATION	91	0.276268	0.95592	0.539417	0.859154	0.723069	3180	tags=19%, list=14%, signal=16%	AIF1/TNF/IQGAP3/SEMA4D/NCKAP1L/MUSK/WNT5A/CCND1/AGAP2/CYR61/MT3/ITLN1/TLR3/DAB2/CD40/MIF/SOX9	BP
GO_CC_MM_NUCLEAR_EUCHROMATIN	GO_CC_MM_NUCLEAR_EUCHROMATIN	12	-0.38202	-0.939612	0.539573	0.859154	0.723069	6711	tags=33%, list=30%, signal=23%	CREB1/CECR2/JUN/SIRT1	CC
GO_CC_MM_NUCLEAR_ENVELOPE	GO_CC_MM_NUCLEAR_ENVELOPE	84	0.279472	0.954858	0.540217	0.859529	0.723384	4292	tags=20%, list=19%, signal=16%	CENPF/LEMD1/ANKLE1/NXF2/NAV3/S100A6/LMNB1/RAC2/POLA1/PTGS1/CLIC1/ALOX5AP/TOR1AIP2/NRM/NUP62/LMNB2/HTATIP2	CC
GO_BP_MM_POSITIVE_REGULATION_OF_ANTI-APOPTOSIS	GO_BP_MM_POSITIVE_REGULATION_OF_ANTI-APOPTOSIS	32	0.327854	0.945323	0.541523	0.860083	0.723851	2494	tags=19%, list=11%, signal=17%	IL6/HMOX1/ADM/TNFSF4/PTK2B/PAX4	BP
GO_BP_MM_EMBRYO_DEVELOPMENT	GO_BP_MM_EMBRYO_DEVELOPMENT	101	-0.240409	-0.96471	0.541991	0.860083	0.723851	3381	tags=24%, list=15%, signal=20%	STOX2/FOXO6/GTF2I/PCSK1/FOXN3/NDST1/FOXP1/NOTCH1/FZD7/FOXO1/FZD4/IHH/GGCX/FOXO3/LRAT/TGFBR3/FZD8/RBP4/APLP2/FOXO4/FOXD4/THBD/FOXR2/GRIN2B	BP
GO_BP_MM_PEPTIDYL-SERINE_PHOSPHORYLATION	GO_BP_MM_PEPTIDYL-SERINE_PHOSPHORYLATION	56	0.296658	0.949052	0.542277	0.860083	0.723851	3982	tags=16%, list=18%, signal=13%	PBK/CLSPN/PLK1/MAPK13/MAP4K1/ILK/NEK6/SMTNL1/TGFBR2	BP
GO_BP_MM_RESPONSE_TO_INTERLEUKIN-1	GO_BP_MM_RESPONSE_TO_INTERLEUKIN-1	27	0.338666	0.942173	0.542539	0.860083	0.723851	2601	tags=26%, list=12%, signal=23%	SELE/TNFRSF11A/MMP3/MYD88/CYBA/TAF9/ANXA1	BP
GO_MF_MM_4_IRON_4_SULFUR_CLUSTER_BINDING	GO_MF_MM_4_IRON_4_SULFUR_CLUSTER_BINDING	26	0.341527	0.94218	0.542741	0.860083	0.723851	3981	tags=15%, list=18%, signal=13%	RSAD2/PRIM2/NUBP1/NUBP2	MF
GO_MF_MM_MISMATCHED_DNA_BINDING	GO_MF_MM_MISMATCHED_DNA_BINDING	10	0.426781	0.941403	0.54305	0.860083	0.723851	6630	tags=50%, list=29%, signal=35%	PMS1/MSH4/MSH5/TDG/MSH6	MF
GO_BP_MM_RESPONSE_TO_MORPHINE	GO_BP_MM_RESPONSE_TO_MORPHINE	18	-0.340041	-0.938086	0.543761	0.860083	0.723851	3542	tags=28%, list=16%, signal=23%	GNAO1/PCSK1/PLCG1/DRD2/PRKCE	BP
GO_BP_MM_NEGATIVE_REGULATION_OF_MYELOID_CELL_DIFFERENTIATION	GO_BP_MM_NEGATIVE_REGULATION_OF_MYELOID_CELL_DIFFERENTIATION	15	-0.358069	-0.938785	0.544017	0.860083	0.723851	8888	tags=60%, list=39%, signal=36%	RBM15/TWIST2/CDC73/DLL1/PAF1/NFKBIA/ZFP36/GATA2/ZBTB16	BP
GO_BP_MM_AMINO_ACID_TRANSMEMBRANE_TRANSPORT	GO_BP_MM_AMINO_ACID_TRANSMEMBRANE_TRANSPORT	15	0.385028	0.937371	0.544503	0.860083	0.723851	3772	tags=40%, list=17%, signal=33%	SLC7A5/SLC7A8/SLC7A11/SLC7A1/SLC7A15/SLC7A3	BP
GO_CC_MM_LYSOSOMAL_MEMBRANE	GO_CC_MM_LYSOSOMAL_MEMBRANE	82	0.279545	0.951977	0.545065	0.860083	0.723851	3869	tags=16%, list=17%, signal=13%	IRGM1/CD68/HPSE/SLC15A3/LITAF/SLC29A3/H2-DMA/CD63/ACP2/GBA/LAPTM5/CD1D1/H2-DMB2	CC
GO_CC_MM_CLATHRIN-COATED_VESICLE	GO_CC_MM_CLATHRIN-COATED_VESICLE	34	-0.291477	-0.943972	0.545514	0.860083	0.723851	6009	tags=26%, list=27%, signal=19%	DVL2/HIP1/AQP2/SH3BP4/FCHO2/SGIP1/SORT1/SLC2A4/CLVS1	CC
GO_MF_MM_SYNTAXIN_BINDING	GO_MF_MM_SYNTAXIN_BINDING	23	-0.319472	-0.939257	0.545577	0.860083	0.723851	3004	tags=39%, list=13%, signal=34%	RAB4A/ABCA1/ABCC8/HECTD3/CPLX1/SYT3/VAMP2/CAV2/CAV1	MF
GO_MF_MM_CHAPERONE_BINDING	GO_MF_MM_CHAPERONE_BINDING	37	-0.28607	-0.945627	0.545877	0.860083	0.723851	6753	tags=32%, list=30%, signal=23%	SLC25A17/AHSA2/SOD1/BAG4/TFRC/TSC1/GRPEL2/PCSK1/VWF/TG/FGB/ALB	MF
GO_MF_MM_CELL_SURFACE_BINDING	GO_MF_MM_CELL_SURFACE_BINDING	11	-0.38996	-0.935086	0.546644	0.860648	0.724326	2923	tags=36%, list=13%, signal=32%	ANGPTL3/VEGFA/PLA2G1B/ALB	MF
GO_BP_MM_SMALL_GTPASE_MEDIATED_SIGNAL_TRANSDUCTION	GO_BP_MM_SMALL_GTPASE_MEDIATED_SIGNAL_TRANSDUCTION	131	0.262856	0.955839	0.549055	0.862362	0.725768	2121	tags=10%, list=9%, signal=9%	GM4841/RASL10B/IQGAP3/RHOV/RAB20/RASL2-9/RND3/RAB32/RHOU/RAP2B/RAC2/RASL11A/RAB39	BP
GO_BP_MM_POSITIVE_REGULATION_OF_VASOCONSTRICTION	GO_BP_MM_POSITIVE_REGULATION_OF_VASOCONSTRICTION	21	-0.325326	-0.934363	0.549707	0.862362	0.725768	3362	tags=33%, list=15%, signal=28%	TBXA2R/NPY1R/AVPR1A/PDE5A/CAV1/SMAD6/ALOX5	BP
GO_BP_MM_RESPONSE_TO_CORTICOSTERONE_STIMULUS	GO_BP_MM_RESPONSE_TO_CORTICOSTERONE_STIMULUS	21	0.35573	0.936347	0.549986	0.862362	0.725768	4592	tags=33%, list=20%, signal=27%	CCNE1/SERPINA7/CCND1/PTGS1/FOSL1/JUNB/BDH1	BP
GO_BP_MM_CELLULAR_RESPONSE_TO_HYPOXIA	GO_BP_MM_CELLULAR_RESPONSE_TO_HYPOXIA	41	0.310786	0.940699	0.550504	0.862362	0.725768	2528	tags=22%, list=11%, signal=20%	CCNB1/HMOX1/SFRP1/ADAM8/MGARP/HIF1A/TWIST1/MT3/PTGS2	BP
GO_MF_MM_UBIQUITIN_BINDING	GO_MF_MM_UBIQUITIN_BINDING	32	0.325648	0.938964	0.551273	0.862362	0.725768	6481	tags=38%, list=29%, signal=27%	TOP2A/TNFAIP3/UCHL1/DNAJC2/NUP62/RNF31/KIF18A/UBE2N/OTUB1/BCL10/UBR5/FAF1	MF
GO_BP_MM_NEGATIVE_REGULATION_OF_CELL_CYCLE	GO_BP_MM_NEGATIVE_REGULATION_OF_CELL_CYCLE	27	0.336335	0.935688	0.55165	0.862362	0.725768	3184	tags=22%, list=14%, signal=19%	INHBA/RUNX3/CASP3/NUPR1/PLA2G16/GMNN	BP
GO_MF_MM_POLYSACCHARIDE_BINDING	GO_MF_MM_POLYSACCHARIDE_BINDING	12	-0.378581	-0.931154	0.551826	0.862362	0.725768	2796	tags=50%, list=12%, signal=44%	MBL1/ENDOU/ENPP3/ENPP2/TINAG/VTN	MF
GO_BP_MM_SNRNA_PROCESSING	GO_BP_MM_SNRNA_PROCESSING	12	0.404695	0.934116	0.551905	0.862362	0.725768	13401	tags=100%, list=60%, signal=40%	INTS2/INTS7/INTS6/INTS12/INTS5/INTS9/INTS1/INTS8/INTS4/INTS3/INTS10/TUT1	BP
GO_MF_MM_3_5-CYCLIC-NUCLEOTIDE_PHOSPHODIESTERASE_ACTIVITY	GO_MF_MM_3_5-CYCLIC-NUCLEOTIDE_PHOSPHODIESTERASE_ACTIVITY	19	-0.332803	-0.931326	0.552131	0.862362	0.725768	6278	tags=47%, list=28%, signal=34%	PDE4D/PDE7B/PDE4C/PDE9A/PDE3A/PDE6G/PDE6B/PDE5A/PDE8B	MF
GO_CC_MM_PCG_PROTEIN_COMPLEX	GO_CC_MM_PCG_PROTEIN_COMPLEX	25	-0.311418	-0.936489	0.552237	0.862362	0.725768	8472	tags=52%, list=38%, signal=32%	PHC1/PHC3/RNF2/BMI1/CBX6/RYBP/SKP1A/YY1/PCGF2/RING1/CBX2/CBX8/CBX7	CC
GO_MF_MM_ACTIVIN_BINDING	GO_MF_MM_ACTIVIN_BINDING	10	0.423227	0.933563	0.552239	0.862362	0.725768	1292	tags=20%, list=6%, signal=19%	FST/FSTL3	MF
GO_BP_MM_METAL_ION_TRANSPORT	GO_BP_MM_METAL_ION_TRANSPORT	23	0.347917	0.934597	0.553211	0.863239	0.726506	4112	tags=26%, list=18%, signal=21%	SLC39A2/SLC39A14/ATP7A/SLC39A1/SLC39A7/SLC39A11	BP
GO_CC_MM_CELL_BODY	GO_CC_MM_CELL_BODY	24	0.344754	0.934334	0.553945	0.863744	0.726931	4865	tags=33%, list=22%, signal=26%	DAXX/MMP3/TUBB5/TRPV2/CASP8/ADORA1/CACYBP/TUBB4B	CC
GO_CC_MM_NUCLEAR_ENVELOPE_LUMEN	GO_CC_MM_NUCLEAR_ENVELOPE_LUMEN	10	0.422129	0.931142	0.55534	0.865278	0.728222	4865	tags=50%, list=22%, signal=39%	PTGES/FAM3B/TUBB5/CACYBP/TUBB4B	CC
GO_BP_MM_POSITIVE_REGULATION_OF_CALCIUM_ION_TRANSPORT	GO_BP_MM_POSITIVE_REGULATION_OF_CALCIUM_ION_TRANSPORT	17	0.371201	0.930322	0.556379	0.865393	0.728319	1069	tags=18%, list=5%, signal=17%	CCL3/HCRT/CCL5	BP
GO_BP_MM_UROGENITAL_SYSTEM_DEVELOPMENT	GO_BP_MM_UROGENITAL_SYSTEM_DEVELOPMENT	11	0.410936	0.928843	0.556416	0.865393	0.728319	2257	tags=27%, list=10%, signal=25%	HELLS/OSR1/NOG	BP
GO_BP_MM_RESPONSE_TO_AMINE_STIMULUS	GO_BP_MM_RESPONSE_TO_AMINE_STIMULUS	10	0.421509	0.929773	0.556647	0.865393	0.728319	1718	tags=30%, list=8%, signal=28%	CDK1/ARG1/CTSB	BP
GO_BP_MM_POSITIVE_REGULATION_OF_BLOOD_VESSEL_ENDOTHELIAL_CELL_MIGRATION	GO_BP_MM_POSITIVE_REGULATION_OF_BLOOD_VESSEL_ENDOTHELIAL_CELL_MIGRATION	15	-0.354497	-0.92942	0.557148	0.865533	0.728437	4747	tags=40%, list=21%, signal=32%	AMOTL1/PRKD1/ANGPT1/PLCG1/PRKD2/VEGFA	BP
GO_BP_MM_BLOOD_VESSEL_MORPHOGENESIS	GO_BP_MM_BLOOD_VESSEL_MORPHOGENESIS	23	-0.316804	-0.931411	0.558131	0.866419	0.729183	2604	tags=43%, list=12%, signal=38%	TBX1/MKL2/MEIS1/CDH2/VEGFA/FLT4/FLT1/EDN1/ACVRL1/SERPINF2	BP
GO_MF_MM_CALCIUM-ACTIVATED_POTASSIUM_CHANNEL_ACTIVITY	GO_MF_MM_CALCIUM-ACTIVATED_POTASSIUM_CHANNEL_ACTIVITY	16	-0.347398	-0.927582	0.559882	0.867453	0.730053	1430	tags=50%, list=6%, signal=47%	TMEM38A/KCNMB3/KCNN3/PKD2L1/KCNN2/KCNMB4/KCNMB2/KCNU1	MF
GO_CC_MM_MICROTUBULE_BASAL_BODY	GO_CC_MM_MICROTUBULE_BASAL_BODY	55	-0.262677	-0.944871	0.560176	0.867453	0.730053	8763	tags=51%, list=39%, signal=31%	TCTN1/C2CD3/GAS8/CETN3/CEP250/MKS1/TCTN2/IFT46/CETN4/IFT20/IFT88/TMEM216/WDR19/TTLL5/CC2D2A/TTC8/POC1B/EVC2/CETN2/KNCN/IFT80/IFT122/PKD2/IFT172/CYS1/EVC/BBS2/TTLL9	CC
GO_BP_MM_ATP_SYNTHESIS_COUPLED_PROTON_TRANSPORT	GO_BP_MM_ATP_SYNTHESIS_COUPLED_PROTON_TRANSPORT	17	0.369735	0.926647	0.561181	0.867453	0.730053	8694	tags=59%, list=39%, signal=36%	GM10175/ATP5F1/ATP5G1/ATP5G3/GM10221/ATP5G2/ATP5O/ATP5K/ATP5D/ATP5C1	BP
GO_BP_MM_ACTIVATION_OF_NF-KAPPAB-INDUCING_KINASE_ACTIVITY	GO_BP_MM_ACTIVATION_OF_NF-KAPPAB-INDUCING_KINASE_ACTIVITY	12	0.40154	0.926834	0.561237	0.867453	0.730053	3334	tags=25%, list=15%, signal=21%	TLR1/MALT1/TLR4	BP
GO_BP_MM_INDUCTION_OF_POSITIVE_CHEMOTAXIS	GO_BP_MM_INDUCTION_OF_POSITIVE_CHEMOTAXIS	10	0.419655	0.925685	0.56154	0.867453	0.730053	3560	tags=30%, list=16%, signal=25%	SCG2/ARTN/CREB3	BP
GO_MF_MM_EPHRIN_RECEPTOR_ACTIVITY	GO_MF_MM_EPHRIN_RECEPTOR_ACTIVITY	10	-0.396214	-0.925107	0.561795	0.867453	0.730053	3352	tags=40%, list=15%, signal=34%	EPHA1/EPHB6/EPHB1/EPHB4	MF
GO_BP_MM_ACTIN_CYTOSKELETON_REORGANIZATION	GO_BP_MM_ACTIN_CYTOSKELETON_REORGANIZATION	34	-0.288472	-0.934242	0.562243	0.867453	0.730053	2430	tags=18%, list=11%, signal=16%	CDC42BPA/CDC42BPG/S100A9/ANTXR1/KIT/LPIN1	BP
GO_BP_MM_POSITIVE_REGULATION_OF_BONE_RESORPTION	GO_BP_MM_POSITIVE_REGULATION_OF_BONE_RESORPTION	13	0.393411	0.925752	0.562324	0.867453	0.730053	4993	tags=46%, list=22%, signal=36%	SPP1/ADAM8/DCSTAMP/CAR2/TNFSF11/PPARGC1B	BP
GO_BP_MM_CDP-DIACYLGLYCEROL_BIOSYNTHETIC_PROCESS	GO_BP_MM_CDP-DIACYLGLYCEROL_BIOSYNTHETIC_PROCESS	10	-0.396036	-0.92469	0.562505	0.867453	0.730053	9643	tags=70%, list=43%, signal=40%	AGPAT3/AGPAT1/LCLAT1/GPAM/AGPAT4/AGPAT2/CDS2	BP
GO_BP_MM_POSITIVE_REGULATION_OF_CHONDROCYTE_DIFFERENTIATION	GO_BP_MM_POSITIVE_REGULATION_OF_CHONDROCYTE_DIFFERENTIATION	13	-0.366015	-0.921388	0.564758	0.869814	0.73204	2140	tags=46%, list=10%, signal=42%	PKDCC/FGF18/SOX5/IHH/ZBTB16/POR	BP
GO_BP_MM_POSITIVE_REGULATION_OF_ERK1_AND_ERK2_CASCADE	GO_BP_MM_POSITIVE_REGULATION_OF_ERK1_AND_ERK2_CASCADE	62	0.287915	0.937489	0.564863	0.869814	0.73204	3334	tags=23%, list=15%, signal=19%	IL6/CCL3/SCIMP/NTRK1/GCG/NOD2/ARRB2/GPR55/PTK2B/MT3/GPR183/MIF/F2RL1/TLR4	BP
GO_BP_MM_REGULATION_OF_PHOSPHORYLATION	GO_BP_MM_REGULATION_OF_PHOSPHORYLATION	14	0.384781	0.921172	0.566663	0.870903	0.732956	3014	tags=29%, list=13%, signal=25%	BARD1/PPP1R14D/PPP1R14B/MCM7	BP
GO_BP_MM_EMBRYONIC_CAMERA-TYPE_EYE_MORPHOGENESIS	GO_BP_MM_EMBRYONIC_CAMERA-TYPE_EYE_MORPHOGENESIS	13	-0.36536	-0.919739	0.566693	0.870903	0.732956	5582	tags=62%, list=25%, signal=46%	SP1/PAX6/ZEB1/LRP5/LRP6/HIPK1/IHH/CITED2	BP
GO_MF_MM_MAP_KINASE_TYROSINE_SERINE_THREONINE_PHOSPHATASE_ACTIVITY	GO_MF_MM_MAP_KINASE_TYROSINE_SERINE_THREONINE_PHOSPHATASE_ACTIVITY	12	0.399595	0.922345	0.566811	0.870903	0.732956	3302	tags=33%, list=15%, signal=28%	DUSP2/DUSP5/DUSP10/DUSP9	MF
GO_BP_MM_AUTOPHAGY	GO_BP_MM_AUTOPHAGY	44	0.303726	0.931633	0.568347	0.871689	0.733618	1863	tags=9%, list=8%, signal=8%	IRGM1/ATG9B/CTSB/VMP1	BP
GO_BP_MM_ACTIN_FILAMENT_BUNDLE_ASSEMBLY	GO_BP_MM_ACTIN_FILAMENT_BUNDLE_ASSEMBLY	20	0.354381	0.922441	0.568438	0.871689	0.733618	3221	tags=20%, list=14%, signal=17%	AIF1/FSCN1/ACTN1/GAS7	BP
GO_CC_MM_SMALL_RIBOSOMAL_SUBUNIT	GO_CC_MM_SMALL_RIBOSOMAL_SUBUNIT	24	0.34094	0.924	0.568884	0.871689	0.733618	14839	tags=100%, list=66%, signal=34%	GM5786/RPS2/RPSA-PS10/NPM1/MRPS2/GM4968/RPSA/RPS20/RPS6/DAP3/RPS27A/MRPS12/RPS16/RPS23/RPS5/RPS25/RPS3/RPS24/RPS4X/RPS9/RPS29/GM10263/RPS21/RPS15	CC
GO_CC_MM_MITOCHONDRIAL_MEMBRANE	GO_CC_MM_MITOCHONDRIAL_MEMBRANE	67	-0.253363	-0.945085	0.56917	0.871689	0.733618	7324	tags=37%, list=33%, signal=25%	OGDH/MAVS/ATXN3/SFXN3/TIMM21/BCL2/RNF5/BCL2L1/BCL2L2/RNF144B/STARD13/ACAD11/SFXN4/ACADM/MAPK8IP1/PPOX/GABBR1/IVD/SORD/COX4I2/PLN/BNIP3/UCP3/FNDC1/NAT8L	CC
GO_CC_MM_LATE_ENDOSOME_MEMBRANE	GO_CC_MM_LATE_ENDOSOME_MEMBRANE	46	0.300818	0.930483	0.569393	0.871689	0.733618	2371	tags=9%, list=11%, signal=8%	IRGM1/SLC29A3/MITD1/CD63	CC
GO_BP_MM_POSITIVE_REGULATION_OF_TRANSFORMING_GROWTH_FACTOR_BETA_RECEPTOR_SIGNALING_PATHWAY	GO_BP_MM_POSITIVE_REGULATION_OF_TRANSFORMING_GROWTH_FACTOR_BETA_RECEPTOR_SIGNALING_PATHWAY	18	-0.333088	-0.918905	0.572138	0.874876	0.7363	5261	tags=33%, list=23%, signal=26%	STK11/ING2/CDKN1C/NPNT/TGFBR3/ITGA8	BP
GO_BP_MM_REGULATION_OF_MITOCHONDRIAL_MEMBRANE_PERMEABILITY	GO_BP_MM_REGULATION_OF_MITOCHONDRIAL_MEMBRANE_PERMEABILITY	11	0.405409	0.916349	0.572652	0.874876	0.7363	6005	tags=55%, list=27%, signal=40%	BID/BAK1/HTT/BAX/PPIF/TRP53	BP
GO_BP_MM_SOMATIC_STEM_CELL_MAINTENANCE	GO_BP_MM_SOMATIC_STEM_CELL_MAINTENANCE	30	0.324484	0.923244	0.572722	0.874876	0.7363	2257	tags=13%, list=10%, signal=12%	HMGA2/SFRP1/WNT7A/NOG	BP
GO_BP_MM_GLIAL_CELL_DIFFERENTIATION	GO_BP_MM_GLIAL_CELL_DIFFERENTIATION	15	-0.350207	-0.918174	0.573324	0.875161	0.73654	4506	tags=47%, list=20%, signal=37%	NFIB/PLP1/DNER/NOTCH1/ASCL1/GAP43/KLF15	BP
GO_BP_MM_STEROID_BIOSYNTHETIC_PROCESS	GO_BP_MM_STEROID_BIOSYNTHETIC_PROCESS	23	0.342739	0.920687	0.573765	0.875199	0.736572	3157	tags=22%, list=14%, signal=19%	SRD5A2/NMRAL1/GALE/TSPO/BLVRB	BP
GO_BP_MM_MELANOCYTE_DIFFERENTIATION	GO_BP_MM_MELANOCYTE_DIFFERENTIATION	17	-0.338113	-0.918077	0.57421	0.875244	0.73661	1025	tags=29%, list=5%, signal=28%	BCL2/MEF2C/EDN3/EDNRB/FOXD4	BP
GO_BP_MM_SPINDLE_ASSEMBLY	GO_BP_MM_SPINDLE_ASSEMBLY	21	0.34891	0.918398	0.575712	0.876898	0.738002	6413	tags=43%, list=28%, signal=31%	RCC1/TUBB5/FBXO5/HAUS6/TUBB4B/HAUS5/HAUS8/SAC3D1/HAUS2	BP
GO_BP_MM_BRANCHING_MORPHOGENESIS_OF_A_TUBE	GO_BP_MM_BRANCHING_MORPHOGENESIS_OF_A_TUBE	31	0.321569	0.921062	0.576237	0.877064	0.738141	1653	tags=13%, list=7%, signal=12%	IGF1/MGP/MMP14/SEMA5A	BP
GO_BP_MM_WNT_RECEPTOR_SIGNALING_PATHWAY_PLANAR_CELL_POLARITY_PATHWAY	GO_BP_MM_WNT_RECEPTOR_SIGNALING_PATHWAY_PLANAR_CELL_POLARITY_PATHWAY	11	0.403708	0.912505	0.57757	0.877965	0.7389	4479	tags=36%, list=20%, signal=29%	SFRP1/WNT5A/ROR2/WNT9B	BP
GO_BP_MM_PHOSPHATIDYLINOSITOL_3-KINASE_CASCADE	GO_BP_MM_PHOSPHATIDYLINOSITOL_3-KINASE_CASCADE	15	-0.349098	-0.915266	0.577663	0.877965	0.7389	2689	tags=27%, list=12%, signal=23%	TSC2/EDN1/IRS1/MYO16	BP
GO_BP_MM_ESTABLISHMENT_OF_PLANAR_POLARITY	GO_BP_MM_ESTABLISHMENT_OF_PLANAR_POLARITY	10	0.412768	0.910492	0.580964	0.881753	0.742088	1918	tags=20%, list=9%, signal=18%	TRP63/WNT5A	BP
GO_BP_MM_CELLULAR_RESPONSE_TO_RETINOIC_ACID	GO_BP_MM_CELLULAR_RESPONSE_TO_RETINOIC_ACID	29	0.32438	0.916745	0.580994	0.881753	0.742088	3819	tags=28%, list=17%, signal=23%	KRT13/IRF1/COL1A1/OSR1/PTK2B/WNT7B/SOX9/EPHA3	BP
GO_BP_MM_PROTEASOMAL_UBIQUITIN-DEPENDENT_PROTEIN_CATABOLIC_PROCESS	GO_BP_MM_PROTEASOMAL_UBIQUITIN-DEPENDENT_PROTEIN_CATABOLIC_PROCESS	55	-0.259789	-0.934486	0.58257	0.882879	0.743036	10436	tags=60%, list=46%, signal=32%	UBQLN4/PPP2CB/TNFAIP1/SMURF1/CRBN/KCTD13/SIRT2/PPP2R5C/WWP1/RBX1/KLHL20/CUL3/FBXW5/PCBP2/KCTD10/SIAH1A/TOPORS/ZNRF1/ATXN3/TRIM13/RNF187/AGAP3/PCNP/HECTD3/UBQLN2/RNF216/UBE2B/TRIM63/FBXL3/TRIM9/SIRT1/ARRB1/NHLRC1	BP
GO_BP_MM_EYE_DEVELOPMENT	GO_BP_MM_EYE_DEVELOPMENT	17	0.363367	0.910687	0.582574	0.882879	0.743036	2609	tags=18%, list=12%, signal=16%	GDF3/SH3PXD2B/INHBB	BP
GO_BP_MM_SKELETAL_MUSCLE_CONTRACTION	GO_BP_MM_SKELETAL_MUSCLE_CONTRACTION	12	0.393652	0.908625	0.583532	0.883694	0.743722	4960	tags=42%, list=22%, signal=33%	TNF/TLR4/CHRNA1/TNNI2/HOMER1	BP
GO_BP_MM_CELLULAR_RESPONSE_TO_STRESS	GO_BP_MM_CELLULAR_RESPONSE_TO_STRESS	14	0.378999	0.907332	0.584253	0.883776	0.743791	1909	tags=14%, list=8%, signal=13%	KRT20/FASL	BP
GO_BP_MM_CERAMIDE_METABOLIC_PROCESS	GO_BP_MM_CERAMIDE_METABOLIC_PROCESS	11	-0.378761	-0.908233	0.584426	0.883776	0.743791	495	tags=18%, list=2%, signal=18%	ORMDL3/ACER2	BP
GO_BP_MM_VASCULAR_ENDOTHELIAL_GROWTH_FACTOR_RECEPTOR_SIGNALING_PATHWAY	GO_BP_MM_VASCULAR_ENDOTHELIAL_GROWTH_FACTOR_RECEPTOR_SIGNALING_PATHWAY	21	0.346198	0.911258	0.585705	0.88403	0.744004	9	tags=5%, list=0%, signal=5%	CCL2	BP
GO_CC_MM_MICROVILLUS_MEMBRANE	GO_CC_MM_MICROVILLUS_MEMBRANE	14	-0.353213	-0.908362	0.586261	0.88403	0.744004	6461	tags=57%, list=29%, signal=41%	MTTP/PODXL/PROM1/CD24A/ADCY6/CTNNB1/SCARB1/PROM2	CC
GO_MF_MM_2_IRON_2_SULFUR_CLUSTER_BINDING	GO_MF_MM_2_IRON_2_SULFUR_CLUSTER_BINDING	19	-0.325079	-0.909713	0.586814	0.88403	0.744004	217	tags=21%, list=1%, signal=21%	FECH/RFESD/AOX1/AOX3	MF
GO_BP_MM_PROTEIN_HOMOOLIGOMERIZATION	GO_BP_MM_PROTEIN_HOMOOLIGOMERIZATION	118	-0.231333	-0.951122	0.587318	0.88403	0.744004	4772	tags=27%, list=21%, signal=21%	CCDC88C/KCTD2/NPM2/KCTD19/EHD3/KCNC2/SLC1A1/KCNV2/KCNS3/KCNB1/FAS/KCNC3/KCTD14/SFTPC/ANGPT1/KCTD21/VWF/KCTD12B/TSC2/C1QTNF2/KCND2/KCND3/ADIPOQ/EHD4/SLC6A4/C1QTNF7/CAV1/AQP11/SCUBE1/KCTD8/KCNRG/P2RX6	BP
GO_BP_MM_POSITIVE_REGULATION_OF_PROTEIN_CATABOLIC_PROCESS	GO_BP_MM_POSITIVE_REGULATION_OF_PROTEIN_CATABOLIC_PROCESS	29	0.322698	0.911991	0.587664	0.88403	0.744004	3180	tags=21%, list=14%, signal=18%	TRIM30A/TNFAIP3/WNT5A/IER3/GJA1/SOX9	BP
GO_MF_MM_PHOSPHOLIPASE_A2_ACTIVITY	GO_MF_MM_PHOSPHOLIPASE_A2_ACTIVITY	15	0.371434	0.904274	0.589051	0.88403	0.744004	2796	tags=33%, list=12%, signal=29%	PLA2G2E/PLA2G5/PLA2G4A/PLB1/PLA2G16	MF
GO_BP_MM_NEURON_DEVELOPMENT	GO_BP_MM_NEURON_DEVELOPMENT	24	-0.306586	-0.912341	0.589124	0.88403	0.744004	3039	tags=25%, list=14%, signal=22%	DGKG/NTF3/IHH/PITX3/ASCL1/EN2	BP
GO_MF_MM_PROTEIN_PHOSPHATASE_2A_BINDING	GO_MF_MM_PROTEIN_PHOSPHATASE_2A_BINDING	14	0.377182	0.902982	0.589594	0.88403	0.744004	621	tags=7%, list=3%, signal=7%	MASTL	MF
GO_BP_MM_CHLORIDE_TRANSPORT	GO_BP_MM_CHLORIDE_TRANSPORT	42	0.301442	0.916524	0.589766	0.88403	0.744004	1042	tags=10%, list=5%, signal=9%	SLC26A4/CLCA1/CLCA2/CLCN5	BP
GO_MF_MM_RNA_POLYMERASE_II_REGULATORY_REGION_SEQUENCE-SPECIFIC_DNA_BINDING	GO_MF_MM_RNA_POLYMERASE_II_REGULATORY_REGION_SEQUENCE-SPECIFIC_DNA_BINDING	17	0.361292	0.905487	0.589864	0.88403	0.744004	2360	tags=24%, list=10%, signal=21%	PHOX2A/NFIL3/RUNX3/GATA1	MF
GO_BP_MM_RESPONSE_TO_REACTIVE_OXYGEN_SPECIES	GO_BP_MM_RESPONSE_TO_REACTIVE_OXYGEN_SPECIES	19	0.352626	0.906292	0.589913	0.88403	0.744004	3588	tags=32%, list=16%, signal=27%	APOD/SERPINE1/PTK2B/PTPRN/PLK3/SOD2	BP
GO_BP_MM_ACTIVATION_OF_MAPK_ACTIVITY	GO_BP_MM_ACTIVATION_OF_MAPK_ACTIVITY	55	0.288861	0.921434	0.590091	0.88403	0.744004	1918	tags=11%, list=9%, signal=10%	DRD4/TNF/IQGAP3/THBS1/PAK3/WNT5A	BP
GO_BP_MM_AXON_GUIDANCE	GO_BP_MM_AXON_GUIDANCE	85	0.271219	0.928547	0.590222	0.88403	0.744004	3078	tags=18%, list=14%, signal=15%	LHX2/CHL1/TUBB3/RUNX3/EPHB2/SEMA5A/DRAXIN/WNT5A/NOG/TBR1/NGFR/PTPRO/EFNA5/WNT3/ARTN	BP
GO_CC_MM_INTEGRAL_TO_GOLGI_MEMBRANE	GO_CC_MM_INTEGRAL_TO_GOLGI_MEMBRANE	31	-0.289502	-0.917292	0.590494	0.88403	0.744004	5875	tags=38%, list=26%, signal=28%	ST3GAL3/ST6GALNAC6/ST6GALNAC2/SGMS1/ST6GALNAC2/ST8SIA2/ST8SIA4/ST3GAL2/MFNG/ST3GAL6/ST6GALNAC3/ACER2	CC
GO_BP_MM_REGULATION_OF_NEUROGENESIS	GO_BP_MM_REGULATION_OF_NEUROGENESIS	11	-0.376766	-0.903449	0.590893	0.88403	0.744004	7147	tags=45%, list=32%, signal=31%	PAX6/DLL1/HES1/NOTCH1/DLL4	BP
GO_MF_MM_INSULIN_RECEPTOR_BINDING	GO_MF_MM_INSULIN_RECEPTOR_BINDING	26	0.329512	0.909035	0.591319	0.884038	0.744011	253	tags=8%, list=1%, signal=8%	DOK5/IGF1	MF
GO_BP_MM_CELLULAR_PROTEIN_METABOLIC_PROCESS	GO_BP_MM_CELLULAR_PROTEIN_METABOLIC_PROCESS	23	0.338019	0.908009	0.591843	0.884195	0.744143	7437	tags=70%, list=33%, signal=47%	MMP13/HEXB/CCT3/CCT8/CCT6A/CCT2/CLN8/TCP1/CCT5/CCT7/BBS12/HSPD1/PSEN2/PSEN1/CCT4/CCT6B	BP
GO_BP_MM_MAGNESIUM_ION_TRANSPORT	GO_BP_MM_MAGNESIUM_ION_TRANSPORT	11	0.398153	0.899948	0.592788	0.884979	0.744803	4422	tags=27%, list=20%, signal=22%	NIPAL4/NIPA2/ZDHHC13	BP
GO_BP_MM_NEGATIVE_REGULATION_OF_SEQUENCE-SPECIFIC_DNA_BINDING_TRANSCRIPTION_FACTOR_ACTIVITY	GO_BP_MM_NEGATIVE_REGULATION_OF_SEQUENCE-SPECIFIC_DNA_BINDING_TRANSCRIPTION_FACTOR_ACTIVITY	46	0.296185	0.916154	0.593581	0.885421	0.745175	3352	tags=17%, list=15%, signal=15%	XCL1/HMOX1/PIM1/TNFSF4/TWIST1/FOXS1/FOXP3/ID2	BP
GO_BP_MM_RESPONSE_TO_HORMONE_STIMULUS	GO_BP_MM_RESPONSE_TO_HORMONE_STIMULUS	61	0.283695	0.921196	0.594446	0.885421	0.745175	5399	tags=34%, list=24%, signal=26%	SOCS3/MGP/MMP19/MMP14/STEAP2/HCLS1/LOX/PLA2G4A/PTK2B/ANXA1/MSI1/TIMP4/CD38/FHL2/HMBS/GHSR/BDH1/GM6768/TIMP3/HMGCS1/ARG2	BP
GO_BP_MM_CARDIAC_MUSCLE_TISSUE_MORPHOGENESIS	GO_BP_MM_CARDIAC_MUSCLE_TISSUE_MORPHOGENESIS	12	-0.366275	-0.900886	0.594479	0.885421	0.745175	6783	tags=58%, list=30%, signal=41%	EPOR/BMP2/EGLN1/TTN/ACTC1/ANGPT1/TCAP	BP
GO_BP_MM_RESPONSE_TO_TESTOSTERONE_STIMULUS	GO_BP_MM_RESPONSE_TO_TESTOSTERONE_STIMULUS	21	-0.315544	-0.906268	0.594767	0.885421	0.745175	5760	tags=48%, list=26%, signal=35%	OCLN/ADH1/HMGCS2/KCNJ11/INSR/CASP6/ALDH2/EDN1/DUSP1/PDE5A	BP
GO_BP_MM_CELL_COMMUNICATION	GO_BP_MM_CELL_COMMUNICATION	79	0.272959	0.924647	0.596112	0.88617	0.745805	2909	tags=15%, list=13%, signal=13%	GJB4/GJD3/FREM3/GJB3/SNX10/GJB5/NCF4/SH3PXD2B/SNX20/SNX5/SNX7/GJA1	BP
GO_BP_MM_POSITIVE_REGULATION_OF_CAMP_BIOSYNTHETIC_PROCESS	GO_BP_MM_POSITIVE_REGULATION_OF_CAMP_BIOSYNTHETIC_PROCESS	22	0.339823	0.903429	0.596954	0.88617	0.745805	3562	tags=27%, list=16%, signal=23%	ADM/GCG/GPR65/RLN3/ADORA2A/ADORA2B	BP
GO_BP_MM_CELLULAR_RESPONSE_TO_INSULIN_STIMULUS	GO_BP_MM_CELLULAR_RESPONSE_TO_INSULIN_STIMULUS	58	-0.255847	-0.929372	0.597111	0.88617	0.745805	5723	tags=29%, list=25%, signal=22%	SREBF1/HMGCS2/RXRA/INSR/PPARG/UBE2B/VLDLR/GPLD1/IRS2/DLC1/ADIPOQ/IRS1/INPP5K/SLC2A4/AHSG/LPIN1/ALDOB	BP
GO_BP_MM_MOTOR_AXON_GUIDANCE	GO_BP_MM_MOTOR_AXON_GUIDANCE	18	0.354669	0.900603	0.597323	0.88617	0.745805	2257	tags=22%, list=10%, signal=20%	ETV4/EGR2/KIF5C/NOG	BP
GO_BP_MM_LIPID_METABOLIC_PROCESS	GO_BP_MM_LIPID_METABOLIC_PROCESS	108	-0.232901	-0.945253	0.597375	0.88617	0.745805	3083	tags=18%, list=14%, signal=15%	LPL/PLCL1/PLCG1/PCK1/PLCD4/GDPD3/PON1/CIDEA/MGLL/APOB/SCD1/SULT1D1/WNT10B/BAAT/PLCB1/PNPLA3/TNXB/GDPD4/LPIN1	BP
GO_MF_MM_AMINO_ACID_BINDING	GO_MF_MM_AMINO_ACID_BINDING	20	0.346176	0.901082	0.598457	0.886378	0.74598	549	tags=10%, list=2%, signal=10%	IDO1/TPH1	MF
GO_CC_MM_ENDOPLASMIC_RETICULUM-GOLGI_INTERMEDIATE_COMPARTMENT	GO_CC_MM_ENDOPLASMIC_RETICULUM-GOLGI_INTERMEDIATE_COMPARTMENT	42	0.299786	0.911489	0.598711	0.886378	0.74598	6081	tags=36%, list=27%, signal=26%	FN1/RAB37/SURF4/SERPINH1/CLN8/HSPA5/ERP44/TMED5/TMED9/YIF1A/UGGT1/PDIA6/TMED3/TMED2/ERGIC1	CC
GO_BP_MM_LUNG_ALVEOLUS_DEVELOPMENT	GO_BP_MM_LUNG_ALVEOLUS_DEVELOPMENT	33	0.313261	0.908784	0.598779	0.886378	0.74598	2665	tags=18%, list=12%, signal=16%	LIF/IGF1/PDPN/WNT5A/ADA/ATP7A	BP
GO_BP_MM_POSITIVE_REGULATION_OF_PROTEIN_COMPLEX_ASSEMBLY	GO_BP_MM_POSITIVE_REGULATION_OF_PROTEIN_COMPLEX_ASSEMBLY	11	0.395803	0.894638	0.599279	0.886495	0.746079	207	tags=9%, list=1%, signal=9%	TNF	BP
GO_BP_MM_REGULATION_OF_HEART_CONTRACTION	GO_BP_MM_REGULATION_OF_HEART_CONTRACTION	16	0.362594	0.895892	0.60118	0.888357	0.747646	2909	tags=31%, list=13%, signal=27%	FOXN4/HBEGF/CAV3/MYBPC3/GJA1	BP
GO_MF_MM_TRANSMEMBRANE_RECEPTOR_PROTEIN_SERINE_THREONINE_KINASE_ACTIVITY	GO_MF_MM_TRANSMEMBRANE_RECEPTOR_PROTEIN_SERINE_THREONINE_KINASE_ACTIVITY	14	-0.349241	-0.898148	0.601382	0.888357	0.747646	3775	tags=43%, list=17%, signal=36%	ACVR2B/AMHR2/BMPR1B/BMPR2/BAMBI/ACVRL1	MF
GO_BP_MM_POSITIVE_REGULATION_OF_PEPTIDASE_ACTIVITY	GO_BP_MM_POSITIVE_REGULATION_OF_PEPTIDASE_ACTIVITY	10	-0.382464	-0.893001	0.602863	0.889778	0.748842	2823	tags=40%, list=13%, signal=35%	APP/CAV1/ACRBP/PCOLCE2	BP
GO_BP_MM_RESPONSE_TO_ESTRADIOL_STIMULUS	GO_BP_MM_RESPONSE_TO_ESTRADIOL_STIMULUS	82	0.270531	0.921279	0.603189	0.889778	0.748842	3977	tags=23%, list=18%, signal=19%	SOCS1/CCNE1/AREG/BRCA1/AURKA/SOCS3/BID/F3/MMP3/WNT5A/PTGS2/ANXA1/ARNT2/CD38/CASP8/ENO2/HMBS/DHH/ASS1	BP
GO_MF_MM_PHOSPHOLIPID_BINDING	GO_MF_MM_PHOSPHOLIPID_BINDING	294	-0.20936	-0.964919	0.603865	0.889927	0.748967	6512	tags=34%, list=29%, signal=24%	AGAP3/OSBPL5/ARHGEF19/RASGRF2/RTKN/IRS3/ARHGEF11/APOM/ARAP2/CDC42BPB/ARHGEF26/IQSEC2/GAB1/PHLDB1/GRB14/TIAM2/DOK4/PLEKHF1/PLEKHG1/HIP1/EPN2/ARHGEF1/MYO10/OSBPL1A/PLEKHA8/FAM129C/ARHGEF2/RAPH1/DGKA/DAB2IP/RASAL2/PLEKHH2/ARHGEF25/ACAP2/AKAP13/ARHGAP23/MAP1LC3A/SNTG2/OBSCN/FERMT2/PLEKHA5/SH2B3/PLEKHD1/FARP2/MPRIP/PRKD1/ARHGEF12/ARHGEF4/IRS2/NET1/DGKH/ARHGEF9/ARHGAP26/CADPS2/FAAH/VAMP2/PLCL1/PLCG1/SW…	MF
GO_BP_MM_RESPONSE_TO_FATTY_ACID	GO_BP_MM_RESPONSE_TO_FATTY_ACID	13	-0.354874	-0.893343	0.604136	0.889927	0.748967	8402	tags=69%, list=37%, signal=43%	HMGCL/PIK3R1/FABP3/GNPAT/EP300/SREBF1/HMGCS2/GIPR/PCSK1	BP
GO_BP_MM_SKELETAL_MUSCLE_TISSUE_DEVELOPMENT	GO_BP_MM_SKELETAL_MUSCLE_TISSUE_DEVELOPMENT	42	-0.269722	-0.916873	0.605055	0.890657	0.749582	7581	tags=55%, list=34%, signal=36%	NR2F2/NF1/RHOA/RXRG/SVIL/MET/ERBB3/HLX/VAMP5/METTL8/EP300/MYLPF/FOXP2/CASQ1/MEF2C/DMD/TAZ/SRPK3/FOXP1/MYF5/SIX4/CAV1/MYL3	BP
GO_MF_MM_CARBONATE_DEHYDRATASE_ACTIVITY	GO_MF_MM_CARBONATE_DEHYDRATASE_ACTIVITY	14	-0.347811	-0.89447	0.606834	0.892652	0.75126	809	tags=36%, list=4%, signal=34%	MTFP1/CAR14/CAR15/CAR8/CAR3	MF
GO_CC_MM_LATERAL_PLASMA_MEMBRANE	GO_CC_MM_LATERAL_PLASMA_MEMBRANE	27	-0.295516	-0.904396	0.608384	0.893976	0.752375	4154	tags=30%, list=18%, signal=24%	CTNNB1/PRICKLE2/ANK3/JUP/CLDN1/DRD2/ABCC6/ATP6V1B1	CC
GO_BP_MM_EMBRYONIC_HEMOPOIESIS	GO_BP_MM_EMBRYONIC_HEMOPOIESIS	15	-0.34122	-0.894613	0.608583	0.893976	0.752375	4176	tags=33%, list=19%, signal=27%	SH2B3/KITL/FLT3L/TAL1/KLF1	BP
GO_BP_MM_SYNAPTONEMAL_COMPLEX_ASSEMBLY	GO_BP_MM_SYNAPTONEMAL_COMPLEX_ASSEMBLY	10	-0.380469	-0.888344	0.609083	0.894042	0.75243	25	tags=20%, list=0%, signal=20%	BAG6/TEX11	BP
GO_BP_MM_REGULATION_OF_CELL_SIZE	GO_BP_MM_REGULATION_OF_CELL_SIZE	10	-0.380198	-0.887712	0.609966	0.894042	0.75243	1315	tags=20%, list=6%, signal=19%	VPREB1/ATP2B2	BP
GO_BP_MM_PHOSPHORYLATION	GO_BP_MM_PHOSPHORYLATION	34	0.308827	0.901578	0.610067	0.894042	0.75243	3384	tags=15%, list=15%, signal=13%	MASTL/HTR2B/PKMYT1/PGK1/ITPKC	BP
GO_BP_MM_FATTY_ACID_BIOSYNTHETIC_PROCESS	GO_BP_MM_FATTY_ACID_BIOSYNTHETIC_PROCESS	41	0.298794	0.9044	0.610337	0.894042	0.75243	324	tags=5%, list=1%, signal=5%	CH25H/4833423E24RIK	BP
GO_BP_MM_SMOOTHENED_SIGNALING_PATHWAY	GO_BP_MM_SMOOTHENED_SIGNALING_PATHWAY	36	-0.276763	-0.909234	0.610751	0.894042	0.75243	7510	tags=50%, list=33%, signal=33%	TCTN2/MAP3K10/BOC/IFT88/PAX6/CC2D2A/EVC2/PTCH1/HIPK1/DYRK2/BMP4/TMEM231/HES1/IFT172/NDST1/FOXF1/IHH/WNT10B	BP
GO_BP_MM_NEGATIVE_REGULATION_OF_BLOOD_VESSEL_ENDOTHELIAL_CELL_MIGRATION	GO_BP_MM_NEGATIVE_REGULATION_OF_BLOOD_VESSEL_ENDOTHELIAL_CELL_MIGRATION	10	-0.379703	-0.886556	0.611558	0.894055	0.752441	782	tags=20%, list=3%, signal=19%	ACVRL1/DLL4	BP
GO_MF_MM_PROTEIN_TYROSINE_PHOSPHATASE_ACTIVITY	GO_MF_MM_PROTEIN_TYROSINE_PHOSPHATASE_ACTIVITY	94	0.264538	0.919398	0.61161	0.894055	0.752441	3398	tags=19%, list=15%, signal=16%	CDC25C/CDKN3/PTPRQ/PTPN7/DUSP2/PTPRN2/PTPN22/PTPN6/UBASH3B/PTPRV/PTPRC/PTPRO/PTPRN/PTPN2/DUSP5/DUSP10/DUSP9/DUSP13	MF
GO_MF_MM_NADH_DEHYDROGENASE_UBIQUINONE_ACTIVITY	GO_MF_MM_NADH_DEHYDROGENASE_UBIQUINONE_ACTIVITY	18	0.350545	0.890132	0.612708	0.894146	0.752518	14621	tags=100%, list=65%, signal=35%	NDUFV2/NDUFS3/NDUFS4/NDUFA12/NDUFS8/NDUFB7/NDUFS2/NDUFB8/NDUFA2/NDUFAF2/NDUFA13/NDUFC2/NDUFB4/NDUFA7/NDUFS1/NDUFV1/NDUFS7/NDUFB3	MF
GO_CC_MM_EXTRINSIC_TO_MEMBRANE	GO_CC_MM_EXTRINSIC_TO_MEMBRANE	19	-0.318818	-0.892192	0.614318	0.894146	0.752518	9427	tags=63%, list=42%, signal=37%	MYLIP/GHR/MSN/NF2/PTPN3/RDX/PTPN4/FRMD5/WDFY3/RPH3A/FARP2/GFRA1	CC
GO_BP_MM_TRICARBOXYLIC_ACID_CYCLE	GO_BP_MM_TRICARBOXYLIC_ACID_CYCLE	24	-0.301284	-0.896563	0.614737	0.894146	0.752518	7324	tags=38%, list=33%, signal=25%	ACO2/IDH3G/OGDH/CSL/SDHA/IDH2/SUCLG2/MDH1B/DHTKD1	BP
GO_BP_MM_DECIDUALIZATION	GO_BP_MM_DECIDUALIZATION	15	0.363495	0.884947	0.615111	0.894146	0.752518	4188	tags=40%, list=19%, signal=33%	LIF/PLA2G4A/PTGS2/CTSL/GHSR/JUNB	BP
GO_MF_MM_RETINOID_X_RECEPTOR_BINDING	GO_MF_MM_RETINOID_X_RECEPTOR_BINDING	12	0.382836	0.88366	0.615397	0.894146	0.752518	855	tags=8%, list=4%, signal=8%	HMGA1	MF
GO_BP_MM_RRNA_PROCESSING	GO_BP_MM_RRNA_PROCESSING	75	0.271934	0.913558	0.615462	0.894146	0.752518	6406	tags=35%, list=28%, signal=25%	ISG20/FBL/FTSJ3/GSTCD/TBL3/NOP2/SUV39H1/DCAF13/EXOSC9/UTP18/PA2G4/WDR55/BOP1/DIS3/EXOSC8/WDR36/UTP20/DDX56/UTP14A/FCF1/CDKN2A/RRP9/NSA2/EXOSC3/GAR1/NOP14	BP
GO_CC_MM_PHOTORECEPTOR_OUTER_SEGMENT	GO_CC_MM_PHOTORECEPTOR_OUTER_SEGMENT	26	-0.296364	-0.898905	0.615977	0.894146	0.752518	2714	tags=27%, list=12%, signal=24%	MAK/RHO/PLEKHB1/RP1/RAPGEF4/HNF1A/SHANK2	CC
GO_BP_MM_INACTIVATION_OF_MAPK_ACTIVITY	GO_BP_MM_INACTIVATION_OF_MAPK_ACTIVITY	18	0.349576	0.887671	0.61601	0.894146	0.752518	3302	tags=33%, list=15%, signal=28%	DUSP2/SPRED3/LAX1/DUSP5/DUSP10/DUSP9	BP
GO_BP_MM_POSITIVE_REGULATION_OF_CALCIUM_ION_TRANSPORT_INTO_CYTOSOL	GO_BP_MM_POSITIVE_REGULATION_OF_CALCIUM_ION_TRANSPORT_INTO_CYTOSOL	10	-0.378174	-0.882986	0.616014	0.894146	0.752518	1242	tags=50%, list=6%, signal=47%	P2RX7/P2RX4/MGEA5/CAV1/TRPC3	BP
GO_BP_MM_CELL-CELL_ADHESION	GO_BP_MM_CELL-CELL_ADHESION	70	0.274277	0.911201	0.616302	0.894146	0.752518	4510	tags=27%, list=20%, signal=22%	CDH3/SELP/THY1/ITGAM/ADAM8/PDPN/VMP1/CYR61/ASTN1/MPZL2/FBLIM1/ITGB2/IGSF5/ICAM1/CLEC7A/PVR/TCAM1/CYFIP2/ITGAL	BP
GO_CC_MM_FOCAL_ADHESION	GO_CC_MM_FOCAL_ADHESION	109	-0.230856	-0.937929	0.616559	0.894146	0.752518	3954	tags=22%, list=18%, signal=18%	TNS3/SSH2/PNMA1/DLC1/PARVB/ARHGAP26/MAPK3/GRB7/NOX4/SYNE2/CIDEC/LIMS2/ARHGAP31/MYH7/MYH6/TNS1/STARD8/CAV1/SORBS3/PGM5/TEK/TLN2/DIXDC1/TPPP	CC
GO_BP_MM_POSITIVE_REGULATION_OF_SMOOTH_MUSCLE_CONTRACTION	GO_BP_MM_POSITIVE_REGULATION_OF_SMOOTH_MUSCLE_CONTRACTION	14	0.368667	0.882595	0.616999	0.894146	0.752518	2883	tags=36%, list=13%, signal=31%	PROK2/ADA/PTGS2/EDN2/PTGS1	BP
GO_BP_MM_PLANAR_CELL_POLARITY_PATHWAY_INVOLVED_IN_NEURAL_TUBE_CLOSURE	GO_BP_MM_PLANAR_CELL_POLARITY_PATHWAY_INVOLVED_IN_NEURAL_TUBE_CLOSURE	12	0.382198	0.882188	0.617194	0.894146	0.752518	1918	tags=17%, list=9%, signal=15%	SFRP1/WNT5A	BP
GO_BP_MM_VISUAL_PERCEPTION	GO_BP_MM_VISUAL_PERCEPTION	57	0.282336	0.906198	0.618177	0.894589	0.752891	2750	tags=18%, list=12%, signal=15%	CNGB3/CABP4/KCNJ10/COL1A1/GNAT2/RRH/OPN3/GUCA1A/CACNA1F/MYO5A	BP
GO_MF_MM_KINASE_BINDING	GO_MF_MM_KINASE_BINDING	39	0.299764	0.899083	0.618475	0.894589	0.752891	3455	tags=18%, list=15%, signal=15%	CDC6/RAB3IL1/TNFAIP3/PTPN22/SNAI1/SIT1/SLC2A1	MF
GO_MF_MM_MRNA_BINDING	GO_MF_MM_MRNA_BINDING	44	0.293451	0.900118	0.619161	0.894589	0.752891	6227	tags=30%, list=28%, signal=21%	PIWIL2/NXF2/DHFR/IGF2BP1/CELF4/RPS13-PS2/TDRD7/SLBP/YBX2/SRRM4/RBMXL1/RPS13/ESRP1	MF
GO_BP_MM_RESPONSE_TO_CAMP	GO_BP_MM_RESPONSE_TO_CAMP	48	0.289358	0.901873	0.619769	0.894589	0.752891	2610	tags=21%, list=12%, signal=18%	AREG/CYP7B1/VGF/COL1A1/MMP19/PLA2G5/PLAT/PTK2B/PAX4/PTPRN	BP
GO_MF_MM_PLATELET-DERIVED_GROWTH_FACTOR_RECEPTOR_BINDING	GO_MF_MM_PLATELET-DERIVED_GROWTH_FACTOR_RECEPTOR_BINDING	10	-0.37686	-0.879918	0.620534	0.894589	0.752891	4770	tags=40%, list=21%, signal=32%	PDGFA/PDGFRB/VEGFA/PDGFD	MF
GO_BP_MM_REGULATION_OF_GTPASE_ACTIVITY	GO_BP_MM_REGULATION_OF_GTPASE_ACTIVITY	10	0.398035	0.877994	0.620541	0.894589	0.752891	1630	tags=20%, list=7%, signal=19%	VAV1/ADAP1	BP
GO_BP_MM_DNA_METHYLATION	GO_BP_MM_DNA_METHYLATION	13	0.373876	0.879784	0.621077	0.894589	0.752891	3476	tags=15%, list=15%, signal=13%	HELLS/DNMT1	BP
GO_CC_MM_CAVEOLA	GO_CC_MM_CAVEOLA	53	0.284924	0.903128	0.621543	0.894589	0.752891	2712	tags=19%, list=12%, signal=17%	HMOX1/LRP8/SELE/HCK/CTSB/FASL/CAV3/TRPC4/PTGS2/EFNA5	CC
GO_BP_MM_ISOTYPE_SWITCHING	GO_BP_MM_ISOTYPE_SWITCHING	13	0.373654	0.879262	0.62184	0.894589	0.752891	517	tags=8%, list=2%, signal=8%	EXO1	BP
GO_MF_MM_THIOESTERASE_BINDING	GO_MF_MM_THIOESTERASE_BINDING	14	-0.34378	-0.884102	0.622358	0.894589	0.752891	2106	tags=21%, list=9%, signal=19%	TRAF5/TRAF1/ADRA2A	MF
GO_MF_MM_CYSTEINE-TYPE_ENDOPEPTIDASE_INHIBITOR_ACTIVITY_INVOLVED_IN_APOPTOTIC_PROCESS	GO_MF_MM_CYSTEINE-TYPE_ENDOPEPTIDASE_INHIBITOR_ACTIVITY_INVOLVED_IN_APOPTOTIC_PROCESS	20	0.339763	0.88439	0.622561	0.894589	0.752891	4588	tags=50%, list=20%, signal=40%	BIRC5/BCL2A1D/NAIP1/PRDX5/MT3/TNFAIP8/CD27/RPS6KA3/TNFSF14/PRDX3	MF
GO_CC_MM_ESC_EZ_COMPLEX	GO_CC_MM_ESC_EZ_COMPLEX	10	-0.376148	-0.878254	0.6226	0.894589	0.752891	2818	tags=20%, list=13%, signal=18%	EZH1/SIRT1	CC
GO_BP_MM_PEPTIDYL-PROLINE_MODIFICATION	GO_BP_MM_PEPTIDYL-PROLINE_MODIFICATION	13	0.372861	0.877395	0.624366	0.896452	0.754459	2490	tags=15%, list=11%, signal=14%	FKBP1B/FKBP10	BP
GO_BP_MM_TISSUE_DEVELOPMENT	GO_BP_MM_TISSUE_DEVELOPMENT	25	0.323923	0.885397	0.625559	0.896452	0.754459	2364	tags=20%, list=11%, signal=18%	FOXN4/FOXM1/LAMA1/FOXR1/WT1	BP
GO_BP_MM_RESPONSE_TO_METAL_ION	GO_BP_MM_RESPONSE_TO_METAL_ION	10	0.395907	0.8733	0.626219	0.896452	0.754459	1430	tags=20%, list=6%, signal=19%	CYP2R1/LCK	BP
GO_BP_MM_REGULATION_OF_NEUROTRANSMITTER_SECRETION	GO_BP_MM_REGULATION_OF_NEUROTRANSMITTER_SECRETION	13	0.371996	0.87536	0.626838	0.896452	0.754459	560	tags=15%, list=2%, signal=15%	DRD4/HCRT	BP
GO_BP_MM_FOCAL_ADHESION_ASSEMBLY	GO_BP_MM_FOCAL_ADHESION_ASSEMBLY	14	0.365529	0.875083	0.626849	0.896452	0.754459	4148	tags=29%, list=18%, signal=23%	THY1/PTK2B/ACTN1/ITGAV	BP
GO_MF_MM_LOW-DENSITY_LIPOPROTEIN_RECEPTOR_ACTIVITY	GO_MF_MM_LOW-DENSITY_LIPOPROTEIN_RECEPTOR_ACTIVITY	10	0.395514	0.872433	0.627321	0.896452	0.754459	1331	tags=20%, list=6%, signal=19%	LRP8/CXCL16	MF
GO_BP_MM_RIBOSOME_BIOGENESIS	GO_BP_MM_RIBOSOME_BIOGENESIS	37	0.300358	0.891522	0.627599	0.896452	0.754459	7608	tags=51%, list=34%, signal=34%	NOP58/BYSL/SDAD1/GM8730/TSR1/RRS1/MRTO4/GM5616/RPLP0/IPO4/RPS18/NOP56/AATF/GAR1/BRIX1/GM5619/PES1/RRN3/IPO9	BP
GO_BP_MM_CELL_PROJECTION_ORGANIZATION	GO_BP_MM_CELL_PROJECTION_ORGANIZATION	27	-0.291944	-0.893465	0.627693	0.896452	0.754459	5921	tags=48%, list=26%, signal=36%	IFT20/BOC/WDR19/TTC8/NEK1/TSC1/TUBB4A/TEKT2/TTC30B/TSC2/CROCC/ITGA8/AK7	BP
GO_MF_MM_GLUTATHIONE_TRANSFERASE_ACTIVITY	GO_MF_MM_GLUTATHIONE_TRANSFERASE_ACTIVITY	22	-0.304997	-0.887313	0.627729	0.896452	0.754459	5341	tags=45%, list=24%, signal=35%	GSTK1/GSTM6/GSTT3/GSTT1/GSTZ1/GSTA3/GSTM2/GSTP2/GSTM7/GSTM1	MF
GO_BP_MM_NEUROTRANSMITTER_TRANSPORT	GO_BP_MM_NEUROTRANSMITTER_TRANSPORT	26	0.320479	0.884113	0.628577	0.896921	0.754853	3158	tags=23%, list=14%, signal=20%	SLC6A19/SLC6A12/RIMS3/SLC6A14/CPLX3/SV2A	BP
GO_BP_MM_REGULATION_OF_BONE_MINERALIZATION	GO_BP_MM_REGULATION_OF_BONE_MINERALIZATION	12	0.37835	0.873306	0.62891	0.896921	0.754853	2412	tags=25%, list=11%, signal=22%	MGP/TWIST1/CREB3L1	BP
GO_BP_MM_TIGHT_JUNCTION_ASSEMBLY	GO_BP_MM_TIGHT_JUNCTION_ASSEMBLY	12	0.377971	0.87243	0.629973	0.897829	0.755618	475	tags=8%, list=2%, signal=8%	ECT2	BP
GO_MF_MM_PEPTIDE_BINDING	GO_MF_MM_PEPTIDE_BINDING	45	0.290266	0.894173	0.630676	0.898222	0.755948	5188	tags=31%, list=23%, signal=24%	TUBB3/BDKRB1/TUBB2B/CTSB/TUBB5/MEMO1/TUBB2A/CTSL/CLTB/FNTB/RNPEP/TUBB4B/THOP1/TPP2	MF
GO_BP_MM_FACE_MORPHOGENESIS	GO_BP_MM_FACE_MORPHOGENESIS	27	0.317353	0.882881	0.631285	0.898481	0.756167	2257	tags=15%, list=10%, signal=13%	PAX9/COL1A1/TFAP2A/NOG	BP
GO_BP_MM_PROTEIN_EXPORT_FROM_NUCLEUS	GO_BP_MM_PROTEIN_EXPORT_FROM_NUCLEUS	18	0.344909	0.875822	0.633257	0.900679	0.758016	6656	tags=39%, list=30%, signal=27%	EGR2/EIF5A/NXT1/CCHCR1/HSPA9/XPO5/XPO6	BP
GO_CC_MM_SARCOLEMMA	GO_CC_MM_SARCOLEMMA	66	-0.246334	-0.915944	0.634944	0.901119	0.758386	6750	tags=42%, list=30%, signal=30%	ATP1A1/LAMP1/BSG/CLCN1/ABCC8/DTNA/CASQ1/PLCB3/KCNJ11/SGCE/DMD/SGCA/ADCY5/SNTG2/ADCY6/SSPN/SLC8A3/ANK3/SNTB1/ADRB2/KCND3/CACNB2/KCNQ1/SLC2A4/PGM5/ATP1A2/ALOX5/AQP1	CC
GO_BP_MM_GLYCOLYSIS	GO_BP_MM_GLYCOLYSIS	38	-0.270399	-0.898526	0.634957	0.901119	0.758386	3418	tags=21%, list=15%, signal=17%	BPGM/PFKM/ENO3/ALDOART1/LDHB/DHTKD1/ENO4/ALDOB	BP
GO_MF_MM_FK506_BINDING	GO_MF_MM_FK506_BINDING	14	0.362945	0.868898	0.635293	0.901119	0.758386	2490	tags=14%, list=11%, signal=13%	FKBP1B/FKBP10	MF
GO_CC_MM_PML_BODY	GO_CC_MM_PML_BODY	65	0.274098	0.899746	0.635588	0.901119	0.758386	1994	tags=11%, list=9%, signal=10%	RAD51/BLM/IKBKE/DAXX/PML/SP100/ISG20	CC
GO_MF_MM_PHOSPHOLIPASE_BINDING	GO_MF_MM_PHOSPHOLIPASE_BINDING	13	0.369076	0.86849	0.635706	0.901119	0.758386	3298	tags=23%, list=15%, signal=20%	SELE/LMNB1/APOC2	MF
GO_BP_MM_PSEUDOURIDINE_SYNTHESIS	GO_BP_MM_PSEUDOURIDINE_SYNTHESIS	12	0.37585	0.867535	0.636519	0.901663	0.758845	7678	tags=50%, list=34%, signal=33%	PUS7L/RPUSD1/PUS1/PUS10/DKC1/PUS7	BP
GO_BP_MM_DORSAL_VENTRAL_NEURAL_TUBE_PATTERNING	GO_BP_MM_DORSAL_VENTRAL_NEURAL_TUBE_PATTERNING	13	-0.345596	-0.869986	0.638999	0.904024	0.760831	9958	tags=62%, list=44%, signal=34%	FOXA2/KIF3A/SMO/TCTN1/SHH/PTCH1/BMP4/GAS1	BP
GO_BP_MM_APOPTOTIC_CELL_CLEARANCE	GO_BP_MM_APOPTOTIC_CELL_CLEARANCE	12	0.374898	0.865339	0.639452	0.904024	0.760831	2258	tags=17%, list=10%, signal=15%	CCR2/TGM2	BP
GO_BP_MM_CENTRAL_NERVOUS_SYSTEM_DEVELOPMENT	GO_BP_MM_CENTRAL_NERVOUS_SYSTEM_DEVELOPMENT	46	-0.260591	-0.902958	0.640096	0.904024	0.760831	4291	tags=24%, list=19%, signal=19%	TRP53BP2/ID3/ROBO1/DNER/PAM/ALDH5A1/ANG/CITED2/ZBTB16/FAIM2/GABRA4	BP
GO_BP_MM_LABYRINTHINE_LAYER_BLOOD_VESSEL_DEVELOPMENT	GO_BP_MM_LABYRINTHINE_LAYER_BLOOD_VESSEL_DEVELOPMENT	14	0.361377	0.865142	0.64038	0.904024	0.760831	14376	tags=100%, list=64%, signal=36%	CYR61/JUNB/HS6ST1/FZD5/NSDHL/RBPJ/PLCD1/AKT1/PLCD3/MAPK1/FBXW8/NCOA6/WNT2/OVOL2	BP
GO_BP_MM_DOPAMINE_RECEPTOR_SIGNALING_PATHWAY	GO_BP_MM_DOPAMINE_RECEPTOR_SIGNALING_PATHWAY	10	0.390404	0.861161	0.640619	0.904024	0.760831	151	tags=10%, list=1%, signal=10%	DRD4	BP
GO_BP_MM_BLOOD_VESSEL_DEVELOPMENT	GO_BP_MM_BLOOD_VESSEL_DEVELOPMENT	56	-0.251643	-0.90831	0.640762	0.904024	0.760831	2497	tags=39%, list=11%, signal=35%	MIB1/RAPGEF1/PTK2/FOXC1/GJA4/MEF2C/TBX1/BMP4/CDX4/TBX3/PKD1/FOXO1/EGFL7/FOXF1/FZD4/VEGFA/CITED2/TGFBR3/AGTR1A/AGT/SOX18/HEY1	BP
GO_BP_MM_SPERM_MOTILITY	GO_BP_MM_SPERM_MOTILITY	20	0.334472	0.870617	0.641602	0.904151	0.760939	1323	tags=15%, list=6%, signal=14%	CHRNA7/INSL6/DDX4	BP
GO_MF_MM_ENDOPEPTIDASE_ACTIVITY	GO_MF_MM_ENDOPEPTIDASE_ACTIVITY	48	0.285332	0.889323	0.641711	0.904151	0.760939	3925	tags=33%, list=17%, signal=28%	CTSH/ELANE/CTSB/CASP12/GM8394/PSMA5/PAPPA/PSMA7/PSMA4/FAP/PSMA2/PSMA1/PSMB3/PSMA3/PSMA6/PSMD13	MF
GO_MF_MM_VOLTAGE-GATED_POTASSIUM_CHANNEL_ACTIVITY	GO_MF_MM_VOLTAGE-GATED_POTASSIUM_CHANNEL_ACTIVITY	41	0.292211	0.884476	0.642445	0.904153	0.76094	4094	tags=29%, list=18%, signal=24%	KCNT1/CNGA2/KCNG1/KCNAB2/KCNAB1/KCND1/KCNT2/KCNQ3/HCN1/KCNE4/KCNAB3/KCNB2	MF
GO_BP_MM_NEGATIVE_REGULATION_OF_DNA_REPLICATION	GO_BP_MM_NEGATIVE_REGULATION_OF_DNA_REPLICATION	16	0.350515	0.866049	0.642572	0.904153	0.76094	560	tags=6%, list=2%, signal=6%	HCRT	BP
GO_CC_MM_COSTAMERE	GO_CC_MM_COSTAMERE	15	-0.332388	-0.871455	0.64332	0.904446	0.761186	3391	tags=33%, list=15%, signal=28%	DMD/TRPC1/CMYA5/PGM5/SYNM	CC
GO_MF_MM_PROTEIN_KINASE_ACTIVITY	GO_MF_MM_PROTEIN_KINASE_ACTIVITY	481	0.230991	0.943839	0.643639	0.904446	0.761186	2308	tags=10%, list=10%, signal=9%	CCL12/PBK/CCL3/MELK/CDK1/AURKB/TTK/MLKL/ALK/BUB1B/PLK1/MASTL/AURKA/INSRR/BUB1/STYK1/DCLK1/NRK/EIF2AK2/CCL5/NTRK1/NEK2/RIPK3/CHEK1/PASK/IKBKE/PLK4/HCK/CAMK1G/PIM1/LCK/EPHB2/LMTK3/PAK3/DCLK3/MUSK/NUAK2/PDK3/MAPK13/PKMYT1/FGR/CCND1/ZAP70/CAMK4/GM7168/MATK/TEX14	MF
GO_BP_MM_INNER_EAR_MORPHOGENESIS	GO_BP_MM_INNER_EAR_MORPHOGENESIS	49	0.283641	0.887596	0.644541	0.90511	0.761745	3051	tags=27%, list=14%, signal=23%	MAFB/FOXI1/PRRX2/PTPRQ/GFI1/TFAP2A/WNT5A/FGF9/FRZB/PRRX1/OTX1/WNT3/ROR2	BP
GO_MF_MM_DIACYLGLYCEROL_KINASE_ACTIVITY	GO_MF_MM_DIACYLGLYCEROL_KINASE_ACTIVITY	14	-0.337859	-0.868874	0.644995	0.905143	0.761773	5451	tags=50%, list=24%, signal=38%	DGKQ/DGKE/DGKA/DGKZ/DGKH/DGKG/DGKB	MF
GO_MF_MM_ENDOPEPTIDASE_INHIBITOR_ACTIVITY	GO_MF_MM_ENDOPEPTIDASE_INHIBITOR_ACTIVITY	13	0.365648	0.860422	0.646683	0.906229	0.762687	1587	tags=23%, list=7%, signal=21%	A2M/CD109/C4B	MF
GO_BP_MM_RETINOIC_ACID_METABOLIC_PROCESS	GO_BP_MM_RETINOIC_ACID_METABOLIC_PROCESS	11	0.379296	0.857327	0.646875	0.906229	0.762687	3520	tags=27%, list=16%, signal=23%	ALDH1A3/CRABP2/SCPEP1	BP
GO_BP_MM_PROTEIN_PEPTIDYL-PROLYL_ISOMERIZATION	GO_BP_MM_PROTEIN_PEPTIDYL-PROLYL_ISOMERIZATION	18	0.340822	0.865444	0.647324	0.906229	0.762687	7137	tags=39%, list=32%, signal=27%	FKBP1B/FKBP10/FKBP11/PPIF/GM10123/FKBPL/FKBP2	BP
GO_MF_MM_PHOSPHATIDYLINOSITOL_PHOSPHOLIPASE_C_ACTIVITY	GO_MF_MM_PHOSPHATIDYLINOSITOL_PHOSPHOLIPASE_C_ACTIVITY	18	0.340741	0.865239	0.64764	0.906229	0.762687	3822	tags=39%, list=17%, signal=32%	HTR2B/CCL5/PLCG2/HTR2A/PLCL2/HTR2C/PLCH1	MF
GO_BP_MM_RNA_MODIFICATION	GO_BP_MM_RNA_MODIFICATION	14	0.359064	0.859607	0.647922	0.906229	0.762687	14428	tags=100%, list=64%, signal=36%	PUS7L/RPUSD1/PUS1/PUS10/DKC1/PUS7/RPUSD3/RPUSD2/TRUB2/CDK5RAP1/RPUSD4/CDKAL1/PUSL1/TRUB1	BP
GO_MF_MM_WNT-ACTIVATED_RECEPTOR_ACTIVITY	GO_MF_MM_WNT-ACTIVATED_RECEPTOR_ACTIVITY	16	-0.324626	-0.866777	0.649653	0.906887	0.763241	5398	tags=50%, list=24%, signal=38%	LRP5/LRP6/FZD3/FZD6/FZD7/FZD4/SFRP2/FZD8	MF
GO_BP_MM_PROTEIN_MATURATION	GO_BP_MM_PROTEIN_MATURATION	10	-0.367144	-0.857233	0.651356	0.906887	0.763241	996	tags=20%, list=4%, signal=19%	LMF1/AMBP	BP
GO_MF_MM_TRANSLATION_ELONGATION_FACTOR_ACTIVITY	GO_MF_MM_TRANSLATION_ELONGATION_FACTOR_ACTIVITY	21	-0.303147	-0.870662	0.651885	0.906887	0.763241	8566	tags=48%, list=38%, signal=30%	TCEAL3/EEF1A2/EFTUD2/EEF2/TCEA2/EEF1A1/TCEAL5/TCEA3/TCEAL1/ABTB1	MF
GO_BP_MM_PATTERN_SPECIFICATION_PROCESS	GO_BP_MM_PATTERN_SPECIFICATION_PROCESS	67	0.270009	0.890858	0.653252	0.906887	0.763241	1406	tags=10%, list=6%, signal=10%	FST/FOXN4/FOXN1/TRP63/FOXI1/FOXM1/FOXR1	BP
GO_BP_MM_CELLULAR_RESPONSE_TO_CYTOKINE_STIMULUS	GO_BP_MM_CELLULAR_RESPONSE_TO_CYTOKINE_STIMULUS	12	-0.349182	-0.858844	0.653256	0.906887	0.763241	2261	tags=25%, list=10%, signal=23%	FOXF1/MME/MMP9	BP
GO_MF_MM_GROWTH_FACTOR_BINDING	GO_MF_MM_GROWTH_FACTOR_BINDING	19	0.335646	0.86265	0.653291	0.906887	0.763241	110	tags=5%, list=0%, signal=5%	A2M	MF
GO_MF_MM_OXIDOREDUCTASE_ACTIVITY_ACTING_ON_THE_CH-OH_GROUP_OF_DONORS_NAD_OR_NADP_AS_ACCEPTOR	GO_MF_MM_OXIDOREDUCTASE_ACTIVITY_ACTING_ON_THE_CH-OH_GROUP_OF_DONORS_NAD_OR_NADP_AS_ACCEPTOR	44	0.286777	0.879646	0.653787	0.906887	0.763241	4463	tags=27%, list=20%, signal=22%	NMRAL1/PHGDH/PYCR1/GALE/BLVRB/UGDH/AHCY/ME2/HMGCR/GM4737/LDHA/UXS1	MF
GO_CC_MM_T-TUBULE	GO_CC_MM_T-TUBULE	21	-0.302602	-0.869096	0.654435	0.906887	0.763241	5963	tags=38%, list=26%, signal=28%	CASQ1/CACNA2D1/KCNJ11/KCNJ5/VDR/CACNB1/AKAP7/KCNJ3	CC
GO_BP_MM_ESTABLISHMENT_OF_CELL_POLARITY	GO_BP_MM_ESTABLISHMENT_OF_CELL_POLARITY	18	-0.313511	-0.864897	0.654994	0.906887	0.763241	6964	tags=44%, list=31%, signal=31%	JAM3/WEE1/RAB11FIP2/STK11/PRKCZ/KIF26B/IGF1R/EPHB1	BP
GO_BP_MM_CENTROSOME_DUPLICATION	GO_BP_MM_CENTROSOME_DUPLICATION	10	0.385144	0.849559	0.655523	0.906887	0.763241	6240	tags=40%, list=28%, signal=29%	SASS6/CEP152/BRCA2/SAC3D1	BP
GO_MF_MM_RNA_BINDING	GO_MF_MM_RNA_BINDING	470	0.230286	0.939486	0.655652	0.906887	0.763241	6991	tags=31%, list=31%, signal=22%	ZBP1/OAS1E/OAS3/OASL1/OASL2/OAS2/BRCA1/OAS1B/DDX60/BARD1/NXF2/PAPOLB/RBM3/ISG20/ADAR/IGF2BP1/NANOS2/IGF2BP2/OAS1C/RBM46/WT1/RPL10A-PS2/MEX3A/GM5786/PNO1/PABPC1L/EIF1A/NHP2/FAM111A/LSM4/MOV10/EIF2S1/PNPT1/EIF5A/DNMT1/FBL/DCP2/PPRC1/RPP25/PSMA6/GM10275/LSM2/CPSF2/RNASET2A/SNRPE/THOC6/PUS7L/RBM43/NOP2/ZC3HAV1/DDX21/LSM5/RNASET2B/RPS2/EIF4E/GM6096/G3BP2/DDX43/EXOSC9/NPM1/EIF4E3/SNRNP35/PA2G4/RPUSD1/L…	MF
GO_BP_MM_LIMB_BUD_FORMATION	GO_BP_MM_LIMB_BUD_FORMATION	10	-0.365719	-0.853904	0.65607	0.906887	0.763241	3741	tags=40%, list=17%, signal=33%	SOX11/SOX4/SEMA3C/FGFR2	BP
GO_MF_MM_HMG_BOX_DOMAIN_BINDING	GO_MF_MM_HMG_BOX_DOMAIN_BINDING	10	-0.36571	-0.853885	0.656091	0.906887	0.763241	8268	tags=70%, list=37%, signal=44%	SP1/GATA3/PAX6/HOXA3/POU3F3/MEF2C/MEOX1	MF
GO_BP_MM_POSITIVE_REGULATION_OF_PROTEIN_UBIQUITINATION	GO_BP_MM_POSITIVE_REGULATION_OF_PROTEIN_UBIQUITINATION	38	0.29313	0.874763	0.656705	0.906887	0.763241	5104	tags=29%, list=23%, signal=22%	FANCI/BRCA1/NOD2/ARRB2/TBC1D7/AIMP2/TICAM1/RIPK2/PSMD10/RASSF1/HSPA5	BP
GO_MF_MM_FATTY-ACYL-COA_BINDING	GO_MF_MM_FATTY-ACYL-COA_BINDING	17	0.342025	0.857198	0.656746	0.906887	0.763241	500	tags=6%, list=2%, signal=6%	SOAT2	MF
GO_MF_MM_HSP70_PROTEIN_BINDING	GO_MF_MM_HSP70_PROTEIN_BINDING	13	-0.340463	-0.857064	0.656765	0.906887	0.763241	10	tags=38%, list=0%, signal=38%	BAG6/DNAJB2/TFRC/PPEF2/SNCA	MF
GO_BP_MM_VASODILATION	GO_BP_MM_VASODILATION	16	-0.322803	-0.86191	0.656814	0.906887	0.763241	2678	tags=25%, list=12%, signal=22%	ITGA1/KNG1/PDE5A/AGT	BP
GO_BP_MM_LUNG_DEVELOPMENT	GO_BP_MM_LUNG_DEVELOPMENT	98	0.256643	0.897225	0.65709	0.906887	0.763241	2403	tags=13%, list=11%, signal=12%	LIF/ARG1/IGF1/CASP1/MGP/FSTL3/MMP14/PDPN/LOX/WNT5A/FGF9/ADAMTS2/ADA	BP
GO_BP_MM_OVARIAN_FOLLICLE_DEVELOPMENT	GO_BP_MM_OVARIAN_FOLLICLE_DEVELOPMENT	38	0.293076	0.874602	0.657106	0.906887	0.763241	1705	tags=13%, list=8%, signal=12%	INHBA/VGF/MMP19/MMP14/SPO11	BP
GO_MF_MM_RAS_GTPASE_BINDING	GO_MF_MM_RAS_GTPASE_BINDING	12	0.368797	0.851256	0.657273	0.906887	0.763241	1056	tags=17%, list=5%, signal=16%	IQGAP3/DGKI	MF
GO_MF_MM_HYDROGEN-EXPORTING_ATPASE_ACTIVITY_PHOSPHORYLATIVE_MECHANISM	GO_MF_MM_HYDROGEN-EXPORTING_ATPASE_ACTIVITY_PHOSPHORYLATIVE_MECHANISM	11	-0.356443	-0.854717	0.657463	0.906887	0.763241	451	tags=27%, list=2%, signal=27%	ATP6V0B/ATP6V1G2/ATP6V1C2	MF
GO_CC_MM_VESICLE	GO_CC_MM_VESICLE	26	-0.288178	-0.874077	0.658307	0.906887	0.763241	2396	tags=19%, list=11%, signal=17%	CST3/PLN/ECE1/SLC2A4/STMN2	CC
GO_BP_MM_POSITIVE_REGULATION_OF_GLYCOGEN_BIOSYNTHETIC_PROCESS	GO_BP_MM_POSITIVE_REGULATION_OF_GLYCOGEN_BIOSYNTHETIC_PROCESS	11	0.375197	0.848061	0.658598	0.906887	0.763241	253	tags=9%, list=1%, signal=9%	IGF1	BP
GO_CC_MM_APICAL_PART_OF_CELL	GO_CC_MM_APICAL_PART_OF_CELL	71	0.266898	0.889182	0.658731	0.906887	0.763241	2389	tags=13%, list=11%, signal=11%	CHL1/SPP1/LGMN/AMN/CLCN5/VCAM1/INSC/ATP6V0A4/PLAT	CC
GO_BP_MM_CARBOHYDRATE_TRANSPORT	GO_BP_MM_CARBOHYDRATE_TRANSPORT	17	-0.316958	-0.860637	0.659885	0.907881	0.764077	97	tags=29%, list=0%, signal=29%	SLC35A5/PEA15A/SLC50A1/SLC2A12/SLC35D3	BP
GO_CC_MM_NUCLEAR_HETEROCHROMATIN	GO_CC_MM_NUCLEAR_HETEROCHROMATIN	17	0.340876	0.854319	0.661018	0.908477	0.764579	2448	tags=12%, list=11%, signal=10%	DNMT3L/SUV39H2	CC
GO_BP_MM_NEGATIVE_REGULATION_OF_NF-KAPPAB_TRANSCRIPTION_FACTOR_ACTIVITY	GO_BP_MM_NEGATIVE_REGULATION_OF_NF-KAPPAB_TRANSCRIPTION_FACTOR_ACTIVITY	43	0.286355	0.874475	0.661394	0.908477	0.764579	3952	tags=21%, list=18%, signal=17%	GFI1/TNFAIP3/NOD2/TRIM21/ARRB2/FOXP3/NLRP3/NFKBID/CYLD	BP
GO_CC_MM_TRANSCRIPTION_FACTOR_COMPLEX	GO_CC_MM_TRANSCRIPTION_FACTOR_COMPLEX	218	0.238681	0.917628	0.661613	0.908477	0.764579	3263	tags=14%, list=15%, signal=12%	POU3F1/MAFB/E2F8/FOXN4/FOXN1/PITX1/TRP63/FOXI1/E2F7/ANKRD1/PAX9/SNAI3/FOXM1/TFAP2A/FOXR1/GFI1B/ARNTL2/RBL1/HIF1A/GATA1/NPAS2/PAX1/PAX4/IKZF1/RUNX2/NPAS4/POU3F2/FOXS1/FOXP3/ARNT2/E2F3	CC
GO_BP_MM_MAMMARY_GLAND_EPITHELIAL_CELL_DIFFERENTIATION	GO_BP_MM_MAMMARY_GLAND_EPITHELIAL_CELL_DIFFERENTIATION	10	-0.363681	-0.849147	0.662312	0.908743	0.764803	8815	tags=50%, list=39%, signal=30%	SMO/IRF6/PTCH1/ELF5/HOXA5	BP
GO_BP_MM_NEGATIVE_REGULATION_OF_PROTEOLYSIS	GO_BP_MM_NEGATIVE_REGULATION_OF_PROTEOLYSIS	12	-0.346354	-0.851888	0.663	0.908743	0.764803	395	tags=42%, list=2%, signal=41%	RAB23/NR1H2/PIK3R1/BAG6/F2	BP
GO_BP_MM_STRIATED_MUSCLE_CELL_DIFFERENTIATION	GO_BP_MM_STRIATED_MUSCLE_CELL_DIFFERENTIATION	13	-0.338683	-0.852583	0.663102	0.908743	0.764803	8426	tags=62%, list=37%, signal=39%	RB1/IGF2/MAPK14/SPAG9/SHH/BNIP2/IGFBP5/CDH2	BP
GO_BP_MM_MULTICELLULAR_ORGANISMAL_DEVELOPMENT	GO_BP_MM_MULTICELLULAR_ORGANISMAL_DEVELOPMENT	300	0.2338	0.92446	0.664811	0.910492	0.766275	3274	tags=16%, list=15%, signal=14%	TNF/PRM1/CCNA1/WNT10A/UHRF1/MORC1/TRP63/PIWIL2/FANCD2/HELLS/AMN/KRT8/SMPD3/TNFRSF11A/SPEM1/DDX4/ITGB8/HOXB8/ENC1/GFI1B/MBNL3/SEMA4D/ZDHHC15/ITGB6/NHLH1/SPRY3/WNT7A/SEMA5A/EDA2R/CCIN/WNT5A/DLX4/NANOS2/WNT6/SHISA3/ITGB7/SPRED3/PIWIL4/OTX1/WNT3/WNT9A/TNP2/WNT7B/RNF114/ITGB2/H2AFZ/MST1R	BP
GO_BP_MM_BONE_MINERALIZATION	GO_BP_MM_BONE_MINERALIZATION	21	0.325005	0.855475	0.665346	0.910632	0.766393	3244	tags=19%, list=14%, signal=16%	MMP13/ALOX15/PTGS2/PTH1R	BP
GO_MF_MM_CAMP_BINDING	GO_MF_MM_CAMP_BINDING	13	0.358987	0.844749	0.666309	0.910897	0.766616	884	tags=15%, list=4%, signal=15%	PDE10A/CNGA2	MF
GO_MF_MM_PHOSPHOPROTEIN_PHOSPHATASE_ACTIVITY	GO_MF_MM_PHOSPHOPROTEIN_PHOSPHATASE_ACTIVITY	44	0.284329	0.872138	0.666404	0.910897	0.766616	2893	tags=11%, list=13%, signal=10%	DLGAP5/CDKN3/DUSP2/PPEF1/ACP2	MF
GO_MF_MM_PROTEIN_COMPLEX_BINDING	GO_MF_MM_PROTEIN_COMPLEX_BINDING	83	0.260458	0.888419	0.667071	0.911075	0.766765	2570	tags=14%, list=11%, signal=13%	ADM2/SIX2/CIITA/MYC/LCK/NCKAP1L/MMP3/HCLS1/CAV3/NOG/CD63/TUBB5	MF
GO_BP_MM_MALE_MEIOSIS	GO_BP_MM_MALE_MEIOSIS	11	0.372285	0.841478	0.6674	0.911075	0.766765	3038	tags=36%, list=14%, signal=31%	FANCA/TEX14/SUV39H2/TEX15	BP
GO_MF_MM_COPPER_ION_BINDING	GO_MF_MM_COPPER_ION_BINDING	42	-0.260402	-0.885192	0.668549	0.912051	0.767587	521	tags=7%, list=2%, signal=7%	ATP7B/HEPHL1/SNCA	MF
GO_MF_MM_TRANSMEMBRANE_RECEPTOR_PROTEIN_TYROSINE_KINASE_ACTIVITY	GO_MF_MM_TRANSMEMBRANE_RECEPTOR_PROTEIN_TYROSINE_KINASE_ACTIVITY	36	-0.267586	-0.879088	0.669331	0.912528	0.767988	2175	tags=22%, list=10%, signal=20%	IGF1R/RET/FLT4/EPHB4/FLT1/TEK/TIE1/KIT	MF
GO_BP_MM_NEGATIVE_REGULATION_OF_ENDOTHELIAL_CELL_PROLIFERATION	GO_BP_MM_NEGATIVE_REGULATION_OF_ENDOTHELIAL_CELL_PROLIFERATION	19	-0.306207	-0.856899	0.670167	0.913075	0.768449	2686	tags=26%, list=12%, signal=23%	CAV2/PTPRM/ENG/CAV1/ACVRL1	BP
GO_BP_MM_POSITIVE_REGULATION_OF_CANONICAL_WNT_RECEPTOR_SIGNALING_PATHWAY	GO_BP_MM_POSITIVE_REGULATION_OF_CANONICAL_WNT_RECEPTOR_SIGNALING_PATHWAY	43	-0.258939	-0.884974	0.671523	0.913961	0.769195	6009	tags=42%, list=27%, signal=31%	DVL2/YAP1/CSNK1E/LRP6/EDA/RNF146/CAPRIN2/WNT2B/SOX4/NRARP/TRPM4/SFRP2/FGFR2/BAMBI/FGFR3/CAV1/DIXDC1/WNT10B	BP
GO_CC_MM_HETEROCHROMATIN	GO_CC_MM_HETEROCHROMATIN	23	0.317445	0.85274	0.671686	0.913961	0.769195	1443	tags=9%, list=6%, signal=8%	UHRF1/DAXX	CC
GO_BP_MM_GLUCOSE_METABOLIC_PROCESS	GO_BP_MM_GLUCOSE_METABOLIC_PROCESS	52	0.27635	0.87303	0.672229	0.91411	0.76932	3238	tags=17%, list=14%, signal=15%	TNF/APOD/MYC/GM6316/PDK3/GAPDH/HK2/G6PDX/GDF2	BP
GO_BP_MM_NUCLEOCYTOPLASMIC_TRANSPORT	GO_BP_MM_NUCLEOCYTOPLASMIC_TRANSPORT	96	0.255093	0.889186	0.673314	0.914994	0.770064	6012	tags=35%, list=27%, signal=26%	RHOF/RASL2-9/RAB32/RHOU/RAC2/RAB39/CAMK4/RAB33A/RAN/RAB37/RASD1/EIF5A/RAB8B/RAB3C/RAB42/RAB19/AAAS/RHOD/RAB8A/RAB5C/NPM1/RGS14/RAB15/RAB43/MYBBP1A/NUP155/RANBP17/RAB30/MLX/NUP50/RALB/RAB25/NUP54/RHOG	BP
GO_CC_MM_MYOFIBRIL	GO_CC_MM_MYOFIBRIL	27	-0.283389	-0.867283	0.674228	0.91546	0.770456	2545	tags=26%, list=11%, signal=23%	LRRC10/SYNE2/MYH7/MYL2/MYH6/ABLIM2/MYH3	CC
GO_BP_MM_POSITIVE_REGULATION_OF_DNA_REPAIR	GO_BP_MM_POSITIVE_REGULATION_OF_DNA_REPAIR	21	0.322387	0.848582	0.674788	0.91546	0.770456	1726	tags=10%, list=8%, signal=9%	BRCA1/PNP	BP
GO_BP_MM_CELLULAR_PROTEIN_LOCALIZATION	GO_BP_MM_CELLULAR_PROTEIN_LOCALIZATION	35	-0.26826	-0.87512	0.674962	0.91546	0.770456	6103	tags=34%, list=27%, signal=25%	PACS1/DVL2/RRAGB/AXIN2/CSNK1E/EYA1/HEPACAM/CTNNB1/LATS2/FRMD6/CNTNAP2/ID4	BP
GO_BP_MM_NEGATIVE_REGULATION_OF_BMP_SIGNALING_PATHWAY	GO_BP_MM_NEGATIVE_REGULATION_OF_BMP_SIGNALING_PATHWAY	28	0.305026	0.855384	0.675723	0.915903	0.770828	2257	tags=21%, list=10%, signal=19%	SFRP1/GREM1/CHRDL2/FSTL3/WNT5A/NOG	BP
GO_CC_MM_LAMELLIPODIUM_MEMBRANE	GO_CC_MM_LAMELLIPODIUM_MEMBRANE	13	-0.335245	-0.84393	0.67662	0.916529	0.771355	3266	tags=31%, list=15%, signal=26%	APC2/SYNE2/DPP4/ANTXR1	CC
GO_MF_MM_NAD_BINDING	GO_MF_MM_NAD_BINDING	47	-0.254515	-0.885731	0.677136	0.916631	0.771441	4662	tags=23%, list=21%, signal=19%	AOX1/SIRT3/ME1/ALDH5A1/HPGD/SORD/LDHB/GPD1/GM5069/ADH4/AOX3	MF
GO_BP_MM_CELLULAR_PROTEIN_MODIFICATION_PROCESS	GO_BP_MM_CELLULAR_PROTEIN_MODIFICATION_PROCESS	68	-0.240167	-0.898939	0.677567	0.916631	0.771441	5699	tags=25%, list=25%, signal=19%	HACE1/NEDD4/PCMTD1/HECTD3/HLCS/TTL/NEDD4L/TTLL10/TTLL6/HECW2/SMURF2/TTLL8/TTLL3/TTLL13/ST3GAL6/PCMTD2/TTLL9	BP
GO_BP_MM_POSITIVE_REGULATION_OF_PROTEOLYSIS	GO_BP_MM_POSITIVE_REGULATION_OF_PROTEOLYSIS	14	0.349455	0.836601	0.678412	0.917047	0.771792	555	tags=7%, list=2%, signal=7%	PLK1	BP
GO_BP_MM_TRANSFORMING_GROWTH_FACTOR_BETA_RECEPTOR_SIGNALING_PATHWAY	GO_BP_MM_TRANSFORMING_GROWTH_FACTOR_BETA_RECEPTOR_SIGNALING_PATHWAY	56	0.272648	0.872241	0.678746	0.917047	0.771792	2185	tags=11%, list=10%, signal=10%	CCL2/COL3A1/BMP8B/PML/COL1A2/ARRB2	BP
GO_BP_MM_CELLULAR_MEMBRANE_FUSION	GO_BP_MM_CELLULAR_MEMBRANE_FUSION	11	0.367782	0.8313	0.679493	0.917241	0.771955	2198	tags=18%, list=10%, signal=16%	ADAM8/DCSTAMP	BP
GO_BP_MM_CELLULAR_RESPONSE_TO_DRUG	GO_BP_MM_CELLULAR_RESPONSE_TO_DRUG	23	0.315499	0.847514	0.67976	0.917241	0.771955	2852	tags=26%, list=13%, signal=23%	MYC/ANKRD1/AIM2/CD69/MT3/TLR3	BP
GO_MF_MM_HYDROLASE_ACTIVITY_ACTING_ON_ACID_ANHYDRIDES_IN_PHOSPHORUS-CONTAINING_ANHYDRIDES	GO_MF_MM_HYDROLASE_ACTIVITY_ACTING_ON_ACID_ANHYDRIDES_IN_PHOSPHORUS-CONTAINING_ANHYDRIDES	19	-0.303931	-0.850531	0.680925	0.918149	0.772719	4184	tags=26%, list=19%, signal=21%	NUDT7/CHD3/DDX5/CHD5/SMARCA2	MF
GO_BP_MM_NEGATIVE_REGULATION_OF_CELL_ADHESION	GO_BP_MM_NEGATIVE_REGULATION_OF_CELL_ADHESION	19	0.327974	0.842933	0.681923	0.918149	0.772719	3349	tags=26%, list=15%, signal=22%	LPXN/SPN/DSCAM/MYO1F/RND1	BP
GO_BP_MM_STEM_CELL_MAINTENANCE	GO_BP_MM_STEM_CELL_MAINTENANCE	22	0.317836	0.844975	0.682127	0.918149	0.772719	153	tags=5%, list=1%, signal=5%	LIF	BP
GO_BP_MM_SALIVARY_GLAND_MORPHOGENESIS	GO_BP_MM_SALIVARY_GLAND_MORPHOGENESIS	10	-0.357308	-0.834267	0.682178	0.918149	0.772719	7758	tags=40%, list=34%, signal=26%	FGF10/PAX6/EGFR/TWSG1	BP
GO_BP_MM_HEMOPOIESIS	GO_BP_MM_HEMOPOIESIS	59	-0.244409	-0.890259	0.68352	0.918828	0.77329	4288	tags=29%, list=19%, signal=23%	TAZ/SH2B3/CTNNB1/TWSG1/MKNK2/MEIS1/CRIP2/HOXB4/ANGPT1/TAL1/KDR/VPREB1/ZBTB16/TEK/EPAS1/KIT/RTKN2	BP
GO_CC_MM_RESPIRATORY_CHAIN	GO_CC_MM_RESPIRATORY_CHAIN	13	0.353268	0.831291	0.683555	0.918828	0.77329	14558	tags=100%, list=65%, signal=35%	CYCS/UQCRQ/GM10053/NDUFA10/CYC1/NDUFA9/NDUFA5/NDUFC2/NDUFV3/NDUFC1/UQCR10/NDUFB11/UQCR11	CC
GO_BP_MM_HEAD_DEVELOPMENT	GO_BP_MM_HEAD_DEVELOPMENT	10	-0.356404	-0.832156	0.68517	0.92041	0.774622	435	tags=30%, list=2%, signal=29%	LDB1/IL11RA1/LHX1	BP
GO_BP_MM_MESODERM_FORMATION	GO_BP_MM_MESODERM_FORMATION	27	0.303659	0.844782	0.688494	0.92407	0.777702	4078	tags=22%, list=18%, signal=18%	INHBA/NOG/SNAI1/WNT3/CHRD/TXNRD1	BP
GO_MF_MM_GALACTOSYLTRANSFERASE_ACTIVITY	GO_MF_MM_GALACTOSYLTRANSFERASE_ACTIVITY	18	0.329524	0.836754	0.688772	0.92407	0.777702	3993	tags=33%, list=18%, signal=27%	B3GALT5/B3GNT5/B3GNT8/B3GNT3/B4GALT1/B4GALT6	MF
GO_BP_MM_MESONEPHROS_DEVELOPMENT	GO_BP_MM_MESONEPHROS_DEVELOPMENT	11	-0.346783	-0.831551	0.689386	0.924305	0.7779	1077	tags=18%, list=5%, signal=17%	ZBTB16/LHX1	BP
GO_CC_MM_SARCOMERE	GO_CC_MM_SARCOMERE	19	-0.301624	-0.844076	0.690491	0.925196	0.77865	3464	tags=37%, list=15%, signal=31%	ARHGEF25/TTN/ACTC1/ABCC9/TRPC1/SYNE1/TNNI3	CC
GO_BP_MM_CALCIUM_ION-DEPENDENT_EXOCYTOSIS	GO_BP_MM_CALCIUM_ION-DEPENDENT_EXOCYTOSIS	12	-0.337844	-0.830956	0.692081	0.926737	0.779947	9735	tags=75%, list=43%, signal=43%	VAMP3/VAMP7/CACNA1A/STX1A/SDF4/CACNA1C/RIMS2/VAMP2/RAPGEF4	BP
GO_BP_MM_FEEDING_BEHAVIOR	GO_BP_MM_FEEDING_BEHAVIOR	18	0.328273	0.833578	0.693163	0.927596	0.780669	4140	tags=39%, list=18%, signal=32%	ADM2/HCRT/GAL/UCK2/CRH/STRA6/CALCA	BP
GO_CC_MM_ADA2_GCN5_ADA3_TRANSCRIPTION_ACTIVATOR_COMPLEX	GO_CC_MM_ADA2_GCN5_ADA3_TRANSCRIPTION_ACTIVATOR_COMPLEX	12	0.356543	0.822971	0.693961	0.928073	0.781071	14484	tags=100%, list=64%, signal=36%	POLE3/KAT2B/DR1/WDR5/KAT2A/POLE4/MAP3K7/UBAP2L/YEATS2/HCFC1/TADA3/MBIP	CC
GO_BP_MM_ENDOSOMAL_TRANSPORT	GO_BP_MM_ENDOSOMAL_TRANSPORT	17	0.330596	0.828554	0.696021	0.930166	0.782833	7611	tags=41%, list=34%, signal=27%	WAS/HTT/ALS2/PICALM/SNX1/RAB35/LRBA	BP
GO_BP_MM_HISTONE_METHYLATION	GO_BP_MM_HISTONE_METHYLATION	17	0.330472	0.828245	0.69641	0.930166	0.782833	15072	tags=100%, list=67%, signal=33%	EZH2/SUV39H1/PRMT1/DOT1L/PRMT7/SUZ12/EED/CARM1/EHMT2/NSD1/PRMT6/PRDM9/MEN1/PRMT8/EHMT1/SATB1/MECP2	BP
GO_MF_MM_MITOGEN-ACTIVATED_PROTEIN_KINASE_BINDING	GO_MF_MM_MITOGEN-ACTIVATED_PROTEIN_KINASE_BINDING	12	-0.336179	-0.826862	0.69791	0.93158	0.784022	6377	tags=58%, list=28%, signal=42%	EP300/ABL1/MAPKAPK5/NBR1/PLCB4/GTF2I/SIRT1	MF
GO_MF_MM_HYDROGEN_ION_TRANSMEMBRANE_TRANSPORTER_ACTIVITY	GO_MF_MM_HYDROGEN_ION_TRANSMEMBRANE_TRANSPORTER_ACTIVITY	24	-0.284145	-0.84556	0.699605	0.93221	0.784553	30	tags=21%, list=0%, signal=21%	ATP6V0D2/GM10250/SLC11A2/ATP6V0E2/ATP6V1B1	MF
GO_BP_MM_HISTONE_LYSINE_METHYLATION	GO_BP_MM_HISTONE_LYSINE_METHYLATION	14	0.342865	0.820826	0.699809	0.93221	0.784553	4506	tags=21%, list=20%, signal=17%	SETDB2/SUV39H2/SUV39H1	BP
GO_BP_MM_NEGATIVE_REGULATION_OF_NOTCH_SIGNALING_PATHWAY	GO_BP_MM_NEGATIVE_REGULATION_OF_NOTCH_SIGNALING_PATHWAY	12	-0.335499	-0.825189	0.700154	0.93221	0.784553	6791	tags=58%, list=30%, signal=41%	GDPD5/HIF1AN/NUMB/NFKBIA/NRARP/GATA2/HEY1	BP
GO_CC_MM_FASCIA_ADHERENS	GO_CC_MM_FASCIA_ADHERENS	12	-0.335501	-0.825194	0.700154	0.93221	0.784553	4154	tags=33%, list=18%, signal=27%	CTNNB1/JUP/CDH2/TLN2	CC
GO_BP_MM_FERROUS_IRON_TRANSPORT	GO_BP_MM_FERROUS_IRON_TRANSPORT	17	0.328438	0.823148	0.7028	0.93455	0.786522	3668	tags=12%, list=16%, signal=10%	SLC39A14/OLA1	BP
GO_MF_MM_FERROUS_IRON_TRANSMEMBRANE_TRANSPORTER_ACTIVITY	GO_MF_MM_FERROUS_IRON_TRANSMEMBRANE_TRANSPORTER_ACTIVITY	17	0.328438	0.823148	0.7028	0.93455	0.786522	3668	tags=12%, list=16%, signal=10%	SLC39A14/OLA1	MF
GO_BP_MM_PROTEIN_LOCALIZATION_TO_NUCLEUS	GO_BP_MM_PROTEIN_LOCALIZATION_TO_NUCLEUS	23	-0.286393	-0.842002	0.703457	0.934834	0.786761	5406	tags=43%, list=24%, signal=33%	SMO/SHH/TOPORS/DVL1/BANP/BMP4/MSX1/PYGO1/SYNE2/IRS1	BP
GO_BP_MM_MEMBRANE_PROTEIN_ECTODOMAIN_PROTEOLYSIS	GO_BP_MM_MEMBRANE_PROTEIN_ECTODOMAIN_PROTEOLYSIS	18	0.324478	0.823941	0.705984	0.9365	0.788163	7022	tags=56%, list=31%, signal=38%	ERAP1/ADAM9/PRKCQ/ADAM17/RBMXL1/ADAM10/PSEN2/SPPL2A/PSEN1/APH1A	BP
GO_BP_MM_POSITIVE_REGULATION_OF_PROTEIN_AUTOPHOSPHORYLATION	GO_BP_MM_POSITIVE_REGULATION_OF_PROTEIN_AUTOPHOSPHORYLATION	11	0.358472	0.810257	0.706028	0.9365	0.788163	5047	tags=36%, list=22%, signal=28%	RAP2B/RAP2C/NGF/MRE11A	BP
GO_BP_MM_SUPEROXIDE_METABOLIC_PROCESS	GO_BP_MM_SUPEROXIDE_METABOLIC_PROCESS	16	0.331597	0.819305	0.706045	0.9365	0.788163	3588	tags=38%, list=16%, signal=32%	CYBB/SH3PXD2B/NOS2/CYBA/GIF/SOD2	BP
GO_MF_MM_NAD-DEPENDENT_HISTONE_DEACETYLASE_ACTIVITY_H3-K14_SPECIFIC	GO_MF_MM_NAD-DEPENDENT_HISTONE_DEACETYLASE_ACTIVITY_H3-K14_SPECIFIC	10	-0.34922	-0.815383	0.708093	0.938034	0.789454	6362	tags=50%, list=28%, signal=36%	HDAC2/HDAC8/HDAC4/HDAC7/HDAC11	MF
GO_MF_MM_NAD-DEPENDENT_HISTONE_DEACETYLASE_ACTIVITY_H4-K16_SPECIFIC	GO_MF_MM_NAD-DEPENDENT_HISTONE_DEACETYLASE_ACTIVITY_H4-K16_SPECIFIC	10	-0.34922	-0.815383	0.708093	0.938034	0.789454	6362	tags=50%, list=28%, signal=36%	HDAC2/HDAC8/HDAC4/HDAC7/HDAC11	MF
GO_BP_MM_SEMAPHORIN-PLEXIN_SIGNALING_PATHWAY	GO_BP_MM_SEMAPHORIN-PLEXIN_SIGNALING_PATHWAY	14	-0.320611	-0.824519	0.709203	0.938913	0.790194	4357	tags=43%, list=19%, signal=35%	SEMA3E/PLXNB1/PLXNA3/NRP1/PLXND1/SEMA6A	BP
GO_BP_MM_DIGESTIVE_TRACT_MORPHOGENESIS	GO_BP_MM_DIGESTIVE_TRACT_MORPHOGENESIS	15	0.33448	0.814309	0.710387	0.939524	0.790709	2298	tags=20%, list=10%, signal=18%	SFRP1/WNT5A/HIF1A	BP
GO_BP_MM_EMBRYO_IMPLANTATION	GO_BP_MM_EMBRYO_IMPLANTATION	27	0.298316	0.82992	0.710852	0.939524	0.790709	2528	tags=19%, list=11%, signal=16%	LIF/PLAU/VMP1/GRN/PTGS2	BP
GO_CC_MM_MICROTUBULE-BASED_FLAGELLUM	GO_CC_MM_MICROTUBULE-BASED_FLAGELLUM	17	-0.304836	-0.82772	0.711003	0.939524	0.790709	4636	tags=41%, list=21%, signal=33%	IQUB/FSIP1/IFT172/TXNDC2/TSGA10/SPEF1/CATSPERG2	CC
GO_CC_MM_CELL-CELL_ADHERENS_JUNCTION	GO_CC_MM_CELL-CELL_ADHERENS_JUNCTION	31	-0.267735	-0.848325	0.712479	0.940432	0.791472	4744	tags=32%, list=21%, signal=25%	ITGA6/CTNNB1/TJP1/PARD3/JUP/CDH2/SMAD7/PTPRM/PGM5/OXTR	CC
GO_BP_MM_EMBRYONIC_ORGAN_DEVELOPMENT	GO_BP_MM_EMBRYONIC_ORGAN_DEVELOPMENT	18	-0.299745	-0.826919	0.713188	0.940432	0.791472	8426	tags=44%, list=37%, signal=28%	SHH/GATA3/IFT88/RDH10/EPN2/MKL2/SOX17/FGFR2	BP
GO_MF_MM_OXIDOREDUCTASE_ACTIVITY_ACTING_ON_THE_ALDEHYDE_OR_OXO_GROUP_OF_DONORS_NAD_OR_NADP_AS_ACCEPTOR	GO_MF_MM_OXIDOREDUCTASE_ACTIVITY_ACTING_ON_THE_ALDEHYDE_OR_OXO_GROUP_OF_DONORS_NAD_OR_NADP_AS_ACCEPTOR	18	-0.299692	-0.826774	0.713397	0.940432	0.791472	3117	tags=28%, list=14%, signal=24%	ALDH5A1/ALDH1A7/ALDH4A1/GM5069/ADH4	MF
GO_CC_MM_DENDRITIC_SHAFT	GO_CC_MM_DENDRITIC_SHAFT	31	0.290979	0.833444	0.713477	0.940432	0.791472	3096	tags=19%, list=14%, signal=17%	CHRNA7/INPP5J/LPAR1/ILK/HTR2A/CNIH2	CC
GO_BP_MM_NEURAL_CREST_CELL_DEVELOPMENT	GO_BP_MM_NEURAL_CREST_CELL_DEVELOPMENT	13	0.343494	0.808291	0.714322	0.940845	0.79182	1314	tags=15%, list=6%, signal=14%	CYP26C1/TFAP2A	BP
GO_MF_MM_TRANSCRIPTION_COFACTOR_ACTIVITY	GO_MF_MM_TRANSCRIPTION_COFACTOR_ACTIVITY	29	-0.271418	-0.845502	0.714882	0.940845	0.79182	1937	tags=14%, list=9%, signal=13%	DDX5/CITED2/CALCOCO1/LDB2	MF
GO_BP_MM_REGULATION_OF_FAT_CELL_DIFFERENTIATION	GO_BP_MM_REGULATION_OF_FAT_CELL_DIFFERENTIATION	10	-0.346712	-0.809527	0.715131	0.940845	0.79182	406	tags=60%, list=2%, signal=59%	LRP5/PPARG/TAF8/HES1/WNT10B/LPIN1	BP
GO_BP_MM_RESPONSE_TO_RADIATION	GO_BP_MM_RESPONSE_TO_RADIATION	26	0.299439	0.82607	0.715896	0.941262	0.792171	4885	tags=31%, list=22%, signal=24%	COL3A1/MYC/KRT13/PLK3/TXN1/NGF/TNFSF11/CDC25A	BP
GO_BP_MM_COCHLEA_MORPHOGENESIS	GO_BP_MM_COCHLEA_MORPHOGENESIS	19	0.318374	0.818259	0.716372	0.9413	0.792203	3180	tags=21%, list=14%, signal=18%	TBX18/WNT5A/FRZB/SOX9	BP
GO_MF_MM_CYSTEINE-TYPE_ENDOPEPTIDASE_ACTIVATOR_ACTIVITY_INVOLVED_IN_APOPTOTIC_PROCESS	GO_MF_MM_CYSTEINE-TYPE_ENDOPEPTIDASE_ACTIVATOR_ACTIVITY_INVOLVED_IN_APOPTOTIC_PROCESS	10	-0.345744	-0.807265	0.718381	0.942026	0.792814	3689	tags=20%, list=16%, signal=17%	MAP3K5/CDKN1B	MF
GO_CC_MM_CORTICAL_ACTIN_CYTOSKELETON	GO_CC_MM_CORTICAL_ACTIN_CYTOSKELETON	23	-0.283052	-0.832181	0.718593	0.942026	0.792814	1863	tags=9%, list=8%, signal=8%	MYZAP/GYS2	CC
GO_BP_MM_NEGATIVE_REGULATION_OF_INSULIN_SECRETION	GO_BP_MM_NEGATIVE_REGULATION_OF_INSULIN_SECRETION	24	-0.280231	-0.833912	0.718645	0.942026	0.792814	1671	tags=21%, list=7%, signal=19%	ADRA2A/KCNQ1/DRD2/IRS1/PDE8B	BP
GO_BP_MM_LIPOPOLYSACCHARIDE_BIOSYNTHETIC_PROCESS	GO_BP_MM_LIPOPOLYSACCHARIDE_BIOSYNTHETIC_PROCESS	42	-0.252893	-0.859668	0.718714	0.942026	0.792814	5970	tags=38%, list=27%, signal=28%	MYLK4/MKNK1/MAPK10/HIPK1/DAPK1/MAPKAPK5/NUAK1/RPS6KA2/MKNK2/GNE/ULK2/HUNK/RPS6KA5/ULK1/PIM3/PHKG1	BP
GO_BP_MM_RESPONSE_TO_INORGANIC_SUBSTANCE	GO_BP_MM_RESPONSE_TO_INORGANIC_SUBSTANCE	23	-0.282706	-0.831162	0.720235	0.942513	0.793224	7168	tags=52%, list=32%, signal=36%	PGAM2/BCL2/FNTA/LTC4S/SLC1A3/TFRC/PDGFA/FAS/PCSK1/CST3/AVPR1A/NR4A2	BP
GO_CC_MM_CELL_LEADING_EDGE	GO_CC_MM_CELL_LEADING_EDGE	28	-0.272847	-0.841832	0.72024	0.942513	0.793224	3580	tags=36%, list=16%, signal=30%	SCRIB/PXN/ITGB5/DCTN1/CDC42BPB/DST/CDC42BPA/CDC42BPG/CXCR4/JMY	CC
GO_CC_MM_NEURON_PROJECTION	GO_CC_MM_NEURON_PROJECTION	90	0.250004	0.863466	0.720526	0.942513	0.793224	2665	tags=16%, list=12%, signal=14%	ARG1/TPH1/VGF/BDKRB1/S100A4/FRMD7/CALCR/CAMK1G/DAXX/CX3CR1/KIF5C/HAP1/PTGS2/ATP7A	CC
GO_BP_MM_NEGATIVE_REGULATION_OF_BLOOD_PRESSURE	GO_BP_MM_NEGATIVE_REGULATION_OF_BLOOD_PRESSURE	18	0.320105	0.812837	0.721913	0.942513	0.793224	4816	tags=39%, list=21%, signal=31%	ADM2/BDKRB1/CNR1/CALCA/ADORA1/GCH1/RNPEP	BP
GO_BP_MM_NEURON_FATE_COMMITMENT	GO_BP_MM_NEURON_FATE_COMMITMENT	18	-0.297793	-0.821535	0.722012	0.942513	0.793224	5240	tags=44%, list=23%, signal=34%	NKX2-1/BMP4/CSPG4/LBX1/NOTCH1/NOTCH3/GATA2/ASCL1	BP
GO_MF_MM_CHOLESTEROL_BINDING	GO_MF_MM_CHOLESTEROL_BINDING	15	0.330986	0.805803	0.722104	0.942513	0.793224	584	tags=13%, list=3%, signal=13%	SOAT2/APOD	MF
GO_MF_MM_TRANSCRIPTION_REGULATORY_REGION_DNA_BINDING	GO_MF_MM_TRANSCRIPTION_REGULATORY_REGION_DNA_BINDING	144	0.238718	0.878062	0.72222	0.942513	0.793224	2702	tags=13%, list=12%, signal=12%	TNF/BRCA1/TRP63/FOXI1/BASP1/EGR2/CIITA/FOXM1/GFI1/TFAP2A/TBX21/NR5A2/WNT5A/EGR1/HIF1A/WT1/NFATC2/TAF9/RUNX2	MF
GO_BP_MM_ENDOTHELIAL_CELL_MIGRATION	GO_BP_MM_ENDOTHELIAL_CELL_MIGRATION	15	0.330696	0.805095	0.722979	0.942919	0.793566	4148	tags=33%, list=18%, signal=27%	CYP1B1/GREM1/FAP/LOXL2/ITGAV	BP
GO_BP_MM_ORGAN_DEVELOPMENT	GO_BP_MM_ORGAN_DEVELOPMENT	15	-0.310112	-0.813053	0.725674	0.94488	0.795216	7481	tags=73%, list=33%, signal=49%	INVS/CAR4/HLX/FOXJ2/ZEB1/CTNNB1/FOXO6/FOXO1/NPPC/FOXO4/FOXR2	BP
GO_BP_MM_RESPONSE_TO_MANGANESE_ION	GO_BP_MM_RESPONSE_TO_MANGANESE_ION	10	-0.34307	-0.801022	0.725915	0.94488	0.795216	9	tags=50%, list=0%, signal=50%	SLC11A2/TFRC/INSR/D2HGDH/GRIN2B	BP
GO_CC_MM_NUCLEAR_SPECK	GO_CC_MM_NUCLEAR_SPECK	121	-0.218856	-0.903207	0.726015	0.94488	0.795216	9135	tags=42%, list=41%, signal=25%	PRPF18/TUT1/PIAS2/RREB1/SART3/DDX39B/RBM25/YLPM1/EFTUD2/PIAS1/TOPORS/SLU7/WBP4/METTL3/MAML1/SRSF3/SPRTN/SRRM1/CCNL1/CXXC1/DDX3X/ELL/PNN/MBD1/SON/SRSF2/CASC3/DGKQ/PSKH1/ACIN1/SETD1B/PRPF8/CLK2/MECOM/MEF2C/LUC7L3/HIPK1/CCNL2/RING1/CBX2/MAML3/RBM4B/NXF1/APBB1/CIR1/PRPF40B/SRRM2/ZMIZ1/HSPA1A/ZBTB16/PLCB1	CC
GO_BP_MM_PROTEIN_K63-LINKED_UBIQUITINATION	GO_BP_MM_PROTEIN_K63-LINKED_UBIQUITINATION	21	0.308397	0.81176	0.726446	0.94488	0.795216	6606	tags=38%, list=29%, signal=27%	UBE2T/UBE2S/UBE2N/BIRC2/CDKN2A/RNF4/UBE2V1/TRAF2	BP
GO_BP_MM_GONAD_DEVELOPMENT	GO_BP_MM_GONAD_DEVELOPMENT	18	-0.296582	-0.818194	0.72733	0.94488	0.795216	4252	tags=33%, list=19%, signal=27%	NANOG/FZD3/FZD6/AMH/FZD7/FZD8	BP
GO_BP_MM_ACUTE_INFLAMMATORY_RESPONSE	GO_BP_MM_ACUTE_INFLAMMATORY_RESPONSE	11	-0.334683	-0.802538	0.727364	0.94488	0.795216	2565	tags=27%, list=11%, signal=24%	S100A8/ALOX5/APOA2	BP
GO_BP_MM_POSITIVE_REGULATION_OF_STRESS-ACTIVATED_MAPK_CASCADE	GO_BP_MM_POSITIVE_REGULATION_OF_STRESS-ACTIVATED_MAPK_CASCADE	13	0.339079	0.797901	0.727625	0.94488	0.795216	8306	tags=62%, list=37%, signal=39%	NOD2/TLR4/RIPK2/IL1B/CARD9/TGFB2/IL1A/MID1	BP
GO_BP_MM_REGULATION_OF_CELL_MIGRATION	GO_BP_MM_REGULATION_OF_CELL_MIGRATION	47	0.270125	0.83872	0.72809	0.9449	0.795233	1972	tags=11%, list=9%, signal=10%	MMP10/CCR2/LAMA1/MMP3/DDX58	BP
GO_BP_MM_EMBRYONIC_HEART_TUBE_DEVELOPMENT	GO_BP_MM_EMBRYONIC_HEART_TUBE_DEVELOPMENT	16	-0.304875	-0.814041	0.729176	0.945727	0.795929	5746	tags=31%, list=26%, signal=23%	FOXC1/SOX17/CTNNB1/IFT122/SOX18	BP
GO_MF_MM_CADHERIN_BINDING	GO_MF_MM_CADHERIN_BINDING	20	-0.289624	-0.821174	0.729716	0.945845	0.796028	6935	tags=45%, list=31%, signal=31%	P2RX4/CTNNAL1/CTNNA1/PROM1/NUMB/CTNNB1/JUP/PTPRM/PTPRT	MF
GO_BP_MM_REGULATION_OF_CELL_ADHESION	GO_BP_MM_REGULATION_OF_CELL_ADHESION	31	-0.264309	-0.837469	0.731042	0.946093	0.796237	4333	tags=26%, list=19%, signal=21%	CYTIP/LAMA3/NUAK1/S1PR1/JAG2/RET/EMCN/GSN	BP
GO_BP_MM_RESPONSE_TO_STRESS	GO_BP_MM_RESPONSE_TO_STRESS	124	-0.217789	-0.902	0.731788	0.946093	0.796237	4624	tags=25%, list=21%, signal=20%	MINK1/OXT/HNMT/MAPKAPK5/ZFP36/HILPDA/PDIA5/HDAC5/SLC36A2/IGFBP2/NTRK3/MAP2K6/AHR/MAPK12/RPS6KA5/HSF4/VWF/AVPR1A/SULT1A1/TAOK2/NR4A2/NOX1/PINK1/FOXO3/PLA2G1B/HERPUD1/TRP53INP1/F2/ALB/OXTR/CYP1A1	BP
GO_BP_MM_PROTEIN_IMPORT_INTO_NUCLEUS	GO_BP_MM_PROTEIN_IMPORT_INTO_NUCLEUS	28	0.291426	0.817244	0.732043	0.946093	0.796237	4239	tags=29%, list=19%, signal=23%	SIX2/GM10184/KPNA2/FGF9/RAN/KPNA3/KPNB1/HTT	BP
GO_BP_MM_SOMITOGENESIS	GO_BP_MM_SOMITOGENESIS	39	0.276059	0.827985	0.73206	0.946093	0.796237	3051	tags=21%, list=14%, signal=18%	SFRP1/TBX18/WNT5A/PALB2/PAX1/IFITM1/FOXS1/ROR2	BP
GO_BP_MM_NEUTRAL_AMINO_ACID_TRANSPORT	GO_BP_MM_NEUTRAL_AMINO_ACID_TRANSPORT	10	0.357258	0.788048	0.732528	0.946093	0.796237	127	tags=10%, list=1%, signal=10%	SLC6A19	BP
GO_BP_MM_BRANCHING_INVOLVED_IN_URETERIC_BUD_MORPHOGENESIS	GO_BP_MM_BRANCHING_INVOLVED_IN_URETERIC_BUD_MORPHOGENESIS	34	0.282038	0.82337	0.732604	0.946093	0.796237	5003	tags=35%, list=22%, signal=27%	MYC/GREM1/PGF/WNT6/WT1/ILK/SOX9/CD44/WNT9B/GDNF/GLI3/FGF2	BP
GO_BP_MM_HYDROGEN_PEROXIDE_CATABOLIC_PROCESS	GO_BP_MM_HYDROGEN_PEROXIDE_CATABOLIC_PROCESS	12	-0.324809	-0.798895	0.7337	0.946927	0.796939	3459	tags=25%, list=15%, signal=21%	EPX/PXDN/CAT	BP
GO_BP_MM_NEGATIVE_REGULATION_OF_CELL_DEATH	GO_BP_MM_NEGATIVE_REGULATION_OF_CELL_DEATH	25	0.296963	0.811707	0.735462	0.948591	0.798339	1718	tags=16%, list=8%, signal=15%	HTR2B/CCL5/TNFAIP3/CTSB	BP
GO_MF_MM_AMINOPEPTIDASE_ACTIVITY	GO_MF_MM_AMINOPEPTIDASE_ACTIVITY	27	0.292432	0.81355	0.73589	0.948591	0.798339	5756	tags=37%, list=26%, signal=28%	CTSH/LAP3/ERAP1/CTSL/DPP3/RNPEP/DNPEP/TPP2/METAP1/XPNPEP1	MF
GO_BP_MM_ACTIN_POLYMERIZATION_OR_DEPOLYMERIZATION	GO_BP_MM_ACTIN_POLYMERIZATION_OR_DEPOLYMERIZATION	11	0.34786	0.786271	0.736557	0.948869	0.798573	4535	tags=36%, list=20%, signal=29%	PAK3/WAS/GHSR/VASP	BP
GO_BP_MM_PERIPHERAL_NERVOUS_SYSTEM_DEVELOPMENT	GO_BP_MM_PERIPHERAL_NERVOUS_SYSTEM_DEVELOPMENT	19	-0.290311	-0.812417	0.738482	0.949948	0.799481	3440	tags=26%, list=15%, signal=22%	SLC5A3/NTF3/CITED2/EDNRB/FOXD4	BP
GO_MF_MM_RNA_POLYMERASE_II_DISTAL_ENHANCER_SEQUENCE-SPECIFIC_DNA_BINDING_TRANSCRIPTION_FACTOR_ACTIVITY	GO_MF_MM_RNA_POLYMERASE_II_DISTAL_ENHANCER_SEQUENCE-SPECIFIC_DNA_BINDING_TRANSCRIPTION_FACTOR_ACTIVITY	73	-0.230027	-0.873689	0.738519	0.949948	0.799481	5771	tags=41%, list=26%, signal=31%	FOXJ2/FOXC1/FOXK1/POU3F3/MEF2C/HNF1B/NKX2-1/FOXA1/FOXQ1/SOX17/SOX11/MEIS1/BHLHE41/CEBPA/TFAP4/FOXO6/FOXN3/AHR/SNAI2/FOXP1/LEF1/MYF5/FOXO1/FOXF1/TEAD2/FOXO3/FOXO4/SOX7/FOXD4/FOXR2	MF
GO_CC_MM_COATED_PIT	GO_CC_MM_COATED_PIT	42	-0.249822	-0.849229	0.738748	0.949948	0.799481	5349	tags=29%, list=24%, signal=22%	CUBN/TFRC/AP4M1/SH3BP4/FCHO2/TRF/VLDLR/APP/ARRB1/SGIP1/SORT1/SLC2A4	CC
GO_BP_MM_SURFACTANT_HOMEOSTASIS	GO_BP_MM_SURFACTANT_HOMEOSTASIS	10	-0.338098	-0.789412	0.740293	0.950387	0.799851	1905	tags=30%, list=8%, signal=27%	VEGFA/KDR/EPAS1	BP
GO_CC_MM_ACROSOMAL_VESICLE	GO_CC_MM_ACROSOMAL_VESICLE	39	0.274228	0.822493	0.740438	0.950387	0.799851	2698	tags=15%, list=12%, signal=14%	SYT8/RACGAP1/CALCR/ZPBP/HEXB/ARC	CC
GO_BP_MM_REGULATION_OF_GENE_EXPRESSION	GO_BP_MM_REGULATION_OF_GENE_EXPRESSION	80	-0.227532	-0.877939	0.741444	0.950387	0.799851	2934	tags=18%, list=13%, signal=15%	AHR/APP/MAPK8IP3/NOTCH1/PLAGL1/IRX5/SORT1/CSF2/PITX3/IRS1/AGT/ASCL1/LHX1/LMX1B	BP
GO_BP_MM_POSITIVE_REGULATION_OF_CELLULAR_COMPONENT_MOVEMENT	GO_BP_MM_POSITIVE_REGULATION_OF_CELLULAR_COMPONENT_MOVEMENT	12	-0.322566	-0.793379	0.741619	0.950387	0.799851	5032	tags=33%, list=22%, signal=26%	STMN1/ETS1/CHST3/VEGFA	BP
GO_BP_MM_CELLULAR_RESPONSE_TO_DEXAMETHASONE_STIMULUS	GO_BP_MM_CELLULAR_RESPONSE_TO_DEXAMETHASONE_STIMULUS	14	0.329717	0.789347	0.741647	0.950387	0.799851	239	tags=7%, list=1%, signal=7%	ARG1	BP
GO_CC_MM_SIGNALOSOME	GO_CC_MM_SIGNALOSOME	25	0.295292	0.80714	0.741799	0.950387	0.799851	6567	tags=32%, list=29%, signal=23%	BASP1/NOD2/COPS5/HSPA5/COPS6/STOML2/COPS4/COPS3	CC
GO_MF_MM_G-PROTEIN_ALPHA-SUBUNIT_BINDING	GO_MF_MM_G-PROTEIN_ALPHA-SUBUNIT_BINDING	11	-0.329989	-0.791282	0.742367	0.950537	0.799977	1601	tags=36%, list=7%, signal=34%	KCNJ6/LPAR3/GPSM1/AGTR1A	MF
GO_BP_MM_CELLULAR_COMPONENT_MOVEMENT	GO_BP_MM_CELLULAR_COMPONENT_MOVEMENT	20	0.307449	0.800278	0.743172	0.950989	0.800357	4469	tags=25%, list=20%, signal=20%	SCG2/PDPN/CFL1/SIRPA/ALOX12	BP
GO_BP_MM_POSITIVE_REGULATION_OF_FAT_CELL_DIFFERENTIATION	GO_BP_MM_POSITIVE_REGULATION_OF_FAT_CELL_DIFFERENTIATION	23	-0.277509	-0.815884	0.744327	0.951888	0.801114	3410	tags=30%, list=15%, signal=26%	CEBPA/SNAI2/SFRP2/CREBL2/WIF1/ZBTB16/ADIG	BP
GO_BP_MM_RESPONSE_TO_PH	GO_BP_MM_RESPONSE_TO_PH	12	-0.321362	-0.790417	0.745403	0.952685	0.801785	6850	tags=50%, list=30%, signal=35%	CLCNKA/ABCC8/TTPA/PAM/TG/NOX1	BP
GO_BP_MM_NEGATIVE_REGULATION_OF_MICROTUBULE_DEPOLYMERIZATION	GO_BP_MM_NEGATIVE_REGULATION_OF_MICROTUBULE_DEPOLYMERIZATION	14	0.327903	0.785006	0.747005	0.953099	0.802133	320	tags=7%, list=1%, signal=7%	CKAP2	BP
GO_BP_MM_PROTEIN_TRANSPORT	GO_BP_MM_PROTEIN_TRANSPORT	438	0.222612	0.904337	0.747164	0.953099	0.802133	6133	tags=26%, list=27%, signal=19%	RASL10B/CENPF/RHOV/ECT2/KIF20A/CD3G/TAP2/DUOXA1/SNX10/COL1A1/SLC15A3/RHOF/RAB20/KDELR3/RASL2-9/NUP43/RND3/RAB32/RHOU/RAP2B/RHOH/RAC2/RASL11A/RAB39/AGAP2/ARRB2/MITD1/H2-DMA/RAB33A/SNX20/RAN/SNX5/RAP2C/RHOC/SNX7/SCAMP5/RAB37/NUP37/RASD1/RHBDF2/EIF5A/RND1/GM4353/CHMP4B/RRAD/SDAD1/SEC61G/NUTF2-PS1/AP1S1/RAB11FIP5/ARF4/NUP93/RAB8B/AP2S1/NUP62/TRAM1L1/NASP/ARF2/VPS37D/RAB3C/RAB42/RAB19/COX18/NMD3/AP1S3…	BP
GO_BP_MM_REGULATION_OF_PROTEIN_BINDING	GO_BP_MM_REGULATION_OF_PROTEIN_BINDING	13	-0.314987	-0.792933	0.747504	0.953099	0.802133	4164	tags=31%, list=19%, signal=25%	HDAC5/APP/TGFBR3/APLP2	BP
GO_MF_MM_PROTEIN_KINASE_C_BINDING	GO_MF_MM_PROTEIN_KINASE_C_BINDING	35	0.277742	0.814793	0.747538	0.953099	0.802133	4170	tags=23%, list=19%, signal=19%	TOP2A/PLEK/YWHAG/PRKCB/HDAC9/ITGAV/ADAM9/TRPV4	MF
GO_CC_MM_CYTOPLASMIC_VESICLE_MEMBRANE	GO_CC_MM_CYTOPLASMIC_VESICLE_MEMBRANE	59	-0.235875	-0.859176	0.749705	0.955248	0.803942	5027	tags=25%, list=22%, signal=20%	SLC2A8/SAYSD1/ECE2/AQP2/CLIP1/SMAGP/ULK2/CADPS2/ULK1/PLA2G4B/TAOK2/N4BP3/KCNQ1/SLC2A4/BAIAP2L2	CC
GO_BP_MM_PEPTIDYL-TYROSINE_PHOSPHORYLATION	GO_BP_MM_PEPTIDYL-TYROSINE_PHOSPHORYLATION	56	-0.237534	-0.857384	0.750131	0.955248	0.803942	3676	tags=25%, list=16%, signal=21%	CLK3/PDGFRB/EPHA1/CLK4/FGFR4/EFEMP1/FLT4/FGFR2/KDR/FLT1/FGFR3/CLK1/TEK/KIT	BP
GO_CC_MM_MICROTUBULE_ASSOCIATED_COMPLEX	GO_CC_MM_MICROTUBULE_ASSOCIATED_COMPLEX	16	0.317915	0.7855	0.751026	0.95581	0.804415	575	tags=6%, list=3%, signal=6%	MEFV	CC
GO_BP_MM_PLATELET-DERIVED_GROWTH_FACTOR_RECEPTOR_SIGNALING_PATHWAY	GO_BP_MM_PLATELET-DERIVED_GROWTH_FACTOR_RECEPTOR_SIGNALING_PATHWAY	24	-0.27318	-0.812929	0.751655	0.956033	0.804602	6236	tags=38%, list=28%, signal=27%	RAPGEF1/TIPARP/GAB1/PDGFA/NRP1/PDGFRB/ARID5B/VEGFA/TXNIP	BP
GO_BP_MM_DENDRITE_MORPHOGENESIS	GO_BP_MM_DENDRITE_MORPHOGENESIS	19	0.308398	0.792621	0.75262	0.956682	0.805149	2665	tags=21%, list=12%, signal=19%	DCLK1/CACNA1F/DSCAM/ATP7A	BP
GO_BP_MM_POSITIVE_REGULATION_OF_DNA_DAMAGE_RESPONSE_SIGNAL_TRANSDUCTION_BY_P53_CLASS_MEDIATOR	GO_BP_MM_POSITIVE_REGULATION_OF_DNA_DAMAGE_RESPONSE_SIGNAL_TRANSDUCTION_BY_P53_CLASS_MEDIATOR	11	0.341569	0.77205	0.753254	0.95691	0.805341	5238	tags=45%, list=23%, signal=35%	ANKRD1/EEF1E1/HIC1/ATM/SPRED1	BP
GO_CC_MM_POLYSOME	GO_CC_MM_POLYSOME	13	0.329906	0.776316	0.754521	0.957941	0.806208	3770	tags=23%, list=17%, signal=19%	PIWIL2/MSI1/PSMA6	CC
GO_BP_MM_RIBOSOMAL_SMALL_SUBUNIT_BIOGENESIS	GO_BP_MM_RIBOSOMAL_SMALL_SUBUNIT_BIOGENESIS	11	0.340743	0.770185	0.755399	0.958271	0.806486	14839	tags=100%, list=66%, signal=34%	NPM1/NOP14/RPS7/GM9493/RPS6/NOB1/RPS16/RRP36/GM10263/RPS21/RPS15	BP
GO_CC_MM_TRANSCRIPTIONAL_REPRESSOR_COMPLEX	GO_CC_MM_TRANSCRIPTIONAL_REPRESSOR_COMPLEX	43	0.267758	0.817683	0.756105	0.958271	0.806486	2360	tags=9%, list=10%, signal=8%	DEPDC1A/GFI1/CORO2A/GATA1	CC
GO_MF_MM_INWARD_RECTIFIER_POTASSIUM_CHANNEL_ACTIVITY	GO_MF_MM_INWARD_RECTIFIER_POTASSIUM_CHANNEL_ACTIVITY	11	-0.325615	-0.780794	0.756565	0.958271	0.806486	6164	tags=55%, list=27%, signal=40%	KCNH2/KCNJ1/KCNJ5/KCNH6/KCNJ14/KCNJ3	MF
GO_BP_MM_L-GLUTAMATE_TRANSPORT	GO_BP_MM_L-GLUTAMATE_TRANSPORT	11	0.340354	0.769305	0.756601	0.958271	0.806486	4006	tags=36%, list=18%, signal=30%	SLC1A6/SLC25A13/SLC25A22/ARL6IP5	BP
GO_BP_MM_GLYCEROL_ETHER_METABOLIC_PROCESS	GO_BP_MM_GLYCEROL_ETHER_METABOLIC_PROCESS	12	-0.317455	-0.780808	0.757457	0.958778	0.806912	4312	tags=25%, list=19%, signal=20%	PDIA5/TXNDC2/PDIA2	BP
GO_BP_MM_CELLULAR_RESPONSE_TO_GLUCOSE_STIMULUS	GO_BP_MM_CELLULAR_RESPONSE_TO_GLUCOSE_STIMULUS	16	0.31544	0.779386	0.759322	0.959416	0.807449	3524	tags=25%, list=16%, signal=21%	LGALS1/VCAM1/CYBA/ICAM1	BP
GO_MF_MM_INSULIN_RECEPTOR_SUBSTRATE_BINDING	GO_MF_MM_INSULIN_RECEPTOR_SUBSTRATE_BINDING	11	0.339415	0.767183	0.759597	0.959416	0.807449	646	tags=9%, list=3%, signal=9%	INSRR	MF
GO_CC_MM_SECRETORY_GRANULE_MEMBRANE	GO_CC_MM_SECRETORY_GRANULE_MEMBRANE	12	0.333479	0.769736	0.759726	0.959416	0.807449	599	tags=8%, list=3%, signal=8%	VGF	CC
GO_CC_MM_NEURONAL_CELL_BODY	GO_CC_MM_NEURONAL_CELL_BODY	215	0.228139	0.875771	0.759784	0.959416	0.807449	1581	tags=7%, list=7%, signal=7%	CCL2/DRD4/FABP7/ARG1/IAPP/CCR2/CHRNA7/APOD/VGF/SRD5A2/OMP/FRMD7/CALCR/TBX21/EPHB2/CCK	CC
GO_CC_MM_U12-TYPE_SPLICEOSOMAL_COMPLEX	GO_CC_MM_U12-TYPE_SPLICEOSOMAL_COMPLEX	23	0.294402	0.790841	0.761788	0.960744	0.808567	8300	tags=61%, list=37%, signal=38%	SNRPD1/SNRPE/SNRNP25/SNRNP35/GM8186/SF3B4/SF3B3/PHF5A/SNRPG/SNRPD3/SNRPD2/ZMAT5/SF3B5/DHX15	CC
GO_BP_MM_PROTEIN_DESTABILIZATION	GO_BP_MM_PROTEIN_DESTABILIZATION	16	0.314652	0.777439	0.762058	0.960744	0.808567	1707	tags=19%, list=8%, signal=17%	PLK1/CTSH/TRIM21	BP
GO_MF_MM_METHYLTRANSFERASE_ACTIVITY	GO_MF_MM_METHYLTRANSFERASE_ACTIVITY	94	-0.220871	-0.876502	0.762205	0.960744	0.808567	1237	tags=6%, list=5%, signal=6%	FBLL1/METTL24/METTL7A1/PNMT/GNMT/INMT	MF
GO_MF_MM_CHROMATIN_DNA_BINDING	GO_MF_MM_CHROMATIN_DNA_BINDING	22	-0.275611	-0.80182	0.76403	0.962467	0.810018	7433	tags=45%, list=33%, signal=30%	MECP2/RARA/TOP1/EP300/FOXC1/RXRA/PPARGC1A/THRA/NOTCH1/THRB	MF
GO_MF_MM_NUCLEAR_HORMONE_RECEPTOR_BINDING	GO_MF_MM_NUCLEAR_HORMONE_RECEPTOR_BINDING	11	-0.322683	-0.773763	0.764993	0.962475	0.810024	4154	tags=73%, list=18%, signal=59%	TCF7L2/SNW1/MED1/NCOA2/NCOA3/NCOA1/CTNNB1/TACC2	MF
GO_BP_MM_REGULATION_OF_MEMBRANE_POTENTIAL	GO_BP_MM_REGULATION_OF_MEMBRANE_POTENTIAL	28	0.283208	0.7942	0.765392	0.962475	0.810024	3428	tags=25%, list=15%, signal=21%	CHRNA7/KCNJ10/SLC1A6/CAV3/CHRNB4/CNIH2/CHRNA1	BP
GO_MF_MM_RECEPTOR_TYROSINE_KINASE_BINDING	GO_MF_MM_RECEPTOR_TYROSINE_KINASE_BINDING	24	-0.270311	-0.804391	0.765408	0.962475	0.810024	8814	tags=54%, list=39%, signal=33%	ANGPT4/PIK3R1/LRP4/PTPRF/DOCK4/NR3C1/PIK3R2/FNTA/PTPN14/ANGPT1/PLCG1/HYAL2/GAS6	MF
GO_BP_MM_POSITIVE_REGULATION_OF_CELL_DIFFERENTIATION	GO_BP_MM_POSITIVE_REGULATION_OF_CELL_DIFFERENTIATION	29	-0.261603	-0.814927	0.766823	0.963679	0.811037	2924	tags=21%, list=13%, signal=18%	BMPR1B/HSF4/FGFR3/SERPINF2/SMAD9/GLP1R	BP
GO_CC_MM_TRANS-GOLGI_NETWORK_TRANSPORT_VESICLE	GO_CC_MM_TRANS-GOLGI_NETWORK_TRANSPORT_VESICLE	11	-0.321657	-0.771302	0.767976	0.964552	0.811772	1812	tags=18%, list=8%, signal=17%	SORT1/SLC2A4	CC
GO_MF_MM_RNA_POLYMERASE_II_TRANSCRIPTION_COFACTOR_ACTIVITY	GO_MF_MM_RNA_POLYMERASE_II_TRANSCRIPTION_COFACTOR_ACTIVITY	28	0.282335	0.791751	0.76844	0.96456	0.811778	6487	tags=32%, list=29%, signal=23%	RUNX2/MED14/FOXH1/PPARGC1B/MED7/MED8/MED12L/TDG/MED11	MF
GO_BP_MM_POSITIVE_REGULATION_OF_TOR_SIGNALING_CASCADE	GO_BP_MM_POSITIVE_REGULATION_OF_TOR_SIGNALING_CASCADE	10	-0.32807	-0.765999	0.769113	0.964829	0.812005	2294	tags=100%, list=10%, signal=90%	RELN/MLST8/RHEB/LAMTOR3/RICTOR/GOLPH3/RPTOR/LAMTOR2/GAS6	BP
GO_BP_MM_ANTERIOR_POSTERIOR_PATTERN_SPECIFICATION	GO_BP_MM_ANTERIOR_POSTERIOR_PATTERN_SPECIFICATION	84	0.244445	0.835181	0.769971	0.96533	0.812427	3057	tags=17%, list=14%, signal=14%	WNT10A/SFRP1/CYP26C1/HOXB8/HOXC9/WNT7A/WNT5A/WNT6/IFITM1/ARC/OTX1/WNT3/WNT9A/WNT7B	BP
GO_BP_MM_ODONTOGENESIS_OF_DENTIN-CONTAINING_TOOTH	GO_BP_MM_ODONTOGENESIS_OF_DENTIN-CONTAINING_TOOTH	45	0.262952	0.810032	0.77078	0.965769	0.812797	3433	tags=16%, list=15%, signal=13%	FST/TRP63/ADM/WNT6/RUNX2/WNT7B/BCL11B	BP
GO_BP_MM_RESPONSE_TO_ATP	GO_BP_MM_RESPONSE_TO_ATP	14	0.320173	0.766499	0.771451	0.966035	0.81302	2997	tags=21%, list=13%, signal=19%	CASP1/PANX1/PLCG2	BP
GO_MF_MM_DRUG_TRANSMEMBRANE_TRANSPORTER_ACTIVITY	GO_MF_MM_DRUG_TRANSMEMBRANE_TRANSPORTER_ACTIVITY	10	-0.326955	-0.763397	0.77204	0.966198	0.813157	5400	tags=40%, list=24%, signal=30%	SLC47A1/SLC18A2/ABCG2/SLCO1B2	MF
GO_BP_MM_HISTONE_ACETYLATION	GO_BP_MM_HISTONE_ACETYLATION	18	-0.285375	-0.787275	0.77317	0.966781	0.813648	9888	tags=61%, list=44%, signal=34%	TAF1/NCOA3/KAT5/BMI1/MECP2/METTL8/EP300/CREBBP/MGEA5/PCGF2/KAT8	BP
GO_CC_MM_MITOCHONDRIAL_RESPIRATORY_CHAIN_COMPLEX_I	GO_CC_MM_MITOCHONDRIAL_RESPIRATORY_CHAIN_COMPLEX_I	32	-0.255084	-0.814611	0.773425	0.966781	0.813648	16772	tags=100%, list=75%, signal=26%	NDUFS3/NDUFB6/NDUFS4/NDUFA8/NDUFA12/NDUFS6/NDUFS8/NDUFB7/NDUFA10/NDUFS2/NDUFB8/NDUFA3/NDUFA2/NDUFB9/NDUFA13/NDUFA4/NDUFA5/NDUFV3/NDUFB5/NDUFB4/NDUFA1/NDUFA7/NDUFS5/NDUFAB1/NDUFS1/NDUFV1/NDUFB10/NDUFA6/NDUFS7/NDUFB3/NDUFB2	CC
GO_BP_MM_ENDOPLASMIC_RETICULUM_ORGANIZATION	GO_BP_MM_ENDOPLASMIC_RETICULUM_ORGANIZATION	11	-0.319363	-0.765802	0.774988	0.96816	0.814809	9680	tags=73%, list=43%, signal=41%	PEX5/EIF2AK3/COL4A3BP/ATL1/ATL2/USE1/CASQ1/CAV2	BP
GO_BP_MM_RESPONSE_TO_COPPER_ION	GO_BP_MM_RESPONSE_TO_COPPER_ION	17	-0.288361	-0.782987	0.775502	0.968227	0.814865	521	tags=47%, list=2%, signal=46%	BCL2/S100A13/SOD1/TFRC/ACADM/PAM/ATP7B/ALDOB	BP
GO_CC_MM_TRANSPORT_VESICLE_MEMBRANE	GO_CC_MM_TRANSPORT_VESICLE_MEMBRANE	15	-0.296213	-0.776613	0.776359	0.968723	0.815282	7224	tags=47%, list=32%, signal=32%	SPRED2/CAR4/CYB561/ICA1/PAM/CPE/RPH3AL	CC
GO_BP_MM_GLUCONEOGENESIS	GO_BP_MM_GLUCONEOGENESIS	19	-0.280854	-0.785952	0.777188	0.969183	0.815669	2640	tags=26%, list=12%, signal=23%	PCX/PCK1/GPD1/SDS/RBP4	BP
[truncated: 417 more rows]

## Sheet: Lungs_DOXvsNormal
ID	Description	setSize	enrichmentScore	NES	pvalue	p.adjust	qvalues	rank	leading_edge	core_enrichment	GO
[truncated: 2,105 more rows]

[truncated: 16 more sheets: Lungs_InfvsNormal, Lungs_TBvsInf, Lungs_DOXvsInf, Lungs_TBvsDOX, Kidney_TBvsNormal, Kidney_DOXvsNormal, Kidney_InfvsNormal, Kidney_TBvsInf, Kidney_DOXvsInf, Kidney_TBvsDOX, Liver_TBvsNormal, Liver_DOXvsNormal, Liver_InfvsNormal, Liver_TBvsInf, Liver_DOXvsInf, Liver_TBvsDOX]
