# Supplementary material for: Tetracycline-induced mitohormesis mediates disease tolerance against influenza
Source: J Clin Invest. 2022 Sep 1;132(17):e151540. doi: 10.1172/JCI151540 (PMC9433105; doi:10.1172/JCI151540)
Supplement: Supplemental table 6 [file jci-132-151540-s014.xlsx]

## Sheet: Kidney_InfvsNormal_Effect
gene_id	gene_name	logFC	AveExpr	t	P.Value	adj.P.Val	B	contrast
ENSMUSG00000067212	H2-T23	2.84525	7.20944	31.8771	2.89584e-20	5.86958e-16	36.1678	InfvsNormal_Effect
ENSMUSG00000033676	Gabrb3	-2.66414	4.63173	-28.0099	5.00147e-19	5.06874e-15	33.4483	InfvsNormal_Effect
ENSMUSG00000005268	Prlr	-2.29109	5.57329	-26.6266	1.51848e-18	1.02594e-14	32.4465	InfvsNormal_Effect
ENSMUSG00000033880	Lgals3bp	2.3712	6.90607	24.6603	8.11379e-18	4.11146e-14	30.8429	InfvsNormal_Effect
ENSMUSG00000024339	Tap2	2.57458	3.80941	23.6535	2.0096e-17	8.14651e-14	29.6154	InfvsNormal_Effect
ENSMUSG00000020038	Cry1	2.59803	3.51384	22.926	3.95802e-17	1.33708e-13	28.7124	InfvsNormal_Effect
ENSMUSG00000046718	Bst2	2.69694	5.0487	22.3689	6.74239e-17	1.95231e-13	28.6933	InfvsNormal_Effect
ENSMUSG00000031167	Rbm3	1.45926	6.72233	21.7785	1.20171e-16	3.04469e-13	28.2215	InfvsNormal_Effect
ENSMUSG00000024308	Tapbp	1.66677	6.55808	21.4757	1.62531e-16	3.66038e-13	27.924	InfvsNormal_Effect
ENSMUSG00000026348	Acmsd	-1.98913	5.64933	-20.9788	2.69052e-16	4.95764e-13	27.4273	InfvsNormal_Effect
ENSMUSG00000031897	Psmb10	2.64763	4.34429	21.0462	2.51126e-16	4.95764e-13	27.3577	InfvsNormal_Effect
ENSMUSG00000011179	Odc1	-1.25864	6.22753	-20.8228	3.15907e-16	5.16975e-13	27.2717	InfvsNormal_Effect
ENSMUSG00000107092	Gm7993	-1.33336	4.46201	-20.7759	3.31574e-16	5.16975e-13	27.2023	InfvsNormal_Effect
ENSMUSG00000039463	Slc9a8	-2.13625	5.61405	-20.0751	6.92304e-16	8.7702e-13	26.4941	InfvsNormal_Effect
ENSMUSG00000054072	Iigp1	6.2746	5.27167	20.4792	4.51591e-16	6.53808e-13	26.4704	InfvsNormal_Effect
ENSMUSG00000037321	Tap1	4.10522	4.49378	20.2118	5.98635e-16	8.08916e-13	26.3864	InfvsNormal_Effect
ENSMUSG00000060802	B2m	2.059	8.88192	19.7864	9.43916e-16	1.12543e-12	26.1889	InfvsNormal_Effect
ENSMUSG00000027199	Gatm	-3.3488	6.20153	-19.4099	1.42281e-15	1.49496e-12	25.7812	InfvsNormal_Effect
ENSMUSG00000068086	Cyp2d9	3.39828	6.9823	19.3771	1.47512e-15	1.49496e-12	25.7412	InfvsNormal_Effect
ENSMUSG00000031548	Sfrp1	-1.29746	5.83636	-19.3101	1.58833e-15	1.53304e-12	25.6725	InfvsNormal_Effect
ENSMUSG00000073411	H2-D1	1.89642	7.95453	19.2243	1.74644e-15	1.60902e-12	25.5786	InfvsNormal_Effect
ENSMUSG00000024338	Psmb8	4.36498	3.43395	19.5006	1.28803e-15	1.45039e-12	25.2105	InfvsNormal_Effect
ENSMUSG00000056116	H2-T22	1.32983	5.45226	18.8849	2.55214e-15	2.22196e-12	25.1998	InfvsNormal_Effect
ENSMUSG00000071708	Sms	-0.912708	3.90299	-18.8017	2.80342e-15	2.2729e-12	25.0911	InfvsNormal_Effect
ENSMUSG00000035929	H2-Q4	2.19823	4.9753	18.5636	3.6755e-15	2.77695e-12	24.8273	InfvsNormal_Effect
ENSMUSG00000075590	Nrbp2	1.03136	7.11803	18.5227	3.85185e-15	2.77695e-12	24.7912	InfvsNormal_Effect
ENSMUSG00000038602	Slc35f1	-1.42794	2.37643	-18.5379	3.7852e-15	2.77695e-12	24.6648	InfvsNormal_Effect
ENSMUSG00000038578	Susd1	1.74675	3.08428	18.4956	3.97314e-15	2.77695e-12	24.5678	InfvsNormal_Effect
ENSMUSG00000096727	Psmb9	3.96737	2.85647	18.8579	2.63097e-15	2.22196e-12	24.4146	InfvsNormal_Effect
ENSMUSG00000020572	Nampt	1.25538	8.19897	18.031	6.8121e-15	4.45402e-12	24.2223	InfvsNormal_Effect
ENSMUSG00000028270	Gbp2	4.89403	4.31742	18.2441	5.31199e-15	3.58896e-12	24.1845	InfvsNormal_Effect
ENSMUSG00000028150	Rorc	1.89179	5.99989	17.8598	8.33542e-15	5.11972e-12	24.0243	InfvsNormal_Effect
ENSMUSG00000063268	Parp10	1.6844	4.98527	17.7836	9.12368e-15	5.15206e-12	23.9338	InfvsNormal_Effect
ENSMUSG00000024575	Pde6a	-3.15592	1.9362	-17.9057	7.89499e-15	5.00074e-12	23.8754	InfvsNormal_Effect
ENSMUSG00000025937	Lactb2	-0.860118	8.60739	-17.6068	1.12647e-14	6.17095e-12	23.7211	InfvsNormal_Effect
ENSMUSG00000024066	Xdh	2.98863	6.30574	17.5164	1.25574e-14	6.69805e-12	23.6165	InfvsNormal_Effect
ENSMUSG00000030498	Gas2	-1.06952	5.79859	-17.4318	1.3906e-14	7.22718e-12	23.5104	InfvsNormal_Effect
ENSMUSG00000078566	Bnip3	1.04068	6.72	17.37	1.49863e-14	7.43195e-12	23.4345	InfvsNormal_Effect
ENSMUSG00000038213	Tapbpl	2.16156	3.66983	17.2634	1.70586e-14	8.2324e-12	23.2668	InfvsNormal_Effect
ENSMUSG00000022546	Gpt	1.58935	6.63706	17.0968	2.09168e-14	9.85961e-12	23.1021	InfvsNormal_Effect
ENSMUSG00000008540	Mgst1	1.57524	6.42537	17.0673	2.16908e-14	9.99206e-12	23.0668	InfvsNormal_Effect
ENSMUSG00000078922	Tgtp1	6.84087	4.32681	17.7811	9.15063e-15	5.15206e-12	23.0173	InfvsNormal_Effect
ENSMUSG00000058806	Col13a1	2.97596	2.70902	17.3674	1.50333e-14	7.43195e-12	22.9921	InfvsNormal_Effect
ENSMUSG00000001143	Lman2l	-0.826722	4.11123	-16.9438	2.52654e-14	1.08958e-11	22.9225	InfvsNormal_Effect
ENSMUSG00000069874	Irgm2	4.35722	5.0718	16.9592	2.47868e-14	1.08958e-11	22.9029	InfvsNormal_Effect
ENSMUSG00000067203	H2-K2	1.99043	2.38318	17.041	2.24059e-14	1.00921e-11	22.7769	InfvsNormal_Effect
ENSMUSG00000073418	C4b	3.77659	4.24837	16.9008	2.66474e-14	1.12524e-11	22.7764	InfvsNormal_Effect
ENSMUSG00000032401	Lctl	-1.98632	-0.191084	-17.7882	9.07359e-15	5.15206e-12	22.7762	InfvsNormal_Effect
ENSMUSG00000078853	Igtp	5.47954	5.13196	16.7694	3.13841e-14	1.29821e-11	22.597	InfvsNormal_Effect
ENSMUSG00000002325	Irf9	1.53379	4.85735	16.6403	3.68995e-14	1.41116e-11	22.5456	InfvsNormal_Effect
ENSMUSG00000029516	Cit	-1.6773	2.30465	-16.6906	3.46396e-14	1.37669e-11	22.5382	InfvsNormal_Effect
ENSMUSG00000033965	Slc16a2	-0.852958	6.8891	-16.5956	3.90348e-14	1.46518e-11	22.4732	InfvsNormal_Effect
ENSMUSG00000079547	H2-DMb1	3.95856	3.56109	16.6999	3.42382e-14	1.37669e-11	22.3814	InfvsNormal_Effect
ENSMUSG00000073403	Gm10499	1.88486	2.53118	16.6484	3.6524e-14	1.41116e-11	22.3699	InfvsNormal_Effect
ENSMUSG00000043496	Tril	-1.5838	1.69085	-16.548	4.14529e-14	1.52765e-11	22.2283	InfvsNormal_Effect
ENSMUSG00000045827	Serpinb9	0.895877	6.01687	16.309	5.61783e-14	2.01541e-11	22.1122	InfvsNormal_Effect
ENSMUSG00000073421	H2-Ab1	3.26285	6.88421	16.2949	5.72054e-14	2.01541e-11	22.0991	InfvsNormal_Effect
ENSMUSG00000025498	Irf7	3.47089	5.50228	16.2626	5.96201e-14	2.01541e-11	22.0699	InfvsNormal_Effect
ENSMUSG00000024610	Cd74	2.92499	7.81681	16.2643	5.94956e-14	2.01541e-11	22.0529	InfvsNormal_Effect
ENSMUSG00000040264	Gbp2b	5.00539	4.37608	16.2621	5.966e-14	2.01541e-11	21.922	InfvsNormal_Effect
ENSMUSG00000061232	H2-K1	1.78675	7.00611	16.072	7.62302e-14	2.53297e-11	21.8024	InfvsNormal_Effect
ENSMUSG00000019864	Rtn4ip1	-1.01187	3.72456	-15.9166	9.33122e-14	3.00214e-11	21.625	InfvsNormal_Effect
ENSMUSG00000026547	Tagln2	0.763409	7.63654	15.9309	9.15868e-14	2.99415e-11	21.6151	InfvsNormal_Effect
ENSMUSG00000029122	Evc	-1.10673	5.49727	-15.8899	9.66264e-14	3.06019e-11	21.5684	InfvsNormal_Effect
ENSMUSG00000055373	Fut9	-1.24796	6.39489	-15.8327	1.04141e-13	3.24743e-11	21.4878	InfvsNormal_Effect
ENSMUSG00000058488	Kl	-1.13742	8.72528	-15.7752	1.12325e-13	3.44958e-11	21.4159	InfvsNormal_Effect
ENSMUSG00000026123	Plekhb2	-0.698345	7.24894	-15.5372	1.53955e-13	4.65747e-11	21.0924	InfvsNormal_Effect
ENSMUSG00000027775	Mfsd1	-0.716926	7.37521	-15.3853	1.88656e-13	5.62334e-11	20.8876	InfvsNormal_Effect
ENSMUSG00000027870	Hao2	-1.92436	6.62179	-15.2172	2.36745e-13	6.9204e-11	20.6609	InfvsNormal_Effect
ENSMUSG00000015401	Cltrn	-1.29139	9.13408	-15.2045	2.40849e-13	6.9204e-11	20.6506	InfvsNormal_Effect
ENSMUSG00000079197	Psme2	1.22498	5.16504	15.1894	2.45828e-13	6.9204e-11	20.6423	InfvsNormal_Effect
ENSMUSG00000050777	Tmem37	1.26497	8.18611	15.1959	2.43677e-13	6.9204e-11	20.6297	InfvsNormal_Effect
ENSMUSG00000043252	Tmem64	-1.11642	6.25768	-15.1329	2.65474e-13	7.37109e-11	20.5451	InfvsNormal_Effect
ENSMUSG00000001773	Folh1	1.34204	8.71805	15.122	2.69459e-13	7.38062e-11	20.5302	InfvsNormal_Effect
ENSMUSG00000030979	Uros	-0.963447	3.02744	-15.0672	2.904e-13	7.84815e-11	20.4979	InfvsNormal_Effect
ENSMUSG00000037649	H2-DMa	3.18755	4.19258	14.9775	3.2842e-13	8.6027e-11	20.3639	InfvsNormal_Effect
ENSMUSG00000025511	Tspan4	1.09423	5.58828	14.9624	3.35297e-13	8.6027e-11	20.3225	InfvsNormal_Effect
ENSMUSG00000029369	Afm	-0.895241	5.29629	-14.9638	3.34635e-13	8.6027e-11	20.3208	InfvsNormal_Effect
ENSMUSG00000029822	Osbpl3	-0.723364	5.46321	-14.8047	4.1691e-13	1.05629e-10	20.0969	InfvsNormal_Effect
ENSMUSG00000032418	Me1	-0.950244	5.65024	-14.5359	6.07057e-13	1.51907e-10	19.7147	InfvsNormal_Effect
ENSMUSG00000029273	Sult1d1	1.27221	10.6905	14.4797	6.57161e-13	1.60891e-10	19.6438	InfvsNormal_Effect
ENSMUSG00000046879	Irgm1	3.62908	4.84139	14.4471	6.88197e-13	1.64107e-10	19.6435	InfvsNormal_Effect
ENSMUSG00000064215	Ifi27	1.52035	5.91155	14.4705	6.65767e-13	1.60891e-10	19.628	InfvsNormal_Effect
ENSMUSG00000026417	Pigr	2.27617	6.88136	14.4694	6.66775e-13	1.60891e-10	19.6191	InfvsNormal_Effect
ENSMUSG00000024378	Stard4	-0.846424	5.39593	-14.4187	7.16418e-13	1.6885e-10	19.5515	InfvsNormal_Effect
ENSMUSG00000028015	Ctso	0.66168	5.04551	14.3574	7.81604e-13	1.82096e-10	19.476	InfvsNormal_Effect
ENSMUSG00000061740	Cyp2d22	1.15255	7.0369	14.3199	8.24466e-13	1.89899e-10	19.3992	InfvsNormal_Effect
ENSMUSG00000049401	Ogfr	0.745256	4.64757	14.2108	9.63744e-13	2.1905e-10	19.276	InfvsNormal_Effect
ENSMUSG00000029003	Mad2l2	1.14166	4.43615	14.1912	9.91199e-13	2.1905e-10	19.2637	InfvsNormal_Effect
ENSMUSG00000034613	Ppm1h	-0.977515	5.18686	-14.1883	9.95334e-13	2.1905e-10	19.2231	InfvsNormal_Effect
ENSMUSG00000031924	Cyb5b	-0.503298	7.51782	-14.1984	9.81052e-13	2.1905e-10	19.2219	InfvsNormal_Effect
ENSMUSG00000036395	Glb1l2	0.965891	7.799	14.1816	1.00506e-12	2.1905e-10	19.197	InfvsNormal_Effect
ENSMUSG00000028339	Col15a1	-3.00427	-0.569838	-14.9657	3.33758e-13	8.6027e-11	19.1428	InfvsNormal_Effect
ENSMUSG00000026104	Stat1	2.32326	3.32957	14.0872	1.1515e-12	2.40615e-10	19.1224	InfvsNormal_Effect
ENSMUSG00000027577	Chrna4	-1.7411	5.3118	-14.1216	1.09573e-12	2.31668e-10	19.1206	InfvsNormal_Effect
ENSMUSG00000033533	Acsm1	-0.867101	6.92686	-14.1206	1.09725e-12	2.31668e-10	19.1087	InfvsNormal_Effect
ENSMUSG00000033307	Mif	0.640129	8.51015	14.0366	1.23901e-12	2.56259e-10	18.988	InfvsNormal_Effect
ENSMUSG00000048126	Col6a3	-1.95981	0.633641	-14.1271	1.08705e-12	2.31668e-10	18.8995	InfvsNormal_Effect
ENSMUSG00000022366	Slc22a22	-1.36374	2.78366	-13.9155	1.47754e-12	2.99483e-10	18.8864	InfvsNormal_Effect
ENSMUSG00000063931	Pepd	-0.622406	7.19836	-13.9189	1.47026e-12	2.99483e-10	18.812	InfvsNormal_Effect
ENSMUSG00000022186	Oxct1	-1.0603	9.95493	-13.7941	1.76488e-12	3.50709e-10	18.6468	InfvsNormal_Effect
ENSMUSG00000026617	Bpnt1	-0.756652	7.20045	-13.7332	1.93032e-12	3.7986e-10	18.5365	InfvsNormal_Effect
ENSMUSG00000085541	Gm16010	-2.16313	3.06885	-13.6814	2.08375e-12	4.04494e-10	18.5363	InfvsNormal_Effect
ENSMUSG00000060586	H2-Eb1	2.53701	5.55329	13.6777	2.09541e-12	4.04494e-10	18.495	InfvsNormal_Effect
ENSMUSG00000036594	H2-Aa	2.26121	6.03007	13.6472	2.19216e-12	4.19179e-10	18.4284	InfvsNormal_Effect
ENSMUSG00000021620	Acot12	1.20378	6.06045	13.6085	2.32154e-12	4.39009e-10	18.362	InfvsNormal_Effect
ENSMUSG00000079507	H2-Q1	2.23107	1.11163	13.8529	1.61899e-12	3.24905e-10	18.3534	InfvsNormal_Effect
ENSMUSG00000021583	Erap1	1.00234	5.18803	13.5575	2.50464e-12	4.61514e-10	18.2974	InfvsNormal_Effect
ENSMUSG00000038168	P3h2	-0.787863	5.09982	-13.5596	2.4969e-12	4.61514e-10	18.2946	InfvsNormal_Effect
ENSMUSG00000022216	Psme1	1.27974	5.18271	13.5168	2.66126e-12	4.85956e-10	18.2444	InfvsNormal_Effect
ENSMUSG00000040675	Mthfd1l	1.43128	1.41744	13.6034	2.33918e-12	4.39009e-10	18.2402	InfvsNormal_Effect
ENSMUSG00000023122	Sult1c2	-1.24073	6.95977	-13.2578	3.92957e-12	7.04854e-10	17.8168	InfvsNormal_Effect
ENSMUSG00000025092	Hspa12a	-0.838511	3.33298	-13.1806	4.4185e-12	7.58972e-10	17.7848	InfvsNormal_Effect
ENSMUSG00000053852	Adgrg4	-2.54085	1.12228	-13.2086	4.23433e-12	7.52857e-10	17.7485	InfvsNormal_Effect
ENSMUSG00000042726	Trafd1	1.10793	4.53158	13.1633	4.53676e-12	7.72736e-10	17.7229	InfvsNormal_Effect
ENSMUSG00000032357	Tinag	-0.739909	6.25459	-13.1881	4.36868e-12	7.58972e-10	17.7108	InfvsNormal_Effect
ENSMUSG00000026656	Fcgr2b	-0.80739	4.40047	-13.123	4.82442e-12	8.14884e-10	17.6471	InfvsNormal_Effect
ENSMUSG00000036330	Slc18a1	-1.55351	6.02371	-13.0944	5.04018e-12	8.44292e-10	17.5685	InfvsNormal_Effect
ENSMUSG00000074151	Nlrc5	3.56148	2.04526	13.1811	4.41506e-12	7.58972e-10	17.5349	InfvsNormal_Effect
ENSMUSG00000026156	B3gat2	-1.0619	5.24656	-13.0229	5.62485e-12	9.26912e-10	17.4684	InfvsNormal_Effect
ENSMUSG00000045282	Tmem86b	-1.26162	3.38638	-12.9634	6.16415e-12	9.97021e-10	17.4446	InfvsNormal_Effect
ENSMUSG00000036242	Armh4	-1.02369	2.37834	-12.9381	6.41055e-12	9.99503e-10	17.4348	InfvsNormal_Effect
ENSMUSG00000022504	Ciita	4.51604	1.68496	13.3628	3.35284e-12	6.06775e-10	17.4322	InfvsNormal_Effect
ENSMUSG00000010358	Ifi35	0.96652	3.36081	12.9401	6.39042e-12	9.99503e-10	17.4293	InfvsNormal_Effect
ENSMUSG00000036322	H2-Ea-ps	2.33182	5.25461	12.9479	6.31352e-12	9.99503e-10	17.3867	InfvsNormal_Effect
ENSMUSG00000015405	Ace2	-1.04093	4.74338	-12.9599	6.19787e-12	9.97021e-10	17.3852	InfvsNormal_Effect
ENSMUSG00000035847	Ids	-0.490635	5.6876	-12.971	6.09279e-12	9.95926e-10	17.3805	InfvsNormal_Effect
ENSMUSG00000025158	Rfng	-0.55386	4.4665	-12.9447	6.3452e-12	9.99503e-10	17.3716	InfvsNormal_Effect
ENSMUSG00000030657	Xylt1	-1.20577	2.06675	-12.8534	7.30849e-12	1.1265e-09	17.3023	InfvsNormal_Effect
ENSMUSG00000030966	Trim21	1.46835	3.00593	12.851	7.33622e-12	1.1265e-09	17.3014	InfvsNormal_Effect
ENSMUSG00000026946	Nmi	1.18531	3.61683	12.8121	7.79345e-12	1.17885e-09	17.2233	InfvsNormal_Effect
ENSMUSG00000090257	Gm4524	-1.13948	2.59067	-12.7725	8.2893e-12	1.23738e-09	17.1788	InfvsNormal_Effect
ENSMUSG00000025968	Ndufs1	-0.468518	7.1761	-12.8264	7.62207e-12	1.16159e-09	17.1427	InfvsNormal_Effect
ENSMUSG00000023094	Msrb2	-0.899941	3.97183	-12.723	8.95657e-12	1.31551e-09	17.0475	InfvsNormal_Effect
ENSMUSG00000009378	Slc16a12	-0.78478	6.60268	-12.7412	8.70461e-12	1.28784e-09	17.009	InfvsNormal_Effect
ENSMUSG00000028152	Tspan5	-0.633113	3.25624	-12.6701	9.73041e-12	1.41889e-09	17.0023	InfvsNormal_Effect
ENSMUSG00000030772	Dkk3	0.655759	5.79949	12.6575	9.92512e-12	1.43694e-09	16.8888	InfvsNormal_Effect
ENSMUSG00000018474	Chd3	-0.827065	5.85599	-12.6501	1.00415e-11	1.44349e-09	16.8701	InfvsNormal_Effect
ENSMUSG00000059456	Ptk2b	-0.526896	6.01644	-12.641	1.01869e-11	1.45408e-09	16.8551	InfvsNormal_Effect
ENSMUSG00000032921	Odf4	1.71853	3.51396	12.5463	1.18278e-11	1.63087e-09	16.8267	InfvsNormal_Effect
ENSMUSG00000031673	Cdh11	-1.37665	0.7346	-12.6246	1.04523e-11	1.48152e-09	16.8189	InfvsNormal_Effect
ENSMUSG00000066097	Cyp2j11	-0.692137	5.88902	-12.6098	1.06998e-11	1.50607e-09	16.8052	InfvsNormal_Effect
ENSMUSG00000018899	Irf1	2.82335	3.77674	12.5166	1.23978e-11	1.68652e-09	16.7793	InfvsNormal_Effect
ENSMUSG00000030769	Slc5a11	-1.0774	4.83494	-12.5622	1.15335e-11	1.60118e-09	16.7503	InfvsNormal_Effect
ENSMUSG00000030357	Fkbp4	-0.624006	6.73848	-12.5671	1.14458e-11	1.59997e-09	16.7307	InfvsNormal_Effect
ENSMUSG00000070427	Il18bp	2.03529	3.19896	12.4628	1.35022e-11	1.81243e-09	16.6957	InfvsNormal_Effect
ENSMUSG00000022474	Pmm1	0.723864	4.7919	12.5052	1.26232e-11	1.70573e-09	16.6798	InfvsNormal_Effect
ENSMUSG00000063253	Scoc	-0.741002	4.05565	-12.452	1.37367e-11	1.81979e-09	16.6094	InfvsNormal_Effect
ENSMUSG00000057531	Dtnbp1	0.596068	6.75647	12.4562	1.36461e-11	1.81969e-09	16.5534	InfvsNormal_Effect
ENSMUSG00000006930	Hap1	1.20925	1.45883	12.4178	1.45048e-11	1.8846e-09	16.5247	InfvsNormal_Effect
ENSMUSG00000031532	Saraf	0.499328	6.56343	12.4211	1.44296e-11	1.8846e-09	16.4972	InfvsNormal_Effect
ENSMUSG00000037548	H2-DMb2	4.5881	2.55788	12.4377	1.40538e-11	1.84972e-09	16.404	InfvsNormal_Effect
ENSMUSG00000113175	Gm9973	-2.3891	0.845966	-12.3083	1.72842e-11	2.2173e-09	16.3713	InfvsNormal_Effect
ENSMUSG00000015968	Cacna1d	0.835579	3.54534	12.2662	1.84921e-11	2.29948e-09	16.361	InfvsNormal_Effect
ENSMUSG00000033419	Snap91	-2.01464	1.19943	-12.2711	1.83476e-11	2.2956e-09	16.3454	InfvsNormal_Effect
ENSMUSG00000018102	Hist1h2bc	-1.29706	3.94283	-12.2728	1.82972e-11	2.2956e-09	16.3225	InfvsNormal_Effect
ENSMUSG00000028085	Gatb	-0.580404	4.73537	-12.2845	1.79554e-11	2.28891e-09	16.3077	InfvsNormal_Effect
ENSMUSG00000038240	Pdss2	-0.64966	2.91625	-12.2202	1.99163e-11	2.43183e-09	16.2948	InfvsNormal_Effect
ENSMUSG00000051159	Cited1	-3.24233	-0.804666	-12.7715	8.30253e-12	1.23738e-09	16.2654	InfvsNormal_Effect
ENSMUSG00000003555	Cyp17a1	3.11659	1.7466	12.3745	1.55442e-11	2.00679e-09	16.2427	InfvsNormal_Effect
ENSMUSG00000028910	Mecr	-0.552323	4.35862	-12.2323	1.95298e-11	2.39909e-09	16.2411	InfvsNormal_Effect
ENSMUSG00000028357	Kif12	-1.35264	5.84932	-12.2548	1.88349e-11	2.32783e-09	16.2317	InfvsNormal_Effect
ENSMUSG00000055413	H2-Q5	2.0888	0.99561	12.2767	1.81821e-11	2.2956e-09	16.152	InfvsNormal_Effect
ENSMUSG00000104713	Gbp6	6.07371	1.7129	13.075	5.19229e-12	8.62643e-10	16.1142	InfvsNormal_Effect
ENSMUSG00000035459	Stab2	-1.49645	2.85083	-12.1097	2.38191e-11	2.87375e-09	16.1062	InfvsNormal_Effect
ENSMUSG00000009772	Nuak2	1.73197	7.41369	12.1542	2.2158e-11	2.68935e-09	16.0621	InfvsNormal_Effect
ENSMUSG00000079363	Gbp4	3.1168	3.86918	12.0023	2.83747e-11	3.30533e-09	15.9561	InfvsNormal_Effect
ENSMUSG00000030662	Ipo5	0.456576	5.84829	12.0821	2.4911e-11	2.97141e-09	15.9526	InfvsNormal_Effect
ENSMUSG00000044986	Tst	0.814487	6.11095	12.0819	2.49218e-11	2.97141e-09	15.9502	InfvsNormal_Effect
ENSMUSG00000040350	Trim7	-1.03434	3.3269	-11.993	2.88107e-11	3.33693e-09	15.8982	InfvsNormal_Effect
ENSMUSG00000020258	Glyctk	-0.826537	5.69836	-12.0352	2.68921e-11	3.18758e-09	15.8739	InfvsNormal_Effect
ENSMUSG00000023031	Cela1	-1.46384	4.89985	-12.0077	2.81257e-11	3.29526e-09	15.8449	InfvsNormal_Effect
ENSMUSG00000022180	Slc7a8	-1.09319	7.54985	-12.022	2.74772e-11	3.238e-09	15.8423	InfvsNormal_Effect
ENSMUSG00000030732	Chrdl2	2.41496	5.75288	11.9661	3.01116e-11	3.4482e-09	15.799	InfvsNormal_Effect
ENSMUSG00000062480	Acat3	1.39089	3.77102	11.8973	3.37096e-11	3.77492e-09	15.7634	InfvsNormal_Effect
ENSMUSG00000021957	Tkt	-0.661212	7.0658	-11.9759	2.9631e-11	3.41244e-09	15.7631	InfvsNormal_Effect
ENSMUSG00000055632	Hmcn2	-1.73367	2.6046	-11.8809	3.46352e-11	3.81533e-09	15.7508	InfvsNormal_Effect
ENSMUSG00000026768	Itga8	-1.3039	0.6137	-11.9126	3.28727e-11	3.72233e-09	15.7444	InfvsNormal_Effect
ENSMUSG00000024640	Psat1	1.34131	4.24514	11.8867	3.43041e-11	3.79951e-09	15.7083	InfvsNormal_Effect
ENSMUSG00000021185	Dglucy	-0.890909	4.8269	-11.9154	3.2721e-11	3.72233e-09	15.6958	InfvsNormal_Effect
ENSMUSG00000027956	Tmem144	-0.780091	3.60973	-11.8531	3.62581e-11	3.95116e-09	15.6489	InfvsNormal_Effect
ENSMUSG00000057103	Nat8f1	-1.55803	5.81541	-11.9006	3.35298e-11	3.77492e-09	15.6456	InfvsNormal_Effect
ENSMUSG00000040280	Ndufa4l2	-1.13312	0.874869	-11.8377	3.71928e-11	4.03134e-09	15.6382	InfvsNormal_Effect
ENSMUSG00000025858	Get4	0.572398	4.81768	11.869	3.53212e-11	3.86987e-09	15.6319	InfvsNormal_Effect
ENSMUSG00000003617	Cp	1.19309	6.34906	11.8868	3.43026e-11	3.79951e-09	15.6257	InfvsNormal_Effect
ENSMUSG00000110476	4930422C21Rik	4.66103	0.501364	13.2027	4.27246e-12	7.53031e-10	15.5774	InfvsNormal_Effect
ENSMUSG00000063590	Slc22a28	-5.35311	-1.25401	-12.522	1.22928e-11	1.68353e-09	15.5002	InfvsNormal_Effect
ENSMUSG00000036879	Phkb	-0.626343	3.90441	-11.7713	4.15188e-11	4.38304e-09	15.4979	InfvsNormal_Effect
ENSMUSG00000027433	Xrn2	0.735373	5.57885	11.7931	4.00408e-11	4.30997e-09	15.4774	InfvsNormal_Effect
ENSMUSG00000035699	Slc51a	-1.1379	4.8868	-11.7839	4.06557e-11	4.3144e-09	15.4674	InfvsNormal_Effect
ENSMUSG00000064254	Ethe1	-1.03152	6.21929	-11.7877	4.04013e-11	4.30997e-09	15.4528	InfvsNormal_Effect
ENSMUSG00000022906	Parp9	1.86274	3.50787	11.6935	4.72517e-11	4.93682e-09	15.4357	InfvsNormal_Effect
ENSMUSG00000056228	Cars2	-0.615841	3.29447	-11.6888	4.76254e-11	4.95036e-09	15.4017	InfvsNormal_Effect
ENSMUSG00000021591	Glrx	1.28453	6.46154	11.7354	4.40701e-11	4.62827e-09	15.3697	InfvsNormal_Effect
ENSMUSG00000061039	Olfr920	1.82935	0.757728	11.7909	4.01923e-11	4.30997e-09	15.3278	InfvsNormal_Effect
ENSMUSG00000079491	H2-T10	1.31028	2.16663	11.6084	5.44813e-11	5.49393e-09	15.3195	InfvsNormal_Effect
ENSMUSG00000020961	Ston2	-0.888857	3.40439	-11.6441	5.13174e-11	5.27996e-09	15.3187	InfvsNormal_Effect
ENSMUSG00000057143	Trim12c	1.0569	3.60314	11.6116	5.41827e-11	5.49115e-09	15.2764	InfvsNormal_Effect
ENSMUSG00000028463	Car9	2.08031	3.80902	11.5943	5.57819e-11	5.59724e-09	15.2671	InfvsNormal_Effect
ENSMUSG00000097462	9530026P05Rik	1.27079	1.24197	11.6282	5.27037e-11	5.39521e-09	15.265	InfvsNormal_Effect
ENSMUSG00000060981	Hist1h4h	-1.30609	1.57197	-11.5253	6.26461e-11	6.16395e-09	15.1777	InfvsNormal_Effect
ENSMUSG00000093930	Hmgcs1	-0.791609	6.58685	-11.6194	5.34837e-11	5.44754e-09	15.1638	InfvsNormal_Effect
ENSMUSG00000058297	Spock2	1.55781	1.16356	11.5792	5.72076e-11	5.71203e-09	15.1222	InfvsNormal_Effect
ENSMUSG00000055401	Fbxo6	0.668384	4.75994	11.5444	6.0656e-11	6.02665e-09	15.0859	InfvsNormal_Effect
ENSMUSG00000040253	Gbp7	3.31578	4.36283	11.4856	6.69803e-11	6.46488e-09	15.0795	InfvsNormal_Effect
ENSMUSG00000019916	P4ha1	-0.803767	4.18366	-11.5203	6.31748e-11	6.17107e-09	15.0622	InfvsNormal_Effect
ENSMUSG00000018796	Acsl1	0.991476	7.54097	11.5404	6.10686e-11	6.03805e-09	15.027	InfvsNormal_Effect
ENSMUSG00000001348	Acp5	-1.22249	3.68706	-11.4803	6.75841e-11	6.49224e-09	15.0137	InfvsNormal_Effect
ENSMUSG00000036764	Dnajc12	-0.979392	5.30935	-11.5188	6.33273e-11	6.17107e-09	15.0093	InfvsNormal_Effect
ENSMUSG00000044505	Lingo4	2.47024	2.04818	11.4717	6.85718e-11	6.55605e-09	15.0007	InfvsNormal_Effect
ENSMUSG00000015536	Mocs2	0.540594	6.49625	11.4931	6.61332e-11	6.41366e-09	14.95	InfvsNormal_Effect
ENSMUSG00000022894	Adamts5	-1.45726	3.03963	-11.3135	8.9727e-11	8.381e-09	14.7767	InfvsNormal_Effect
ENSMUSG00000025421	Hdhd2	-0.486838	4.87315	-11.371	8.13375e-11	7.74004e-09	14.77	InfvsNormal_Effect
ENSMUSG00000072683	Gm7457	-1.49047	0.0518869	-11.3189	8.88922e-11	8.34146e-09	14.6622	InfvsNormal_Effect
ENSMUSG00000025153	Fasn	-2.02785	4.9584	-11.2987	9.2013e-11	8.5551e-09	14.6367	InfvsNormal_Effect
ENSMUSG00000075044	Slc22a29	-1.18012	4.86031	-11.2944	9.26954e-11	8.57919e-09	14.6349	InfvsNormal_Effect
ENSMUSG00000079492	Gm11127	1.65839	0.572362	11.3395	8.58316e-11	8.09172e-09	14.6295	InfvsNormal_Effect
ENSMUSG00000026005	Rpe	-0.606051	3.44316	-11.2376	1.02162e-10	9.28577e-09	14.622	InfvsNormal_Effect
ENSMUSG00000040488	Ltbp4	-1.02168	4.02698	-11.2314	1.03263e-10	9.34389e-09	14.572	InfvsNormal_Effect
ENSMUSG00000024827	Gldc	1.63091	10.5288	11.257	9.88166e-11	9.10415e-09	14.5601	InfvsNormal_Effect
ENSMUSG00000028954	Nub1	0.598398	5.02363	11.2443	1.00994e-10	9.22092e-09	14.5523	InfvsNormal_Effect
ENSMUSG00000044254	Pcsk9	-1.67988	2.81622	-11.1665	1.15453e-10	1.01912e-08	14.5367	InfvsNormal_Effect
ENSMUSG00000031382	Asb11	1.1991	4.59507	11.1962	1.09695e-10	9.83808e-09	14.51	InfvsNormal_Effect
ENSMUSG00000037432	Fer1l5	-0.828879	1.51865	-11.1136	1.26496e-10	1.07729e-08	14.4888	InfvsNormal_Effect
ENSMUSG00000040033	Stat2	1.59962	4.10364	11.1656	1.15643e-10	1.01912e-08	14.4883	InfvsNormal_Effect
ENSMUSG00000047264	Zfp358	0.594898	5.00171	11.2014	1.08713e-10	9.79336e-09	14.4838	InfvsNormal_Effect
ENSMUSG00000102059	Gm20257	1.46522	0.585068	11.2488	1.00217e-10	9.19137e-09	14.4813	InfvsNormal_Effect
ENSMUSG00000006611	Hfe	0.830804	3.55537	11.1421	1.20428e-10	1.0387e-08	14.4784	InfvsNormal_Effect
ENSMUSG00000044816	D630023F18Rik	-2.5121	1.2646	-11.107	1.27957e-10	1.08517e-08	14.478	InfvsNormal_Effect
ENSMUSG00000039599	Fam149b	-0.491173	4.33758	-11.171	1.14565e-10	1.01847e-08	14.4486	InfvsNormal_Effect
ENSMUSG00000026170	Cyp27a1	0.721701	6.96685	11.1917	1.1056e-10	9.87199e-09	14.4235	InfvsNormal_Effect
ENSMUSG00000028327	Stra6l	1.18068	3.99445	11.1182	1.25491e-10	1.0763e-08	14.4181	InfvsNormal_Effect
ENSMUSG00000049502	Dtx3l	1.67868	2.53805	11.0568	1.39579e-10	1.15005e-08	14.3926	InfvsNormal_Effect
ENSMUSG00000027070	Lrp2	-0.79478	10.1265	-11.1571	1.17339e-10	1.02959e-08	14.3917	InfvsNormal_Effect
ENSMUSG00000025512	Chid1	-0.798617	2.71612	-11.073	1.35717e-10	1.1228e-08	14.3875	InfvsNormal_Effect
ENSMUSG00000020051	Pah	-0.970651	10.4705	-11.1487	1.19054e-10	1.03567e-08	14.3835	InfvsNormal_Effect
ENSMUSG00000031617	Tmem184c	-0.562586	3.88824	-11.1166	1.25848e-10	1.0763e-08	14.3777	InfvsNormal_Effect
ENSMUSG00000050002	Idnk	0.853679	4.13804	11.102	1.29068e-10	1.09003e-08	14.3587	InfvsNormal_Effect
ENSMUSG00000020988	L2hgdh	-0.466345	7.03692	-11.1498	1.18835e-10	1.03567e-08	14.3489	InfvsNormal_Effect
ENSMUSG00000028001	Fga	2.23826	4.67741	11.0786	1.34409e-10	1.11653e-08	14.3314	InfvsNormal_Effect
ENSMUSG00000060550	H2-Q7	1.87834	2.58738	11.0137	1.50423e-10	1.22447e-08	14.3199	InfvsNormal_Effect
ENSMUSG00000020839	Tmigd1	-1.07461	4.399	-11.0977	1.30015e-10	1.09163e-08	14.3187	InfvsNormal_Effect
ENSMUSG00000039304	Tnfsf10	1.53037	3.49469	11.0436	1.42801e-10	1.17183e-08	14.3101	InfvsNormal_Effect
ENSMUSG00000029772	Ahcyl2	-0.615424	7.15823	-11.0921	1.3128e-10	1.09502e-08	14.2478	InfvsNormal_Effect
ENSMUSG00000081769	Gm12216	1.44146	0.313474	11.0963	1.30334e-10	1.09163e-08	14.2114	InfvsNormal_Effect
ENSMUSG00000047583	Tyw3	-1.66938	2.05803	-10.906	1.81561e-10	1.42638e-08	14.1261	InfvsNormal_Effect
ENSMUSG00000026201	Stk16	-0.770581	4.89806	-11.0008	1.53845e-10	1.2397e-08	14.12	InfvsNormal_Effect
ENSMUSG00000020695	Mrc2	-1.05808	1.54468	-10.8952	1.85023e-10	1.43687e-08	14.1177	InfvsNormal_Effect
ENSMUSG00000025026	Add3	-0.554503	6.29807	-10.9998	1.54129e-10	1.2397e-08	14.0878	InfvsNormal_Effect
ENSMUSG00000073481	Marc2	0.55976	8.85698	10.993	1.55949e-10	1.24938e-08	14.0791	InfvsNormal_Effect
ENSMUSG00000034205	Loxl2	-0.956683	1.13169	-10.8731	1.92331e-10	1.48793e-08	14.0625	InfvsNormal_Effect
ENSMUSG00000023914	Mep1a	-0.736017	8.45927	-10.9611	1.64869e-10	1.31564e-08	14.0239	InfvsNormal_Effect
ENSMUSG00000033885	Pxk	0.442916	6.07462	10.9411	1.70742e-10	1.35186e-08	13.9896	InfvsNormal_Effect
ENSMUSG00000019278	Dpep1	-1.09885	7.24625	-10.9429	1.70217e-10	1.35186e-08	13.985	InfvsNormal_Effect
ENSMUSG00000030711	Sult1a1	1.15344	5.32874	10.9001	1.83455e-10	1.43018e-08	13.9533	InfvsNormal_Effect
ENSMUSG00000058740	Kcnt1	1.80985	6.40655	10.9035	1.82362e-10	1.42714e-08	13.9314	InfvsNormal_Effect
ENSMUSG00000023259	Slc26a6	-1.60173	0.931373	-10.7792	2.26927e-10	1.69726e-08	13.9019	InfvsNormal_Effect
ENSMUSG00000064061	Dzip3	-0.943318	0.869835	-10.7804	2.26461e-10	1.69726e-08	13.8922	InfvsNormal_Effect
ENSMUSG00000070436	Serpinh1	-1.21157	4.14578	-10.84	2.03881e-10	1.55942e-08	13.8811	InfvsNormal_Effect
ENSMUSG00000039804	Ncoa5	-0.579316	4.06992	-10.833	2.06397e-10	1.56856e-08	13.872	InfvsNormal_Effect
ENSMUSG00000029705	Cux1	-0.354792	6.68094	-10.8481	2.00974e-10	1.54301e-08	13.8147	InfvsNormal_Effect
ENSMUSG00000073838	Tufm	-0.656311	5.91476	-10.8324	2.06624e-10	1.56856e-08	13.7945	InfvsNormal_Effect
ENSMUSG00000067818	Myl9	-0.971081	3.51305	-10.7634	2.33368e-10	1.73265e-08	13.7803	InfvsNormal_Effect
ENSMUSG00000000049	Apoh	4.63528	4.04086	10.6823	2.6947e-10	1.94373e-08	13.7477	InfvsNormal_Effect
ENSMUSG00000020889	Nr1d1	-1.3415	4.80237	-10.7916	2.2202e-10	1.67291e-08	13.7372	InfvsNormal_Effect
ENSMUSG00000025509	Pnpla2	1.04943	8.29841	10.8038	2.17301e-10	1.64346e-08	13.7365	InfvsNormal_Effect
ENSMUSG00000042210	Abhd14a	-1.05566	4.73826	-10.7565	2.36242e-10	1.74123e-08	13.689	InfvsNormal_Effect
ENSMUSG00000030268	Bcat1	-1.59421	1.16082	-10.6355	2.92857e-10	2.10332e-08	13.6656	InfvsNormal_Effect
ENSMUSG00000022463	Srebf2	-0.489669	5.79374	-10.7583	2.35502e-10	1.74123e-08	13.6636	InfvsNormal_Effect
ENSMUSG00000020098	Pcbd1	-0.867159	7.3132	-10.7421	2.42322e-10	1.77957e-08	13.6242	InfvsNormal_Effect
ENSMUSG00000038712	Mindy1	0.492093	6.91158	10.727	2.48884e-10	1.81462e-08	13.5968	InfvsNormal_Effect
ENSMUSG00000025223	Ldb1	0.667312	6.19304	10.7221	2.51055e-10	1.82388e-08	13.5967	InfvsNormal_Effect
ENSMUSG00000075010	AW112010	2.22254	-0.193404	10.8612	1.964e-10	1.51363e-08	13.5377	InfvsNormal_Effect
ENSMUSG00000034785	Dio1	-2.32559	3.04477	-10.5875	3.19091e-10	2.26935e-08	13.5003	InfvsNormal_Effect
ENSMUSG00000016206	H2-M3	1.45373	-0.0648663	10.7061	2.58285e-10	1.8697e-08	13.4726	InfvsNormal_Effect
ENSMUSG00000032564	Cpne4	-1.48808	2.9273	-10.5716	3.28285e-10	2.31847e-08	13.4714	InfvsNormal_Effect
ENSMUSG00000052572	Dlg2	-1.88438	2.4015	-10.5388	3.48152e-10	2.43334e-08	13.4668	InfvsNormal_Effect
ENSMUSG00000039699	Batf2	2.09607	-0.170105	10.7695	2.30873e-10	1.72043e-08	13.4375	InfvsNormal_Effect
ENSMUSG00000028715	Cyp4a14	2.75918	8.11472	10.6309	2.95276e-10	2.10738e-08	13.4292	InfvsNormal_Effect
ENSMUSG00000058258	Idi1	-0.893355	2.10353	-10.5086	3.67563e-10	2.51694e-08	13.4175	InfvsNormal_Effect
ENSMUSG00000064225	Paqr9	-1.0943	4.77117	-10.5748	3.26419e-10	2.31335e-08	13.3614	InfvsNormal_Effect
ENSMUSG00000038695	Josd2	-0.991412	3.57178	-10.5113	3.658e-10	2.51335e-08	13.3188	InfvsNormal_Effect
ENSMUSG00000029992	Gfpt1	-0.510449	5.15237	-10.5446	3.4455e-10	2.4165e-08	13.2903	InfvsNormal_Effect
ENSMUSG00000030096	Slc6a6	0.880269	9.60612	10.5485	3.42168e-10	2.40813e-08	13.2878	InfvsNormal_Effect
ENSMUSG00000025534	Gusb	-0.630873	3.28523	-10.4697	3.94189e-10	2.68115e-08	13.2728	InfvsNormal_Effect
ENSMUSG00000085998	AW822252	1.11713	4.31602	10.4822	3.85475e-10	2.63071e-08	13.2597	InfvsNormal_Effect
ENSMUSG00000006469	Slc34a3	-1.66041	4.91824	-10.5208	3.596e-10	2.48762e-08	13.2498	InfvsNormal_Effect
ENSMUSG00000060036	Rpl3	0.373155	7.27573	10.5362	3.49808e-10	2.43651e-08	13.2482	InfvsNormal_Effect
ENSMUSG00000033308	Dpyd	0.73835	7.04583	10.5119	3.65372e-10	2.51335e-08	13.205	InfvsNormal_Effect
ENSMUSG00000037022	Mmaa	-0.520395	4.04218	-10.4438	4.13043e-10	2.78138e-08	13.1651	InfvsNormal_Effect
ENSMUSG00000053094	Tmem248	0.414754	5.13191	10.4491	4.09113e-10	2.7641e-08	13.1264	InfvsNormal_Effect
ENSMUSG00000079018	Ly6c1	0.964477	5.59863	10.4507	4.07937e-10	2.7641e-08	13.1192	InfvsNormal_Effect
ENSMUSG00000097194	9330175E14Rik	3.38011	-0.900696	11.3399	8.5766e-11	8.09172e-09	13.1069	InfvsNormal_Effect
ENSMUSG00000035686	Thrsp	-2.45797	1.00198	-10.3142	5.22425e-10	3.40484e-08	13.0937	InfvsNormal_Effect
ENSMUSG00000004798	Ulk2	-0.578375	4.33382	-10.4073	4.41265e-10	2.96159e-08	13.0778	InfvsNormal_Effect
ENSMUSG00000016496	Cd274	3.812	2.36035	10.2816	5.54383e-10	3.59003e-08	13.0203	InfvsNormal_Effect
ENSMUSG00000063388	BC023105	5.62523	0.205304	11.6832	4.80719e-11	4.97127e-09	13.0064	InfvsNormal_Effect
ENSMUSG00000091705	H2-Q2	1.6166	-0.681159	10.634	2.9367e-10	2.10332e-08	13.0022	InfvsNormal_Effect
ENSMUSG00000068205	Macrod2	-0.639806	4.63615	-10.359	4.81587e-10	3.18996e-08	12.9717	InfvsNormal_Effect
ENSMUSG00000002580	Mien1	-0.772934	2.69751	-10.273	5.63162e-10	3.62372e-08	12.9576	InfvsNormal_Effect
ENSMUSG00000006418	Rnf114	0.488257	5.82223	10.3687	4.7316e-10	3.16518e-08	12.957	InfvsNormal_Effect
ENSMUSG00000015363	Trabd	0.561074	5.68314	10.362	4.78945e-10	3.1829e-08	12.9492	InfvsNormal_Effect
ENSMUSG00000027566	Psma7	0.516423	6.12387	10.362	4.78951e-10	3.1829e-08	12.9398	InfvsNormal_Effect
ENSMUSG00000086010	Gm15318	-1.08237	3.98336	-10.3166	5.20195e-10	3.40123e-08	12.9347	InfvsNormal_Effect
ENSMUSG00000014158	Trpv4	-0.893344	6.68427	-10.351	4.88685e-10	3.22643e-08	12.91	InfvsNormal_Effect
ENSMUSG00000035258	Abi3bp	-1.19479	0.877409	-10.2132	6.28331e-10	3.94292e-08	12.9096	InfvsNormal_Effect
ENSMUSG00000067656	Slc22a27	-2.29464	1.17973	-10.2062	6.36332e-10	3.98081e-08	12.9034	InfvsNormal_Effect
ENSMUSG00000027639	Samhd1	1.39838	4.59091	10.2959	5.40194e-10	3.50936e-08	12.8863	InfvsNormal_Effect
ENSMUSG00000018339	Gpx3	0.703756	15.7104	10.2515	5.85801e-10	3.71819e-08	12.8532	InfvsNormal_Effect
ENSMUSG00000032452	Clstn2	-1.32879	-0.907587	-10.3481	4.91238e-10	3.23276e-08	12.8385	InfvsNormal_Effect
ENSMUSG00000053332	Gas5	0.716247	5.03505	10.2753	5.6082e-10	3.62015e-08	12.8192	InfvsNormal_Effect
ENSMUSG00000029925	Tbxas1	-1.68279	2.68839	-10.1959	6.48499e-10	4.03203e-08	12.8172	InfvsNormal_Effect
ENSMUSG00000025766	D3Ertd751e	-0.665449	2.75045	-10.1968	6.47495e-10	4.03203e-08	12.8158	InfvsNormal_Effect
ENSMUSG00000100954	Gm10138	-0.669026	1.65663	-10.1487	7.07268e-10	4.29952e-08	12.7966	InfvsNormal_Effect
ENSMUSG00000021416	Eci3	-0.950293	5.28965	-10.2655	5.70981e-10	3.65085e-08	12.7746	InfvsNormal_Effect
ENSMUSG00000040998	Npnt	-0.707931	6.02046	-10.2703	5.66013e-10	3.63054e-08	12.7668	InfvsNormal_Effect
ENSMUSG00000020458	Rtn4	0.850565	5.40196	10.2574	5.79477e-10	3.69353e-08	12.7641	InfvsNormal_Effect
ENSMUSG00000044338	Aplnr	-2.88408	-2.229	-10.907	1.81231e-10	1.42638e-08	12.7616	InfvsNormal_Effect
ENSMUSG00000105096	Gbp10	5.91674	0.454659	11.1447	1.19872e-10	1.03833e-08	12.7568	InfvsNormal_Effect
ENSMUSG00000031221	Igbp1	0.447171	6.26216	10.2503	5.87015e-10	3.71819e-08	12.7294	InfvsNormal_Effect
ENSMUSG00000025076	Casp7	0.884868	2.71694	10.1153	7.52203e-10	4.51077e-08	12.6931	InfvsNormal_Effect
ENSMUSG00000025728	Pigq	-0.39909	6.83139	-10.2313	6.07821e-10	3.82606e-08	12.6858	InfvsNormal_Effect
ENSMUSG00000022762	Ncam2	-1.33569	-1.36441	-10.343	4.95835e-10	3.25245e-08	12.677	InfvsNormal_Effect
ENSMUSG00000085133	B930095G15Rik	-0.750555	2.77616	-10.1109	7.58293e-10	4.53388e-08	12.6495	InfvsNormal_Effect
ENSMUSG00000039041	Adrm1	0.46104	6.10818	10.1913	6.5402e-10	4.05393e-08	12.6213	InfvsNormal_Effect
ENSMUSG00000059921	Unc5c	-1.18027	1.88765	-10.0512	8.46632e-10	4.8613e-08	12.6025	InfvsNormal_Effect
ENSMUSG00000079505	Gm11131	1.63615	-1.5308	10.7351	2.45365e-10	1.79542e-08	12.5951	InfvsNormal_Effect
ENSMUSG00000073409	H2-Q6	1.32856	4.40689	10.1318	7.29649e-10	4.40156e-08	12.5948	InfvsNormal_Effect
ENSMUSG00000038843	Gcnt1	-1.08251	5.32868	-10.1669	6.83965e-10	4.20099e-08	12.5849	InfvsNormal_Effect
ENSMUSG00000026193	Fn1	-1.82711	0.414472	-10.0552	8.40533e-10	4.85534e-08	12.5785	InfvsNormal_Effect
ENSMUSG00000001774	Chordc1	-0.769807	4.66743	-10.1411	7.17267e-10	4.33979e-08	12.5697	InfvsNormal_Effect
ENSMUSG00000025558	Dock9	-0.748204	6.20901	-10.1641	6.87484e-10	4.20985e-08	12.5644	InfvsNormal_Effect
ENSMUSG00000000605	Clcn4	-0.395183	5.35401	-10.1482	7.07909e-10	4.29952e-08	12.5522	InfvsNormal_Effect
ENSMUSG00000038291	Snx25	-0.624166	4.32613	-10.1193	7.46556e-10	4.49019e-08	12.5442	InfvsNormal_Effect
ENSMUSG00000054757	Akr1c20	-1.41519	2.05751	-10.0245	8.89641e-10	5.09383e-08	12.5376	InfvsNormal_Effect
ENSMUSG00000115772	Gm48935	-0.64969	3.86433	-10.0798	8.03103e-10	4.71829e-08	12.5029	InfvsNormal_Effect
ENSMUSG00000034275	Igsf9b	-1.2559	0.156875	-10.0154	9.04722e-10	5.15107e-08	12.4745	InfvsNormal_Effect
ENSMUSG00000045193	Cirbp	1.27143	5.2718	10.0907	7.87117e-10	4.65134e-08	12.4705	InfvsNormal_Effect
ENSMUSG00000038497	Tmco3	-0.705171	3.75133	-10.0594	8.33971e-10	4.85534e-08	12.4703	InfvsNormal_Effect
ENSMUSG00000024766	Lipo3	-0.787829	2.05132	-9.98167	9.6332e-10	5.42376e-08	12.4639	InfvsNormal_Effect
ENSMUSG00000022867	Usp25	0.515285	5.65533	10.102	7.70749e-10	4.5948e-08	12.4637	InfvsNormal_Effect
ENSMUSG00000032342	Mto1	-0.455895	3.79446	-10.055	8.40803e-10	4.85534e-08	12.4614	InfvsNormal_Effect
ENSMUSG00000015189	Casd1	-0.528489	3.92944	-10.0598	8.33273e-10	4.85534e-08	12.4582	InfvsNormal_Effect
ENSMUSG00000031586	Rbpms	0.527759	6.65546	10.098	7.7656e-10	4.60236e-08	12.4392	InfvsNormal_Effect
ENSMUSG00000010663	Fads1	-0.606543	6.79819	-10.0863	7.9343e-10	4.67501e-08	12.4146	InfvsNormal_Effect
ENSMUSG00000030340	Scnn1a	0.842719	9.13671	10.0737	8.12221e-10	4.75807e-08	12.3996	InfvsNormal_Effect
ENSMUSG00000028369	Svep1	-1.31105	1.11476	-9.92575	1.0691e-09	5.87253e-08	12.3943	InfvsNormal_Effect
ENSMUSG00000074578	Zfas1	1.10142	4.45178	10.016	9.03872e-10	5.15107e-08	12.3878	InfvsNormal_Effect
ENSMUSG00000005625	Psmd4	0.51752	5.81234	10.0554	8.40113e-10	4.85534e-08	12.3746	InfvsNormal_Effect
ENSMUSG00000001783	Rtcb	0.375978	6.03484	10.0514	8.46338e-10	4.8613e-08	12.3593	InfvsNormal_Effect
ENSMUSG00000107655	Gm44220	0.945979	2.71874	9.92229	1.07603e-09	5.8813e-08	12.3475	InfvsNormal_Effect
ENSMUSG00000033355	Rtp4	2.39152	2.91427	9.90397	1.11349e-09	6.06702e-08	12.3317	InfvsNormal_Effect
ENSMUSG00000034871	Fam151a	-1.42896	4.059	-9.98497	9.57426e-10	5.40559e-08	12.2932	InfvsNormal_Effect
ENSMUSG00000049091	Sephs2	0.668714	8.67231	9.99968	9.31602e-10	5.28926e-08	12.2567	InfvsNormal_Effect
ENSMUSG00000042284	Itga1	-0.537491	5.94016	-9.98873	9.50744e-10	5.38286e-08	12.2394	InfvsNormal_Effect
ENSMUSG00000087150	BC064078	0.956431	5.09486	9.96368	9.96116e-10	5.57742e-08	12.2305	InfvsNormal_Effect
ENSMUSG00000041220	Elovl6	-0.989814	4.35333	-9.95284	1.01643e-09	5.67548e-08	12.2251	InfvsNormal_Effect
ENSMUSG00000004105	Angptl2	-0.881678	4.0339	-9.93445	1.05188e-09	5.80939e-08	12.2228	InfvsNormal_Effect
ENSMUSG00000031877	Ces2g	-1.09727	1.54652	-9.83989	1.2555e-09	6.6968e-08	12.2198	InfvsNormal_Effect
ENSMUSG00000027709	Mccc1	-0.334761	6.67011	-9.96975	9.84912e-10	5.52997e-08	12.1943	InfvsNormal_Effect
ENSMUSG00000034422	Parp14	2.35327	3.44658	9.85199	1.22732e-09	6.59854e-08	12.1894	InfvsNormal_Effect
ENSMUSG00000060678	Hist1h4c	-2.81543	-1.55638	-10.2331	6.05803e-10	3.82524e-08	12.1573	InfvsNormal_Effect
ENSMUSG00000008200	Fnbp4	0.626324	5.46362	9.9295	1.06163e-09	5.84734e-08	12.1442	InfvsNormal_Effect
ENSMUSG00000020744	Slc25a19	-1.10995	5.14072	-9.92205	1.0765e-09	5.8813e-08	12.1355	InfvsNormal_Effect
ENSMUSG00000032399	Rpl4	0.330438	8.6697	9.93563	1.04956e-09	5.80939e-08	12.135	InfvsNormal_Effect
ENSMUSG00000025243	Slc6a20b	-0.84975	5.99309	-9.93468	1.05142e-09	5.80939e-08	12.1348	InfvsNormal_Effect
ENSMUSG00000035126	Wdr78	-1.11926	1.0348	-9.77635	1.41488e-09	7.39128e-08	12.1186	InfvsNormal_Effect
ENSMUSG00000015451	C4a	1.88104	-0.2325	9.94289	1.03546e-09	5.76587e-08	12.1174	InfvsNormal_Effect
ENSMUSG00000054555	Adam12	-2.11155	-2.82769	-11.0087	1.5174e-10	1.23025e-08	12.0981	InfvsNormal_Effect
ENSMUSG00000084981	Gm15962	-1.63336	2.55689	-9.79913	1.35546e-09	7.11739e-08	12.0867	InfvsNormal_Effect
ENSMUSG00000002985	Apoe	1.36411	11.1377	9.87596	1.1734e-09	6.32546e-08	12.0526	InfvsNormal_Effect
ENSMUSG00000027887	Sypl2	-0.966311	5.25731	-9.88094	1.16251e-09	6.28347e-08	12.0491	InfvsNormal_Effect
ENSMUSG00000029605	Oas1b	1.60136	0.190607	9.85017	1.23151e-09	6.60356e-08	12.0478	InfvsNormal_Effect
ENSMUSG00000002808	Epdr1	-1.08647	-0.465656	-9.79777	1.35894e-09	7.11739e-08	11.9931	InfvsNormal_Effect
ENSMUSG00000026621	Marc1	2.94425	4.48556	9.74746	1.49416e-09	7.70614e-08	11.9851	InfvsNormal_Effect
ENSMUSG00000031278	Acsl4	0.939148	5.31557	9.83378	1.26998e-09	6.75623e-08	11.9768	InfvsNormal_Effect
ENSMUSG00000022110	Sucla2	-0.441901	6.78756	-9.84273	1.24881e-09	6.67869e-08	11.9519	InfvsNormal_Effect
ENSMUSG00000027896	Slc16a4	-0.755153	5.44765	-9.82228	1.29771e-09	6.88567e-08	11.9314	InfvsNormal_Effect
ENSMUSG00000029798	Herc6	1.57923	2.18092	9.68061	1.69567e-09	8.40332e-08	11.9283	InfvsNormal_Effect
ENSMUSG00000032557	Uba5	-0.497856	4.45882	-9.79821	1.35782e-09	7.11739e-08	11.9274	InfvsNormal_Effect
ENSMUSG00000044475	Ascc1	-0.629741	5.27315	-9.81215	1.32268e-09	6.99984e-08	11.9175	InfvsNormal_Effect
ENSMUSG00000108068	Gm44075	1.49701	0.361701	9.73038	1.54316e-09	7.89859e-08	11.9107	InfvsNormal_Effect
ENSMUSG00000036782	Klhl13	-1.02864	0.321055	-9.67708	1.70704e-09	8.43901e-08	11.91	InfvsNormal_Effect
ENSMUSG00000055660	Mettl4	-0.529793	3.50707	-9.74892	1.49003e-09	7.70445e-08	11.9098	InfvsNormal_Effect
ENSMUSG00000036854	Hspb6	1.19094	3.11602	9.69053	1.66406e-09	8.30759e-08	11.8888	InfvsNormal_Effect
ENSMUSG00000025980	Hspd1	-0.409864	7.49647	-9.79925	1.35516e-09	7.11739e-08	11.8684	InfvsNormal_Effect
ENSMUSG00000030785	Cox6a2	-2.41679	-2.23167	-10.1826	6.64591e-10	4.10689e-08	11.833	InfvsNormal_Effect
ENSMUSG00000025795	Rassf3	0.839277	5.57764	9.76438	1.44719e-09	7.54065e-08	11.8263	InfvsNormal_Effect
ENSMUSG00000032396	Dis3l	-0.367494	4.4658	-9.73764	1.52213e-09	7.81066e-08	11.8125	InfvsNormal_Effect
ENSMUSG00000014077	Chp1	0.562604	6.55147	9.75731	1.46661e-09	7.62226e-08	11.7919	InfvsNormal_Effect
ENSMUSG00000115190	Gm49542	-1.41762	-0.430555	-9.67312	1.71994e-09	8.4821e-08	11.7709	InfvsNormal_Effect
ENSMUSG00000026664	Phyh	0.455414	8.48069	9.74245	1.50835e-09	7.75957e-08	11.7635	InfvsNormal_Effect
ENSMUSG00000027203	Dut	-0.589813	2.85643	-9.63373	1.85358e-09	9.00962e-08	11.7553	InfvsNormal_Effect
ENSMUSG00000041143	Tmco4	0.525015	4.70797	9.70414	1.62172e-09	8.15647e-08	11.7459	InfvsNormal_Effect
ENSMUSG00000027810	Eif2a	0.369019	5.35359	9.71733	1.58171e-09	8.0552e-08	11.7425	InfvsNormal_Effect
ENSMUSG00000020387	Jade2	0.701765	4.96005	9.7067	1.61385e-09	8.13712e-08	11.74	InfvsNormal_Effect
ENSMUSG00000000915	Hip1r	0.600578	5.59197	9.71009	1.60353e-09	8.10521e-08	11.7209	InfvsNormal_Effect
ENSMUSG00000022244	Amacr	-0.624444	5.87748	-9.71251	1.59622e-09	8.08845e-08	11.7108	InfvsNormal_Effect
ENSMUSG00000031672	Got2	0.457319	7.98982	9.71381	1.59228e-09	8.08845e-08	11.7048	InfvsNormal_Effect
ENSMUSG00000050192	Eif5a2	0.777215	2.5918	9.5797	2.05463e-09	9.753e-08	11.7041	InfvsNormal_Effect
ENSMUSG00000022043	Trim35	-0.593204	3.50098	-9.63927	1.83417e-09	8.93674e-08	11.6981	InfvsNormal_Effect
ENSMUSG00000112139	Gm47431	2.57853	1.03871	9.62614	1.88057e-09	9.0972e-08	11.6962	InfvsNormal_Effect
ENSMUSG00000019960	Dusp6	-1.08926	4.22562	-9.66839	1.73544e-09	8.53778e-08	11.6907	InfvsNormal_Effect
ENSMUSG00000032373	Car12	-0.79461	7.97033	-9.69214	1.659e-09	8.30759e-08	11.6667	InfvsNormal_Effect
ENSMUSG00000079550	Mpp4	-2.60177	-2.24145	-10.1001	7.73537e-10	4.59789e-08	11.6625	InfvsNormal_Effect
ENSMUSG00000006216	Clcnkb	0.499928	7.70351	9.69109	1.6623e-09	8.30759e-08	11.6595	InfvsNormal_Effect
ENSMUSG00000038349	Plcl1	-0.684798	4.36106	-9.65431	1.78247e-09	8.72677e-08	11.6557	InfvsNormal_Effect
ENSMUSG00000028931	Kcnab2	-1.51014	-0.509377	-9.60821	1.94588e-09	9.32412e-08	11.6378	InfvsNormal_Effect
ENSMUSG00000021993	Mipep	-0.609629	4.07303	-9.63075	1.86411e-09	9.03917e-08	11.6324	InfvsNormal_Effect
ENSMUSG00000021390	Ogn	-1.08697	3.00013	-9.57426	2.07607e-09	9.83175e-08	11.6164	InfvsNormal_Effect
ENSMUSG00000030714	Sgf29	0.641997	4.18512	9.61107	1.9353e-09	9.29541e-08	11.6144	InfvsNormal_Effect
ENSMUSG00000031483	Erlin2	-0.352998	6.07515	-9.66108	1.7597e-09	8.63618e-08	11.6091	InfvsNormal_Effect
ENSMUSG00000107881	Gm44250	-0.651694	2.57129	-9.53604	2.23348e-09	1.0407e-07	11.5829	InfvsNormal_Effect
ENSMUSG00000015224	Cyp2j9	0.901519	4.11226	9.59095	2.01098e-09	9.61334e-08	11.5813	InfvsNormal_Effect
ENSMUSG00000024866	Acy3	-1.21387	7.63593	-9.64643	1.80937e-09	8.83712e-08	11.5777	InfvsNormal_Effect
ENSMUSG00000086841	2410006H16Rik	1.26936	3.62632	9.54378	2.20066e-09	1.02777e-07	11.5697	InfvsNormal_Effect
ENSMUSG00000104040	Gm37563	-2.2376	-1.1824	-9.58957	2.01628e-09	9.61599e-08	11.5612	InfvsNormal_Effect
ENSMUSG00000045636	Mtus1	-0.503151	5.49128	-9.62126	1.8981e-09	9.16012e-08	11.544	InfvsNormal_Effect
ENSMUSG00000017929	B4galt5	-0.867651	5.07926	-9.61526	1.91994e-09	9.24352e-08	11.5409	InfvsNormal_Effect
ENSMUSG00000046876	Atxn1	-0.781328	4.28175	-9.57035	2.09165e-09	9.86513e-08	11.5015	InfvsNormal_Effect
ENSMUSG00000073555	Gm4951	3.72023	0.173438	9.68725	1.67444e-09	8.31844e-08	11.4985	InfvsNormal_Effect
ENSMUSG00000038507	Parp12	1.22405	4.02233	9.52822	2.2672e-09	1.04678e-07	11.472	InfvsNormal_Effect
ENSMUSG00000045410	Akr1e1	-0.740011	4.48373	-9.56134	2.12798e-09	1.00074e-07	11.47	InfvsNormal_Effect
ENSMUSG00000027936	Crtc2	0.611329	5.95774	9.58551	2.03198e-09	9.66813e-08	11.4694	InfvsNormal_Effect
ENSMUSG00000034731	Dgkh	0.981277	2.92452	9.45927	2.58812e-09	1.17357e-07	11.4494	InfvsNormal_Effect
ENSMUSG00000029636	Wasf3	-1.15281	0.373277	-9.42593	2.75979e-09	1.23757e-07	11.448	InfvsNormal_Effect
ENSMUSG00000111334	AC162938.1	0.972302	3.16038	9.44853	2.64218e-09	1.19541e-07	11.4141	InfvsNormal_Effect
ENSMUSG00000020472	Zkscan17	0.521234	4.98726	9.52869	2.26517e-09	1.04678e-07	11.3944	InfvsNormal_Effect
ENSMUSG00000025027	Xpnpep1	-0.762078	7.23887	-9.55348	2.1602e-09	1.0112e-07	11.3932	InfvsNormal_Effect
ENSMUSG00000054052	Rdh19	-2.07371	-1.09125	-9.55362	2.1596e-09	1.0112e-07	11.3927	InfvsNormal_Effect
ENSMUSG00000022613	Miox	-1.15666	9.598	-9.53139	2.25348e-09	1.04621e-07	11.3772	InfvsNormal_Effect
ENSMUSG00000020553	Pctp	-0.676067	2.94005	-9.4417	2.67715e-09	1.20585e-07	11.3765	InfvsNormal_Effect
ENSMUSG00000049191	Rtl5	-0.673009	2.67285	-9.42197	2.78094e-09	1.24181e-07	11.361	InfvsNormal_Effect
ENSMUSG00000028553	Angptl3	1.13671	7.25359	9.53089	2.25563e-09	1.04621e-07	11.3501	InfvsNormal_Effect
ENSMUSG00000060459	Kng2	0.520895	8.6953	9.52263	2.29161e-09	1.05565e-07	11.3386	InfvsNormal_Effect
ENSMUSG00000028573	Fggy	-0.620556	6.06003	-9.51897	2.30775e-09	1.06068e-07	11.3328	InfvsNormal_Effect
ENSMUSG00000029001	Fbxo44	0.539835	5.80297	9.5027	2.3809e-09	1.09182e-07	11.3128	InfvsNormal_Effect
ENSMUSG00000030870	Ubfd1	-0.403638	4.53533	-9.48096	2.4824e-09	1.13069e-07	11.3128	InfvsNormal_Effect
ENSMUSG00000010066	Cacna2d2	-1.10639	2.88438	-9.42072	2.78762e-09	1.24181e-07	11.3087	InfvsNormal_Effect
ENSMUSG00000037736	Limch1	-0.531335	5.06713	-9.48905	2.4441e-09	1.11827e-07	11.2988	InfvsNormal_Effect
ENSMUSG00000047454	Gphn	-0.518491	5.34197	-9.48187	2.47803e-09	1.13069e-07	11.2764	InfvsNormal_Effect
ENSMUSG00000042087	4933440N22Rik	1.26495	1.30228	9.32056	3.38392e-09	1.44702e-07	11.2628	InfvsNormal_Effect
ENSMUSG00000060519	Tor3a	0.527178	3.63988	9.40811	2.8563e-09	1.26684e-07	11.2622	InfvsNormal_Effect
ENSMUSG00000021943	Gdf10	-1.22382	1.58362	-9.32366	3.36363e-09	1.44444e-07	11.2513	InfvsNormal_Effect
ENSMUSG00000029403	Cdkl2	-0.54394	3.18568	-9.37843	3.02491e-09	1.33287e-07	11.2264	InfvsNormal_Effect
ENSMUSG00000046159	Chrm3	-1.41545	-0.249931	-9.33867	3.26712e-09	1.41498e-07	11.2173	InfvsNormal_Effect
ENSMUSG00000023307	March5	0.504622	5.43061	9.44704	2.64973e-09	1.19616e-07	11.2124	InfvsNormal_Effect
ENSMUSG00000024799	Tm7sf2	-0.545118	3.20033	-9.37163	3.06501e-09	1.34761e-07	11.2109	InfvsNormal_Effect
ENSMUSG00000056162	Cndp1	-0.701883	4.3398	-9.42139	2.78403e-09	1.24181e-07	11.2037	InfvsNormal_Effect
ENSMUSG00000018427	Ypel2	1.18437	3.6961	9.36495	3.10486e-09	1.35429e-07	11.2	InfvsNormal_Effect
ENSMUSG00000016487	Ppfibp1	0.516627	5.47435	9.43508	2.71151e-09	1.21862e-07	11.1867	InfvsNormal_Effect
ENSMUSG00000001802	Lrp3	-0.560861	3.81777	-9.37929	3.01991e-09	1.33287e-07	11.158	InfvsNormal_Effect
ENSMUSG00000075602	Ly6a	1.083	7.49009	9.41823	2.80106e-09	1.24506e-07	11.1277	InfvsNormal_Effect
ENSMUSG00000019906	Lin7a	-0.941936	0.636852	-9.24484	3.92137e-09	1.64963e-07	11.1212	InfvsNormal_Effect
ENSMUSG00000039178	Tbc1d19	-0.661412	4.04025	-9.36491	3.10515e-09	1.35429e-07	11.1118	InfvsNormal_Effect
ENSMUSG00000059824	Dbp	-1.49446	5.40922	-9.40041	2.89912e-09	1.28302e-07	11.1054	InfvsNormal_Effect
ENSMUSG00000027408	Cpxm1	-2.07373	-1.33539	-9.47326	2.5194e-09	1.14497e-07	11.0909	InfvsNormal_Effect
ENSMUSG00000025889	Snca	-1.59141	-0.230231	-9.25341	3.85632e-09	1.62841e-07	11.0739	InfvsNormal_Effect
ENSMUSG00000032607	Amt	-0.712027	4.67131	-9.36461	3.10695e-09	1.35429e-07	11.0733	InfvsNormal_Effect
ENSMUSG00000030421	Uri1	0.51588	4.89814	9.36056	3.13138e-09	1.36201e-07	11.0661	InfvsNormal_Effect
ENSMUSG00000024223	Armc12	2.93252	1.07715	9.29342	3.56726e-09	1.51901e-07	11.0593	InfvsNormal_Effect
ENSMUSG00000097503	3110045C21Rik	-0.916748	1.86048	-9.22886	4.04559e-09	1.68518e-07	11.0549	InfvsNormal_Effect
ENSMUSG00000031445	Proz	-1.565	-0.0554344	-9.22844	4.04895e-09	1.68518e-07	11.0449	InfvsNormal_Effect
ENSMUSG00000023826	Prkn	0.620952	2.54843	9.23851	3.9701e-09	1.65918e-07	11.0443	InfvsNormal_Effect
ENSMUSG00000038298	Pdzk1	-0.794521	6.37182	-9.3661	3.098e-09	1.35429e-07	11.0277	InfvsNormal_Effect
ENSMUSG00000028542	Slc6a9	0.78823	1.91035	9.20127	4.26985e-09	1.76624e-07	11.0204	InfvsNormal_Effect
ENSMUSG00000030057	Cnbp	0.426396	7.05052	9.3525	3.18067e-09	1.38049e-07	10.9976	InfvsNormal_Effect
ENSMUSG00000025175	Fn3k	-0.715414	4.81163	-9.32744	3.33908e-09	1.43694e-07	10.9955	InfvsNormal_Effect
ENSMUSG00000051177	Plcb1	-0.677568	3.00927	-9.25586	3.83797e-09	1.62405e-07	10.9891	InfvsNormal_Effect
ENSMUSG00000029193	Cckar	-1.1855	1.22588	-9.1807	4.44534e-09	1.83135e-07	10.9885	InfvsNormal_Effect
ENSMUSG00000006818	Sod2	-0.312051	7.95369	-9.32199	3.37456e-09	1.44607e-07	10.9402	InfvsNormal_Effect
ENSMUSG00000036339	Tmem260	-0.540859	3.22585	-9.21841	4.12905e-09	1.71149e-07	10.9105	InfvsNormal_Effect
ENSMUSG00000003410	Elavl3	-2.24615	-1.20798	-9.33345	3.30037e-09	1.42634e-07	10.8991	InfvsNormal_Effect
ENSMUSG00000031881	Cdh16	-0.486276	8.88998	-9.29382	3.56447e-09	1.51901e-07	10.8954	InfvsNormal_Effect
ENSMUSG00000031703	Itfg1	-0.488267	5.58824	-9.27777	3.67754e-09	1.56268e-07	10.8667	InfvsNormal_Effect
ENSMUSG00000022951	Rcan1	-1.10103	4.30018	-9.24083	3.95211e-09	1.65507e-07	10.8498	InfvsNormal_Effect
ENSMUSG00000026200	Glb1l	-0.564861	6.35334	-9.25607	3.83635e-09	1.62405e-07	10.8098	InfvsNormal_Effect
ENSMUSG00000030759	Far1	-0.451416	5.31909	-9.24464	3.92284e-09	1.64963e-07	10.8074	InfvsNormal_Effect
ENSMUSG00000046491	C1qtnf2	-1.50082	-0.148611	-9.10297	5.17869e-09	2.08341e-07	10.8042	InfvsNormal_Effect
ENSMUSG00000027822	Slc33a1	-0.6406	5.331	-9.24251	3.93918e-09	1.65307e-07	10.803	InfvsNormal_Effect
ENSMUSG00000002831	Plin4	1.75885	3.16393	9.10427	5.16548e-09	2.08341e-07	10.7774	InfvsNormal_Effect
ENSMUSG00000053411	Cbx7	0.627002	5.70887	9.22619	4.06678e-09	1.68913e-07	10.7697	InfvsNormal_Effect
ENSMUSG00000116840	AC110166.2	-1.46396	-1.62545	-9.33177	3.31114e-09	1.42795e-07	10.7649	InfvsNormal_Effect
ENSMUSG00000113737	BB123696	2.40324	3.3236	9.08634	5.35116e-09	2.1393e-07	10.7642	InfvsNormal_Effect
ENSMUSG00000085501	Gm11772	1.54105	0.353335	9.09011	5.31163e-09	2.1277e-07	10.7332	InfvsNormal_Effect
ENSMUSG00000116993	AC135964.2	-1.26964	0.434499	-9.04564	5.79894e-09	2.28674e-07	10.7311	InfvsNormal_Effect
ENSMUSG00000061578	Ksr2	-0.797677	2.7845	-9.10279	5.18053e-09	2.08341e-07	10.7123	InfvsNormal_Effect
ENSMUSG00000020150	Gamt	-0.978708	2.51987	-9.0802	5.4164e-09	2.16112e-07	10.7063	InfvsNormal_Effect
ENSMUSG00000047246	Hist1h2be	-2.56111	-3.36164	-10.1723	6.77237e-10	4.17232e-08	10.6925	InfvsNormal_Effect
ENSMUSG00000046082	Tmem174	-0.543096	7.62734	-9.18142	4.4391e-09	1.83135e-07	10.6594	InfvsNormal_Effect
ENSMUSG00000013236	Ptprs	-0.695766	2.10048	-9.0292	5.99056e-09	2.34407e-07	10.6433	InfvsNormal_Effect
ENSMUSG00000032127	Vps11	0.421699	5.91447	9.14982	4.72295e-09	1.94177e-07	10.6097	InfvsNormal_Effect
ENSMUSG00000040659	Efhd2	0.655445	4.8165	9.11591	5.04843e-09	2.05063e-07	10.5917	InfvsNormal_Effect
ENSMUSG00000070867	Trabd2b	-0.745048	6.35433	-9.14029	4.81211e-09	1.97442e-07	10.579	InfvsNormal_Effect
ENSMUSG00000032872	Cyb5r4	-0.538843	4.20396	-9.09943	5.21497e-09	2.09311e-07	10.576	InfvsNormal_Effect
ENSMUSG00000020107	Anapc16	0.493881	5.6117	9.12517	4.95729e-09	2.02171e-07	10.5698	InfvsNormal_Effect
ENSMUSG00000038683	Pak1ip1	0.360468	5.26078	9.11245	5.08292e-09	2.06051e-07	10.5552	InfvsNormal_Effect
ENSMUSG00000026958	Dpp7	-1.01174	4.85025	-9.10806	5.12702e-09	2.07424e-07	10.5517	InfvsNormal_Effect
ENSMUSG00000011752	Pgam1	-0.508374	5.51773	-9.11842	5.02352e-09	2.04461e-07	10.5515	InfvsNormal_Effect
ENSMUSG00000038065	Mturn	0.727025	8.02933	9.12523	4.95671e-09	2.02171e-07	10.5462	InfvsNormal_Effect
ENSMUSG00000057716	Tmem178b	-1.23989	0.52705	-8.94028	7.14675e-09	2.68254e-07	10.5334	InfvsNormal_Effect
ENSMUSG00000019467	Arhgef25	-0.736278	1.74673	-8.94301	7.10809e-09	2.67993e-07	10.5072	InfvsNormal_Effect
ENSMUSG00000074896	Ifit3	2.75175	3.38177	8.95866	6.89016e-09	2.62512e-07	10.4798	InfvsNormal_Effect
ENSMUSG00000054999	Naaladl1	-1.73205	1.27343	-8.92028	7.43731e-09	2.76699e-07	10.4627	InfvsNormal_Effect
ENSMUSG00000021186	Fbln5	-1.17511	5.12226	-9.06561	5.57463e-09	2.21553e-07	10.4549	InfvsNormal_Effect
ENSMUSG00000041660	Bbox1	1.35285	3.15105	8.95093	6.99696e-09	2.66081e-07	10.4533	InfvsNormal_Effect
ENSMUSG00000033427	Upb1	0.484225	7.60485	9.07846	5.43502e-09	2.16429e-07	10.4509	InfvsNormal_Effect
ENSMUSG00000042156	Dzip1	-0.812534	0.76494	-8.89637	7.80057e-09	2.87472e-07	10.4493	InfvsNormal_Effect
ENSMUSG00000020079	Supv3l1	-0.441787	4.28962	-9.03465	5.92634e-09	2.32793e-07	10.443	InfvsNormal_Effect
ENSMUSG00000016495	Plgrkt	0.69213	4.47695	9.03162	5.96199e-09	2.3374e-07	10.4428	InfvsNormal_Effect
ENSMUSG00000028669	Pithd1	0.412426	4.63139	9.03658	5.90377e-09	2.32356e-07	10.4414	InfvsNormal_Effect
ENSMUSG00000016319	Slc25a5	0.661789	10.2448	9.05585	5.68307e-09	2.24981e-07	10.4343	InfvsNormal_Effect
ENSMUSG00000048281	Dleu7	-2.26433	1.80948	-8.91163	7.56668e-09	2.80382e-07	10.4321	InfvsNormal_Effect
ENSMUSG00000030630	Fah	0.422132	9.5427	9.0507	5.74118e-09	2.26838e-07	10.4129	InfvsNormal_Effect
ENSMUSG00000040483	Xaf1	1.92753	2.1217	8.88679	7.9511e-09	2.9143e-07	10.408	InfvsNormal_Effect
ENSMUSG00000026840	Lamc3	-0.852359	3.22866	-8.97121	6.72048e-09	2.57847e-07	10.3967	InfvsNormal_Effect
ENSMUSG00000045795	Whamm	0.703243	3.27312	8.94965	7.0148e-09	2.6626e-07	10.392	InfvsNormal_Effect
ENSMUSG00000021417	Eci2	1.05165	5.0606	9.01719	6.13467e-09	2.39122e-07	10.389	InfvsNormal_Effect
ENSMUSG00000000325	Arvcf	-1.27918	2.96688	-8.94472	7.08388e-09	2.67993e-07	10.3889	InfvsNormal_Effect
ENSMUSG00000002846	Timmdc1	-0.410355	3.70362	-8.97072	6.72709e-09	2.57847e-07	10.3681	InfvsNormal_Effect
ENSMUSG00000087590	Epb41l4aos	1.11288	3.25702	8.91058	7.58249e-09	2.80455e-07	10.3568	InfvsNormal_Effect
ENSMUSG00000050556	Kcnb1	0.589069	3.30848	8.93676	7.19701e-09	2.69642e-07	10.3509	InfvsNormal_Effect
ENSMUSG00000030945	Acsm2	-0.801247	9.6467	-8.99365	6.42768e-09	2.50063e-07	10.3085	InfvsNormal_Effect
ENSMUSG00000039782	Cpeb2	0.534609	5.11324	8.98484	6.54113e-09	2.52537e-07	10.3052	InfvsNormal_Effect
ENSMUSG00000064145	Arih2	0.485835	5.40357	8.98615	6.52409e-09	2.5236e-07	10.295	InfvsNormal_Effect
ENSMUSG00000022304	Dpys	-1.77	0.922587	-8.81711	9.14136e-09	3.27361e-07	10.2875	InfvsNormal_Effect
ENSMUSG00000066071	Cyp4a12a	2.18488	4.46932	8.9201	7.43998e-09	2.76699e-07	10.2836	InfvsNormal_Effect
ENSMUSG00000058655	Eif4b	0.515961	8.23987	8.99063	6.46634e-09	2.50605e-07	10.2769	InfvsNormal_Effect
ENSMUSG00000073293	Nudt10	-1.05346	-0.354524	-8.84198	8.6968e-09	3.14778e-07	10.272	InfvsNormal_Effect
ENSMUSG00000028796	Phc2	0.357501	5.17512	8.96958	6.74227e-09	2.57847e-07	10.2692	InfvsNormal_Effect
ENSMUSG00000040296	Ddx58	0.764042	4.44595	8.94116	7.13426e-09	2.68254e-07	10.2605	InfvsNormal_Effect
ENSMUSG00000026976	Pax8	0.521678	6.59404	8.97034	6.73208e-09	2.57847e-07	10.2373	InfvsNormal_Effect
ENSMUSG00000022774	Ncbp2	-0.587134	4.04431	-8.91853	7.46317e-09	2.77053e-07	10.2303	InfvsNormal_Effect
ENSMUSG00000069920	B3gnt9	-1.31092	-1.69825	-9.06197	5.61484e-09	2.22715e-07	10.2287	InfvsNormal_Effect
ENSMUSG00000021903	Galnt15	1.35855	1.82315	8.78571	9.73637e-09	3.43211e-07	10.224	InfvsNormal_Effect
ENSMUSG00000031790	Mmp15	-1.19291	-0.517648	-8.83656	8.79174e-09	3.17647e-07	10.2219	InfvsNormal_Effect
ENSMUSG00000028410	Dnaja1	-0.597074	6.27218	-8.96047	6.8655e-09	2.62065e-07	10.2181	InfvsNormal_Effect
ENSMUSG00000027848	Olfml3	-0.878319	3.45614	-8.89193	7.87002e-09	2.89505e-07	10.218	InfvsNormal_Effect
ENSMUSG00000027533	Fabp5	-1.85214	-1.85526	-9.12758	4.93386e-09	2.02029e-07	10.2094	InfvsNormal_Effect
ENSMUSG00000011256	Adam19	-1.38892	-1.547	-8.97633	6.65247e-09	2.56348e-07	10.1992	InfvsNormal_Effect
ENSMUSG00000028019	Pdgfc	-0.933631	3.986	-8.89751	7.78284e-09	2.87341e-07	10.1943	InfvsNormal_Effect
ENSMUSG00000026594	Ralgps2	-0.613005	2.54218	-8.8256	8.98709e-09	3.23551e-07	10.1942	InfvsNormal_Effect
ENSMUSG00000031502	Col4a1	-0.621933	6.36064	-8.94431	7.08966e-09	2.67993e-07	10.1837	InfvsNormal_Effect
ENSMUSG00000038704	Aspdh	-1.10415	5.3171	-8.92538	7.36199e-09	2.74807e-07	10.1647	InfvsNormal_Effect
ENSMUSG00000029189	Sel1l3	-0.615351	5.77605	-8.92756	7.33014e-09	2.74123e-07	10.159	InfvsNormal_Effect
ENSMUSG00000025221	Kcnip2	1.02311	3.2789	8.80659	9.33644e-09	3.32584e-07	10.1446	InfvsNormal_Effect
ENSMUSG00000072946	Ptgr2	-0.493769	4.18437	-8.87969	8.06479e-09	2.95064e-07	10.1306	InfvsNormal_Effect
ENSMUSG00000032648	Pygm	-0.732963	2.17517	-8.77125	1.00238e-08	3.52117e-07	10.1183	InfvsNormal_Effect
ENSMUSG00000021610	Clptm1l	-0.364328	5.94173	-8.89057	7.89132e-09	2.89763e-07	10.0812	InfvsNormal_Effect
ENSMUSG00000056486	Chn1	-0.710602	1.48545	-8.72206	1.10685e-08	3.81543e-07	10.0736	InfvsNormal_Effect
ENSMUSG00000058056	Palld	-1.00038	4.53786	-8.85838	8.41592e-09	3.06803e-07	10.0688	InfvsNormal_Effect
ENSMUSG00000006494	Pdk1	0.681761	3.46096	8.7917	9.61984e-09	3.39694e-07	10.0643	InfvsNormal_Effect
ENSMUSG00000070044	Fam149a	-0.374826	5.00144	-8.86869	8.24406e-09	3.01079e-07	10.0634	InfvsNormal_Effect
ENSMUSG00000086213	A330040F15Rik	-1.12187	2.62304	-8.74976	1.04671e-08	3.6516e-07	10.0147	InfvsNormal_Effect
ENSMUSG00000024694	Keg1	-0.93204	9.10767	-8.84698	8.61006e-09	3.12755e-07	10.0013	InfvsNormal_Effect
ENSMUSG00000028690	Mmachc	-0.373835	4.36732	-8.81598	9.16211e-09	3.27525e-07	9.9958	InfvsNormal_Effect
ENSMUSG00000040459	Arglu1	0.49617	5.76889	8.84325	8.67474e-09	3.14541e-07	9.99517	InfvsNormal_Effect
ENSMUSG00000052102	Gnpda1	-1.04332	6.80543	-8.85151	8.53233e-09	3.10488e-07	9.99358	InfvsNormal_Effect
ENSMUSG00000024135	Srbd1	-0.523346	2.50017	-8.7194	1.11281e-08	3.82468e-07	9.98636	InfvsNormal_Effect
ENSMUSG00000034438	Gbp8	2.65144	-2.73418	9.89893	1.12403e-09	6.10802e-08	9.98603	InfvsNormal_Effect
ENSMUSG00000030042	Pole4	-0.537705	2.73011	-8.73056	1.08804e-08	3.76338e-07	9.98003	InfvsNormal_Effect
ENSMUSG00000040283	Btnl9	-1.50318	-1.21476	-8.79332	9.58856e-09	3.39181e-07	9.97649	InfvsNormal_Effect
ENSMUSG00000027394	Ttl	-0.590736	2.53962	-8.70566	1.14415e-08	3.91683e-07	9.9485	InfvsNormal_Effect
ENSMUSG00000029661	Col1a2	-1.49144	2.38926	-8.68043	1.20403e-08	4.06743e-07	9.93322	InfvsNormal_Effect
ENSMUSG00000090817	Gm4450	-1.71173	3.9834	-8.77529	9.94273e-09	3.49877e-07	9.93233	InfvsNormal_Effect
ENSMUSG00000078921	Tgtp2	5.13556	-2.57472	11.0213	1.48452e-10	1.21329e-08	9.92974	InfvsNormal_Effect
ENSMUSG00000030281	Il17rc	0.627012	3.66818	8.7414	1.06449e-08	3.69456e-07	9.92823	InfvsNormal_Effect
ENSMUSG00000037263	Aldh3b3	-2.10896	-2.34475	-9.0252	6.03818e-09	2.35815e-07	9.92726	InfvsNormal_Effect
ENSMUSG00000040731	Eif4h	0.278056	7.21783	8.81979	9.09235e-09	3.2676e-07	9.9256	InfvsNormal_Effect
ENSMUSG00000074639	Rdh16f2	-0.63304	7.63433	-8.81759	9.13258e-09	3.27361e-07	9.9234	InfvsNormal_Effect
ENSMUSG00000063730	Hsd3b2	-1.46034	5.18035	-8.80381	9.38864e-09	3.33857e-07	9.92071	InfvsNormal_Effect
ENSMUSG00000006127	Inpp5k	0.579233	6.14864	8.81075	9.25885e-09	3.30401e-07	9.9199	InfvsNormal_Effect
ENSMUSG00000047719	Ubiad1	-0.606562	4.98237	-8.79533	9.54992e-09	3.38404e-07	9.91325	InfvsNormal_Effect
ENSMUSG00000028689	Ccdc163	-0.685129	2.25078	-8.66865	1.2331e-08	4.1449e-07	9.90384	InfvsNormal_Effect
ENSMUSG00000067369	Trmt2b	-0.32513	4.34249	-8.76755	1.00987e-08	3.54138e-07	9.89744	InfvsNormal_Effect
ENSMUSG00000097440	Gm6277	-0.666151	0.604751	-8.6137	1.37858e-08	4.55832e-07	9.89371	InfvsNormal_Effect
ENSMUSG00000097412	1810014B01Rik	-0.87568	2.56925	-8.67583	1.21531e-08	4.09868e-07	9.89225	InfvsNormal_Effect
ENSMUSG00000097006	9530082P21Rik	0.899067	0.815192	8.59437	1.43386e-08	4.68002e-07	9.85534	InfvsNormal_Effect
ENSMUSG00000022440	C1qtnf6	-0.942138	0.469543	-8.59238	1.4397e-08	4.69152e-07	9.8488	InfvsNormal_Effect
ENSMUSG00000028292	Rars2	-0.407785	4.31439	-8.73735	1.07324e-08	3.71853e-07	9.83847	InfvsNormal_Effect
ENSMUSG00000041872	Il17f	-2.61784	-2.16217	-8.94264	7.11335e-09	2.67993e-07	9.83016	InfvsNormal_Effect
ENSMUSG00000032596	Uba7	1.18901	2.05783	8.60254	1.41023e-08	4.63272e-07	9.82153	InfvsNormal_Effect
ENSMUSG00000112858	Rnf212b	-1.88741	0.2085	-8.58051	1.47491e-08	4.79086e-07	9.81999	InfvsNormal_Effect
ENSMUSG00000028713	Cyp4b1	0.969001	9.36135	8.75474	1.03626e-08	3.62136e-07	9.80695	InfvsNormal_Effect
ENSMUSG00000025384	Faap100	-0.517945	4.00709	-8.70446	1.14692e-08	3.91683e-07	9.79806	InfvsNormal_Effect
ENSMUSG00000023809	Rps6ka2	-0.628995	0.80603	-8.56212	1.53127e-08	4.94226e-07	9.78977	InfvsNormal_Effect
ENSMUSG00000040713	Creg1	0.532373	7.00032	8.74442	1.05805e-08	3.67848e-07	9.77221	InfvsNormal_Effect
ENSMUSG00000097321	1700028E10Rik	0.668617	1.23725	8.54996	1.56975e-08	5.0185e-07	9.76514	InfvsNormal_Effect
ENSMUSG00000022836	Mylk	-0.497402	4.82699	-8.71918	1.11331e-08	3.82468e-07	9.76487	InfvsNormal_Effect
ENSMUSG00000029843	Slc13a4	-1.52259	2.20919	-8.60508	1.40295e-08	4.6163e-07	9.75607	InfvsNormal_Effect
ENSMUSG00000001467	Cyp51	-1.51632	6.10031	-8.72552	1.09915e-08	3.79534e-07	9.74157	InfvsNormal_Effect
ENSMUSG00000027514	Zbp1	2.56968	-0.876598	8.80261	9.41131e-09	3.34077e-07	9.73839	InfvsNormal_Effect
ENSMUSG00000031710	Ucp1	-5.49467	-1.72823	-8.75508	1.03556e-08	3.62136e-07	9.73366	InfvsNormal_Effect
ENSMUSG00000050043	Tmx2	-0.439279	5.56859	-8.7108	1.13233e-08	3.88344e-07	9.72222	InfvsNormal_Effect
ENSMUSG00000018593	Sparc	-0.836248	4.99024	-8.69837	1.16112e-08	3.94879e-07	9.7202	InfvsNormal_Effect
ENSMUSG00000029154	Cwh43	0.552124	4.87519	8.69102	1.17852e-08	3.99455e-07	9.71938	InfvsNormal_Effect
ENSMUSG00000017664	Slc35c2	-0.465491	4.43601	-8.68425	1.19477e-08	4.04285e-07	9.71799	InfvsNormal_Effect
ENSMUSG00000029513	Prkab1	0.39919	5.88525	8.70322	1.14979e-08	3.91683e-07	9.70391	InfvsNormal_Effect
ENSMUSG00000026726	Cubn	-0.613236	7.96834	-8.70379	1.14846e-08	3.91683e-07	9.69251	InfvsNormal_Effect
ENSMUSG00000028344	Invs	-0.472103	2.72895	-8.58208	1.47022e-08	4.78328e-07	9.68256	InfvsNormal_Effect
ENSMUSG00000033276	Stk36	-0.632239	1.78954	-8.53666	1.61297e-08	5.11632e-07	9.6775	InfvsNormal_Effect
ENSMUSG00000029521	Chek2	-1.28221	-0.253519	-8.52568	1.64956e-08	5.20793e-07	9.67295	InfvsNormal_Effect
ENSMUSG00000047021	Cfap65	0.902765	2.23844	8.52105	1.66525e-08	5.24929e-07	9.64764	InfvsNormal_Effect
ENSMUSG00000030839	Sergef	0.659599	2.93275	8.55732	1.54632e-08	4.9671e-07	9.64746	InfvsNormal_Effect
ENSMUSG00000019866	Crybg1	1.09973	3.69134	8.59719	1.42568e-08	4.66835e-07	9.64421	InfvsNormal_Effect
ENSMUSG00000020532	Acaca	-1.07414	3.94464	-8.62231	1.35468e-08	4.5013e-07	9.62186	InfvsNormal_Effect
ENSMUSG00000041560	Nop53	0.487733	6.38132	8.6637	1.24553e-08	4.17975e-07	9.61317	InfvsNormal_Effect
ENSMUSG00000021710	Nln	-0.394279	4.06244	-8.62011	1.36073e-08	4.51401e-07	9.61192	InfvsNormal_Effect
ENSMUSG00000004665	Cnn2	-0.716346	3.76862	-8.59528	1.43121e-08	4.67891e-07	9.60318	InfvsNormal_Effect
ENSMUSG00000000826	Dnajc5	0.48506	6.5163	8.65726	1.2619e-08	4.22767e-07	9.59667	InfvsNormal_Effect
ENSMUSG00000092415	Gm20513	4.43215	-1.62121	9.72836	1.54907e-09	7.90883e-08	9.59117	InfvsNormal_Effect
ENSMUSG00000040258	Nxph4	-1.82536	-1.90379	-8.66879	1.23275e-08	4.1449e-07	9.59108	InfvsNormal_Effect
ENSMUSG00000068606	Gm4841	6.45159	-2.36838	10.5284	3.54723e-10	2.46229e-08	9.5636	InfvsNormal_Effect
ENSMUSG00000017707	Serinc3	0.690764	8.71979	8.63195	1.32841e-08	4.42778e-07	9.54742	InfvsNormal_Effect
ENSMUSG00000026043	Col3a1	-3.2921	-1.14817	-8.69748	1.16321e-08	3.94925e-07	9.54207	InfvsNormal_Effect
ENSMUSG00000020664	Dld	-0.385498	7.45678	-8.63122	1.33036e-08	4.42778e-07	9.53868	InfvsNormal_Effect
ENSMUSG00000053846	Lipg	-1.70414	3.46137	-8.55993	1.53813e-08	4.94864e-07	9.53355	InfvsNormal_Effect
ENSMUSG00000063428	Ddo	-0.67088	5.00727	-8.60631	1.39945e-08	4.61228e-07	9.52488	InfvsNormal_Effect
ENSMUSG00000040328	Olfr56	5.23694	-1.88718	10.1478	7.0849e-10	4.29952e-08	9.5196	InfvsNormal_Effect
ENSMUSG00000020230	Prmt2	-0.63603	2.04997	-8.46476	1.86885e-08	5.7568e-07	9.51506	InfvsNormal_Effect
ENSMUSG00000026987	Baz2b	0.622534	4.60943	8.57941	1.47823e-08	4.79396e-07	9.50658	InfvsNormal_Effect
ENSMUSG00000027274	Mkks	-1.14708	4.36491	-8.57661	1.48669e-08	4.81369e-07	9.50624	InfvsNormal_Effect
ENSMUSG00000032590	Apeh	-0.609439	7.21065	-8.6148	1.37551e-08	4.55558e-07	9.5046	InfvsNormal_Effect
ENSMUSG00000030339	Ltbr	0.407231	6.49421	8.61116	1.38572e-08	4.57445e-07	9.50153	InfvsNormal_Effect
ENSMUSG00000029298	Gbp9	1.7283	2.1313	8.43769	1.97571e-08	6.03097e-07	9.49836	InfvsNormal_Effect
ENSMUSG00000042185	Nfrkb	0.594689	4.03642	8.55106	1.56621e-08	5.0185e-07	9.49451	InfvsNormal_Effect
ENSMUSG00000023120	Gm853	-1.52125	2.69756	-8.5043	1.72333e-08	5.39878e-07	9.49445	InfvsNormal_Effect
ENSMUSG00000064120	Mocs1	0.663154	5.91196	8.60128	1.41384e-08	4.63707e-07	9.49397	InfvsNormal_Effect
ENSMUSG00000020829	Slc46a1	-0.82102	3.78675	-8.55058	1.56776e-08	5.0185e-07	9.49157	InfvsNormal_Effect
ENSMUSG00000063415	Cyp26b1	2.30678	3.44503	8.47294	1.83774e-08	5.68538e-07	9.48885	InfvsNormal_Effect
ENSMUSG00000032735	Ablim3	-0.627022	4.12275	-8.56053	1.53625e-08	4.94864e-07	9.47122	InfvsNormal_Effect
ENSMUSG00000022442	Ttll1	-0.671138	2.29247	-8.44853	1.93217e-08	5.91588e-07	9.46261	InfvsNormal_Effect
ENSMUSG00000022371	Col14a1	-1.37358	3.59133	-8.53235	1.62725e-08	5.15354e-07	9.45861	InfvsNormal_Effect
ENSMUSG00000025485	Ric8a	0.325929	4.42584	8.54439	1.58769e-08	5.06785e-07	9.44378	InfvsNormal_Effect
ENSMUSG00000000346	Dazap2	0.304625	8.03315	8.57525	1.4908e-08	4.81932e-07	9.4243	InfvsNormal_Effect
ENSMUSG00000057137	Tmem140	1.41937	2.51103	8.42646	2.02189e-08	6.14419e-07	9.4243	InfvsNormal_Effect
ENSMUSG00000020467	Efemp1	-0.625167	1.56751	-8.38139	2.21868e-08	6.63281e-07	9.38741	InfvsNormal_Effect
ENSMUSG00000027386	Fbln7	-1.00855	3.03887	-8.46317	1.87494e-08	5.76678e-07	9.38269	InfvsNormal_Effect
ENSMUSG00000086175	Gm15802	1.34087	0.602924	8.37006	2.27119e-08	6.74009e-07	9.37632	InfvsNormal_Effect
ENSMUSG00000028268	Gbp3	2.33773	6.29753	8.54137	1.59752e-08	5.08324e-07	9.37557	InfvsNormal_Effect
ENSMUSG00000035936	Aldh5a1	-0.380098	4.54368	-8.51607	1.6823e-08	5.29368e-07	9.36522	InfvsNormal_Effect
ENSMUSG00000029086	Prom1	-0.652268	6.32772	-8.54213	1.59504e-08	5.08324e-07	9.35796	InfvsNormal_Effect
ENSMUSG00000079262	Slco1a6	-1.17189	6.08119	-8.53911	1.6049e-08	5.0987e-07	9.35505	InfvsNormal_Effect
ENSMUSG00000062070	Pgk1	-0.400018	7.47327	-8.52633	1.64737e-08	5.20793e-07	9.32085	InfvsNormal_Effect
ENSMUSG00000027001	Dusp19	-0.743571	0.754399	-8.3244	2.4961e-08	7.30063e-07	9.31407	InfvsNormal_Effect
ENSMUSG00000034707	Gns	0.543045	9.24112	8.51542	1.68456e-08	5.29368e-07	9.31152	InfvsNormal_Effect
ENSMUSG00000005262	Ufd1	0.460269	5.39545	8.50581	1.71803e-08	5.39051e-07	9.30935	InfvsNormal_Effect
ENSMUSG00000022676	Snai2	-1.14399	-1.04873	-8.37548	2.24592e-08	6.6945e-07	9.28177	InfvsNormal_Effect
ENSMUSG00000019767	Ccdc170	-3.87395	-4.35053	-9.88347	1.15701e-09	6.27042e-08	9.27235	InfvsNormal_Effect
ENSMUSG00000002781	Tmem143	-0.607914	4.68676	-8.47485	1.83054e-08	5.68538e-07	9.26753	InfvsNormal_Effect
ENSMUSG00000037458	Azin1	-0.575244	5.07869	-8.48605	1.78897e-08	5.5904e-07	9.26606	InfvsNormal_Effect
ENSMUSG00000021794	Glud1	0.842258	9.91883	8.48577	1.79001e-08	5.5904e-07	9.25683	InfvsNormal_Effect
ENSMUSG00000020877	Scrn2	-0.761046	4.79568	-8.47362	1.83515e-08	5.68538e-07	9.25666	InfvsNormal_Effect
ENSMUSG00000027599	Armc1	-0.413673	4.85739	-8.4736	1.83525e-08	5.68538e-07	9.25661	InfvsNormal_Effect
ENSMUSG00000000532	Acvr1b	0.397576	5.65195	8.48471	1.79391e-08	5.59059e-07	9.2563	InfvsNormal_Effect
ENSMUSG00000001665	Gstt3	0.502191	5.94919	8.48425	1.79559e-08	5.59059e-07	9.24988	InfvsNormal_Effect
ENSMUSG00000068874	Selenbp1	0.636781	9.99386	8.47232	1.84006e-08	5.68538e-07	9.23164	InfvsNormal_Effect
ENSMUSG00000025921	Rdh10	-0.491285	4.59885	-8.45097	1.92251e-08	5.8952e-07	9.22686	InfvsNormal_Effect
ENSMUSG00000052833	Sae1	-0.429221	3.73604	-8.40658	2.10638e-08	6.37228e-07	9.20472	InfvsNormal_Effect
ENSMUSG00000039349	C130074G19Rik	0.477813	8.31928	8.46901	1.8526e-08	5.71543e-07	9.20447	InfvsNormal_Effect
ENSMUSG00000048120	Entpd1	1.05655	3.62579	8.37012	2.27089e-08	6.74009e-07	9.17236	InfvsNormal_Effect
ENSMUSG00000028382	Ptbp3	0.534214	5.84557	8.44681	1.93904e-08	5.92798e-07	9.17221	InfvsNormal_Effect
ENSMUSG00000020326	Ccng1	-0.452404	6.38747	-8.4524	1.91689e-08	5.88687e-07	9.16978	InfvsNormal_Effect
ENSMUSG00000026837	Col5a1	-1.1013	0.507693	-8.25143	2.9044e-08	8.32536e-07	9.16832	InfvsNormal_Effect
ENSMUSG00000042961	Egflam	-0.920076	1.80075	-8.2843	2.7126e-08	7.85453e-07	9.15475	InfvsNormal_Effect
ENSMUSG00000002763	Pex6	-0.574586	5.46633	-8.43098	2.00316e-08	6.09639e-07	9.1443	InfvsNormal_Effect
ENSMUSG00000030782	Tgfb1i1	-0.629181	2.23501	-8.29226	2.66813e-08	7.7479e-07	9.13976	InfvsNormal_Effect
ENSMUSG00000036932	Aifm1	-0.311377	6.37467	-8.43667	1.97988e-08	6.03461e-07	9.13675	InfvsNormal_Effect
ENSMUSG00000004040	Stat3	0.959234	5.23368	8.41364	2.07597e-08	6.29907e-07	9.1277	InfvsNormal_Effect
ENSMUSG00000081058	Hist2h3c2	-2.4909	-3.04711	-8.83461	8.82606e-09	3.18319e-07	9.12414	InfvsNormal_Effect
ENSMUSG00000021752	Kctd6	0.533959	5.22592	8.4106	2.089e-08	6.32915e-07	9.12222	InfvsNormal_Effect
ENSMUSG00000068742	Cry2	0.798678	4.84778	8.39735	2.14681e-08	6.46309e-07	9.11281	InfvsNormal_Effect
ENSMUSG00000042529	Kcnj12	-1.81147	-1.54753	-8.37298	2.25752e-08	6.71918e-07	9.10801	InfvsNormal_Effect
ENSMUSG00000057060	Slc35f3	-0.664496	3.38778	-8.34293	2.40219e-08	7.09767e-07	9.09374	InfvsNormal_Effect
ENSMUSG00000037005	Xpnpep2	-0.670468	4.48778	-8.38199	2.21592e-08	6.63281e-07	9.08291	InfvsNormal_Effect
ENSMUSG00000050550	Gm11868	-0.670153	1.84865	-8.25015	2.91217e-08	8.32536e-07	9.08216	InfvsNormal_Effect
ENSMUSG00000050103	Agmo	1.065	2.29372	8.25019	2.91193e-08	8.32536e-07	9.07634	InfvsNormal_Effect
ENSMUSG00000026456	Cyb5r1	-0.567086	2.54172	-8.27882	2.74361e-08	7.91042e-07	9.07188	InfvsNormal_Effect
ENSMUSG00000060600	Eno3	0.660282	2.66786	8.26265	2.83744e-08	8.1462e-07	9.06728	InfvsNormal_Effect
ENSMUSG00000015806	Qdpr	-0.406684	5.97862	-8.39891	2.13992e-08	6.45448e-07	9.06389	InfvsNormal_Effect
ENSMUSG00000027774	Gfm1	-0.314501	6.28004	-8.39942	2.13767e-08	6.45448e-07	9.05949	InfvsNormal_Effect
ENSMUSG00000053398	Phgdh	-0.92271	1.75707	-8.23674	2.99465e-08	8.5491e-07	9.05669	InfvsNormal_Effect
ENSMUSG00000027305	Ndufaf1	-0.421698	3.86513	-8.33998	2.41691e-08	7.12041e-07	9.05488	InfvsNormal_Effect
ENSMUSG00000110652	Gm33023	-0.818914	1.4442	-8.21259	3.14927e-08	8.90272e-07	9.04523	InfvsNormal_Effect
ENSMUSG00000040414	Slc25a28	0.539238	5.90431	8.38357	2.20874e-08	6.62262e-07	9.03961	InfvsNormal_Effect
ENSMUSG00000020459	Mtif2	-0.378913	3.87482	-8.33163	2.45901e-08	7.23391e-07	9.03766	InfvsNormal_Effect
ENSMUSG00000021178	Psmc1	0.341858	6.51308	8.38728	2.1919e-08	6.58186e-07	9.03395	InfvsNormal_Effect
ENSMUSG00000039364	Sectm1b	1.22009	4.82954	8.35159	2.35953e-08	6.992e-07	9.01723	InfvsNormal_Effect
ENSMUSG00000029053	Prkcz	-0.404499	6.86514	-8.37779	2.23524e-08	6.67247e-07	9.0096	InfvsNormal_Effect
ENSMUSG00000092203	1110038B12Rik	0.844594	4.60565	8.32624	2.48663e-08	7.294e-07	8.99809	InfvsNormal_Effect
ENSMUSG00000033963	Fancd2os	-2.00761	-3.46699	-8.99088	6.46313e-09	2.50605e-07	8.99467	InfvsNormal_Effect
ENSMUSG00000034771	Tle2	-0.878981	3.80389	-8.31198	2.56122e-08	7.46954e-07	8.98944	InfvsNormal_Effect
ENSMUSG00000116288	Gm41349	1.13348	1.06861	8.15739	3.5343e-08	9.85375e-07	8.97741	InfvsNormal_Effect
ENSMUSG00000020638	Cmpk2	1.40743	1.99246	8.18465	3.33845e-08	9.37216e-07	8.97535	InfvsNormal_Effect
ENSMUSG00000055489	Ano5	-1.86874	-2.69575	-8.63129	1.33019e-08	4.42778e-07	8.97046	InfvsNormal_Effect
ENSMUSG00000058420	Syt17	-0.503379	3.7973	-8.28249	2.72281e-08	7.86163e-07	8.9448	InfvsNormal_Effect
ENSMUSG00000001249	Hpn	0.329903	8.84858	8.34085	2.41254e-08	7.11786e-07	8.94099	InfvsNormal_Effect
ENSMUSG00000064367	mt-Nd5	0.46193	13.1491	8.29987	2.62633e-08	7.63746e-07	8.93896	InfvsNormal_Effect
ENSMUSG00000029103	Lrpap1	-0.540747	7.10641	-8.34427	2.39552e-08	7.08829e-07	8.93858	InfvsNormal_Effect
ENSMUSG00000087679	Tmem250-ps	-0.400002	5.79616	-8.32724	2.48149e-08	7.28947e-07	8.91733	InfvsNormal_Effect
ENSMUSG00000058624	Gda	2.04105	-1.30772	8.39682	2.14916e-08	6.46309e-07	8.89681	InfvsNormal_Effect
ENSMUSG00000021666	Gfm2	-0.343178	5.16827	-8.30324	2.60806e-08	7.59522e-07	8.88426	InfvsNormal_Effect
ENSMUSG00000028414	Fktn	-0.372687	4.43208	-8.28297	2.72011e-08	7.86163e-07	8.88354	InfvsNormal_Effect
ENSMUSG00000025934	Gsta3	0.603045	7.07984	8.31693	2.53506e-08	7.4039e-07	8.8814	InfvsNormal_Effect
ENSMUSG00000021211	Akr1c12	1.89444	1.82855	8.10657	3.93175e-08	1.07985e-06	8.86475	InfvsNormal_Effect
ENSMUSG00000019846	Lama4	-1.10002	-0.929465	-8.16468	3.4808e-08	9.73135e-07	8.85084	InfvsNormal_Effect
ENSMUSG00000022026	Olfm4	-1.43028	0.723314	-8.0992	3.99307e-08	1.08931e-06	8.85014	InfvsNormal_Effect
ENSMUSG00000001166	Oas1c	1.07154	1.22935	8.09384	4.03833e-08	1.0987e-06	8.84318	InfvsNormal_Effect
ENSMUSG00000005107	Slc2a9	0.872019	4.12219	8.22608	3.06188e-08	8.70424e-07	8.82995	InfvsNormal_Effect
ENSMUSG00000016262	Sertad4	1.88672	0.0657113	8.11442	3.86746e-08	1.06507e-06	8.82622	InfvsNormal_Effect
ENSMUSG00000048578	Mlec	-0.587801	7.29301	-8.28987	2.68142e-08	7.77535e-07	8.8242	InfvsNormal_Effect
ENSMUSG00000056952	Tatdn2	0.494157	5.62857	8.27449	2.76842e-08	7.97061e-07	8.8153	InfvsNormal_Effect
ENSMUSG00000022844	Pdia5	-0.895537	1.50244	-8.10341	3.95797e-08	1.08411e-06	8.80939	InfvsNormal_Effect
ENSMUSG00000113581	Dio3os	1.39691	2.73368	8.11701	3.84647e-08	1.06074e-06	8.80793	InfvsNormal_Effect
ENSMUSG00000060126	Tpt1	0.553544	9.82326	8.26486	2.82441e-08	8.12029e-07	8.7929	InfvsNormal_Effect
ENSMUSG00000100287	Gm28068	2.08036	1.00149	8.0666	4.27655e-08	1.15421e-06	8.78705	InfvsNormal_Effect
ENSMUSG00000031698	Mylk3	-1.20271	-0.753053	-8.0906	4.0659e-08	1.10472e-06	8.78114	InfvsNormal_Effect
ENSMUSG00000022309	Angpt1	-0.659572	3.38306	-8.18834	3.31275e-08	9.31292e-07	8.77609	InfvsNormal_Effect
ENSMUSG00000001942	Siae	-0.475346	3.95166	-8.20998	3.16642e-08	8.9263e-07	8.76743	InfvsNormal_Effect
ENSMUSG00000073405	H2-T-ps	2.30369	-2.04566	8.65364	1.27121e-08	4.25183e-07	8.75599	InfvsNormal_Effect
ENSMUSG00000078851	Hist3h2a	-1.02631	0.279709	-8.04699	4.45696e-08	1.18244e-06	8.75184	InfvsNormal_Effect
ENSMUSG00000057421	Las1l	0.40333	5.50149	8.22977	3.03844e-08	8.6619e-07	8.72487	InfvsNormal_Effect
ENSMUSG00000078607	1810010H24Rik	0.877502	1.22603	8.03407	4.58004e-08	1.20876e-06	8.72001	InfvsNormal_Effect
ENSMUSG00000029311	Hsd17b11	0.659453	5.77653	8.22643	3.05962e-08	8.70424e-07	8.71208	InfvsNormal_Effect
ENSMUSG00000029561	Oasl2	1.84487	3.17751	8.10755	3.92364e-08	1.07908e-06	8.70399	InfvsNormal_Effect
ENSMUSG00000097574	C920006O11Rik	1.1395	1.16585	8.01862	4.73191e-08	1.23833e-06	8.69031	InfvsNormal_Effect
ENSMUSG00000026269	Rnpepl1	-0.414682	6.51302	-8.2207	3.09645e-08	8.79018e-07	8.67933	InfvsNormal_Effect
ENSMUSG00000019951	Uhrf1bp1l	0.489183	6.46253	8.21349	3.14335e-08	8.89841e-07	8.66692	InfvsNormal_Effect
ENSMUSG00000030004	Nat8	1.07467	7.28166	8.21485	3.13441e-08	8.8855e-07	8.6655	InfvsNormal_Effect
ENSMUSG00000079084	Ccdc82	0.568685	4.34681	8.16608	3.47064e-08	9.71635e-07	8.66485	InfvsNormal_Effect
ENSMUSG00000027820	Mme	-0.821585	7.49336	-8.21034	3.16409e-08	8.9263e-07	8.65686	InfvsNormal_Effect
ENSMUSG00000031375	Bgn	-0.651931	6.2702	-8.19951	3.23642e-08	9.11097e-07	8.63729	InfvsNormal_Effect
ENSMUSG00000005397	Nid1	-0.983475	3.7627	-8.13907	3.67261e-08	1.01833e-06	8.62883	InfvsNormal_Effect
ENSMUSG00000034459	Ifit1	2.21836	2.05463	7.99863	4.93602e-08	1.27939e-06	8.61172	InfvsNormal_Effect
ENSMUSG00000066760	Psg16	4.17345	2.52218	7.97891	5.14636e-08	1.32375e-06	8.61151	InfvsNormal_Effect
ENSMUSG00000063884	Ptcd3	-0.350249	4.40116	-8.15394	3.55997e-08	9.91168e-07	8.60963	InfvsNormal_Effect
ENSMUSG00000047098	Rnf31	0.506766	3.94086	8.12303	3.79821e-08	1.04886e-06	8.60482	InfvsNormal_Effect
ENSMUSG00000026088	Mitd1	0.679258	2.40246	8.03191	4.60099e-08	1.21271e-06	8.60246	InfvsNormal_Effect
ENSMUSG00000002769	Gnmt	0.917249	7.77235	8.17947	3.37479e-08	9.46109e-07	8.58932	InfvsNormal_Effect
ENSMUSG00000002100	Mybpc3	-1.43811	4.26182	-8.1291	3.75014e-08	1.03699e-06	8.56388	InfvsNormal_Effect
ENSMUSG00000030748	Il4ra	0.651423	3.12221	8.05176	4.41236e-08	1.17676e-06	8.55552	InfvsNormal_Effect
ENSMUSG00000024664	Fads3	-0.497875	6.94383	-8.15041	3.58634e-08	9.97141e-07	8.52736	InfvsNormal_Effect
ENSMUSG00000034487	Kdelc2	-0.595669	2.16695	-7.99496	4.97454e-08	1.28772e-06	8.52266	InfvsNormal_Effect
ENSMUSG00000033209	Ttc28	-0.456685	4.06808	-8.0994	3.9914e-08	1.08931e-06	8.51835	InfvsNormal_Effect
ENSMUSG00000090942	F830016B08Rik	4.91947	-2.96726	9.68801	1.67203e-09	8.31844e-08	8.51572	InfvsNormal_Effect
ENSMUSG00000043162	Pyurf	-0.533636	4.1291	-8.09711	4.01066e-08	1.09264e-06	8.50951	InfvsNormal_Effect
ENSMUSG00000030088	Aldh1l1	0.612019	9.66904	8.13262	3.7226e-08	1.03078e-06	8.50865	InfvsNormal_Effect
ENSMUSG00000009569	Mkl2	0.518871	3.37333	8.04609	4.4654e-08	1.18313e-06	8.50567	InfvsNormal_Effect
ENSMUSG00000097616	1110019D14Rik	-0.889011	1.22805	-7.94366	5.54565e-08	1.4139e-06	8.50551	InfvsNormal_Effect
ENSMUSG00000026415	Fcamr	-0.901706	3.36425	-8.05096	4.4198e-08	1.1772e-06	8.48657	InfvsNormal_Effect
ENSMUSG00000028545	Bend5	-0.771262	3.24253	-8.04061	4.51725e-08	1.19374e-06	8.48248	InfvsNormal_Effect
ENSMUSG00000021364	Elovl2	-0.972492	3.86479	-8.07262	4.22264e-08	1.14271e-06	8.47255	InfvsNormal_Effect
ENSMUSG00000086706	Gm15848	-0.680225	3.69894	-8.05543	4.37837e-08	1.17388e-06	8.46515	InfvsNormal_Effect
ENSMUSG00000043614	Vps37d	0.82159	2.43409	7.9578	5.38178e-08	1.37731e-06	8.46154	InfvsNormal_Effect
ENSMUSG00000039616	Mocos	0.691434	3.29356	8.01832	4.73484e-08	1.23833e-06	8.4599	InfvsNormal_Effect
ENSMUSG00000068246	Apol9b	3.71392	0.727364	7.92415	5.78021e-08	1.44641e-06	8.4498	InfvsNormal_Effect
ENSMUSG00000025903	Lypla1	-0.59079	5.91368	-8.10462	3.94792e-08	1.08282e-06	8.44049	InfvsNormal_Effect
ENSMUSG00000025981	Coq10b	-0.935207	4.6339	-8.08344	4.12763e-08	1.11999e-06	8.43471	InfvsNormal_Effect
ENSMUSG00000027965	Olfm3	-0.548576	3.92888	-8.0521	4.40919e-08	1.17676e-06	8.42452	InfvsNormal_Effect
ENSMUSG00000043300	B3galnt1	-0.965512	4.10918	-8.05916	4.34402e-08	1.1678e-06	8.42091	InfvsNormal_Effect
ENSMUSG00000029761	Cald1	-0.594346	4.20451	-8.05915	4.34417e-08	1.1678e-06	8.41957	InfvsNormal_Effect
ENSMUSG00000025016	Tm9sf3	-0.34274	6.80863	-8.0999	3.98724e-08	1.08931e-06	8.41941	InfvsNormal_Effect
ENSMUSG00000013539	Tango2	-0.530444	4.24617	-8.05968	4.33928e-08	1.1678e-06	8.41634	InfvsNormal_Effect
ENSMUSG00000027742	Cog6	-0.356019	4.71939	-8.0709	4.23797e-08	1.14532e-06	8.41217	InfvsNormal_Effect
ENSMUSG00000068854	Hist2h2be	-0.57057	2.1205	-7.93871	5.60423e-08	1.42346e-06	8.40473	InfvsNormal_Effect
ENSMUSG00000089862	Umad1	-0.433741	3.61078	-8.0211	4.70715e-08	1.23587e-06	8.40205	InfvsNormal_Effect
ENSMUSG00000018411	Mapt	-0.91695	5.36094	-8.07926	4.16411e-08	1.12837e-06	8.39894	InfvsNormal_Effect
ENSMUSG00000027424	Mgme1	-0.70797	2.41601	-7.9474	5.50188e-08	1.4045e-06	8.39324	InfvsNormal_Effect
ENSMUSG00000024440	Pcdh12	-1.03908	1.6888	-7.92021	5.82882e-08	1.45319e-06	8.39106	InfvsNormal_Effect
ENSMUSG00000026896	Ifih1	0.944752	3.27371	7.97996	5.13501e-08	1.32251e-06	8.38415	InfvsNormal_Effect
ENSMUSG00000116720	AC154546.2	-0.961396	2.3496	-7.94084	5.57898e-08	1.42061e-06	8.38393	InfvsNormal_Effect
ENSMUSG00000105003	Gm40055	-3.49244	-5.39526	-9.57005	2.09285e-09	9.86513e-08	8.37024	InfvsNormal_Effect
ENSMUSG00000031549	Ido2	-1.54226	1.2037	-7.87235	6.4538e-08	1.57795e-06	8.35541	InfvsNormal_Effect
ENSMUSG00000024352	Spata24	0.798148	2.72967	7.92348	5.7885e-08	1.4467e-06	8.35233	InfvsNormal_Effect
ENSMUSG00000097804	Gm16685	1.9178	-0.987369	8.00067	4.91481e-08	1.27716e-06	8.35199	InfvsNormal_Effect
ENSMUSG00000030074	Gxylt2	-1.74669	-2.26929	-8.15763	3.53254e-08	9.85375e-07	8.35127	InfvsNormal_Effect
ENSMUSG00000027074	Slc43a3	0.915158	5.33674	8.04897	4.4383e-08	1.17903e-06	8.35004	InfvsNormal_Effect
ENSMUSG00000059540	Tcea2	0.440993	2.75188	7.93326	5.66941e-08	1.43283e-06	8.3491	InfvsNormal_Effect
ENSMUSG00000025159	Mms19	0.438993	5.8128	8.05802	4.35447e-08	1.16902e-06	8.34906	InfvsNormal_Effect
ENSMUSG00000001986	Gria3	-0.762888	1.55008	-7.88513	6.28044e-08	1.54488e-06	8.34722	InfvsNormal_Effect
ENSMUSG00000019232	Etnppl	2.08446	6.02406	8.04255	4.4988e-08	1.19042e-06	8.34611	InfvsNormal_Effect
ENSMUSG00000039347	Atp6v0e2	-0.557275	5.13812	-8.0493	4.43526e-08	1.17903e-06	8.34465	InfvsNormal_Effect
ENSMUSG00000030613	Ccdc90b	-0.523609	2.62821	-7.93877	5.60356e-08	1.42346e-06	8.33829	InfvsNormal_Effect
ENSMUSG00000022231	Sema5a	-0.419991	5.45838	-8.05196	4.41042e-08	1.17676e-06	8.3378	InfvsNormal_Effect
ENSMUSG00000020530	Ggnbp2	0.386673	6.09426	8.05424	4.38931e-08	1.17526e-06	8.33335	InfvsNormal_Effect
ENSMUSG00000036572	Upf3b	0.495893	4.55091	8.01322	4.78615e-08	1.24692e-06	8.32176	InfvsNormal_Effect
ENSMUSG00000038624	Nepn	-1.41702	4.48753	-8.01947	4.72339e-08	1.23833e-06	8.31911	InfvsNormal_Effect
ENSMUSG00000035186	Ubd	3.97267	-3.63502	9.75181	1.48191e-09	7.68208e-08	8.31194	InfvsNormal_Effect
ENSMUSG00000047502	Mroh7	0.792697	2.85938	7.91533	5.8896e-08	1.46295e-06	8.31186	InfvsNormal_Effect
ENSMUSG00000039257	Vstm2b	-1.38454	-1.12448	-7.89525	6.14665e-08	1.5175e-06	8.30896	InfvsNormal_Effect
ENSMUSG00000028487	Bnc2	-0.936775	2.37914	-7.91066	5.94831e-08	1.47392e-06	8.30476	InfvsNormal_Effect
ENSMUSG00000002578	Ikzf4	0.815526	3.24026	7.91632	5.87726e-08	1.46295e-06	8.27933	InfvsNormal_Effect
ENSMUSG00000091742	Gm5093	-2.8258	0.278285	-7.81635	7.27365e-08	1.74641e-06	8.27652	InfvsNormal_Effect
ENSMUSG00000019539	Rcn3	-1.11185	0.796562	-7.82334	7.16577e-08	1.72293e-06	8.27597	InfvsNormal_Effect
ENSMUSG00000114441	Gm33472	-2.63327	-1.16421	-7.83366	7.00933e-08	1.69335e-06	8.2734	InfvsNormal_Effect
ENSMUSG00000058594	Fbh1	-0.424219	5.54881	-8.01489	4.76934e-08	1.24417e-06	8.25826	InfvsNormal_Effect
ENSMUSG00000042082	Arsb	-0.598595	5.73845	-8.01488	4.76944e-08	1.24417e-06	8.24745	InfvsNormal_Effect
ENSMUSG00000026971	Itgb6	-1.56834	3.46552	-7.93716	5.62268e-08	1.42636e-06	8.24637	InfvsNormal_Effect
ENSMUSG00000068749	Psma5	0.519337	4.77566	7.98871	5.04078e-08	1.30321e-06	8.24353	InfvsNormal_Effect
ENSMUSG00000043789	Vwce	-0.563338	3.90089	-7.9588	5.37042e-08	1.37615e-06	8.23305	InfvsNormal_Effect
ENSMUSG00000052707	Tnrc6a	0.533474	6.63167	7.99887	4.93351e-08	1.27939e-06	8.20579	InfvsNormal_Effect
ENSMUSG00000029534	St7	0.482323	3.74724	7.92218	5.80446e-08	1.4489e-06	8.20394	InfvsNormal_Effect
ENSMUSG00000022103	Gfra2	-1.67455	-1.66275	-7.93255	5.67804e-08	1.43323e-06	8.20168	InfvsNormal_Effect
ENSMUSG00000040479	Dgkz	-0.473613	5.77751	-7.98588	5.071e-08	1.30935e-06	8.18833	InfvsNormal_Effect
ENSMUSG00000025189	Cnnm1	0.671773	3.98078	7.92724	5.74238e-08	1.4405e-06	8.18709	InfvsNormal_Effect
ENSMUSG00000021892	Sh3bp5	0.440112	5.27872	7.97357	5.20487e-08	1.33541e-06	8.18371	InfvsNormal_Effect
ENSMUSG00000033684	Qsox1	0.450378	3.78517	7.91588	5.88273e-08	1.46295e-06	8.18272	InfvsNormal_Effect
ENSMUSG00000041975	Mettl8	-0.474537	2.883	-7.8774	6.38473e-08	1.56673e-06	8.18133	InfvsNormal_Effect
ENSMUSG00000029695	Aass	0.777118	8.98304	7.98321	5.09975e-08	1.3151e-06	8.17826	InfvsNormal_Effect
ENSMUSG00000048988	Elfn1	-1.48603	2.45552	-7.85118	6.75195e-08	1.64095e-06	8.17539	InfvsNormal_Effect
ENSMUSG00000029442	Wdr66	-1.17841	-0.306318	-7.76769	8.0728e-08	1.90486e-06	8.16904	InfvsNormal_Effect
ENSMUSG00000097927	Gm6999	-1.24032	-1.05746	-7.80732	7.41554e-08	1.77247e-06	8.16159	InfvsNormal_Effect
ENSMUSG00000054640	Slc8a1	-1.29647	7.96497	-7.97462	5.1934e-08	1.33416e-06	8.15848	InfvsNormal_Effect
ENSMUSG00000045838	Ccdc9b	0.66991	1.63807	7.78257	7.81926e-08	1.85584e-06	8.15723	InfvsNormal_Effect
ENSMUSG00000030987	Stim1	0.560373	5.44838	7.95454	5.41908e-08	1.38511e-06	8.1383	InfvsNormal_Effect
ENSMUSG00000039115	Itga9	-0.666205	2.07886	-7.8159	7.28065e-08	1.74641e-06	8.12611	InfvsNormal_Effect
ENSMUSG00000112289	1110019B22Rik	-0.992733	2.62401	-7.83682	6.96227e-08	1.686e-06	8.11654	InfvsNormal_Effect
ENSMUSG00000049971	Glt1d1	1.27486	5.303	7.93504	5.64803e-08	1.42921e-06	8.11468	InfvsNormal_Effect
ENSMUSG00000032081	Apoc3	2.4835	3.61977	7.8014	7.51008e-08	1.78874e-06	8.09299	InfvsNormal_Effect
ENSMUSG00000038079	Tmem237	-0.610334	2.46222	-7.81093	7.35841e-08	1.76089e-06	8.08558	InfvsNormal_Effect
ENSMUSG00000104340	Gm10522	-1.74563	1.71663	-7.77027	8.02834e-08	1.90047e-06	8.08169	InfvsNormal_Effect
ENSMUSG00000049115	Agtr1a	-0.495769	5.17376	-7.92745	5.7398e-08	1.4405e-06	8.07903	InfvsNormal_Effect
ENSMUSG00000043940	Wdfy3	-0.462772	6.38844	-7.93643	5.63143e-08	1.42679e-06	8.07144	InfvsNormal_Effect
ENSMUSG00000019889	Ptprk	-0.409665	6.34474	-7.93192	5.68564e-08	1.43336e-06	8.06098	InfvsNormal_Effect
ENSMUSG00000022548	Apod	2.60913	-0.920283	8.00479	4.87216e-08	1.2677e-06	8.0604	InfvsNormal_Effect
ENSMUSG00000050627	Gpd1l	0.519781	7.17896	7.93031	5.70503e-08	1.43646e-06	8.05358	InfvsNormal_Effect
ENSMUSG00000056234	Ncoa4	1.00394	7.40302	7.92822	5.73042e-08	1.4405e-06	8.04967	InfvsNormal_Effect
ENSMUSG00000061273	Mmgt1	-0.338439	4.93728	-7.90624	6.00458e-08	1.48423e-06	8.04602	InfvsNormal_Effect
ENSMUSG00000028234	Rps20	0.514322	6.96623	7.92572	5.76095e-08	1.44337e-06	8.04525	InfvsNormal_Effect
ENSMUSG00000014551	Mrps25	-0.544069	3.71617	-7.85278	6.72897e-08	1.63733e-06	8.03147	InfvsNormal_Effect
ENSMUSG00000041078	Grid1	-1.535	-1.63489	-7.78996	7.69638e-08	1.82881e-06	8.02033	InfvsNormal_Effect
ENSMUSG00000031864	Ints10	-0.417237	4.29212	-7.87086	6.47434e-08	1.58107e-06	8.01498	InfvsNormal_Effect
ENSMUSG00000026172	Bcs1l	-0.633632	3.27577	-7.82502	7.14007e-08	1.71879e-06	8.01277	InfvsNormal_Effect
ENSMUSG00000025962	Fastkd2	-0.452307	4.0379	-7.86337	6.57867e-08	1.60268e-06	8.01162	InfvsNormal_Effect
ENSMUSG00000113455	Gm48825	-2.37609	-1.2577	-7.74342	8.50475e-08	1.99287e-06	8.01076	InfvsNormal_Effect
ENSMUSG00000021763	BC067074	-0.588036	3.05412	-7.81143	7.35064e-08	1.76089e-06	8.01039	InfvsNormal_Effect
ENSMUSG00000086584	Gm12002	-1.47258	-0.642185	-7.70969	9.14479e-08	2.11619e-06	8.00724	InfvsNormal_Effect
ENSMUSG00000057246	BC051142	2.99447	-0.990357	8.02761	4.64286e-08	1.22216e-06	8.00403	InfvsNormal_Effect
ENSMUSG00000026234	Ncl	0.427776	7.33414	7.90737	5.99018e-08	1.48248e-06	8.00345	InfvsNormal_Effect
ENSMUSG00000043671	Dpy19l3	-0.569659	2.35879	-7.763	8.15444e-08	1.91966e-06	7.99589	InfvsNormal_Effect
ENSMUSG00000042271	Nxt2	-0.370985	4.70924	-7.87306	6.44411e-08	1.57748e-06	7.98494	InfvsNormal_Effect
ENSMUSG00000036273	Lrrk2	-0.58336	6.23919	-7.89374	6.16637e-08	1.51867e-06	7.98033	InfvsNormal_Effect
ENSMUSG00000097762	4732463B04Rik	0.710908	2.43574	7.74685	8.44228e-08	1.98052e-06	7.97912	InfvsNormal_Effect
ENSMUSG00000029017	Pmpcb	-0.409652	6.67136	-7.89424	6.15984e-08	1.51867e-06	7.9769	InfvsNormal_Effect
ENSMUSG00000028776	Tinagl1	0.740339	5.37909	7.87357	6.43707e-08	1.57748e-06	7.96838	InfvsNormal_Effect
ENSMUSG00000031813	Mvb12a	0.38475	5.83984	7.88139	6.33067e-08	1.55535e-06	7.96682	InfvsNormal_Effect
ENSMUSG00000021207	Akr1c21	-1.26521	1.73626	-7.71267	9.08612e-08	2.10958e-06	7.95532	InfvsNormal_Effect
ENSMUSG00000021636	Marveld2	0.406291	4.33185	7.83526	6.98547e-08	1.6896e-06	7.95429	InfvsNormal_Effect
ENSMUSG00000027204	Fbn1	-1.00749	-1.03433	-7.70963	9.14588e-08	2.11619e-06	7.94556	InfvsNormal_Effect
ENSMUSG00000031511	Arhgef7	-0.355843	5.5997	-7.86609	6.54061e-08	1.59533e-06	7.93428	InfvsNormal_Effect
ENSMUSG00000026173	Plcd4	-0.786138	1.01587	-7.66446	1.00815e-07	2.29082e-06	7.92287	InfvsNormal_Effect
ENSMUSG00000027699	Ect2	-1.35606	0.740723	-7.64641	1.04824e-07	2.36866e-06	7.9046	InfvsNormal_Effect
ENSMUSG00000041653	Pnpla3	-3.04811	-4.38846	-8.74543	1.05589e-08	3.67728e-07	7.90452	InfvsNormal_Effect
ENSMUSG00000039031	Arhgap18	-0.448853	5.25593	-7.84225	6.88195e-08	1.66854e-06	7.89412	InfvsNormal_Effect
ENSMUSG00000000295	Hddc2	0.593247	2.37046	7.68773	9.58783e-08	2.20086e-06	7.87908	InfvsNormal_Effect
ENSMUSG00000005547	Cyp2a5	1.29143	11.3421	7.82638	7.11936e-08	1.71584e-06	7.8758	InfvsNormal_Effect
ENSMUSG00000025479	Cyp2e1	1.25202	8.5619	7.84508	6.84045e-08	1.66047e-06	7.87328	InfvsNormal_Effect
ENSMUSG00000037206	Islr	-1.04213	0.558731	-7.62265	1.10355e-07	2.4798e-06	7.86598	InfvsNormal_Effect
ENSMUSG00000028838	Extl1	1.04368	1.38924	7.62862	1.08937e-07	2.45339e-06	7.86397	InfvsNormal_Effect
ENSMUSG00000038515	Grtp1	-0.492944	4.61465	-7.80676	7.42452e-08	1.77253e-06	7.84968	InfvsNormal_Effect
ENSMUSG00000030218	Mgp	-1.11181	3.51293	-7.75377	8.31775e-08	1.95583e-06	7.83171	InfvsNormal_Effect
ENSMUSG00000000168	Dlat	-0.299797	6.7938	-7.82642	7.11866e-08	1.71584e-06	7.82875	InfvsNormal_Effect
ENSMUSG00000032024	Clmp	-1.19012	-1.43966	-7.66563	1.0056e-07	2.29082e-06	7.81171	InfvsNormal_Effect
ENSMUSG00000017167	Cntnap1	-0.770419	0.357855	-7.58895	1.18715e-07	2.63265e-06	7.80024	InfvsNormal_Effect
ENSMUSG00000041515	Irf8	1.6583	2.19301	7.62457	1.09897e-07	2.47226e-06	7.78357	InfvsNormal_Effect
ENSMUSG00000027012	Dync1i2	0.382498	6.62431	7.80058	7.5233e-08	1.78979e-06	7.77499	InfvsNormal_Effect
ENSMUSG00000035539	Ccdc180	-2.30358	-3.17214	-8.02276	4.6907e-08	1.23315e-06	7.76357	InfvsNormal_Effect
ENSMUSG00000070720	Tmem200b	0.752363	1.73935	7.59908	1.16136e-07	2.58962e-06	7.7596	InfvsNormal_Effect
ENSMUSG00000047963	Stbd1	-1.07923	-0.371651	-7.57173	1.23237e-07	2.69767e-06	7.74893	InfvsNormal_Effect
ENSMUSG00000089365	Gm23823	1.16893	0.196669	7.56471	1.25131e-07	2.72718e-06	7.74115	InfvsNormal_Effect
ENSMUSG00000074261	Erich4	-0.835358	3.07957	-7.69208	9.49836e-08	2.18279e-06	7.73854	InfvsNormal_Effect
ENSMUSG00000045932	Ifit2	0.966466	3.07908	7.66703	1.00257e-07	2.29082e-06	7.73693	InfvsNormal_Effect
ENSMUSG00000030835	Nomo1	-0.370321	5.3232	-7.77028	8.02811e-08	1.90047e-06	7.73511	InfvsNormal_Effect
ENSMUSG00000066072	Cyp4a10	2.17456	6.8398	7.76781	8.0708e-08	1.90486e-06	7.71966	InfvsNormal_Effect
ENSMUSG00000005034	Prkacb	-0.258808	5.62212	-7.76522	8.11581e-08	1.91278e-06	7.71501	InfvsNormal_Effect
ENSMUSG00000081965	Gm11620	1.40616	0.936346	7.54673	1.30119e-07	2.81471e-06	7.71092	InfvsNormal_Effect
ENSMUSG00000021748	Pdhb	-0.34305	6.97531	-7.76985	8.03545e-08	1.90047e-06	7.70475	InfvsNormal_Effect
ENSMUSG00000041939	Mvk	-0.534023	3.87703	-7.7053	9.23159e-08	2.12631e-06	7.69353	InfvsNormal_Effect
ENSMUSG00000024052	Lpin2	0.566739	5.35374	7.74712	8.43741e-08	1.98052e-06	7.69017	InfvsNormal_Effect
ENSMUSG00000071719	Tmem28	-0.923252	-0.558727	-7.54321	1.3112e-07	2.83333e-06	7.68842	InfvsNormal_Effect
ENSMUSG00000053460	Ggcx	-0.629	1.45654	-7.57437	1.22532e-07	2.69342e-06	7.68526	InfvsNormal_Effect
ENSMUSG00000028293	Slc35a1	-0.404236	4.0385	-7.70875	9.16331e-08	2.1178e-06	7.68383	InfvsNormal_Effect
ENSMUSG00000026496	Parp1	-0.324296	4.20019	-7.7118	9.10328e-08	2.11115e-06	7.67517	InfvsNormal_Effect
ENSMUSG00000029208	Guf1	-0.310103	4.37336	-7.71847	8.97353e-08	2.08823e-06	7.67449	InfvsNormal_Effect
ENSMUSG00000006191	Cdkal1	-0.446263	3.41691	-7.67245	9.90909e-08	2.27203e-06	7.66819	InfvsNormal_Effect
ENSMUSG00000034412	Tbc1d10a	-0.529192	5.42194	-7.74047	8.55879e-08	2.0009e-06	7.66423	InfvsNormal_Effect
ENSMUSG00000025933	Tmem14a	-0.643544	2.07596	-7.58735	1.19128e-07	2.63604e-06	7.65741	InfvsNormal_Effect
ENSMUSG00000027257	Pacsin3	0.397325	4.54089	7.70748	9.18829e-08	2.12116e-06	7.65673	InfvsNormal_Effect
ENSMUSG00000025082	Vwa2	-0.616968	4.4674	-7.71329	9.07414e-08	2.10922e-06	7.65137	InfvsNormal_Effect
ENSMUSG00000023886	Smoc2	-0.936561	2.55062	-7.60711	1.14131e-07	2.55051e-06	7.64854	InfvsNormal_Effect
ENSMUSG00000019996	Map7	-0.528964	5.37075	-7.73173	8.7212e-08	2.03652e-06	7.64654	InfvsNormal_Effect
ENSMUSG00000028673	Fuca1	0.334438	7.40205	7.74215	8.52793e-08	1.99599e-06	7.64357	InfvsNormal_Effect
ENSMUSG00000040966	Slc22a2	-1.12208	4.29267	-7.69638	9.41078e-08	2.16512e-06	7.62392	InfvsNormal_Effect
ENSMUSG00000038375	Trp53inp2	-0.820664	6.98275	-7.7309	8.73668e-08	2.03779e-06	7.62066	InfvsNormal_Effect
ENSMUSG00000032012	Nectin1	0.733481	6.64717	7.71993	8.94534e-08	2.08406e-06	7.60233	InfvsNormal_Effect
ENSMUSG00000041592	Sdk2	1.02828	0.599316	7.48798	1.4789e-07	3.11152e-06	7.58871	InfvsNormal_Effect
ENSMUSG00000029718	Pcolce	-0.656993	5.94079	-7.70672	9.20333e-08	2.12221e-06	7.5784	InfvsNormal_Effect
ENSMUSG00000031808	Slc27a1	0.921593	4.66266	7.66617	1.00444e-07	2.29082e-06	7.57039	InfvsNormal_Effect
ENSMUSG00000069844	Sco1	-0.377725	2.86829	-7.58808	1.1894e-07	2.63474e-06	7.55714	InfvsNormal_Effect
ENSMUSG00000022098	Bmp1	-0.466381	2.97987	-7.59009	1.18422e-07	2.63189e-06	7.55476	InfvsNormal_Effect
ENSMUSG00000086724	Gm12833	2.91789	-2.07236	8.1442	3.63329e-08	1.00881e-06	7.54483	InfvsNormal_Effect
ENSMUSG00000048707	Tprn	0.525912	4.88102	7.6648	1.00741e-07	2.29082e-06	7.54446	InfvsNormal_Effect
ENSMUSG00000025492	Ifitm3	0.953642	4.39579	7.64802	1.04461e-07	2.36308e-06	7.54398	InfvsNormal_Effect
ENSMUSG00000022814	Umps	-0.360989	4.08458	-7.63633	1.07135e-07	2.41549e-06	7.51982	InfvsNormal_Effect
ENSMUSG00000036667	Tcaf1	-0.563223	3.00211	-7.58264	1.20352e-07	2.65805e-06	7.51963	InfvsNormal_Effect
ENSMUSG00000032370	Lactb	-0.455716	4.55558	-7.65346	1.0324e-07	2.34069e-06	7.51725	InfvsNormal_Effect
ENSMUSG00000022899	Slc15a2	-0.891572	4.92626	-7.66448	1.00811e-07	2.29082e-06	7.51385	InfvsNormal_Effect
ENSMUSG00000030770	Parva	-0.254208	6.15327	-7.67085	9.94347e-08	2.27734e-06	7.49546	InfvsNormal_Effect
ENSMUSG00000091952	Gm17709	-1.06949	-1.43206	-7.50367	1.42913e-07	3.03637e-06	7.48679	InfvsNormal_Effect
ENSMUSG00000097715	Gpr137b-ps	-0.433976	5.10207	-7.64972	1.04078e-07	2.35704e-06	7.47942	InfvsNormal_Effect
ENSMUSG00000039908	Slc26a11	-0.383758	3.2472	-7.57309	1.22874e-07	2.69538e-06	7.47657	InfvsNormal_Effect
ENSMUSG00000060261	Gtf2i	-0.396739	7.18835	-7.66055	1.0167e-07	2.30768e-06	7.46505	InfvsNormal_Effect
ENSMUSG00000038642	Ctss	0.985441	2.422	7.49104	1.46903e-07	3.10165e-06	7.45298	InfvsNormal_Effect
ENSMUSG00000066842	Hmcn1	-1.34353	-1.40049	-7.49258	1.4641e-07	3.09769e-06	7.44043	InfvsNormal_Effect
ENSMUSG00000042851	Zc3h6	1.00356	2.54485	7.48942	1.47423e-07	3.10616e-06	7.43611	InfvsNormal_Effect
ENSMUSG00000031948	Kars	0.459845	5.91674	7.63674	1.07041e-07	2.41549e-06	7.43032	InfvsNormal_Effect
ENSMUSG00000050989	Selenon	-0.483045	1.93686	-7.4742	1.52406e-07	3.19124e-06	7.42709	InfvsNormal_Effect
ENSMUSG00000030595	Nfkbib	0.509425	5.01288	7.6188	1.11278e-07	2.49777e-06	7.42673	InfvsNormal_Effect
ENSMUSG00000018395	Kif3a	-0.4147	3.14285	-7.54103	1.31741e-07	2.83967e-06	7.42523	InfvsNormal_Effect
ENSMUSG00000035069	Oma1	-0.453382	3.71288	-7.5717	1.23244e-07	2.69767e-06	7.41471	InfvsNormal_Effect
ENSMUSG00000035504	Reep6	1.59771	4.61172	7.57392	1.22652e-07	2.69342e-06	7.41227	InfvsNormal_Effect
ENSMUSG00000029826	Zc3hav1	0.622164	3.87986	7.5666	1.24619e-07	2.71894e-06	7.40721	InfvsNormal_Effect
ENSMUSG00000032312	Csk	-0.512655	4.10155	-7.58201	1.20516e-07	2.65805e-06	7.40302	InfvsNormal_Effect
ENSMUSG00000072662	Mansc4	-1.95999	-3.04864	-7.80331	7.47941e-08	1.78353e-06	7.39556	InfvsNormal_Effect
ENSMUSG00000050157	Gm867	-1.85033	-2.06585	-7.54103	1.31741e-07	2.83967e-06	7.38885	InfvsNormal_Effect
ENSMUSG00000015759	Cnih1	-0.335412	4.61924	-7.59478	1.17224e-07	2.6085e-06	7.38668	InfvsNormal_Effect
ENSMUSG00000064036	Mro	-1.18105	0.187023	-7.38924	1.83582e-07	3.71731e-06	7.3756	InfvsNormal_Effect
ENSMUSG00000074345	Tnfaip8l3	2.89255	-0.680173	7.55561	1.27631e-07	2.77272e-06	7.37522	InfvsNormal_Effect
ENSMUSG00000055447	Cd47	0.429987	5.79507	7.60918	1.13622e-07	2.54195e-06	7.37143	InfvsNormal_Effect
ENSMUSG00000097195	Snhg5	0.816651	1.53929	7.40468	1.77464e-07	3.61279e-06	7.3618	InfvsNormal_Effect
ENSMUSG00000048087	Gm4737	0.927909	8.21639	7.61186	1.12964e-07	2.53003e-06	7.3597	InfvsNormal_Effect
ENSMUSG00000046318	Ccbe1	0.628351	2.73403	7.47926	1.50731e-07	3.16269e-06	7.35865	InfvsNormal_Effect
ENSMUSG00000006423	C330007P06Rik	-0.286776	4.20302	-7.56672	1.24586e-07	2.71894e-06	7.35331	InfvsNormal_Effect
ENSMUSG00000021134	Srsf5	0.397195	7.80315	7.60445	1.14791e-07	2.56245e-06	7.34209	InfvsNormal_Effect
ENSMUSG00000064105	Cnnm2	-0.461255	4.67352	-7.57504	1.22354e-07	2.69272e-06	7.33644	InfvsNormal_Effect
ENSMUSG00000047115	Fam221a	0.984303	2.33897	7.43053	1.67687e-07	3.4506e-06	7.33025	InfvsNormal_Effect
ENSMUSG00000034424	Gcsh	-0.429754	6.16011	-7.59471	1.1724e-07	2.6085e-06	7.32784	InfvsNormal_Effect
ENSMUSG00000039934	Gsap	-0.745891	1.58666	-7.41674	1.72831e-07	3.53493e-06	7.31909	InfvsNormal_Effect
ENSMUSG00000032744	Heyl	-1.05798	0.153444	-7.35977	1.95865e-07	3.93067e-06	7.31686	InfvsNormal_Effect
ENSMUSG00000020048	Hsp90b1	-0.38671	6.28336	-7.58913	1.18669e-07	2.63265e-06	7.31233	InfvsNormal_Effect
ENSMUSG00000028980	H6pd	0.794875	6.82129	7.58214	1.20482e-07	2.65805e-06	7.29497	InfvsNormal_Effect
ENSMUSG00000040752	Myh6	-1.28374	0.0178955	-7.35008	2.00089e-07	3.99174e-06	7.29441	InfvsNormal_Effect
ENSMUSG00000001844	Zdhhc4	0.297466	5.06236	7.55862	1.26796e-07	2.76051e-06	7.28822	InfvsNormal_Effect
ENSMUSG00000028622	Mrpl37	-0.28617	5.7615	-7.57111	1.23402e-07	2.6982e-06	7.28383	InfvsNormal_Effect
ENSMUSG00000024644	Cndp2	0.604333	7.17109	7.57731	1.21753e-07	2.68241e-06	7.28149	InfvsNormal_Effect
ENSMUSG00000038331	Satb2	-0.754386	3.04315	-7.47369	1.52578e-07	3.19153e-06	7.28087	InfvsNormal_Effect
ENSMUSG00000034164	Emid1	-0.855466	0.531335	-7.34768	2.01146e-07	4.00494e-06	7.27733	InfvsNormal_Effect
ENSMUSG00000112489	9230116L04Rik	1.65981	0.215818	7.35016	2.0005e-07	3.99174e-06	7.27625	InfvsNormal_Effect
ENSMUSG00000067780	Pi15	-1.3174	-0.143739	-7.33671	2.06067e-07	4.08687e-06	7.26943	InfvsNormal_Effect
ENSMUSG00000036285	Noa1	-0.400149	4.42362	-7.53625	1.33118e-07	2.85603e-06	7.26825	InfvsNormal_Effect
ENSMUSG00000059901	Adamts14	-1.14675	-0.579803	-7.33058	2.08867e-07	4.1343e-06	7.2499	InfvsNormal_Effect
ENSMUSG00000022564	Grina	0.511641	8.85035	7.55693	1.27264e-07	2.76772e-06	7.24644	InfvsNormal_Effect
ENSMUSG00000040331	Nsmce4a	0.329194	5.74109	7.54888	1.29511e-07	2.80455e-06	7.24054	InfvsNormal_Effect
ENSMUSG00000029392	Rilpl1	0.417335	4.07211	7.4962	1.45261e-07	3.08203e-06	7.2404	InfvsNormal_Effect
ENSMUSG00000002395	Use1	0.405298	5.15845	7.53668	1.32996e-07	2.85603e-06	7.23805	InfvsNormal_Effect
ENSMUSG00000025503	Taldo1	-0.332076	6.45479	-7.55397	1.28086e-07	2.77964e-06	7.23381	InfvsNormal_Effect
ENSMUSG00000027078	Ube2l6	1.02801	1.35689	7.34602	2.01885e-07	4.01571e-06	7.23023	InfvsNormal_Effect
ENSMUSG00000018415	Gid4	-0.305346	4.62286	-7.52356	1.36848e-07	2.92285e-06	7.22676	InfvsNormal_Effect
ENSMUSG00000004535	Tax1bp1	0.372674	7.56282	7.55205	1.28622e-07	2.78829e-06	7.22547	InfvsNormal_Effect
ENSMUSG00000021707	Dhfr	-0.46279	5.04926	-7.53344	1.33936e-07	2.86971e-06	7.22312	InfvsNormal_Effect
ENSMUSG00000079659	Tmem243	0.362168	4.67902	7.51331	1.3994e-07	2.98573e-06	7.21348	InfvsNormal_Effect
ENSMUSG00000031232	Magt1	-0.314131	5.90042	-7.53612	1.33156e-07	2.85603e-06	7.20225	InfvsNormal_Effect
ENSMUSG00000024180	Tmem8	-0.482805	7.42929	-7.54071	1.31833e-07	2.83967e-06	7.20161	InfvsNormal_Effect
ENSMUSG00000022445	Cyp2d26	0.667828	9.54996	7.53062	1.34762e-07	2.88132e-06	7.1978	InfvsNormal_Effect
ENSMUSG00000024758	Rtn3	-0.260395	7.9608	-7.53665	1.33005e-07	2.85603e-06	7.19488	InfvsNormal_Effect
ENSMUSG00000022099	Dmtn	-0.57043	7.81415	-7.53246	1.34221e-07	2.87279e-06	7.18509	InfvsNormal_Effect
ENSMUSG00000041926	Rnpep	-0.446688	3.31988	-7.44257	1.63322e-07	3.37794e-06	7.16998	InfvsNormal_Effect
ENSMUSG00000044081	Zfp85os	-1.36815	-2.06216	-7.45819	1.57835e-07	3.2812e-06	7.1698	InfvsNormal_Effect
ENSMUSG00000027955	Fam198b	-1.07637	-0.25486	-7.28962	2.28625e-07	4.48163e-06	7.16561	InfvsNormal_Effect
ENSMUSG00000026641	Usf1	0.312804	3.80583	7.45558	1.58739e-07	3.29323e-06	7.1654	InfvsNormal_Effect
ENSMUSG00000057346	Apol9a	3.36822	0.751371	7.28916	2.28858e-07	4.48186e-06	7.16391	InfvsNormal_Effect
ENSMUSG00000105504	Gbp5	2.30572	0.491933	7.28537	2.3078e-07	4.51514e-06	7.15799	InfvsNormal_Effect
ENSMUSG00000038936	Sccpdh	-0.491626	3.75956	-7.45864	1.57679e-07	3.2812e-06	7.15511	InfvsNormal_Effect
ENSMUSG00000078612	Fyb2	1.85336	4.74348	7.46227	1.56433e-07	3.26208e-06	7.15222	InfvsNormal_Effect
ENSMUSG00000033111	3830406C13Rik	-0.554546	3.29611	-7.42963	1.68016e-07	3.45388e-06	7.15063	InfvsNormal_Effect
ENSMUSG00000019883	Echdc1	-0.678031	0.673367	-7.29442	2.26212e-07	4.43861e-06	7.14942	InfvsNormal_Effect
ENSMUSG00000038366	Lasp1	-0.514792	5.68112	-7.50912	1.41224e-07	3.00679e-06	7.14787	InfvsNormal_Effect
ENSMUSG00000024493	Lars	0.364816	4.15134	7.45904	1.57543e-07	3.2812e-06	7.13355	InfvsNormal_Effect
ENSMUSG00000034135	Sik3	0.46973	7.04117	7.51033	1.40851e-07	3.00201e-06	7.1334	InfvsNormal_Effect
ENSMUSG00000028809	Srrm1	0.461934	6.16443	7.5047	1.42592e-07	3.03274e-06	7.13155	InfvsNormal_Effect
ENSMUSG00000031994	Adamts8	-3.82837	-2.94146	-7.66662	1.00346e-07	2.29082e-06	7.12954	InfvsNormal_Effect
ENSMUSG00000061808	Ttr	-1.60195	4.86937	-7.48738	1.48083e-07	3.11152e-06	7.1269	InfvsNormal_Effect
ENSMUSG00000044976	Wdr72	-0.419582	5.32683	-7.49134	1.46808e-07	3.10165e-06	7.12043	InfvsNormal_Effect
ENSMUSG00000056666	Retsat	1.32222	5.52231	7.47822	1.51074e-07	3.16661e-06	7.10662	InfvsNormal_Effect
ENSMUSG00000055239	Kcmf1	0.317651	5.9831	7.48721	1.48138e-07	3.11152e-06	7.09688	InfvsNormal_Effect
ENSMUSG00000023191	P3h3	-0.652765	2.07939	-7.33428	2.07173e-07	4.10478e-06	7.08769	InfvsNormal_Effect
ENSMUSG00000031255	Sytl4	-0.949234	0.377666	-7.25519	2.46714e-07	4.75799e-06	7.08572	InfvsNormal_Effect
ENSMUSG00000028869	Gnl2	0.440718	4.68679	7.45575	1.58681e-07	3.29323e-06	7.08432	InfvsNormal_Effect
ENSMUSG00000028943	Espn	-0.810981	4.0218	-7.43357	1.66572e-07	3.43114e-06	7.06878	InfvsNormal_Effect
ENSMUSG00000019923	Zwint	0.378873	5.98229	7.47199	1.53144e-07	3.20007e-06	7.06338	InfvsNormal_Effect
ENSMUSG00000085396	Firre	0.420232	5.9934	7.46804	1.54474e-07	3.22454e-06	7.05463	InfvsNormal_Effect
ENSMUSG00000010554	Mettl16	-0.457641	3.26209	-7.38025	1.87243e-07	3.77259e-06	7.05119	InfvsNormal_Effect
ENSMUSG00000041482	Piezo2	-0.972424	-0.549124	-7.23419	2.58459e-07	4.95619e-06	7.04244	InfvsNormal_Effect
ENSMUSG00000030061	Uba3	-0.363182	4.64302	-7.43999	1.64247e-07	3.3925e-06	7.04085	InfvsNormal_Effect
ENSMUSG00000032560	Dnajc13	-0.559852	7.21322	-7.45498	1.58948e-07	3.2942e-06	7.0106	InfvsNormal_Effect
ENSMUSG00000034926	Dhcr24	-0.439629	7.16383	-7.45428	1.59191e-07	3.29586e-06	7.00855	InfvsNormal_Effect
ENSMUSG00000006517	Mvd	-0.599391	4.62404	-7.42549	1.69546e-07	3.47827e-06	7.00676	InfvsNormal_Effect
ENSMUSG00000028329	Xpa	0.560645	4.27886	7.39588	1.80925e-07	3.67452e-06	6.99752	InfvsNormal_Effect
ENSMUSG00000001576	Ergic1	0.411595	5.72921	7.43894	1.64624e-07	3.39447e-06	6.99698	InfvsNormal_Effect
ENSMUSG00000032105	Pdzd3	-0.600059	5.64534	-7.43967	1.64361e-07	3.3925e-06	6.99424	InfvsNormal_Effect
ENSMUSG00000020694	Tlk2	0.385594	5.20769	7.42567	1.6948e-07	3.47827e-06	6.9865	InfvsNormal_Effect
ENSMUSG00000034656	Cacna1a	-0.847912	1.13359	-7.23155	2.59978e-07	4.97627e-06	6.98313	InfvsNormal_Effect
ENSMUSG00000082292	Gm12250	4.45331	-0.960771	7.49424	1.45881e-07	3.08971e-06	6.98094	InfvsNormal_Effect
ENSMUSG00000063681	Crb1	-2.2128	-3.02715	-7.4897	1.47336e-07	3.10616e-06	6.97286	InfvsNormal_Effect
ENSMUSG00000092083	Kcnb2	-3.41898	-5.0692	-8.32469	2.49464e-08	7.30063e-07	6.96246	InfvsNormal_Effect
ENSMUSG00000020571	Pdia6	-0.35553	5.4543	-7.42313	1.70427e-07	3.49281e-06	6.96236	InfvsNormal_Effect
ENSMUSG00000091586	Cyp4f17	0.713969	2.90243	7.30308	2.21927e-07	4.36723e-06	6.9572	InfvsNormal_Effect
ENSMUSG00000022364	Tbc1d31	-0.744592	0.462272	-7.19164	2.8406e-07	5.36591e-06	6.94892	InfvsNormal_Effect
ENSMUSG00000020334	Slc22a4	-0.69472	4.86581	-7.40695	1.76583e-07	3.60077e-06	6.94885	InfvsNormal_Effect
ENSMUSG00000090215	Trim34b	0.908987	0.280481	7.18151	2.90524e-07	5.46255e-06	6.93716	InfvsNormal_Effect
ENSMUSG00000070002	Ell	0.532086	3.81722	7.35074	1.99796e-07	3.99174e-06	6.9334	InfvsNormal_Effect
ENSMUSG00000006342	Susd2	-0.610594	8.02466	-7.41769	1.72472e-07	3.53114e-06	6.93289	InfvsNormal_Effect
ENSMUSG00000034108	Ccs	0.367198	6.37201	7.41434	1.73741e-07	3.54996e-06	6.92725	InfvsNormal_Effect
ENSMUSG00000030347	D6Wsu163e	-0.658092	3.24295	-7.32697	2.10537e-07	4.15923e-06	6.92711	InfvsNormal_Effect
ENSMUSG00000006205	Htra1	-0.716377	5.06979	-7.39291	1.82108e-07	3.69115e-06	6.9137	InfvsNormal_Effect
ENSMUSG00000029322	Plac8	1.15918	1.93441	7.21975	2.66874e-07	5.09347e-06	6.91203	InfvsNormal_Effect
ENSMUSG00000048782	Insc	-2.18014	1.41507	-7.20889	2.73382e-07	5.19811e-06	6.90711	InfvsNormal_Effect
ENSMUSG00000045284	Dcaf12l1	-0.837809	0.148275	-7.16892	2.9878e-07	5.58669e-06	6.9024	InfvsNormal_Effect
ENSMUSG00000045128	Rpl18a	0.38249	8.07125	7.40451	1.77529e-07	3.61279e-06	6.89932	InfvsNormal_Effect
ENSMUSG00000029507	Pus1	-0.355606	3.95147	-7.34887	2.00622e-07	3.99844e-06	6.89575	InfvsNormal_Effect
ENSMUSG00000034201	Gas2l1	-0.388141	4.12105	-7.3551	1.97889e-07	3.96736e-06	6.89353	InfvsNormal_Effect
ENSMUSG00000057561	Eif1a	0.345601	4.25454	7.35417	1.98294e-07	3.97156e-06	6.89246	InfvsNormal_Effect
ENSMUSG00000027613	Eif6	0.466794	5.55365	7.38804	1.84063e-07	3.72333e-06	6.89041	InfvsNormal_Effect
ENSMUSG00000069662	Marcks	-0.954288	2.35596	-7.26132	2.43389e-07	4.7118e-06	6.89001	InfvsNormal_Effect
ENSMUSG00000089789	Rdh1	-0.781122	-0.689942	-7.16312	3.02662e-07	5.64367e-06	6.87828	InfvsNormal_Effect
ENSMUSG00000029823	Luc7l2	0.412013	6.18401	7.38446	1.85516e-07	3.74525e-06	6.86329	InfvsNormal_Effect
ENSMUSG00000024340	Btnl2	4.93799	-1.06321	7.61566	1.12037e-07	2.51203e-06	6.86184	InfvsNormal_Effect
ENSMUSG00000025142	Aspscr1	0.457845	5.92542	7.38084	1.86999e-07	3.77143e-06	6.86184	InfvsNormal_Effect
ENSMUSG00000037010	Apln	-1.50723	1.22334	-7.18692	2.87053e-07	5.41519e-06	6.86043	InfvsNormal_Effect
ENSMUSG00000035547	Capn5	0.679698	3.50406	7.29585	2.25498e-07	4.42889e-06	6.85764	InfvsNormal_Effect
ENSMUSG00000001472	Tcf25	0.34763	7.42062	7.3869	1.84528e-07	3.72901e-06	6.85757	InfvsNormal_Effect
ENSMUSG00000038071	Npy6r	1.93298	0.628279	7.141	3.17943e-07	5.86921e-06	6.84956	InfvsNormal_Effect
ENSMUSG00000026103	Gls	-0.500921	6.60713	-7.37958	1.87516e-07	3.77435e-06	6.84421	InfvsNormal_Effect
ENSMUSG00000104606	Gm43409	1.63062	1.29	7.14489	3.15202e-07	5.83454e-06	6.8383	InfvsNormal_Effect
ENSMUSG00000027761	Aadac	-0.427039	6.23131	-7.37309	1.9021e-07	3.82477e-06	6.83322	InfvsNormal_Effect
ENSMUSG00000021278	Amn	-0.456955	6.6035	-7.37093	1.91115e-07	3.83917e-06	6.82478	InfvsNormal_Effect
ENSMUSG00000028896	Rcc1	-0.343006	3.04165	-7.26508	2.41372e-07	4.68618e-06	6.81607	InfvsNormal_Effect
ENSMUSG00000030922	Lyrm1	1.1561	4.82674	7.3272	2.10432e-07	4.15923e-06	6.81437	InfvsNormal_Effect
ENSMUSG00000027831	Veph1	-0.566294	4.69613	-7.33967	2.04726e-07	4.06423e-06	6.81428	InfvsNormal_Effect
ENSMUSG00000007833	Aldh16a1	-0.359096	5.15139	-7.35086	1.99743e-07	3.99174e-06	6.81292	InfvsNormal_Effect
ENSMUSG00000022584	Ly6c2	0.906723	0.20058	7.11932	3.33698e-07	6.09344e-06	6.80456	InfvsNormal_Effect
ENSMUSG00000090122	Kcne1l	-0.965317	0.563756	-7.13497	3.22247e-07	5.91984e-06	6.80313	InfvsNormal_Effect
ENSMUSG00000037490	Slc2a12	-0.503416	3.24223	-7.27256	2.37413e-07	4.62705e-06	6.7999	InfvsNormal_Effect
ENSMUSG00000004508	Gab2	0.756158	2.9754	7.24006	2.55118e-07	4.90141e-06	6.79306	InfvsNormal_Effect
ENSMUSG00000074579	Lekr1	-0.8872	1.07757	-7.1403	3.18441e-07	5.87305e-06	6.79258	InfvsNormal_Effect
ENSMUSG00000024982	Zdhhc6	-0.314932	5.6335	-7.34527	2.02218e-07	4.01838e-06	6.7851	InfvsNormal_Effect
ENSMUSG00000027951	Adar	0.81977	3.58765	7.26581	2.4098e-07	4.68306e-06	6.77388	InfvsNormal_Effect
ENSMUSG00000029581	Fscn1	-1.06505	0.74308	-7.11987	3.33286e-07	6.09142e-06	6.77169	InfvsNormal_Effect
ENSMUSG00000079057	Cyp4v3	0.568352	1.83773	7.15544	3.07882e-07	5.71995e-06	6.7708	InfvsNormal_Effect
ENSMUSG00000035561	Aldh1b1	1.14845	3.07789	7.21553	2.69379e-07	5.13162e-06	6.76818	InfvsNormal_Effect
ENSMUSG00000033436	Armcx2	-0.523227	1.26426	-7.13785	3.20187e-07	5.89453e-06	6.76426	InfvsNormal_Effect
ENSMUSG00000028078	Dclk2	-1.08571	-1.04768	-7.11645	3.35837e-07	6.11598e-06	6.76232	InfvsNormal_Effect
ENSMUSG00000113629	Gm48558	-0.722885	0.880508	-7.12356	3.30553e-07	6.05237e-06	6.76195	InfvsNormal_Effect
ENSMUSG00000063179	Pstk	-0.5272	3.38469	-7.25624	2.4614e-07	4.75144e-06	6.75935	InfvsNormal_Effect
ENSMUSG00000020674	Pxdn	-0.730463	1.4258	-7.1414	3.17665e-07	5.86921e-06	6.74851	InfvsNormal_Effect
ENSMUSG00000042195	Slc35f2	0.466935	3.85454	7.26249	2.42757e-07	4.70846e-06	6.74567	InfvsNormal_Effect
ENSMUSG00000023143	Nagpa	-0.406264	3.103	-7.23152	2.59996e-07	4.97627e-06	6.73372	InfvsNormal_Effect
ENSMUSG00000019082	Slc25a22	1.44322	3.21509	7.20494	2.75787e-07	5.23402e-06	6.73001	InfvsNormal_Effect
ENSMUSG00000099775	Gm5960	2.96307	-1.41665	7.4037	1.77847e-07	3.61562e-06	6.72925	InfvsNormal_Effect
ENSMUSG00000025724	Sec11a	0.787701	7.00092	7.32411	2.11866e-07	4.18141e-06	6.71901	InfvsNormal_Effect
ENSMUSG00000104607	Gm31651	-2.93343	-1.15792	-7.10152	3.47229e-07	6.28391e-06	6.7161	InfvsNormal_Effect
ENSMUSG00000017760	Ctsa	-0.41367	7.90099	-7.32173	2.12984e-07	4.19892e-06	6.7158	InfvsNormal_Effect
ENSMUSG00000032528	Vipr1	-1.43311	-0.193224	-7.0783	3.65725e-07	6.56008e-06	6.71538	InfvsNormal_Effect
ENSMUSG00000037071	Scd1	-2.56515	11.2157	-7.28267	2.32162e-07	4.53778e-06	6.70769	InfvsNormal_Effect
ENSMUSG00000031246	Sh3bgrl	-0.407543	4.49765	-7.28115	2.32942e-07	4.54428e-06	6.69391	InfvsNormal_Effect
ENSMUSG00000034848	Ttc21b	-0.580879	3.63661	-7.2431	2.53411e-07	4.87785e-06	6.69227	InfvsNormal_Effect
ENSMUSG00000037921	Ddx60	1.64202	1.14881	7.0746	3.68765e-07	6.59126e-06	6.67629	InfvsNormal_Effect
ENSMUSG00000029098	Acox3	0.763466	8.67486	7.29841	2.24229e-07	4.40824e-06	6.66724	InfvsNormal_Effect
ENSMUSG00000059089	Fcgr4	1.17218	1.67926	7.09451	3.52704e-07	6.36595e-06	6.66546	InfvsNormal_Effect
ENSMUSG00000048832	Vps37c	0.375136	4.72223	7.26872	2.39435e-07	4.66196e-06	6.66258	InfvsNormal_Effect
ENSMUSG00000045466	Zfp956	0.590803	3.44231	7.20197	2.77616e-07	5.26379e-06	6.66205	InfvsNormal_Effect
ENSMUSG00000033508	Asprv1	1.83332	-2.06508	7.39448	1.81479e-07	3.68207e-06	6.65974	InfvsNormal_Effect
ENSMUSG00000049404	Rarres1	2.01896	0.0215115	7.07669	3.67043e-07	6.57789e-06	6.64348	InfvsNormal_Effect
ENSMUSG00000070803	Cited4	1.05035	3.64839	7.18173	2.90387e-07	5.46255e-06	6.61565	InfvsNormal_Effect
ENSMUSG00000028466	Creb3	0.326503	4.90101	7.24081	2.54697e-07	4.89797e-06	6.58663	InfvsNormal_Effect
ENSMUSG00000026737	Pip4k2a	-0.487035	2.72848	-7.14135	3.17699e-07	5.86921e-06	6.58317	InfvsNormal_Effect
ENSMUSG00000035104	Eva1a	0.435987	6.15564	7.25706	2.45695e-07	4.74736e-06	6.58015	InfvsNormal_Effect
ENSMUSG00000006057	Atp5g1	-0.431358	7.52324	-7.26207	2.42984e-07	4.70846e-06	6.57897	InfvsNormal_Effect
ENSMUSG00000039648	Kyat1	0.424343	6.67808	7.25823	2.45058e-07	4.73958e-06	6.57248	InfvsNormal_Effect
ENSMUSG00000022014	Epsti1	0.936352	0.895719	7.01735	4.19254e-07	7.38945e-06	6.55904	InfvsNormal_Effect
ENSMUSG00000019894	Slc6a15	-1.18333	2.42303	-7.12022	3.33028e-07	6.09142e-06	6.55756	InfvsNormal_Effect
ENSMUSG00000025283	Sat1	0.460344	7.94501	7.24914	2.5004e-07	4.81754e-06	6.55033	InfvsNormal_Effect
ENSMUSG00000079494	Nat8f5	1.5681	4.23121	7.17949	2.91838e-07	5.4799e-06	6.54874	InfvsNormal_Effect
ENSMUSG00000026887	Mrrf	-0.417315	3.6516	-7.17925	2.91988e-07	5.4799e-06	6.54842	InfvsNormal_Effect
ENSMUSG00000070644	Etnk2	0.827166	3.42063	7.13932	3.19139e-07	5.88057e-06	6.53689	InfvsNormal_Effect
ENSMUSG00000081143	Gm15823	-1.41066	3.16565	-7.15172	3.10441e-07	5.75172e-06	6.52466	InfvsNormal_Effect
ENSMUSG00000030515	Tarsl2	-0.459039	3.53685	-7.16184	3.03521e-07	5.65447e-06	6.51933	InfvsNormal_Effect
ENSMUSG00000030982	Vps35l	-0.321755	5.13372	-7.2173	2.68327e-07	5.11639e-06	6.51368	InfvsNormal_Effect
ENSMUSG00000022037	Clu	-0.672783	6.82401	-7.23083	2.60395e-07	4.97919e-06	6.50905	InfvsNormal_Effect
ENSMUSG00000024588	Fech	0.326666	7.17562	7.22726	2.6246e-07	5.01396e-06	6.49895	InfvsNormal_Effect
ENSMUSG00000031373	Car5b	-0.477315	4.10303	-7.17807	2.92761e-07	5.48934e-06	6.4927	InfvsNormal_Effect
ENSMUSG00000030869	Ndufab1	-0.343142	5.44276	-7.21112	2.72032e-07	5.17729e-06	6.49156	InfvsNormal_Effect
ENSMUSG00000098370	Gm19541	-1.48829	0.606945	-6.98576	4.50089e-07	7.82406e-06	6.47333	InfvsNormal_Effect
ENSMUSG00000012114	Med15	0.341021	4.79055	7.18668	2.87204e-07	5.41519e-06	6.47312	InfvsNormal_Effect
ENSMUSG00000027296	Itpka	0.835587	2.01918	7.02833	4.09049e-07	7.23474e-06	6.47229	InfvsNormal_Effect
ENSMUSG00000025790	Slco3a1	0.67151	5.87407	7.20533	2.75549e-07	5.23402e-06	6.47124	InfvsNormal_Effect
ENSMUSG00000032224	Fam81a	-0.650835	4.17819	-7.16963	2.98308e-07	5.58302e-06	6.46377	InfvsNormal_Effect
ENSMUSG00000042213	Zfand4	0.974927	-0.0672101	6.96422	4.72445e-07	8.15512e-06	6.46233	InfvsNormal_Effect
ENSMUSG00000022656	Nectin3	-0.541744	5.6341	-7.20041	2.78577e-07	5.27709e-06	6.45766	InfvsNormal_Effect
ENSMUSG00000079471	Mymx	1.168	1.82062	7.00144	4.345e-07	7.61841e-06	6.4573	InfvsNormal_Effect
ENSMUSG00000011877	Git1	0.352034	6.14145	7.19741	2.80442e-07	5.30745e-06	6.44381	InfvsNormal_Effect
ENSMUSG00000029923	Rab19	0.861738	0.247304	6.9523	4.853e-07	8.33606e-06	6.44296	InfvsNormal_Effect
ENSMUSG00000062157	Ifnlr1	0.637001	0.991694	6.96393	4.72755e-07	8.15512e-06	6.43042	InfvsNormal_Effect
ENSMUSG00000001518	Itfg2	0.515654	4.02106	7.1347	3.22439e-07	5.91984e-06	6.42889	InfvsNormal_Effect
ENSMUSG00000031298	Adgrg2	1.40684	-0.752317	6.99314	4.4269e-07	7.73524e-06	6.42711	InfvsNormal_Effect
ENSMUSG00000047067	Dusp28	0.387197	4.11986	7.13598	3.21526e-07	5.9138e-06	6.42153	InfvsNormal_Effect
ENSMUSG00000021171	Esyt2	0.483598	5.25003	7.17256	2.9637e-07	5.55187e-06	6.41523	InfvsNormal_Effect
ENSMUSG00000017057	Il13ra1	-0.445408	4.38582	-7.1524	3.09969e-07	5.75172e-06	6.41053	InfvsNormal_Effect
ENSMUSG00000038260	Trpm4	0.489458	3.17193	7.07508	3.68373e-07	6.59007e-06	6.40725	InfvsNormal_Effect
ENSMUSG00000057113	Npm1	0.403834	7.22113	7.18626	2.87473e-07	5.41524e-06	6.40651	InfvsNormal_Effect
ENSMUSG00000039182	AW209491	-0.417918	3.19415	-7.08348	3.6151e-07	6.49596e-06	6.39383	InfvsNormal_Effect
ENSMUSG00000021322	Aoah	-0.466062	4.56746	-7.15172	3.10444e-07	5.75172e-06	6.39176	InfvsNormal_Effect
ENSMUSG00000005774	Rfx5	0.620959	1.79011	6.99011	4.45706e-07	7.76786e-06	6.38986	InfvsNormal_Effect
ENSMUSG00000052562	Slc22a30	-2.17605	-3.3311	-7.28168	2.3267e-07	4.54334e-06	6.38138	InfvsNormal_Effect
ENSMUSG00000042328	Hps4	-0.404742	3.93482	-7.11743	3.35109e-07	6.1082e-06	6.37634	InfvsNormal_Effect
ENSMUSG00000050856	Atp5k	-0.581516	5.5863	-7.16381	3.02195e-07	5.64367e-06	6.37616	InfvsNormal_Effect
ENSMUSG00000046711	Hmga1	0.700312	0.894102	6.9312	5.08955e-07	8.67031e-06	6.37604	InfvsNormal_Effect
ENSMUSG00000033730	Egr3	-3.12997	-4.61513	-7.91067	5.94818e-08	1.47392e-06	6.37279	InfvsNormal_Effect
ENSMUSG00000046434	Hnrnpa1	0.351	6.21418	7.1603	3.04568e-07	5.66878e-06	6.35917	InfvsNormal_Effect
ENSMUSG00000049858	Suox	-0.324793	5.95364	-7.15879	3.05594e-07	5.68265e-06	6.35666	InfvsNormal_Effect
ENSMUSG00000032374	Plod2	-0.456901	3.47753	-7.07338	3.6977e-07	6.60341e-06	6.33599	InfvsNormal_Effect
ENSMUSG00000014767	Tbp	0.400432	4.29067	7.10763	3.42522e-07	6.22652e-06	6.33344	InfvsNormal_Effect
ENSMUSG00000004748	Mtfp1	-0.744843	4.95505	-7.12801	3.27288e-07	6.00344e-06	6.32195	InfvsNormal_Effect
ENSMUSG00000015478	Rnf5	-0.333088	4.32148	-7.10824	3.42053e-07	6.22359e-06	6.32013	InfvsNormal_Effect
ENSMUSG00000030249	Abcc9	-0.53307	2.37069	-7.00566	4.30406e-07	7.55971e-06	6.31978	InfvsNormal_Effect
ENSMUSG00000087030	Gm16143	1.22182	-0.922529	6.93038	5.09892e-07	8.67031e-06	6.28744	InfvsNormal_Effect
ENSMUSG00000057130	Txnl4a	-0.484232	2.46795	-6.99151	4.44308e-07	7.75015e-06	6.27847	InfvsNormal_Effect
ENSMUSG00000062729	Ppox	-0.459151	4.16736	-7.08424	3.60899e-07	6.49074e-06	6.27583	InfvsNormal_Effect
ENSMUSG00000007036	Abhd16a	0.384095	5.74584	7.11878	3.34099e-07	6.09528e-06	6.27428	InfvsNormal_Effect
ENSMUSG00000027690	Slc2a2	-0.605761	6.95375	-7.12738	3.27752e-07	6.00651e-06	6.27401	InfvsNormal_Effect
ENSMUSG00000028134	Ptbp2	0.603123	4.31471	7.07544	3.68072e-07	6.59007e-06	6.27031	InfvsNormal_Effect
ENSMUSG00000000439	Mkrn2	0.274081	3.53357	7.04342	3.95433e-07	7.02457e-06	6.26991	InfvsNormal_Effect
ENSMUSG00000043439	Epop	0.829703	3.0624	6.99515	4.40686e-07	7.71056e-06	6.26985	InfvsNormal_Effect
ENSMUSG00000108288	Gm44202	1.13457	2.08197	6.93102	5.09161e-07	8.67031e-06	6.26823	InfvsNormal_Effect
ENSMUSG00000040473	Cfap69	-0.820078	4.47381	-7.08785	3.57997e-07	6.44999e-06	6.26402	InfvsNormal_Effect
ENSMUSG00000020231	Dip2a	-0.401605	3.86937	-7.06339	3.78136e-07	6.74093e-06	6.26228	InfvsNormal_Effect
ENSMUSG00000015120	Ube2i	0.386595	5.24222	7.10403	3.4528e-07	6.27105e-06	6.26072	InfvsNormal_Effect
ENSMUSG00000001506	Col1a1	-2.78078	-0.310191	-6.88379	5.66491e-07	9.50513e-06	6.25876	InfvsNormal_Effect
ENSMUSG00000070737	Tmem35b	-0.627567	1.94792	-6.95165	4.86019e-07	8.34135e-06	6.25802	InfvsNormal_Effect
ENSMUSG00000063320	1190007I07Rik	-0.754964	2.12684	-6.96215	4.74653e-07	8.17395e-06	6.25454	InfvsNormal_Effect
ENSMUSG00000084349	Rpl3-ps1	0.374233	4.22246	7.05935	3.81573e-07	6.79622e-06	6.2406	InfvsNormal_Effect
ENSMUSG00000055733	Nap1l3	-0.624701	0.407828	-6.86879	5.86053e-07	9.73665e-06	6.23879	InfvsNormal_Effect
ENSMUSG00000030105	Arl8b	-0.280111	5.85752	-7.10196	3.46885e-07	6.28391e-06	6.23046	InfvsNormal_Effect
ENSMUSG00000022336	Eif3e	0.376296	6.18354	7.10172	3.47073e-07	6.28391e-06	6.22716	InfvsNormal_Effect
ENSMUSG00000054619	Mettl7a1	0.340947	8.8991	7.10175	3.47047e-07	6.28391e-06	6.22654	InfvsNormal_Effect
ENSMUSG00000028480	Glipr2	-1.56828	-3.00201	-7.19277	2.83347e-07	5.35743e-06	6.22513	InfvsNormal_Effect
ENSMUSG00000024055	Cyp4f13	0.333429	5.09257	7.0844	3.60767e-07	6.49074e-06	6.22494	InfvsNormal_Effect
ENSMUSG00000029486	Mrpl1	-0.398897	3.84822	-7.03903	3.99345e-07	7.08165e-06	6.20811	InfvsNormal_Effect
ENSMUSG00000052133	Sema5b	-1.78704	-3.38622	-7.26592	2.40924e-07	4.68306e-06	6.20786	InfvsNormal_Effect
ENSMUSG00000038884	A230050P20Rik	0.807393	2.29475	6.9271	5.13678e-07	8.70752e-06	6.20728	InfvsNormal_Effect
ENSMUSG00000009291	Pttg1ip	0.285875	8.488	7.09533	3.52064e-07	6.36005e-06	6.20723	InfvsNormal_Effect
ENSMUSG00000023262	Acy1	-1.01261	7.6362	-7.08808	3.57815e-07	6.44999e-06	6.18847	InfvsNormal_Effect
ENSMUSG00000117102	AC107792.3	-0.956894	-0.831434	-6.83977	6.25888e-07	1.02307e-05	6.18222	InfvsNormal_Effect
ENSMUSG00000023068	Nus1	-0.421769	7.83659	-7.08088	3.6362e-07	6.52808e-06	6.1713	InfvsNormal_Effect
ENSMUSG00000022111	Uchl3	-0.458841	3.19336	-6.98273	4.53174e-07	7.85076e-06	6.16538	InfvsNormal_Effect
ENSMUSG00000058325	Dock1	-0.391608	4.86223	-7.05575	3.84663e-07	6.84525e-06	6.15774	InfvsNormal_Effect
ENSMUSG00000024501	Dpysl3	-0.552868	1.50228	-6.87527	5.77517e-07	9.63759e-06	6.15692	InfvsNormal_Effect
ENSMUSG00000074280	Gm6166	-1.72724	-3.40696	-7.23472	2.58155e-07	4.95505e-06	6.15672	InfvsNormal_Effect
ENSMUSG00000022332	Khdrbs3	-0.526009	3.10732	-6.97315	4.63041e-07	8.00801e-06	6.15255	InfvsNormal_Effect
ENSMUSG00000048930	Tada3	-0.369115	3.65894	-7.00433	4.31693e-07	7.57574e-06	6.1516	InfvsNormal_Effect
ENSMUSG00000073402	Gm8909	1.02108	-0.449593	6.82289	6.50319e-07	1.05588e-05	6.14969	InfvsNormal_Effect
ENSMUSG00000024014	Pim1	1.01437	2.82675	6.93341	5.06417e-07	8.64021e-06	6.14948	InfvsNormal_Effect
ENSMUSG00000028906	Epb41	0.655513	8.16542	7.06515	3.76646e-07	6.72028e-06	6.13567	InfvsNormal_Effect
ENSMUSG00000032839	Trpc1	-0.534076	4.73505	-7.04062	3.97927e-07	7.06268e-06	6.12965	InfvsNormal_Effect
ENSMUSG00000078861	Zfp931	-0.640304	1.12241	-6.84509	6.18375e-07	1.01243e-05	6.12905	InfvsNormal_Effect
ENSMUSG00000117255	AC140278.1	1.09912	-0.849988	6.84593	6.17199e-07	1.01132e-05	6.12371	InfvsNormal_Effect
ENSMUSG00000094840	Muc3a	2.77868	-0.372373	6.88289	5.67646e-07	9.51509e-06	6.12247	InfvsNormal_Effect
ENSMUSG00000021643	Serf1	-0.813283	-0.383897	-6.80066	6.84002e-07	1.10295e-05	6.11404	InfvsNormal_Effect
ENSMUSG00000054752	Fsd1l	-0.73871	-0.144419	-6.80099	6.83487e-07	1.10295e-05	6.11223	InfvsNormal_Effect
ENSMUSG00000038271	Iffo1	-0.631609	4.23465	-7.01607	4.20455e-07	7.39774e-06	6.109	InfvsNormal_Effect
ENSMUSG00000022197	Pdzd2	-0.337053	4.63686	-7.02714	4.10139e-07	7.24769e-06	6.10496	InfvsNormal_Effect
ENSMUSG00000022853	Ehhadh	1.57577	6.02733	7.03858	3.99752e-07	7.08267e-06	6.09999	InfvsNormal_Effect
ENSMUSG00000044348	Slc25a53	0.812407	1.25689	6.82493	6.47319e-07	1.05452e-05	6.09855	InfvsNormal_Effect
ENSMUSG00000031613	Hpgd	-1.20225	3.82523	-6.98847	4.47356e-07	7.78323e-06	6.08644	InfvsNormal_Effect
ENSMUSG00000024079	Eif2ak2	0.608849	3.12892	6.93472	5.04923e-07	8.62197e-06	6.08582	InfvsNormal_Effect
ENSMUSG00000034708	Grn	0.446168	6.94899	7.04392	3.94993e-07	7.0229e-06	6.08466	InfvsNormal_Effect
ENSMUSG00000038305	Spats2l	-0.65817	1.62171	-6.85787	6.00721e-07	9.92965e-06	6.08348	InfvsNormal_Effect
ENSMUSG00000030659	Nucb2	0.525113	3.42592	6.94845	4.89537e-07	8.3946e-06	6.08347	InfvsNormal_Effect
ENSMUSG00000029625	Cpsf4	0.34479	4.28417	6.99494	4.40897e-07	7.71056e-06	6.08056	InfvsNormal_Effect
ENSMUSG00000036103	Colec12	-0.618404	1.85877	-6.86592	5.89875e-07	9.79023e-06	6.07313	InfvsNormal_Effect
ENSMUSG00000042700	Sipa1l1	-0.408327	5.74453	-7.03112	4.06492e-07	7.19579e-06	6.07124	InfvsNormal_Effect
ENSMUSG00000003849	Nqo1	0.659069	5.63221	7.02544	4.11707e-07	7.26906e-06	6.07068	InfvsNormal_Effect
ENSMUSG00000024188	Luc7l	0.358886	5.24646	7.01635	4.20194e-07	7.39774e-06	6.06332	InfvsNormal_Effect
ENSMUSG00000049493	Pls1	-0.403351	5.69062	-7.02223	4.14681e-07	7.31521e-06	6.05096	InfvsNormal_Effect
ENSMUSG00000024371	C2	0.533592	3.40922	6.9369	5.02451e-07	8.60151e-06	6.04578	InfvsNormal_Effect
ENSMUSG00000062488	Ifit3b	1.53475	3.21793	6.90541	5.39469e-07	9.11209e-06	6.04272	InfvsNormal_Effect
ENSMUSG00000022893	Adamts1	-0.897851	3.09189	-6.93474	5.04903e-07	8.62197e-06	6.04134	InfvsNormal_Effect
ENSMUSG00000037405	Icam1	0.931702	2.08002	6.83758	6.29003e-07	1.02734e-05	6.03755	InfvsNormal_Effect
ENSMUSG00000035692	Isg15	2.09086	0.632466	6.76079	7.48962e-07	1.18971e-05	6.02511	InfvsNormal_Effect
ENSMUSG00000048373	Fgfbp1	0.93064	3.21495	6.89265	5.5525e-07	9.35525e-06	6.0222	InfvsNormal_Effect
ENSMUSG00000027075	Slc43a1	1.17256	2.48461	6.84883	6.13163e-07	1.00796e-05	6.01581	InfvsNormal_Effect
ENSMUSG00000025287	Acot9	0.427119	5.0202	6.98927	4.46554e-07	7.77595e-06	6.01344	InfvsNormal_Effect
ENSMUSG00000095300	Gm906	-2.02239	-1.06627	-6.75393	7.60742e-07	1.20371e-05	6.01205	InfvsNormal_Effect
ENSMUSG00000027487	Cdk5rap1	-0.381434	2.76482	-6.88223	5.68493e-07	9.51509e-06	5.98659	InfvsNormal_Effect
ENSMUSG00000028444	Cntfr	0.63816	3.21422	6.88731	5.62e-07	9.43759e-06	5.98616	InfvsNormal_Effect
ENSMUSG00000060002	Chpt1	0.453149	9.05947	6.995	4.40843e-07	7.71056e-06	5.98538	InfvsNormal_Effect
ENSMUSG00000097640	Gm20033	0.78742	0.879364	6.75621	7.56808e-07	1.19935e-05	5.98408	InfvsNormal_Effect
ENSMUSG00000014195	Dnajc7	0.351074	6.04588	6.99214	4.4368e-07	7.74587e-06	5.98123	InfvsNormal_Effect
ENSMUSG00000039710	Slc7a12	-1.00108	4.96295	-6.98386	4.52016e-07	7.83739e-06	5.9804	InfvsNormal_Effect
ENSMUSG00000032011	Thy1	-1.15148	-1.23736	-6.75645	7.56393e-07	1.19935e-05	5.96435	InfvsNormal_Effect
ENSMUSG00000026482	Rgl1	-0.489516	6.51038	-6.98446	4.51414e-07	7.83739e-06	5.95043	InfvsNormal_Effect
ENSMUSG00000015656	Hspa8	-0.509232	9.92369	-6.97051	4.65799e-07	8.04883e-06	5.94915	InfvsNormal_Effect
ENSMUSG00000000308	Ckmt1	-0.388877	6.92953	-6.98415	4.51728e-07	7.83739e-06	5.94753	InfvsNormal_Effect
ENSMUSG00000035772	Mrps2	-0.321275	5.15094	-6.96336	4.73362e-07	8.15865e-06	5.93627	InfvsNormal_Effect
ENSMUSG00000028527	Ak4	-0.767403	6.74854	-6.97832	4.57694e-07	7.92228e-06	5.93541	InfvsNormal_Effect
ENSMUSG00000034203	Chchd4	-0.396219	4.61897	-6.94341	4.95127e-07	8.48329e-06	5.92187	InfvsNormal_Effect
ENSMUSG00000035239	Neu3	0.623528	0.975239	6.73343	7.9715e-07	1.25113e-05	5.91302	InfvsNormal_Effect
ENSMUSG00000031403	Dkc1	-0.299527	2.89338	-6.85052	6.10816e-07	1.00492e-05	5.90927	InfvsNormal_Effect
ENSMUSG00000056870	Gulp1	-0.595787	1.26896	-6.75394	7.60741e-07	1.20371e-05	5.90904	InfvsNormal_Effect
ENSMUSG00000095027	Gm24017	-3.01876	-4.18452	-7.32134	2.13167e-07	4.19892e-06	5.90864	InfvsNormal_Effect
ENSMUSG00000046056	Sbsn	1.61548	-1.9298	6.92751	5.13211e-07	8.70752e-06	5.90557	InfvsNormal_Effect
ENSMUSG00000019066	Rab3d	0.493759	3.14547	6.85066	6.10627e-07	1.00492e-05	5.90216	InfvsNormal_Effect
ENSMUSG00000106107	Gm43190	-2.11078	0.779753	-6.73935	7.86457e-07	1.23956e-05	5.89607	InfvsNormal_Effect
ENSMUSG00000039632	Ccdc151	-0.827976	2.05054	-6.79879	6.8691e-07	1.105e-05	5.89167	InfvsNormal_Effect
ENSMUSG00000108604	Gm44850	-2.35474	-2.4229	-6.79249	6.96816e-07	1.11739e-05	5.88764	InfvsNormal_Effect
ENSMUSG00000058558	Rpl5	0.331272	7.20268	6.95632	4.80926e-07	8.26793e-06	5.88311	InfvsNormal_Effect
ENSMUSG00000025171	Ubtd1	0.973251	1.31211	6.72324	8.15915e-07	1.2741e-05	5.88046	InfvsNormal_Effect
ENSMUSG00000086881	Gm13594	0.946674	1.5213	6.73324	7.97502e-07	1.25113e-05	5.87453	InfvsNormal_Effect
ENSMUSG00000005718	Tfap4	1.23336	2.8262	6.80166	6.82451e-07	1.1022e-05	5.8701	InfvsNormal_Effect
ENSMUSG00000026586	Prrx1	-1.12129	-1.2064	-6.71755	8.26583e-07	1.28877e-05	5.86675	InfvsNormal_Effect
ENSMUSG00000031295	Phka2	0.40951	3.92769	6.88243	5.68238e-07	9.51509e-06	5.86524	InfvsNormal_Effect
ENSMUSG00000028675	Pnrc2	0.293933	5.57158	6.93608	5.03376e-07	8.61006e-06	5.86501	InfvsNormal_Effect
ENSMUSG00000020241	Col6a2	-1.28648	0.559757	-6.70196	8.56545e-07	1.33037e-05	5.86405	InfvsNormal_Effect
ENSMUSG00000037995	Igsf9	-0.865087	0.622486	-6.70899	8.42902e-07	1.3132e-05	5.86126	InfvsNormal_Effect
ENSMUSG00000024829	Mrpl21	-0.405343	3.95796	-6.88966	5.59024e-07	9.3954e-06	5.85751	InfvsNormal_Effect
ENSMUSG00000040128	Pnrc1	0.641549	5.4356	6.927	5.13799e-07	8.70752e-06	5.85591	InfvsNormal_Effect
ENSMUSG00000027223	Mapk8ip1	-0.439167	5.226	-6.93072	5.09499e-07	8.67031e-06	5.85576	InfvsNormal_Effect
ENSMUSG00000023277	Twf2	-0.544456	2.26651	-6.78692	7.05712e-07	1.12808e-05	5.84754	InfvsNormal_Effect
ENSMUSG00000020053	Igf1	-1.23667	-0.351752	-6.67423	9.1263e-07	1.40563e-05	5.83773	InfvsNormal_Effect
ENSMUSG00000021266	Wars	0.470012	4.68192	6.90355	5.41734e-07	9.14272e-06	5.8319	InfvsNormal_Effect
ENSMUSG00000070327	Rnf213	1.01417	4.02973	6.86564	5.90244e-07	9.79023e-06	5.82702	InfvsNormal_Effect
ENSMUSG00000063063	Ctnna2	-2.18377	-2.57319	-6.85727	6.01539e-07	9.92965e-06	5.82623	InfvsNormal_Effect
ENSMUSG00000038845	Phb	-0.270178	6.51541	-6.92988	5.10467e-07	8.67281e-06	5.82618	InfvsNormal_Effect
ENSMUSG00000015837	Sqstm1	0.498071	8.74313	6.92306	5.18381e-07	8.77783e-06	5.81619	InfvsNormal_Effect
ENSMUSG00000026479	Lamc2	0.374639	3.99816	6.86184	5.95344e-07	9.86674e-06	5.81023	InfvsNormal_Effect
ENSMUSG00000034462	Pkd2	-0.490351	7.34171	-6.92136	5.20385e-07	8.80442e-06	5.80395	InfvsNormal_Effect
ENSMUSG00000049657	Zbtb5	0.48667	2.99936	6.80491	6.7742e-07	1.09669e-05	5.80371	InfvsNormal_Effect
ENSMUSG00000020607	Fam84a	-0.59863	3.63738	-6.84697	6.15747e-07	1.00976e-05	5.7943	InfvsNormal_Effect
ENSMUSG00000018882	Mrpl45	-0.377016	4.38254	-6.87704	5.75214e-07	9.61171e-06	5.7894	InfvsNormal_Effect
ENSMUSG00000044934	Zfp367	-0.435996	3.65706	-6.84732	6.15264e-07	1.00976e-05	5.78902	InfvsNormal_Effect
ENSMUSG00000022500	Litaf	0.464156	5.0347	6.89168	5.56476e-07	9.36359e-06	5.7882	InfvsNormal_Effect
ENSMUSG00000007655	Cav1	-0.435959	4.42346	-6.87476	5.78189e-07	9.63759e-06	5.77907	InfvsNormal_Effect
ENSMUSG00000090098	Alms1-ps2	-1.13452	1.6348	-6.73451	7.95186e-07	1.2504e-05	5.76883	InfvsNormal_Effect
ENSMUSG00000056749	Nfil3	1.21597	3.84483	6.80385	6.79059e-07	1.09847e-05	5.76582	InfvsNormal_Effect
ENSMUSG00000033460	Armcx1	-0.434358	1.79559	-6.72234	8.17583e-07	1.27572e-05	5.76562	InfvsNormal_Effect
ENSMUSG00000025537	Phkg1	-1.50757	-1.98814	-6.72396	8.14564e-07	1.27297e-05	5.7599	InfvsNormal_Effect
ENSMUSG00000033488	Cryzl2	-0.585374	5.82337	-6.89346	5.54234e-07	9.3459e-06	5.75314	InfvsNormal_Effect
ENSMUSG00000005611	Mrvi1	-0.650564	2.10907	-6.73417	7.95816e-07	1.25042e-05	5.74493	InfvsNormal_Effect
ENSMUSG00000060639	Hist1h4i	-1.2864	1.64145	-6.70847	8.43896e-07	1.31374e-05	5.73145	InfvsNormal_Effect
ENSMUSG00000037813	D630003M21Rik	-1.28439	-1.24819	-6.64953	9.65742e-07	1.47288e-05	5.73107	InfvsNormal_Effect
ENSMUSG00000021222	Dcaf4	-0.722831	0.919484	-6.65884	9.45348e-07	1.44613e-05	5.72745	InfvsNormal_Effect
ENSMUSG00000037808	Fam76b	0.524156	3.97229	6.82423	6.48349e-07	1.05469e-05	5.72623	InfvsNormal_Effect
ENSMUSG00000041193	Pla2g5	-0.957709	3.47398	-6.82267	6.50649e-07	1.05588e-05	5.72577	InfvsNormal_Effect
ENSMUSG00000015755	Tab2	0.384465	6.15857	6.87961	5.71871e-07	9.56375e-06	5.71922	InfvsNormal_Effect
ENSMUSG00000033825	Tpsb2	-2.08584	-3.51824	-7.01458	4.21868e-07	7.41616e-06	5.7192	InfvsNormal_Effect
ENSMUSG00000031274	Col4a5	-0.383429	3.22945	-6.79548	6.92104e-07	1.11159e-05	5.71874	InfvsNormal_Effect
ENSMUSG00000044037	Als2cl	0.402438	3.88174	6.81541	6.61459e-07	1.07171e-05	5.70965	InfvsNormal_Effect
ENSMUSG00000048332	Lhfp	-0.629944	1.73873	-6.69967	8.61034e-07	1.33632e-05	5.70816	InfvsNormal_Effect
ENSMUSG00000022792	Yars2	-0.446774	3.27352	-6.7896	7.01414e-07	1.1221e-05	5.70701	InfvsNormal_Effect
ENSMUSG00000086513	9130208D14Rik	1.84011	-1.95346	6.79933	6.86067e-07	1.10475e-05	5.70126	InfvsNormal_Effect
ENSMUSG00000020484	Xbp1	0.442074	6.58552	6.87283	5.80712e-07	9.67169e-06	5.69584	InfvsNormal_Effect
ENSMUSG00000017453	Pipox	0.329787	8.48327	6.86964	5.84928e-07	9.72593e-06	5.69088	InfvsNormal_Effect
ENSMUSG00000020611	Gna13	0.423975	5.46152	6.85943	5.98602e-07	9.90454e-06	5.6907	InfvsNormal_Effect
ENSMUSG00000071644	Eef1g	-0.275197	6.68388	-6.87052	5.83755e-07	9.71439e-06	5.68838	InfvsNormal_Effect
ENSMUSG00000097534	Gm16675	0.961738	-0.687941	6.614	1.04776e-06	1.57427e-05	5.68176	InfvsNormal_Effect
ENSMUSG00000048371	Pdp2	-0.56791	5.36277	-6.85662	6.02427e-07	9.93538e-06	5.68064	InfvsNormal_Effect
ENSMUSG00000035852	Misp	0.53598	4.33273	6.81772	6.58005e-07	1.06697e-05	5.67485	InfvsNormal_Effect
ENSMUSG00000025939	Ube2w	-0.323271	4.29339	-6.82465	6.47729e-07	1.05452e-05	5.67353	InfvsNormal_Effect
ENSMUSG00000037355	Uvssa	0.569679	3.98792	6.79924	6.86208e-07	1.10475e-05	5.66939	InfvsNormal_Effect
ENSMUSG00000025779	Ly96	-0.782079	-0.454222	-6.59451	1.09574e-06	1.62588e-05	5.66259	InfvsNormal_Effect
ENSMUSG00000032531	Amotl2	0.945774	6.73143	6.85724	6.01589e-07	9.92965e-06	5.66229	InfvsNormal_Effect
ENSMUSG00000090841	Myl6	-0.396745	7.15832	-6.85989	5.97985e-07	9.90242e-06	5.66209	InfvsNormal_Effect
ENSMUSG00000059866	Tnip2	0.486704	2.16815	6.68772	8.84895e-07	1.36811e-05	5.66127	InfvsNormal_Effect
ENSMUSG00000068303	Spr-ps1	-1.01322	-0.193322	-6.59569	1.09277e-06	1.62505e-05	5.66086	InfvsNormal_Effect
ENSMUSG00000035649	Zcchc7	0.412713	4.61995	6.82375	6.4905e-07	1.05498e-05	5.66073	InfvsNormal_Effect
ENSMUSG00000028641	P3h1	-0.381447	2.91557	-6.74407	7.78049e-07	1.22726e-05	5.65808	InfvsNormal_Effect
ENSMUSG00000027406	Idh3b	-0.272389	7.81216	-6.856	6.0328e-07	9.94137e-06	5.65526	InfvsNormal_Effect
ENSMUSG00000070738	Dgkd	-0.349627	5.24189	-6.842	6.2273e-07	1.01873e-05	5.65386	InfvsNormal_Effect
ENSMUSG00000031494	Cd209a	-2.53427	-4.42655	-7.49586	1.45366e-07	3.08203e-06	5.65151	InfvsNormal_Effect
ENSMUSG00000030107	Usp18	1.3864	0.319221	6.59172	1.10278e-06	1.63337e-05	5.65095	InfvsNormal_Effect
ENSMUSG00000050957	Insl6	0.840298	1.08591	6.61401	1.04773e-06	1.57427e-05	5.64786	InfvsNormal_Effect
ENSMUSG00000044468	Tent5c	-0.60582	1.81269	-6.67026	9.20946e-07	1.41414e-05	5.6361	InfvsNormal_Effect
ENSMUSG00000060675	Pla2g16	0.822518	3.07917	6.72548	8.11746e-07	1.26954e-05	5.63515	InfvsNormal_Effect
ENSMUSG00000024900	Cpt1a	0.66981	7.3595	6.84811	6.14163e-07	1.00879e-05	5.63465	InfvsNormal_Effect
ENSMUSG00000008153	Clstn3	-1.33176	-0.870163	-6.58472	1.12068e-06	1.6508e-05	5.63116	InfvsNormal_Effect
ENSMUSG00000039759	Thap3	0.575054	3.26726	6.73592	7.92632e-07	1.24832e-05	5.6268	InfvsNormal_Effect
ENSMUSG00000116946	AC130815.2	1.55676	0.721623	6.58601	1.11737e-06	1.64713e-05	5.62664	InfvsNormal_Effect
ENSMUSG00000037953	A4gnt	-1.18948	0.197225	-6.5866	1.11586e-06	1.64609e-05	5.60545	InfvsNormal_Effect
ENSMUSG00000049327	Kmt5a	-0.588496	5.90409	-6.82908	6.41242e-07	1.04564e-05	5.60423	InfvsNormal_Effect
ENSMUSG00000020777	Acox1	1.39997	7.29045	6.83142	6.37848e-07	1.04095e-05	5.5992	InfvsNormal_Effect
ENSMUSG00000010051	Hyal1	1.22512	1.23957	6.58707	1.11465e-06	1.64551e-05	5.58868	InfvsNormal_Effect
ENSMUSG00000027710	Acad9	-0.440517	4.1511	-6.78243	7.12947e-07	1.13785e-05	5.58533	InfvsNormal_Effect
ENSMUSG00000020009	Ifngr1	0.571565	4.2775	6.769	7.35072e-07	1.16856e-05	5.58217	InfvsNormal_Effect
ENSMUSG00000097101	1810034E14Rik	-0.787621	1.8233	-6.64604	9.73506e-07	1.48027e-05	5.57651	InfvsNormal_Effect
ENSMUSG00000024403	Atp6v1g2	-0.546032	1.06902	-6.59925	1.08385e-06	1.61415e-05	5.57591	InfvsNormal_Effect
ENSMUSG00000041794	Myrip	1.29894	1.22166	6.58159	1.12877e-06	1.65799e-05	5.56759	InfvsNormal_Effect
ENSMUSG00000047635	2810006K23Rik	-0.497856	2.70791	-6.68795	8.84427e-07	1.36811e-05	5.56378	InfvsNormal_Effect
ENSMUSG00000074469	Gm15348	-2.62826	-5.11449	-7.40729	1.76451e-07	3.60077e-06	5.55629	InfvsNormal_Effect
ENSMUSG00000039714	Cplx3	-2.31166	-0.365687	-6.54719	1.22183e-06	1.76895e-05	5.54105	InfvsNormal_Effect
ENSMUSG00000026798	Coq4	-0.507998	2.88869	-6.69506	8.70155e-07	1.34841e-05	5.53917	InfvsNormal_Effect
ENSMUSG00000029763	Exoc4	-0.45093	3.43231	-6.72837	8.06409e-07	1.26315e-05	5.53814	InfvsNormal_Effect
ENSMUSG00000043833	2900005J15Rik	0.780183	1.25384	6.57128	1.15586e-06	1.69035e-05	5.53598	InfvsNormal_Effect
ENSMUSG00000004730	Adgre1	-1.47638	-1.80117	-6.58339	1.12412e-06	1.65468e-05	5.52558	InfvsNormal_Effect
ENSMUSG00000025878	Uimc1	0.423055	4.37524	6.75356	7.61387e-07	1.20379e-05	5.52465	InfvsNormal_Effect
ENSMUSG00000031782	Coq9	-0.334098	6.45034	-6.79796	6.88214e-07	1.10622e-05	5.5226	InfvsNormal_Effect
ENSMUSG00000039542	Ncam1	-0.731161	-0.171627	-6.53179	1.26599e-06	1.81601e-05	5.52067	InfvsNormal_Effect
ENSMUSG00000001435	Col18a1	-0.434529	5.64708	-6.79049	7.00002e-07	1.12161e-05	5.52067	InfvsNormal_Effect
ENSMUSG00000102452	Gm38344	2.11768	-2.13354	6.80311	6.80201e-07	1.09944e-05	5.51318	InfvsNormal_Effect
ENSMUSG00000020585	Laptm4a	0.261865	7.78669	6.79433	6.93919e-07	1.11362e-05	5.51204	InfvsNormal_Effect
ENSMUSG00000015747	Vps45	-0.409412	2.71065	-6.6685	9.24672e-07	1.41771e-05	5.51113	InfvsNormal_Effect
ENSMUSG00000018583	G3bp1	-0.335601	5.67049	-6.7844	7.09756e-07	1.13365e-05	5.50865	InfvsNormal_Effect
ENSMUSG00000079495	Nat8f6	-0.966704	6.23437	-6.79001	7.00765e-07	1.12194e-05	5.50707	InfvsNormal_Effect
ENSMUSG00000027478	Dnmt3b	0.535213	1.6949	6.58157	1.12883e-06	1.65799e-05	5.50296	InfvsNormal_Effect
ENSMUSG00000074340	Ovgp1	1.24156	0.0111757	6.52186	1.29532e-06	1.85024e-05	5.50137	InfvsNormal_Effect
ENSMUSG00000037965	Zc3h7a	0.361645	4.76053	6.75899	7.52035e-07	1.19366e-05	5.49638	InfvsNormal_Effect
ENSMUSG00000025007	Aldh18a1	-0.628479	-0.260094	-6.52099	1.29793e-06	1.85266e-05	5.49579	InfvsNormal_Effect
ENSMUSG00000061455	Stx17	0.423352	4.49887	6.7487	7.69872e-07	1.21531e-05	5.49571	InfvsNormal_Effect
ENSMUSG00000005683	Cs	-0.305645	8.27175	-6.77995	7.16991e-07	1.14341e-05	5.48438	InfvsNormal_Effect
ENSMUSG00000041577	Prelp	-0.930673	2.14039	-6.62928	1.01165e-06	1.53252e-05	5.48255	InfvsNormal_Effect
ENSMUSG00000029817	Tra2a	-0.607174	4.48088	-6.74894	7.69457e-07	1.21531e-05	5.48187	InfvsNormal_Effect
ENSMUSG00000040188	Scamp2	-0.293508	6.48362	-6.7792	7.18215e-07	1.14446e-05	5.47939	InfvsNormal_Effect
ENSMUSG00000015354	Pcolce2	-2.05372	-0.149621	-6.51538	1.31485e-06	1.8676e-05	5.47808	InfvsNormal_Effect
ENSMUSG00000021415	4933417A18Rik	-0.853094	0.213536	-6.5167	1.31083e-06	1.8676e-05	5.4657	InfvsNormal_Effect
ENSMUSG00000028064	Sema4a	-0.456052	7.03788	-6.7711	7.31581e-07	1.16393e-05	5.45732	InfvsNormal_Effect
ENSMUSG00000046442	Ppm1e	-0.765018	0.582579	-6.51545	1.31462e-06	1.8676e-05	5.44264	InfvsNormal_Effect
ENSMUSG00000015247	Nipsnap3b	-0.54384	2.53562	-6.63474	9.99059e-07	1.51652e-05	5.44152	InfvsNormal_Effect
ENSMUSG00000026826	Nr4a2	-2.52793	-1.9945	-6.534	1.25954e-06	1.80933e-05	5.43173	InfvsNormal_Effect
ENSMUSG00000097724	Gm26850	-1.56511	-1.79352	-6.52186	1.29533e-06	1.85024e-05	5.42898	InfvsNormal_Effect
ENSMUSG00000001323	Srr	-0.382081	4.6404	-6.73043	8.02625e-07	1.25819e-05	5.42524	InfvsNormal_Effect
ENSMUSG00000023330	Dtwd1	0.389493	2.29255	6.57812	1.13782e-06	1.66757e-05	5.39685	InfvsNormal_Effect
ENSMUSG00000020130	Tbc1d15	0.443704	4.45672	6.70484	8.50931e-07	1.32368e-05	5.39568	InfvsNormal_Effect
ENSMUSG00000055172	C1ra	0.689332	2.4221	6.59086	1.10497e-06	1.63428e-05	5.39498	InfvsNormal_Effect
ENSMUSG00000064370	mt-Cytb	0.535464	14.5784	6.68039	8.99855e-07	1.38912e-05	5.38811	InfvsNormal_Effect
ENSMUSG00000020546	Stxbp4	-0.488485	4.39842	-6.69729	8.6573e-07	1.34258e-05	5.38156	InfvsNormal_Effect
ENSMUSG00000021096	Ppm1a	0.273753	6.60965	6.73534	7.93688e-07	1.24901e-05	5.37783	InfvsNormal_Effect
ENSMUSG00000040875	Osbpl10	0.599297	2.65677	6.59529	1.09377e-06	1.62534e-05	5.37618	InfvsNormal_Effect
ENSMUSG00000029455	Aldh2	0.364956	9.55685	6.72691	8.09095e-07	1.26637e-05	5.37583	InfvsNormal_Effect
ENSMUSG00000031497	Tnfsf13b	0.997945	0.21578	6.46393	1.4809e-06	2.07009e-05	5.36502	InfvsNormal_Effect
ENSMUSG00000040618	Pck2	0.491005	4.09843	6.67207	9.1714e-07	1.40936e-05	5.36202	InfvsNormal_Effect
ENSMUSG00000020490	Btnl10	-2.00906	-4.05148	-6.89152	5.56669e-07	9.36359e-06	5.35586	InfvsNormal_Effect
ENSMUSG00000051412	Vamp7	-0.400204	3.3387	-6.64129	9.84159e-07	1.49535e-05	5.35307	InfvsNormal_Effect
ENSMUSG00000030291	Med21	-0.42135	2.91488	-6.60954	1.05853e-06	1.58459e-05	5.34686	InfvsNormal_Effect
ENSMUSG00000043391	2510009E07Rik	-0.411399	3.19496	-6.62713	1.01666e-06	1.53895e-05	5.33829	InfvsNormal_Effect
ENSMUSG00000029338	Antxr2	-0.595179	0.829817	-6.48081	1.42417e-06	2.00183e-05	5.32665	InfvsNormal_Effect
ENSMUSG00000041625	Ggact	0.391353	6.33873	6.70256	8.55375e-07	1.32957e-05	5.30678	InfvsNormal_Effect
ENSMUSG00000113346	Eprn	-0.783785	3.07351	-6.60674	1.06536e-06	1.59129e-05	5.30386	InfvsNormal_Effect
ENSMUSG00000040855	Reps2	-0.424821	4.42462	-6.66952	9.22524e-07	1.41549e-05	5.30222	InfvsNormal_Effect
ENSMUSG00000042660	Wdr55	-0.414531	3.54008	-6.622	1.02868e-06	1.55483e-05	5.28817	InfvsNormal_Effect
ENSMUSG00000027649	Ctnnbl1	0.427974	3.97885	6.63278	1.00355e-06	1.52139e-05	5.28807	InfvsNormal_Effect
ENSMUSG00000039652	Cpeb3	-0.581455	5.5846	-6.68896	8.82376e-07	1.3663e-05	5.2872	InfvsNormal_Effect
ENSMUSG00000035559	Mpv17l2	0.345918	4.70651	6.66486	9.32402e-07	1.42848e-05	5.28574	InfvsNormal_Effect
ENSMUSG00000044018	Mrpl50	-0.384894	5.30474	-6.68386	8.92736e-07	1.37918e-05	5.28508	InfvsNormal_Effect
ENSMUSG00000032477	Cdc25a	0.450611	3.00282	6.57571	1.14416e-06	1.67443e-05	5.28454	InfvsNormal_Effect
ENSMUSG00000036083	Slc17a3	-0.989761	5.16079	-6.67765	9.05509e-07	1.39572e-05	5.27353	InfvsNormal_Effect
ENSMUSG00000027230	Creb3l1	-1.06611	1.47082	-6.48806	1.4005e-06	1.97541e-05	5.27323	InfvsNormal_Effect
ENSMUSG00000046792	Zfp787	0.288212	4.68835	6.65276	9.5861e-07	1.46421e-05	5.25847	InfvsNormal_Effect
ENSMUSG00000000317	Bcl6b	-1.08583	1.42383	-6.48843	1.39929e-06	1.97508e-05	5.25498	InfvsNormal_Effect
ENSMUSG00000028830	AU040320	-0.269688	5.53449	-6.67322	9.1473e-07	1.40673e-05	5.25302	InfvsNormal_Effect
ENSMUSG00000104116	Gm37296	-2.22494	-4.27733	-7.10106	3.47582e-07	6.28469e-06	5.25248	InfvsNormal_Effect
ENSMUSG00000026709	Dars2	-0.335411	3.03249	-6.57908	1.13531e-06	1.6651e-05	5.25228	InfvsNormal_Effect
ENSMUSG00000024899	Papss2	-0.582603	8.5058	-6.67779	9.05225e-07	1.39572e-05	5.2514	InfvsNormal_Effect
ENSMUSG00000026239	Pde6d	-0.440765	3.6336	-6.60872	1.06053e-06	1.58525e-05	5.24974	InfvsNormal_Effect
ENSMUSG00000013465	Nelfb	-0.271439	4.58432	-6.64688	9.71623e-07	1.47852e-05	5.24288	InfvsNormal_Effect
ENSMUSG00000028274	Rngtt	-0.370914	3.20131	-6.58108	1.1301e-06	1.65865e-05	5.23498	InfvsNormal_Effect
ENSMUSG00000009013	Dynll1	-0.655919	5.09074	-6.65588	9.51796e-07	1.4549e-05	5.23358	InfvsNormal_Effect
ENSMUSG00000020368	Canx	-0.248912	7.726	-6.67332	9.14521e-07	1.40673e-05	5.23233	InfvsNormal_Effect
ENSMUSG00000021918	Nek4	-0.371622	3.45001	-6.59155	1.10321e-06	1.63337e-05	5.23042	InfvsNormal_Effect
ENSMUSG00000042396	Rbm7	0.28697	4.54399	6.6345	9.99593e-07	1.51652e-05	5.22464	InfvsNormal_Effect
ENSMUSG00000043719	Col6a6	-3.12204	-4.67645	-7.16339	3.02477e-07	5.64367e-06	5.22394	InfvsNormal_Effect
ENSMUSG00000039824	Myl6b	-0.681898	2.53011	-6.53441	1.25834e-06	1.80888e-05	5.21844	InfvsNormal_Effect
ENSMUSG00000112188	Gm47708	-0.634739	3.70833	-6.60275	1.07518e-06	1.6036e-05	5.21306	InfvsNormal_Effect
ENSMUSG00000029797	Sspo	-1.12896	-2.03688	-6.45533	1.51067e-06	2.0981e-05	5.20692	InfvsNormal_Effect
ENSMUSG00000055333	Fat2	-1.51783	-2.19917	-6.46519	1.47656e-06	2.06546e-05	5.20683	InfvsNormal_Effect
ENSMUSG00000030321	Efcab12	-0.808407	1.55446	-6.46718	1.4698e-06	2.05883e-05	5.20674	InfvsNormal_Effect
ENSMUSG00000025555	Farp1	-0.35754	5.31881	-6.64878	9.67396e-07	1.4743e-05	5.20435	InfvsNormal_Effect
ENSMUSG00000020064	Herc4	-0.361998	4.44173	-6.62664	1.01778e-06	1.53951e-05	5.20248	InfvsNormal_Effect
ENSMUSG00000038838	Vars2	-0.517609	3.38789	-6.57574	1.14407e-06	1.67443e-05	5.19467	InfvsNormal_Effect
ENSMUSG00000008226	Scrn3	-0.297152	4.36094	-6.62035	1.0326e-06	1.55727e-05	5.19366	InfvsNormal_Effect
ENSMUSG00000038463	Olfml2b	-1.20386	-2.95009	-6.61333	1.04936e-06	1.57552e-05	5.18576	InfvsNormal_Effect
ENSMUSG00000070604	Vsig10l	0.599205	1.8239	6.45515	1.51129e-06	2.0981e-05	5.17788	InfvsNormal_Effect
ENSMUSG00000046999	1110032F04Rik	-2.08601	-1.93592	-6.42517	1.62005e-06	2.23059e-05	5.17699	InfvsNormal_Effect
ENSMUSG00000109311	AI314278	-0.490719	6.52829	-6.64801	9.69103e-07	1.47579e-05	5.17578	InfvsNormal_Effect
ENSMUSG00000020515	Cnot8	-0.30195	4.40778	-6.60975	1.05803e-06	1.58459e-05	5.16979	InfvsNormal_Effect
ENSMUSG00000095388	Gm10681	-1.35092	-1.19621	-6.37413	1.82395e-06	2.45156e-05	5.16718	InfvsNormal_Effect
ENSMUSG00000036452	Arhgap26	0.308683	3.52228	6.55574	1.19799e-06	1.74315e-05	5.15022	InfvsNormal_Effect
ENSMUSG00000001707	Eef1e1	-0.396878	3.44297	-6.55686	1.19491e-06	1.73991e-05	5.14789	InfvsNormal_Effect
ENSMUSG00000020076	Ddx50	0.317685	5.10768	6.61653	1.04169e-06	1.56864e-05	5.14726	InfvsNormal_Effect
ENSMUSG00000029022	Miip	0.444457	4.54624	6.59764	1.08788e-06	1.61896e-05	5.14516	InfvsNormal_Effect
ENSMUSG00000024835	Coro1b	-0.3895	4.28704	-6.59484	1.09491e-06	1.62584e-05	5.13942	InfvsNormal_Effect
ENSMUSG00000009995	Taz	0.250902	5.64103	6.62116	1.03068e-06	1.55609e-05	5.13426	InfvsNormal_Effect
ENSMUSG00000027978	Prss12	-0.958972	0.571247	-6.38406	1.7823e-06	2.40515e-05	5.13415	InfvsNormal_Effect
ENSMUSG00000029175	Slc35f6	0.2828	4.64651	6.59977	1.08257e-06	1.61343e-05	5.13297	InfvsNormal_Effect
ENSMUSG00000027605	Acss2	-0.628978	5.49319	-6.621	1.03104e-06	1.55609e-05	5.13132	InfvsNormal_Effect
ENSMUSG00000100017	2410022M11Rik	0.590429	2.35288	6.46114	1.4905e-06	2.0787e-05	5.12745	InfvsNormal_Effect
ENSMUSG00000034880	Mrpl34	-0.576164	5.31398	-6.61527	1.04471e-06	1.57203e-05	5.12679	InfvsNormal_Effect
ENSMUSG00000041695	Kcnj2	0.983068	2.63031	6.4759	1.44042e-06	2.02048e-05	5.12596	InfvsNormal_Effect
ENSMUSG00000031609	Sap30	-0.790892	3.08905	-6.53136	1.26723e-06	1.81651e-05	5.12202	InfvsNormal_Effect
ENSMUSG00000034863	Ano8	-0.407938	3.35276	-6.54056	1.24063e-06	1.78978e-05	5.12178	InfvsNormal_Effect
ENSMUSG00000037148	Arhgap10	-0.352713	5.02159	-6.60372	1.0728e-06	1.60122e-05	5.11437	InfvsNormal_Effect
ENSMUSG00000044117	2900011O08Rik	-1.8335	0.899836	-6.40752	1.68778e-06	2.29903e-05	5.11434	InfvsNormal_Effect
ENSMUSG00000038152	5033430I15Rik	-0.70577	1.19551	-6.40834	1.68458e-06	2.29621e-05	5.10806	InfvsNormal_Effect
ENSMUSG00000004789	Dlst	-0.340673	7.67334	-6.61959	1.0344e-06	1.55883e-05	5.10721	InfvsNormal_Effect
ENSMUSG00000057778	Cyb5d2	-0.392418	3.32177	-6.53294	1.26263e-06	1.81249e-05	5.10593	InfvsNormal_Effect
ENSMUSG00000028836	Slc30a2	0.534853	5.97373	6.61125	1.05439e-06	1.5819e-05	5.10228	InfvsNormal_Effect
ENSMUSG00000028107	Tars2	-0.386236	3.72711	-6.5529	1.20585e-06	1.75206e-05	5.09812	InfvsNormal_Effect
ENSMUSG00000093904	Tomm20	0.311765	6.70833	6.60994	1.05758e-06	1.58459e-05	5.08549	InfvsNormal_Effect
ENSMUSG00000044700	Tmem201	-0.335135	4.36798	-6.57081	1.15713e-06	1.69098e-05	5.08371	InfvsNormal_Effect
ENSMUSG00000027597	Ahcy	0.897565	8.00418	6.60912	1.05956e-06	1.58496e-05	5.08211	InfvsNormal_Effect
ENSMUSG00000032913	Lrig2	0.528124	3.03601	6.48529	1.4095e-06	1.98398e-05	5.08022	InfvsNormal_Effect
ENSMUSG00000058396	Gpr182	0.647549	2.41036	6.44302	1.55435e-06	2.15053e-05	5.07476	InfvsNormal_Effect
ENSMUSG00000098708	Gm27252	1.27875	2.95125	6.46065	1.49218e-06	2.0787e-05	5.0644	InfvsNormal_Effect
ENSMUSG00000035472	Slc25a21	-0.612993	2.34467	-6.45667	1.506e-06	2.09363e-05	5.06	InfvsNormal_Effect
ENSMUSG00000086290	Snhg12	0.578805	4.62644	6.56022	1.18568e-06	1.73021e-05	5.05945	InfvsNormal_Effect
ENSMUSG00000025647	Shisa5	0.40534	5.88858	6.59209	1.10185e-06	1.63337e-05	5.05909	InfvsNormal_Effect
ENSMUSG00000032175	Tyk2	-0.380733	3.41587	-6.51558	1.31423e-06	1.8676e-05	5.05863	InfvsNormal_Effect
ENSMUSG00000020220	Vps13d	0.436215	5.84236	6.59068	1.10543e-06	1.63428e-05	5.05775	InfvsNormal_Effect
ENSMUSG00000036188	Ankmy2	-0.342503	3.93325	-6.54253	1.23501e-06	1.78548e-05	5.05573	InfvsNormal_Effect
ENSMUSG00000045629	Sh3tc2	0.664446	4.1372	6.53586	1.25415e-06	1.80543e-05	5.04916	InfvsNormal_Effect
ENSMUSG00000040537	Adam22	-0.446683	2.38139	-6.44802	1.53645e-06	2.12721e-05	5.0471	InfvsNormal_Effect
ENSMUSG00000073676	Hspe1	-0.415474	5.5057	-6.58212	1.1274e-06	1.65799e-05	5.04363	InfvsNormal_Effect
ENSMUSG00000028884	Rpa2	0.457501	2.11152	6.40975	1.67907e-06	2.2911e-05	5.03282	InfvsNormal_Effect
ENSMUSG00000017868	Sgk2	-0.387269	7.76151	-6.58738	1.11384e-06	1.64551e-05	5.03254	InfvsNormal_Effect
ENSMUSG00000046093	Hpcal4	0.80836	1.6267	6.3671	1.854e-06	2.48222e-05	5.02621	InfvsNormal_Effect
ENSMUSG00000064637	Snora20	1.55965	-2.14226	6.49698	1.3719e-06	1.94048e-05	5.02533	InfvsNormal_Effect
ENSMUSG00000114584	Gm47694	1.04324	0.44156	6.31244	2.10575e-06	2.75365e-05	5.02249	InfvsNormal_Effect
ENSMUSG00000112466	Gm29674	1.14274	0.541706	6.31421	2.09711e-06	2.74411e-05	5.02103	InfvsNormal_Effect
ENSMUSG00000055493	Epm2a	-0.343775	2.76312	-6.46146	1.48937e-06	2.0787e-05	5.01089	InfvsNormal_Effect
ENSMUSG00000005846	Rsl1d1	0.296227	4.95946	6.5532	1.20502e-06	1.75206e-05	5.00845	InfvsNormal_Effect
ENSMUSG00000029838	Ptn	-1.23587	-0.863398	-6.29827	2.17657e-06	2.81698e-05	5.00613	InfvsNormal_Effect
ENSMUSG00000023341	Mx2	1.89993	-0.0973833	6.29771	2.17943e-06	2.81727e-05	5.00435	InfvsNormal_Effect
ENSMUSG00000022295	Atp6v1c1	-0.342071	5.74746	-6.56872	1.16272e-06	1.69792e-05	5.00408	InfvsNormal_Effect
ENSMUSG00000022856	Tmem41a	-0.613784	4.27652	-6.53481	1.2572e-06	1.80853e-05	5.00376	InfvsNormal_Effect
ENSMUSG00000024236	Svil	-0.529454	3.76618	-6.51006	1.33108e-06	1.88933e-05	4.99933	InfvsNormal_Effect
ENSMUSG00000001583	Tnk1	0.422481	2.9052	6.44836	1.53527e-06	2.12702e-05	4.99338	InfvsNormal_Effect
ENSMUSG00000028716	Pdzk1ip1	-0.340313	9.29505	-6.55769	1.19262e-06	1.73783e-05	4.98166	InfvsNormal_Effect
ENSMUSG00000058173	Smco4	-0.456899	2.43109	-6.41605	1.6547e-06	2.26604e-05	4.9703	InfvsNormal_Effect
ENSMUSG00000029648	Flt1	0.567922	5.20591	6.54317	1.23318e-06	1.78411e-05	4.96892	InfvsNormal_Effect
ENSMUSG00000035203	Epn1	-0.302753	7.34436	-6.55956	1.18749e-06	1.7316e-05	4.96538	InfvsNormal_Effect
ENSMUSG00000104459	Gm37824	-0.909955	1.59631	-6.36708	1.8541e-06	2.48222e-05	4.96077	InfvsNormal_Effect
ENSMUSG00000043943	Naalad2	-0.696881	0.458903	-6.30306	2.15236e-06	2.7894e-05	4.95709	InfvsNormal_Effect
ENSMUSG00000030283	St8sia1	-1.1452	4.37447	-6.52584	1.28347e-06	1.8372e-05	4.95695	InfvsNormal_Effect
ENSMUSG00000027933	Ints3	-0.393529	4.67231	-6.52512	1.2856e-06	1.83895e-05	4.95186	InfvsNormal_Effect
ENSMUSG00000025075	Habp2	-0.542166	6.76742	-6.55181	1.20887e-06	1.7552e-05	4.94802	InfvsNormal_Effect
ENSMUSG00000006333	Rps9	0.317209	7.84795	6.55149	1.20977e-06	1.75524e-05	4.94714	InfvsNormal_Effect
ENSMUSG00000022766	Serpind1	-2.60021	-4.12345	-6.77206	7.29982e-07	1.16229e-05	4.94632	InfvsNormal_Effect
ENSMUSG00000032382	Snx1	-0.323893	5.54539	-6.54127	1.23861e-06	1.78893e-05	4.94626	InfvsNormal_Effect
ENSMUSG00000048701	Ccdc6	-0.540219	6.61369	-6.55049	1.21256e-06	1.75804e-05	4.94622	InfvsNormal_Effect
ENSMUSG00000025464	Paox	0.435848	3.62126	6.46654	1.47197e-06	2.06046e-05	4.94402	InfvsNormal_Effect
ENSMUSG00000057315	Arhgap24	-0.456689	7.05896	-6.54988	1.21426e-06	1.75925e-05	4.9428	InfvsNormal_Effect
ENSMUSG00000008668	Rps18	0.405764	5.70044	6.53748	1.24947e-06	1.79996e-05	4.94044	InfvsNormal_Effect
ENSMUSG00000052504	Epha3	-1.61588	-2.41889	-6.3612	1.87962e-06	2.5125e-05	4.94022	InfvsNormal_Effect
ENSMUSG00000032652	Crebl2	0.41186	5.85117	6.53961	1.24336e-06	1.79244e-05	4.93855	InfvsNormal_Effect
ENSMUSG00000027939	Nup210l	-1.27445	-2.09655	-6.33855	1.98141e-06	2.61807e-05	4.93439	InfvsNormal_Effect
ENSMUSG00000030423	Pop4	0.615987	2.2265	6.37359	1.82624e-06	2.45302e-05	4.93358	InfvsNormal_Effect
ENSMUSG00000026980	Ly75	0.762822	0.548233	6.28322	2.25442e-06	2.89548e-05	4.9291	InfvsNormal_Effect
ENSMUSG00000042333	Tnfrsf14	1.4847	-0.579115	6.266	2.34704e-06	2.99196e-05	4.92828	InfvsNormal_Effect
ENSMUSG00000031428	Zcchc18	0.886289	0.211254	6.26481	2.35356e-06	2.99613e-05	4.92675	InfvsNormal_Effect
ENSMUSG00000036390	Gadd45a	0.834503	3.51525	6.44097	1.56178e-06	2.15933e-05	4.92504	InfvsNormal_Effect
ENSMUSG00000035245	Eogt	-0.328272	3.95098	-6.48897	1.39756e-06	1.97402e-05	4.92364	InfvsNormal_Effect
ENSMUSG00000072949	Acot1	1.87864	3.77821	6.42217	1.63137e-06	2.24026e-05	4.91379	InfvsNormal_Effect
ENSMUSG00000057363	Uxs1	-0.493892	4.5193	-6.50635	1.34254e-06	1.9016e-05	4.91292	InfvsNormal_Effect
ENSMUSG00000071477	Zfp777	0.531075	4.0488	6.47673	1.43768e-06	2.01803e-05	4.9102	InfvsNormal_Effect
ENSMUSG00000031987	Egln1	-0.283603	5.83828	-6.52935	1.27313e-06	1.82368e-05	4.90981	InfvsNormal_Effect
ENSMUSG00000057054	Inca1	0.589963	1.62887	6.31706	2.0832e-06	2.7312e-05	4.9087	InfvsNormal_Effect
ENSMUSG00000099875	Rbm3-ps	1.72498	-1.77432	6.40053	1.71539e-06	2.32882e-05	4.90787	InfvsNormal_Effect
ENSMUSG00000004864	Mapk13	0.948181	2.05974	6.33271	2.00857e-06	2.6505e-05	4.90381	InfvsNormal_Effect
ENSMUSG00000037940	Inpp4b	-0.481515	1.06694	-6.31021	2.11674e-06	2.76097e-05	4.90034	InfvsNormal_Effect
ENSMUSG00000020019	Ntn4	-0.347624	5.42051	-6.51633	1.31195e-06	1.8676e-05	4.89337	InfvsNormal_Effect
ENSMUSG00000025245	Lztfl1	-0.33406	3.33985	-6.44025	1.56436e-06	2.16142e-05	4.8848	InfvsNormal_Effect
ENSMUSG00000084845	Tmem240	0.850869	-0.283652	6.24304	2.47652e-06	3.09855e-05	4.88368	InfvsNormal_Effect
ENSMUSG00000052520	Cyp2j5	-0.662829	7.05828	-6.51805	1.30676e-06	1.86395e-05	4.86878	InfvsNormal_Effect
ENSMUSG00000062270	Morf4l1	0.33075	5.30184	6.50075	1.36001e-06	1.925e-05	4.86649	InfvsNormal_Effect
ENSMUSG00000024955	Esrra	-0.393351	6.67449	-6.51594	1.31315e-06	1.8676e-05	4.86499	InfvsNormal_Effect
ENSMUSG00000028953	Abcf2	0.239379	5.66961	6.50651	1.34205e-06	1.9016e-05	4.86433	InfvsNormal_Effect
ENSMUSG00000002032	Tmem25	-0.627231	6.00101	-6.5066	1.34176e-06	1.9016e-05	4.852	InfvsNormal_Effect
ENSMUSG00000022863	Btg3	0.609724	1.82651	6.30472	2.14403e-06	2.7893e-05	4.84538	InfvsNormal_Effect
ENSMUSG00000103965	Gm30173	2.01051	0.976871	6.2291	2.55875e-06	3.18963e-05	4.84134	InfvsNormal_Effect
ENSMUSG00000041827	Oasl1	1.95097	-0.0554995	6.22317	2.5945e-06	3.2223e-05	4.83919	InfvsNormal_Effect
ENSMUSG00000029185	Fam114a1	-0.60988	0.475053	-6.24805	2.44767e-06	3.07004e-05	4.83491	InfvsNormal_Effect
ENSMUSG00000038058	Nod1	0.435864	2.57721	6.35659	1.89992e-06	2.53018e-05	4.83482	InfvsNormal_Effect
ENSMUSG00000048852	Gm12185	3.01246	-3.50947	6.87477	5.78165e-07	9.63759e-06	4.82169	InfvsNormal_Effect
ENSMUSG00000107427	Gm43948	-1.64782	-3.49301	-6.54108	1.23916e-06	1.78893e-05	4.81738	InfvsNormal_Effect
ENSMUSG00000020614	Fam20a	0.498253	1.08902	6.25847	2.38874e-06	3.01666e-05	4.81662	InfvsNormal_Effect
ENSMUSG00000061878	Sphk1	0.704213	2.67282	6.34269	1.96241e-06	2.60486e-05	4.81574	InfvsNormal_Effect
ENSMUSG00000062797	Hikeshi	-0.556739	3.75162	-6.43133	1.59707e-06	2.20211e-05	4.81457	InfvsNormal_Effect
ENSMUSG00000038886	Man2a2	-0.430269	3.62191	-6.42315	1.62765e-06	2.23667e-05	4.80663	InfvsNormal_Effect
ENSMUSG00000027170	Eif3m	0.350757	5.86673	6.4821	1.41992e-06	1.99725e-05	4.80439	InfvsNormal_Effect
ENSMUSG00000036196	Slc26a8	0.7925	0.614237	6.22576	2.57881e-06	3.20871e-05	4.80277	InfvsNormal_Effect
ENSMUSG00000030781	Slc5a2	-0.931291	7.69853	-6.48768	1.40174e-06	1.97579e-05	4.80231	InfvsNormal_Effect
ENSMUSG00000029458	Brap	0.368539	6.49736	6.48735	1.40279e-06	1.9759e-05	4.80133	InfvsNormal_Effect
ENSMUSG00000020898	Ctc1	-0.403876	3.27037	-6.39682	1.73024e-06	2.34427e-05	4.79689	InfvsNormal_Effect
ENSMUSG00000006641	Slc5a6	-0.774646	4.56618	-6.45985	1.49496e-06	2.08113e-05	4.79437	InfvsNormal_Effect
ENSMUSG00000040430	Pitpnc1	-0.450986	5.07919	-6.46925	1.46277e-06	2.05041e-05	4.7925	InfvsNormal_Effect
ENSMUSG00000021470	Ercc6l2	0.482431	2.88358	6.35743	1.89619e-06	2.52855e-05	4.79205	InfvsNormal_Effect
ENSMUSG00000084846	A730011C13Rik	0.790856	0.789236	6.2255	2.58039e-06	3.20871e-05	4.79132	InfvsNormal_Effect
ENSMUSG00000020826	Nos2	-2.49609	-4.72019	-6.91386	5.29262e-07	8.94713e-06	4.78562	InfvsNormal_Effect
ENSMUSG00000037098	Rab11fip3	-0.606341	8.11167	-6.48011	1.42646e-06	2.00367e-05	4.78505	InfvsNormal_Effect
ENSMUSG00000006221	Hspb7	0.501054	2.48543	6.32012	2.06839e-06	2.71355e-05	4.76716	InfvsNormal_Effect
ENSMUSG00000025270	Alas2	-3.03334	0.779743	-6.2452	2.46408e-06	3.08619e-05	4.76582	InfvsNormal_Effect
ENSMUSG00000026584	Scyl3	0.42365	4.08713	6.41695	1.65124e-06	2.26448e-05	4.75407	InfvsNormal_Effect
ENSMUSG00000024772	Ehd1	-0.413009	3.64822	-6.40182	1.71024e-06	2.3265e-05	4.75305	InfvsNormal_Effect
ENSMUSG00000018378	Cuedc1	0.526854	2.88345	6.33755	1.98605e-06	2.62249e-05	4.74873	InfvsNormal_Effect
ENSMUSG00000028108	Ecm1	0.754167	8.06102	6.46304	1.48395e-06	2.07293e-05	4.74157	InfvsNormal_Effect
ENSMUSG00000042167	Tent2	0.311287	3.77716	6.39187	1.75023e-06	2.36819e-05	4.74049	InfvsNormal_Effect
ENSMUSG00000040706	Agmat	-1.1008	1.22554	-6.25262	2.42162e-06	3.04869e-05	4.73836	InfvsNormal_Effect
ENSMUSG00000035578	Iqcg	-0.733735	1.23296	-6.24667	2.45558e-06	3.07805e-05	4.73742	InfvsNormal_Effect
ENSMUSG00000034687	Fras1	-0.513736	3.56714	-6.38789	1.76652e-06	2.38704e-05	4.73457	InfvsNormal_Effect
ENSMUSG00000040809	Chil3	3.76872	-3.0265	6.95679	4.80416e-07	8.26617e-06	4.73439	InfvsNormal_Effect
ENSMUSG00000020990	Cdkl1	-0.782763	6.33389	-6.45863	1.49917e-06	2.08557e-05	4.73403	InfvsNormal_Effect
ENSMUSG00000028470	Hint2	0.37492	7.05824	6.46082	1.49158e-06	2.0787e-05	4.73391	InfvsNormal_Effect
ENSMUSG00000022562	Oplah	0.879199	5.87844	6.4507	1.52695e-06	2.11839e-05	4.73379	InfvsNormal_Effect
ENSMUSG00000050105	Grrp1	0.89981	1.78946	6.25032	2.43473e-06	3.06099e-05	4.72872	InfvsNormal_Effect
ENSMUSG00000029828	4921507P07Rik	0.697719	0.443364	6.18775	2.81926e-06	3.46325e-05	4.72636	InfvsNormal_Effect
ENSMUSG00000030762	Aqp8	-2.86001	-3.79168	-6.65172	9.60906e-07	1.46661e-05	4.72629	InfvsNormal_Effect
ENSMUSG00000030244	Gys2	-0.699495	4.98143	-6.43378	1.58803e-06	2.19113e-05	4.71757	InfvsNormal_Effect
ENSMUSG00000074826	Gm10767	-0.652947	0.152441	-6.17915	2.87677e-06	3.52321e-05	4.71564	InfvsNormal_Effect
ENSMUSG00000072694	1500011B03Rik	0.656332	4.33396	6.40068	1.71477e-06	2.32882e-05	4.7135	InfvsNormal_Effect
ENSMUSG00000031879	Ciao2b	-0.536241	3.21087	-6.35704	1.89791e-06	2.52917e-05	4.71094	InfvsNormal_Effect
ENSMUSG00000026679	Enkur	1.20578	-0.0596948	6.16283	2.98923e-06	3.63678e-05	4.70444	InfvsNormal_Effect
ENSMUSG00000038301	Snx10	1.03215	2.1082	6.26452	2.35513e-06	2.99613e-05	4.6983	InfvsNormal_Effect
ENSMUSG00000026749	Nek6	0.577253	3.19512	6.33055	2.01872e-06	2.66043e-05	4.69436	InfvsNormal_Effect
ENSMUSG00000065432	Mir208a	-1.72733	-1.86555	-6.18145	2.86123e-06	3.50631e-05	4.69389	InfvsNormal_Effect
ENSMUSG00000040029	Ipo8	-0.278662	4.72464	-6.41753	1.64901e-06	2.26295e-05	4.69277	InfvsNormal_Effect
ENSMUSG00000026248	Mrpl44	-0.339694	4.18895	-6.39884	1.72215e-06	2.33643e-05	4.69251	InfvsNormal_Effect
ENSMUSG00000026062	Slc9a2	-0.484021	5.19644	-6.42821	1.60864e-06	2.21656e-05	4.69216	InfvsNormal_Effect
ENSMUSG00000021835	Bmp4	0.497582	5.41159	6.42393	1.6247e-06	2.23413e-05	4.68367	InfvsNormal_Effect
ENSMUSG00000038037	Socs1	1.29746	-2.05811	6.26114	2.37382e-06	3.00762e-05	4.68339	InfvsNormal_Effect
ENSMUSG00000042804	Gpr153	-0.993612	-0.351303	-6.15453	3.04807e-06	3.69506e-05	4.67798	InfvsNormal_Effect
ENSMUSG00000036916	Zfp280c	0.526381	3.11859	6.32171	2.06075e-06	2.70702e-05	4.67531	InfvsNormal_Effect
ENSMUSG00000100131	Gm28439	-0.502527	2.70032	-6.30426	2.14633e-06	2.78934e-05	4.65824	InfvsNormal_Effect
ENSMUSG00000020434	4921536K21Rik	-0.787012	-0.534394	-6.1428	3.13336e-06	3.77293e-05	4.65744	InfvsNormal_Effect
ENSMUSG00000019763	Rmnd1	-0.385605	5.16067	-6.41162	1.6718e-06	2.28648e-05	4.65689	InfvsNormal_Effect
ENSMUSG00000085609	1700016P03Rik	-2.84555	-4.36958	-6.6622	9.38099e-07	1.43613e-05	4.652	InfvsNormal_Effect
ENSMUSG00000029440	Psmd9	0.463404	5.44493	6.40964	1.67947e-06	2.2911e-05	4.65035	InfvsNormal_Effect
ENSMUSG00000001418	Glmp	-0.343762	7.20359	-6.42491	1.62102e-06	2.23059e-05	4.6493	InfvsNormal_Effect
ENSMUSG00000039375	Wdr17	-0.955189	-0.782953	-6.13544	3.18811e-06	3.82592e-05	4.64308	InfvsNormal_Effect
ENSMUSG00000034614	Pik3ip1	0.784825	2.90208	6.29015	2.21826e-06	2.85905e-05	4.64168	InfvsNormal_Effect
ENSMUSG00000032120	C2cd2l	-0.50215	6.2625	-6.41627	1.65383e-06	2.26604e-05	4.63472	InfvsNormal_Effect
ENSMUSG00000026112	Coa5	-0.217682	6.38347	-6.41578	1.65574e-06	2.26604e-05	4.6326	InfvsNormal_Effect
ENSMUSG00000034118	Tpst1	-0.682933	0.0699465	-6.14388	3.12543e-06	3.76756e-05	4.63126	InfvsNormal_Effect
ENSMUSG00000071379	Hpcal1	0.369139	6.16679	6.41095	1.6744e-06	2.2885e-05	4.62982	InfvsNormal_Effect
ENSMUSG00000041084	Ostc	-0.516554	3.92956	-6.36101	1.88044e-06	2.5125e-05	4.62812	InfvsNormal_Effect
ENSMUSG00000015971	Actr8	0.246666	5.37212	6.40055	1.7153e-06	2.32882e-05	4.62785	InfvsNormal_Effect
ENSMUSG00000015461	Atf6b	-0.316369	4.6419	-6.38815	1.76543e-06	2.38704e-05	4.62709	InfvsNormal_Effect
ENSMUSG00000024781	Lipa	-0.78864	6.27381	-6.40959	1.67969e-06	2.2911e-05	4.61923	InfvsNormal_Effect
ENSMUSG00000024424	Ttc39c	0.646803	4.79485	6.37868	1.80472e-06	2.43217e-05	4.61774	InfvsNormal_Effect
ENSMUSG00000113101	Gm33424	3.69398	-1.20248	6.31486	2.09394e-06	2.74173e-05	4.61592	InfvsNormal_Effect
ENSMUSG00000011114	Tbrg1	0.361414	4.36527	6.36858	1.84762e-06	2.47682e-05	4.61577	InfvsNormal_Effect
ENSMUSG00000078249	Hmga1b	0.736582	1.9402	6.20441	2.71115e-06	3.35279e-05	4.60973	InfvsNormal_Effect
ENSMUSG00000027857	Tshb	1.48688	-0.558943	6.12712	3.25111e-06	3.89231e-05	4.60878	InfvsNormal_Effect
ENSMUSG00000030894	Tpp1	-0.306407	7.60441	-6.40534	1.69634e-06	2.30914e-05	4.60495	InfvsNormal_Effect
ENSMUSG00000030341	Tnfrsf1a	0.356817	4.81744	6.37799	1.80764e-06	2.43449e-05	4.60406	InfvsNormal_Effect
ENSMUSG00000031150	Ccdc120	0.61144	2.68364	6.2631	2.363e-06	2.99722e-05	4.6026	InfvsNormal_Effect
ENSMUSG00000040441	Slc26a10	-1.56729	4.65791	-6.37445	1.82259e-06	2.45137e-05	4.59806	InfvsNormal_Effect
ENSMUSG00000033368	Trim69	1.68616	-2.60551	6.31193	2.10828e-06	2.75518e-05	4.59784	InfvsNormal_Effect
ENSMUSG00000053080	2700081O15Rik	-0.605744	2.51422	-6.2639	2.35855e-06	2.99613e-05	4.59631	InfvsNormal_Effect
ENSMUSG00000020589	Fam49a	-0.616563	0.995316	-6.16799	2.95317e-06	3.60373e-05	4.59214	InfvsNormal_Effect
ENSMUSG00000036333	Kidins220	-0.342402	6.76629	-6.39622	1.73265e-06	2.34596e-05	4.58277	InfvsNormal_Effect
ENSMUSG00000042507	Elmsan1	0.507002	2.54215	6.25094	2.43116e-06	3.0588e-05	4.58208	InfvsNormal_Effect
ENSMUSG00000024592	C330018D20Rik	-0.406235	2.83415	-6.27724	2.28618e-06	2.92357e-05	4.58159	InfvsNormal_Effect
ENSMUSG00000038665	Dgki	-1.99086	-1.88634	-6.12207	3.29003e-06	3.92962e-05	4.57001	InfvsNormal_Effect
ENSMUSG00000022206	Npr3	-0.513999	1.43426	-6.18388	2.84496e-06	3.49059e-05	4.56802	InfvsNormal_Effect
ENSMUSG00000086600	C030005K06Rik	-0.825351	1.71995	-6.21544	2.64195e-06	3.27521e-05	4.56562	InfvsNormal_Effect
ENSMUSG00000039308	Ndst2	0.333794	4.21608	6.34044	1.97269e-06	2.61336e-05	4.56251	InfvsNormal_Effect
ENSMUSG00000057234	Mettl15	-0.5121	1.94159	-6.21314	2.65626e-06	3.29094e-05	4.56158	InfvsNormal_Effect
ENSMUSG00000027282	Mtch2	-0.281129	6.32188	-6.38469	1.77971e-06	2.40327e-05	4.55999	InfvsNormal_Effect
ENSMUSG00000024376	Epb41l4a	-0.525107	2.65074	-6.25613	2.40184e-06	3.02942e-05	4.55973	InfvsNormal_Effect
ENSMUSG00000065954	Tacc1	0.442189	6.30105	6.38079	1.79592e-06	2.42192e-05	4.55485	InfvsNormal_Effect
ENSMUSG00000021234	Fam161b	-0.816674	0.752143	-6.13514	3.19031e-06	3.82629e-05	4.552	InfvsNormal_Effect
ENSMUSG00000039497	Dse	-0.694015	0.189459	-6.11548	3.34145e-06	3.98633e-05	4.55015	InfvsNormal_Effect
ENSMUSG00000087613	Gm13855	-1.18702	2.73255	-6.26368	2.35977e-06	2.99613e-05	4.54777	InfvsNormal_Effect
ENSMUSG00000031201	Brcc3	0.314467	4.56416	6.34572	1.94858e-06	2.59158e-05	4.54571	InfvsNormal_Effect
ENSMUSG00000095253	Zfp799	-0.406968	0.978247	-6.14595	3.11019e-06	3.75774e-05	4.53957	InfvsNormal_Effect
ENSMUSG00000029101	Rgs12	-0.508684	1.70223	-6.19222	2.78982e-06	3.42917e-05	4.53747	InfvsNormal_Effect
ENSMUSG00000019802	Sec63	0.289649	5.90283	6.36866	1.8473e-06	2.47682e-05	4.53455	InfvsNormal_Effect
ENSMUSG00000038274	Fau	0.38234	7.48277	6.37627	1.81489e-06	2.44263e-05	4.53423	InfvsNormal_Effect
ENSMUSG00000040990	Sh3kbp1	-0.644232	0.603762	-6.12441	3.27196e-06	3.91264e-05	4.53056	InfvsNormal_Effect
ENSMUSG00000020658	Efr3b	-1.06809	-1.66434	-6.10578	3.41876e-06	4.0666e-05	4.52878	InfvsNormal_Effect
ENSMUSG00000036986	Pml	0.33766	4.6633	6.34014	1.97411e-06	2.61353e-05	4.5286	InfvsNormal_Effect
ENSMUSG00000026260	Ndufa10	-0.328666	7.33967	-6.3727	1.83e-06	2.45644e-05	4.52644	InfvsNormal_Effect
ENSMUSG00000054455	Vapb	-0.24768	5.67306	-6.3632	1.87089e-06	2.50305e-05	4.52428	InfvsNormal_Effect
ENSMUSG00000025393	Atp5b	-0.259629	11.2973	-6.34171	1.96689e-06	2.60763e-05	4.5169	InfvsNormal_Effect
ENSMUSG00000024778	Fas	0.785123	2.55619	6.21152	2.66637e-06	3.30144e-05	4.51621	InfvsNormal_Effect
ENSMUSG00000033282	Rpgrip1l	-0.585254	1.76965	-6.18249	2.85427e-06	3.49989e-05	4.51603	InfvsNormal_Effect
ENSMUSG00000039878	Slc39a5	-0.732331	4.89883	-6.34306	1.96071e-06	2.6043e-05	4.50405	InfvsNormal_Effect
ENSMUSG00000046352	Gjb2	-0.577872	6.02411	-6.35901	1.88921e-06	2.52256e-05	4.50339	InfvsNormal_Effect
ENSMUSG00000061906	Ugt2b38	-1.05608	4.10748	-6.32178	2.06038e-06	2.70702e-05	4.50163	InfvsNormal_Effect
ENSMUSG00000061825	Ces2c	0.845714	4.82777	6.3228	2.0555e-06	2.7043e-05	4.49254	InfvsNormal_Effect
ENSMUSG00000038181	Chpf2	0.74657	2.6465	6.21605	2.63819e-06	3.27255e-05	4.49169	InfvsNormal_Effect
ENSMUSG00000005299	Letm1	-0.35627	7.0051	-6.35783	1.89443e-06	2.52786e-05	4.49129	InfvsNormal_Effect
ENSMUSG00000027712	Anxa5	-0.411711	5.16953	-6.34167	1.96708e-06	2.60763e-05	4.49043	InfvsNormal_Effect
ENSMUSG00000006378	Gcat	-0.431515	4.16161	-6.30978	2.1189e-06	2.76193e-05	4.48535	InfvsNormal_Effect
ENSMUSG00000019039	Dalrd3	-0.354887	5.1647	-6.3392	1.97842e-06	2.61661e-05	4.48513	InfvsNormal_Effect
ENSMUSG00000032279	Idh3a	-0.46048	7.58976	-6.35018	1.92846e-06	2.56651e-05	4.47477	InfvsNormal_Effect
ENSMUSG00000041301	Cftr	-0.666237	2.31535	-6.19927	2.74405e-06	3.38111e-05	4.47304	InfvsNormal_Effect
ENSMUSG00000106303	Gm7652	-2.35559	-1.60499	-6.08685	3.57477e-06	4.2249e-05	4.4729	InfvsNormal_Effect
ENSMUSG00000004328	Hif3a	2.68503	6.33788	6.32756	2.0328e-06	2.67725e-05	4.47173	InfvsNormal_Effect
ENSMUSG00000033486	Catsper2	0.550447	1.83633	6.14547	3.11375e-06	3.75774e-05	4.46715	InfvsNormal_Effect
ENSMUSG00000068739	Sars	0.309704	6.51569	6.34378	1.9574e-06	2.60161e-05	4.46345	InfvsNormal_Effect
ENSMUSG00000028003	Lrat	1.28574	2.17591	6.14561	3.11267e-06	3.75774e-05	4.46258	InfvsNormal_Effect
ENSMUSG00000060601	Nr1h2	0.311181	5.99332	6.33907	1.97902e-06	2.61661e-05	4.46138	InfvsNormal_Effect
ENSMUSG00000036155	Mgat5	-0.342263	3.88515	-6.28865	2.226e-06	2.86468e-05	4.45875	InfvsNormal_Effect
ENSMUSG00000036775	Decr2	0.924035	4.22966	6.28299	2.25565e-06	2.89548e-05	4.45769	InfvsNormal_Effect
ENSMUSG00000039217	Il18	0.847469	-0.583013	6.05144	3.88643e-06	4.54945e-05	4.45465	InfvsNormal_Effect
ENSMUSG00000026817	Ak1	-0.689837	4.81997	-6.31487	2.09388e-06	2.74173e-05	4.44907	InfvsNormal_Effect
ENSMUSG00000038679	Trps1	-0.556782	3.88376	-6.27922	2.27558e-06	2.91258e-05	4.43757	InfvsNormal_Effect
ENSMUSG00000047205	Dusp18	-0.539996	3.67307	-6.26848	2.33345e-06	2.97838e-05	4.43294	InfvsNormal_Effect
ENSMUSG00000037366	Pafah2	-0.245338	6.57732	-6.33126	2.01535e-06	2.65772e-05	4.4308	InfvsNormal_Effect
ENSMUSG00000022575	Gsdmd	0.63044	1.19191	6.09609	3.49771e-06	4.14591e-05	4.42899	InfvsNormal_Effect
ENSMUSG00000032431	Crtap	-0.504383	4.40003	-6.29353	2.20077e-06	2.83943e-05	4.42773	InfvsNormal_Effect
ENSMUSG00000028423	Nfx1	0.256708	5.76681	6.32013	2.06832e-06	2.71355e-05	4.42315	InfvsNormal_Effect
ENSMUSG00000021868	Ppif	-0.343044	6.09391	-6.32269	2.05601e-06	2.7043e-05	4.41745	InfvsNormal_Effect
ENSMUSG00000034292	Traf3ip1	-0.395769	4.40476	-6.2898	2.22003e-06	2.85905e-05	4.4164	InfvsNormal_Effect
ENSMUSG00000097673	Gm26608	1.70329	2.66227	6.12919	3.23529e-06	3.87565e-05	4.40983	InfvsNormal_Effect
ENSMUSG00000015966	Il17rb	0.54686	3.98921	6.26018	2.37921e-06	3.01025e-05	4.40917	InfvsNormal_Effect
ENSMUSG00000015357	Clpx	0.659033	5.04863	6.29409	2.19791e-06	2.83754e-05	4.40265	InfvsNormal_Effect
ENSMUSG00000024357	Sil1	0.363821	4.52268	6.27949	2.27418e-06	2.91258e-05	4.39511	InfvsNormal_Effect
ENSMUSG00000045314	Sowahb	0.533277	4.21726	6.26025	2.37877e-06	3.01025e-05	4.39469	InfvsNormal_Effect
ENSMUSG00000016933	Plcg1	0.391402	5.239	6.29803	2.17781e-06	2.81698e-05	4.39459	InfvsNormal_Effect
ENSMUSG00000029263	Pigg	-0.411783	3.92311	-6.26355	2.36052e-06	2.99613e-05	4.39079	InfvsNormal_Effect
ENSMUSG00000041598	Cdc42ep4	0.527272	4.27415	6.26352	2.36066e-06	2.99613e-05	4.39017	InfvsNormal_Effect
ENSMUSG00000004558	Ndrg2	0.596489	7.88499	6.31137	2.11102e-06	2.75698e-05	4.38248	InfvsNormal_Effect
ENSMUSG00000051498	Tlr6	0.742318	0.0723835	6.02929	4.0953e-06	4.75689e-05	4.38232	InfvsNormal_Effect
ENSMUSG00000026687	Aldh9a1	0.54896	7.61158	6.3102	2.1168e-06	2.76097e-05	4.37848	InfvsNormal_Effect
ENSMUSG00000116716	AC154691.1	0.585167	4.06857	6.24939	2.44001e-06	3.06233e-05	4.37831	InfvsNormal_Effect
ENSMUSG00000024892	Pcx	0.526695	7.83865	6.30927	2.12143e-06	2.76345e-05	4.3777	InfvsNormal_Effect
ENSMUSG00000097048	1600020E01Rik	0.580933	4.03519	6.24165	2.48464e-06	3.1068e-05	4.37459	InfvsNormal_Effect
ENSMUSG00000028792	Ak2	0.380588	6.51993	6.3058	2.13864e-06	2.78407e-05	4.37236	InfvsNormal_Effect
ENSMUSG00000027374	Mrps5	-0.254259	4.87207	-6.28409	2.24986e-06	2.89171e-05	4.3706	InfvsNormal_Effect
ENSMUSG00000002308	Cd320	-0.30446	4.17599	-6.25961	2.38235e-06	3.01235e-05	4.36908	InfvsNormal_Effect
ENSMUSG00000021639	Gtf2h2	-0.421371	3.89298	-6.25011	2.43592e-06	3.06099e-05	4.36868	InfvsNormal_Effect
ENSMUSG00000025950	Idh1	-0.615348	7.88189	-6.30362	2.14957e-06	2.78934e-05	4.36812	InfvsNormal_Effect
ENSMUSG00000010095	Slc3a2	-0.410552	7.62131	-6.30408	2.14727e-06	2.78934e-05	4.3664	InfvsNormal_Effect
ENSMUSG00000031765	Mt1	0.826381	7.52799	6.30365	2.14942e-06	2.78934e-05	4.3633	InfvsNormal_Effect
ENSMUSG00000034908	Sidt2	0.262139	6.91878	6.30325	2.15141e-06	2.7894e-05	4.36266	InfvsNormal_Effect
ENSMUSG00000027363	Usp8	-0.213784	5.95867	-6.29528	2.19181e-06	2.83147e-05	4.35524	InfvsNormal_Effect
ENSMUSG00000003380	Rabac1	0.351419	7.13941	6.29945	2.17057e-06	2.8112e-05	4.35296	InfvsNormal_Effect
ENSMUSG00000031700	Gpt2	-0.582833	4.53194	-6.26535	2.35061e-06	2.99462e-05	4.35242	InfvsNormal_Effect
ENSMUSG00000006411	Nectin4	0.60379	0.567114	6.02612	4.12616e-06	4.78189e-05	4.34486	InfvsNormal_Effect
ENSMUSG00000023073	Slc10a2	-1.14058	6.29819	-6.28977	2.22021e-06	2.85905e-05	4.33818	InfvsNormal_Effect
ENSMUSG00000007617	Homer1	-0.485106	3.29224	-6.20462	2.70986e-06	3.35279e-05	4.33448	InfvsNormal_Effect
ENSMUSG00000039997	Ifi203	-0.64987	1.73147	-6.10543	3.42157e-06	4.06755e-05	4.32832	InfvsNormal_Effect
ENSMUSG00000096917	2500002B13Rik	-0.904886	2.44998	-6.14889	3.08877e-06	3.73992e-05	4.32424	InfvsNormal_Effect
ENSMUSG00000019768	Esr1	-1.06629	0.106727	-6.0163	4.22314e-06	4.87465e-05	4.32337	InfvsNormal_Effect
ENSMUSG00000047497	Adamts12	-1.049	-2.45789	-6.07489	3.67704e-06	4.32595e-05	4.32059	InfvsNormal_Effect
ENSMUSG00000021282	Eif5	0.421875	7.67572	6.28531	2.24346e-06	2.88533e-05	4.32001	InfvsNormal_Effect
ENSMUSG00000030795	Fus	0.481719	6.31327	6.27912	2.27615e-06	2.91258e-05	4.31313	InfvsNormal_Effect
ENSMUSG00000020388	Pdlim4	-0.876142	-1.31206	-6.00005	4.38876e-06	5.03713e-05	4.31309	InfvsNormal_Effect
ENSMUSG00000039197	Adk	0.302604	8.06738	6.2795	2.2741e-06	2.91258e-05	4.30888	InfvsNormal_Effect
ENSMUSG00000033900	Map9	-0.510766	2.50268	-6.14262	3.13465e-06	3.77293e-05	4.30395	InfvsNormal_Effect
ENSMUSG00000030091	Nup210	0.536334	3.14289	6.16388	2.98182e-06	3.63212e-05	4.30183	InfvsNormal_Effect
ENSMUSG00000053329	D10Jhu81e	-0.245815	6.99388	-6.27667	2.28919e-06	2.92558e-05	4.29933	InfvsNormal_Effect
ENSMUSG00000033318	Gstt2	0.73871	7.14514	6.27614	2.29202e-06	2.92734e-05	4.29849	InfvsNormal_Effect
ENSMUSG00000014426	Map3k4	-0.369757	4.22296	-6.22873	2.56096e-06	3.19042e-05	4.29094	InfvsNormal_Effect
ENSMUSG00000037762	Slc16a9	-0.615391	5.82352	-6.26755	2.3385e-06	2.98295e-05	4.29048	InfvsNormal_Effect
ENSMUSG00000022498	Txndc11	0.279742	5.22455	6.25552	2.40529e-06	3.03189e-05	4.28969	InfvsNormal_Effect
ENSMUSG00000002475	Abhd3	-0.406678	5.33325	-6.25928	2.38421e-06	3.01282e-05	4.28828	InfvsNormal_Effect
ENSMUSG00000038550	Ciart	-1.58725	2.25353	-6.14012	3.1532e-06	3.79076e-05	4.27636	InfvsNormal_Effect
ENSMUSG00000041891	Lman1	-0.228243	5.98588	-6.26108	2.37417e-06	3.00762e-05	4.27434	InfvsNormal_Effect
ENSMUSG00000021701	Plk2	-0.664111	1.01334	-6.02619	4.12549e-06	4.78189e-05	4.25867	InfvsNormal_Effect
ENSMUSG00000051506	Wdfy4	-1.08833	-2.04798	-5.99071	4.48701e-06	5.13246e-05	4.25823	InfvsNormal_Effect
ENSMUSG00000019917	Sept10	-0.379997	2.16508	-6.09452	3.51068e-06	4.15886e-05	4.25818	InfvsNormal_Effect
ENSMUSG00000028894	Inpp5b	0.560553	6.85016	6.25792	2.39177e-06	3.0186e-05	4.25605	InfvsNormal_Effect
ENSMUSG00000028367	Txn1	0.538478	6.7054	6.25515	2.40732e-06	3.03256e-05	4.25132	InfvsNormal_Effect
ENSMUSG00000110125	Gm33148	3.36517	-3.2088	6.49331	1.38361e-06	1.95568e-05	4.25004	InfvsNormal_Effect
ENSMUSG00000024675	Ms4a4c	2.00498	-0.827454	5.9768	4.63741e-06	5.25997e-05	4.24923	InfvsNormal_Effect
ENSMUSG00000054099	Slc25a40	-0.418432	3.28534	-6.16165	2.9975e-06	3.64465e-05	4.24748	InfvsNormal_Effect
ENSMUSG00000031392	Irak1	-0.225431	5.56371	-6.24502	2.46511e-06	3.08619e-05	4.24715	InfvsNormal_Effect
ENSMUSG00000024513	Mbd2	0.293232	6.18816	6.24948	2.4395e-06	3.06233e-05	4.24593	InfvsNormal_Effect
ENSMUSG00000000416	Cttnbp2	-0.449524	4.08659	-6.20226	2.72488e-06	3.36472e-05	4.23931	InfvsNormal_Effect
ENSMUSG00000004931	Apba3	-0.349563	5.20301	-6.23256	2.53805e-06	3.16771e-05	4.23225	InfvsNormal_Effect
ENSMUSG00000025232	Hexa	-0.41306	4.15302	-6.20212	2.72577e-06	3.36472e-05	4.22939	InfvsNormal_Effect
ENSMUSG00000055116	Arntl	1.09694	3.43713	6.12073	3.3004e-06	3.93968e-05	4.22682	InfvsNormal_Effect
ENSMUSG00000002731	Prkra	-0.375706	3.7213	-6.17591	2.89874e-06	3.54157e-05	4.22592	InfvsNormal_Effect
ENSMUSG00000039067	Psmd7	0.255611	5.53905	6.23318	2.5344e-06	3.16511e-05	4.22584	InfvsNormal_Effect
ENSMUSG00000039062	Anpep	-0.60249	5.65716	-6.23541	2.5212e-06	3.15056e-05	4.21957	InfvsNormal_Effect
ENSMUSG00000018363	Smurf2	-0.288971	5.04625	-6.22068	2.60971e-06	3.2392e-05	4.20987	InfvsNormal_Effect
ENSMUSG00000079508	Apoo	-0.448961	5.74133	-6.22991	2.5539e-06	3.18554e-05	4.20568	InfvsNormal_Effect
ENSMUSG00000087516	Tbx3os1	1.40864	-0.00105941	5.94258	5.02958e-06	5.64478e-05	4.20552	InfvsNormal_Effect
ENSMUSG00000078713	Tomm5	-0.436601	4.3992	-6.19934	2.74359e-06	3.38111e-05	4.20493	InfvsNormal_Effect
ENSMUSG00000026610	Esrrg	-0.403446	5.45009	-6.22634	2.57532e-06	3.20633e-05	4.20424	InfvsNormal_Effect
ENSMUSG00000040969	Arhgef38	-0.5264	2.53365	-6.09914	3.47263e-06	4.121e-05	4.20084	InfvsNormal_Effect
ENSMUSG00000041124	Msantd4	-0.292947	4.49651	-6.20137	2.73055e-06	3.36857e-05	4.19979	InfvsNormal_Effect
ENSMUSG00000024011	Pi16	-0.665529	1.73742	-6.03729	4.01858e-06	4.68387e-05	4.19554	InfvsNormal_Effect
ENSMUSG00000089678	Agxt2	-0.35716	5.65156	-6.22369	2.59135e-06	3.22036e-05	4.19328	InfvsNormal_Effect
ENSMUSG00000097350	4732491K20Rik	0.912704	1.20962	5.9842	4.55669e-06	5.19749e-05	4.19295	InfvsNormal_Effect
ENSMUSG00000033478	Fam160b1	0.325516	4.13519	6.17823	2.88299e-06	3.5287e-05	4.19003	InfvsNormal_Effect
ENSMUSG00000039481	Nrtn	0.558826	3.80154	6.14838	3.0925e-06	3.74221e-05	4.18891	InfvsNormal_Effect
ENSMUSG00000021716	Srek1ip1	-0.28474	4.07637	-6.17658	2.89418e-06	3.53813e-05	4.18709	InfvsNormal_Effect
ENSMUSG00000021843	Ktn1	0.486424	4.74706	6.19731	2.75672e-06	3.39466e-05	4.18674	InfvsNormal_Effect
ENSMUSG00000079834	Tmlhe	-0.573009	2.53971	-6.097	3.49024e-06	4.13948e-05	4.18211	InfvsNormal_Effect
ENSMUSG00000071451	Psmg4	0.610368	2.9836	6.10028	3.46331e-06	4.11235e-05	4.17915	InfvsNormal_Effect
ENSMUSG00000004266	Ptpn6	-0.336244	3.50948	-6.14535	3.11461e-06	3.75774e-05	4.1669	InfvsNormal_Effect
ENSMUSG00000105509	C130013H08Rik	-0.526485	1.32158	-6.00627	4.32464e-06	4.97763e-05	4.16542	InfvsNormal_Effect
ENSMUSG00000028517	Plpp3	0.307987	5.43899	6.19592	2.76572e-06	3.40366e-05	4.13951	InfvsNormal_Effect
ENSMUSG00000027422	Rrbp1	0.335459	6.08118	6.2032	2.71887e-06	3.36029e-05	4.13878	InfvsNormal_Effect
ENSMUSG00000031661	Nkd1	-0.687458	-0.109291	-5.92269	5.27289e-06	5.86587e-05	4.13591	InfvsNormal_Effect
ENSMUSG00000035754	Wdr18	-0.302809	4.90218	-6.185	2.83751e-06	3.48356e-05	4.13452	InfvsNormal_Effect
ENSMUSG00000059142	Zfp945	0.606543	2.87664	6.07817	3.64871e-06	4.30225e-05	4.13212	InfvsNormal_Effect
ENSMUSG00000090231	Cfb	-0.594768	1.13963	-5.99189	4.4744e-06	5.12093e-05	4.13109	InfvsNormal_Effect
ENSMUSG00000026574	Dpt	-1.07587	-1.75722	-5.93677	5.09948e-06	5.70427e-05	4.127	InfvsNormal_Effect
ENSMUSG00000090248	Gm14027	1.31197	0.553126	5.92017	5.30466e-06	5.89474e-05	4.12473	InfvsNormal_Effect
ENSMUSG00000026674	Ddr2	-0.640026	0.407803	-5.94124	5.04565e-06	5.65341e-05	4.12183	InfvsNormal_Effect
ENSMUSG00000045725	Prr15	-0.635999	1.44369	-5.99214	4.47178e-06	5.12082e-05	4.11487	InfvsNormal_Effect
ENSMUSG00000026623	Lpgat1	-0.613926	5.94545	-6.19344	2.78186e-06	3.42146e-05	4.11397	InfvsNormal_Effect
ENSMUSG00000022089	Bin3	0.297913	4.08974	6.13956	3.1573e-06	3.79119e-05	4.10628	InfvsNormal_Effect
ENSMUSG00000001120	Pcbp3	0.493342	3.90654	6.12375	3.27702e-06	3.91639e-05	4.10063	InfvsNormal_Effect
ENSMUSG00000025337	Sbds	0.346777	5.36505	6.17356	2.91475e-06	3.55898e-05	4.09174	InfvsNormal_Effect
ENSMUSG00000033096	Apmap	-0.419808	5.52892	-6.17794	2.88492e-06	3.52894e-05	4.08951	InfvsNormal_Effect
ENSMUSG00000031163	Glod5	-0.565419	4.79304	-6.16409	2.98033e-06	3.63212e-05	4.08723	InfvsNormal_Effect
ENSMUSG00000002280	Narfl	-0.242704	4.93552	-6.16326	2.98615e-06	3.63521e-05	4.07912	InfvsNormal_Effect
ENSMUSG00000086474	9130204K15Rik	-2.37379	-4.41862	-6.44947	1.53131e-06	2.12299e-05	4.07593	InfvsNormal_Effect
ENSMUSG00000004151	Etv1	-0.492448	2.23663	-6.03117	4.07715e-06	4.73852e-05	4.0746	InfvsNormal_Effect
ENSMUSG00000045382	Cxcr4	-0.691669	1.92281	-6.00759	4.31111e-06	4.9677e-05	4.06997	InfvsNormal_Effect
ENSMUSG00000107331	Gm42732	-0.600026	1.54186	-5.97697	4.63548e-06	5.25997e-05	4.06337	InfvsNormal_Effect
ENSMUSG00000116219	Gm28023	0.672906	3.47413	6.07603	3.66722e-06	4.31905e-05	4.05697	InfvsNormal_Effect
ENSMUSG00000028431	Elp1	0.430507	3.46643	6.08502	3.5902e-06	4.23819e-05	4.05503	InfvsNormal_Effect
ENSMUSG00000060373	Hnrnpc	-0.406512	5.23884	-6.1596	3.01195e-06	3.65564e-05	4.05346	InfvsNormal_Effect
ENSMUSG00000046959	Slc26a1	-0.576195	8.30549	-6.16439	2.97825e-06	3.63212e-05	4.04359	InfvsNormal_Effect
ENSMUSG00000086487	Gm11638	-3.21504	-4.80314	-6.39801	1.72545e-06	2.33935e-05	4.03873	InfvsNormal_Effect
ENSMUSG00000097882	0610038B21Rik	0.994901	0.891745	5.90303	5.52529e-06	6.10644e-05	4.03698	InfvsNormal_Effect
ENSMUSG00000026866	Kynu	-0.650127	6.47644	-6.16106	3.00162e-06	3.64748e-05	4.02857	InfvsNormal_Effect
ENSMUSG00000036632	Alg5	0.313882	4.20064	6.11178	3.37076e-06	4.01658e-05	4.02835	InfvsNormal_Effect
ENSMUSG00000001157	Gmcl1	-0.473287	4.06119	-6.10841	3.39762e-06	4.04382e-05	4.02494	InfvsNormal_Effect
ENSMUSG00000002957	Ap2a2	-0.350978	6.76845	-6.16065	3.00458e-06	3.64888e-05	4.02481	InfvsNormal_Effect
ENSMUSG00000045467	Ttll13	0.669941	0.0519506	5.86919	5.98877e-06	6.49472e-05	4.02413	InfvsNormal_Effect
ENSMUSG00000028426	Rad23b	0.243763	6.11822	6.15551	3.04106e-06	3.68876e-05	4.02252	InfvsNormal_Effect
ENSMUSG00000066357	Wdr6	-0.38642	3.36177	-6.07486	3.67735e-06	4.32595e-05	4.01772	InfvsNormal_Effect
ENSMUSG00000092187	Gm20457	0.649858	0.844843	5.89456	5.6377e-06	6.19688e-05	4.00949	InfvsNormal_Effect
ENSMUSG00000014606	Slc25a11	-0.334491	7.53842	-6.15347	3.0557e-06	3.70209e-05	4.00762	InfvsNormal_Effect
ENSMUSG00000026469	Xpr1	-0.286464	5.8754	-6.14806	3.09479e-06	3.74274e-05	4.00736	InfvsNormal_Effect
ENSMUSG00000041594	Tmtc4	-0.472978	1.37119	-5.94194	5.03726e-06	5.65026e-05	4.00171	InfvsNormal_Effect
ENSMUSG00000002265	Peg3	0.974834	5.93826	6.13977	3.15577e-06	3.79119e-05	3.9972	InfvsNormal_Effect
ENSMUSG00000024127	Prepl	-0.451484	5.73063	-6.14237	3.13651e-06	3.77294e-05	3.99633	InfvsNormal_Effect
ENSMUSG00000028614	Ndc1	-0.356301	3.06518	-6.04433	3.95229e-06	4.61723e-05	3.99413	InfvsNormal_Effect
ENSMUSG00000097141	Gm10524	0.749492	1.8987	5.94912	4.95213e-06	5.5671e-05	3.99361	InfvsNormal_Effect
ENSMUSG00000041481	Serpina3g	1.59175	-1.54337	5.88452	5.77407e-06	6.31255e-05	3.9934	InfvsNormal_Effect
ENSMUSG00000079553	Kifc1	-1.32786	-2.88317	-5.98097	4.59177e-06	5.23169e-05	3.99101	InfvsNormal_Effect
ENSMUSG00000000563	Atp5f1	-0.281462	8.31392	-6.14373	3.12647e-06	3.76756e-05	3.99059	InfvsNormal_Effect
ENSMUSG00000000154	Slc22a18	-0.420112	9.19433	-6.13466	3.19395e-06	3.8284e-05	3.98267	InfvsNormal_Effect
ENSMUSG00000026950	Neb	0.86111	0.763906	5.86952	5.98402e-06	6.49305e-05	3.97752	InfvsNormal_Effect
ENSMUSG00000024529	Lox	1.30692	1.2839	5.89283	5.661e-06	6.21576e-05	3.96897	InfvsNormal_Effect
ENSMUSG00000028862	Map3k6	1.69409	3.75203	6.03809	4.011e-06	4.67773e-05	3.9664	InfvsNormal_Effect
ENSMUSG00000020755	Sap30bp	0.291862	4.34095	6.09159	3.53502e-06	4.18279e-05	3.96109	InfvsNormal_Effect
ENSMUSG00000046607	Hrk	3.14643	-3.03827	6.43642	1.57834e-06	2.17925e-05	3.9603	InfvsNormal_Effect
ENSMUSG00000037410	Tbc1d2b	-0.455932	2.21511	-5.97377	4.67078e-06	5.28894e-05	3.95706	InfvsNormal_Effect
ENSMUSG00000041992	Rapgef5	0.633397	3.27635	6.03266	4.06287e-06	4.73006e-05	3.95602	InfvsNormal_Effect
ENSMUSG00000016552	Foxred2	0.448362	2.71461	5.98643	4.5327e-06	5.18175e-05	3.94903	InfvsNormal_Effect
ENSMUSG00000038235	F11r	0.241278	6.2558	6.12529	3.26518e-06	3.90684e-05	3.94887	InfvsNormal_Effect
ENSMUSG00000037214	Thap1	-0.447395	1.8965	-5.95142	4.92517e-06	5.54602e-05	3.94867	InfvsNormal_Effect
ENSMUSG00000111944	Gm18024	-2.91935	-4.53739	-6.28223	2.25965e-06	2.89878e-05	3.93516	InfvsNormal_Effect
ENSMUSG00000107965	Gm44259	-1.67912	-1.76756	-5.83934	6.43047e-06	6.89261e-05	3.92963	InfvsNormal_Effect
ENSMUSG00000035569	Ankrd11	0.307313	5.62645	6.10883	3.3942e-06	4.04213e-05	3.92706	InfvsNormal_Effect
ENSMUSG00000034918	Cdhr2	0.387379	6.19189	6.1151	3.34444e-06	3.98756e-05	3.92656	InfvsNormal_Effect
ENSMUSG00000006369	Fbln1	-0.767154	-0.239965	-5.82523	6.65061e-06	7.09854e-05	3.92422	InfvsNormal_Effect
ENSMUSG00000039485	Tspyl4	-0.510139	2.53594	-5.98589	4.5385e-06	5.18175e-05	3.9228	InfvsNormal_Effect
ENSMUSG00000019254	Ppp1r12c	0.290304	5.02175	6.09372	3.51731e-06	4.16427e-05	3.91742	InfvsNormal_Effect
ENSMUSG00000033966	Cdkl4	0.720462	2.29002	5.93219	5.15525e-06	5.76029e-05	3.91642	InfvsNormal_Effect
ENSMUSG00000014599	Csf1	0.689708	2.06286	5.92633	5.2275e-06	5.82497e-05	3.90917	InfvsNormal_Effect
ENSMUSG00000039887	Alg14	-0.544756	1.37999	-5.90258	5.53119e-06	6.10963e-05	3.9078	InfvsNormal_Effect
ENSMUSG00000050141	Fam205c	2.34095	-2.59129	6.02613	4.12603e-06	4.78189e-05	3.90369	InfvsNormal_Effect
ENSMUSG00000089706	B230216N24Rik	-0.699378	2.20101	-5.95019	4.93957e-06	5.55914e-05	3.89989	InfvsNormal_Effect
ENSMUSG00000021411	Pxdc1	0.595152	1.22014	5.86264	6.08298e-06	6.57929e-05	3.89474	InfvsNormal_Effect
ENSMUSG00000038264	Sema7a	0.734872	3.68053	6.0228	4.15873e-06	4.81401e-05	3.89406	InfvsNormal_Effect
ENSMUSG00000015652	Steap1	-0.636215	1.58414	-5.91683	5.34695e-06	5.93523e-05	3.89385	InfvsNormal_Effect
ENSMUSG00000027778	Ift80	-0.341937	3.07756	-6.00495	4.33815e-06	4.99035e-05	3.89237	InfvsNormal_Effect
ENSMUSG00000024645	Timm21	-0.319318	3.79385	-6.04226	3.97163e-06	4.63715e-05	3.89184	InfvsNormal_Effect
ENSMUSG00000027610	Gss	-0.537365	6.06531	-6.1015	3.45338e-06	4.10297e-05	3.89159	InfvsNormal_Effect
ENSMUSG00000030681	Mvp	0.414805	4.255	6.05515	3.85251e-06	4.51629e-05	3.88849	InfvsNormal_Effect
ENSMUSG00000024065	Ehd3	-0.595647	4.83904	-6.0785	3.64588e-06	4.30142e-05	3.88337	InfvsNormal_Effect
ENSMUSG00000020268	Lyrm7	-0.527142	1.20016	-5.87188	5.95059e-06	6.46835e-05	3.88247	InfvsNormal_Effect
ENSMUSG00000021806	Nid2	-0.567012	3.40389	-6.01772	4.20897e-06	4.86383e-05	3.88223	InfvsNormal_Effect
ENSMUSG00000040888	Gfer	0.342013	3.89282	6.03181	4.07098e-06	4.73406e-05	3.88053	InfvsNormal_Effect
ENSMUSG00000036915	Kirrel2	0.979639	-0.103319	5.79953	7.07165e-06	7.46698e-05	3.88037	InfvsNormal_Effect
ENSMUSG00000048721	Fndc9	-1.11115	2.26119	-5.94981	4.94399e-06	5.56103e-05	3.87023	InfvsNormal_Effect
ENSMUSG00000052369	Tmem106c	-0.43627	3.54004	-6.01742	4.212e-06	4.86456e-05	3.86211	InfvsNormal_Effect
ENSMUSG00000003814	Calr	-0.379732	7.84058	-6.09046	3.54449e-06	4.19155e-05	3.86016	InfvsNormal_Effect
ENSMUSG00000030669	Calca	-1.87861	-3.50246	-5.95732	4.85667e-06	5.48106e-05	3.85854	InfvsNormal_Effect
ENSMUSG00000060227	Casc4	-0.292834	4.80261	-6.06813	3.73621e-06	4.38756e-05	3.85798	InfvsNormal_Effect
ENSMUSG00000032020	Ubash3b	-0.578002	1.72644	-5.89925	5.57523e-06	6.14108e-05	3.85791	InfvsNormal_Effect
ENSMUSG00000085891	Gm14634	0.86266	-0.183132	5.78685	7.28919e-06	7.64328e-05	3.85237	InfvsNormal_Effect
ENSMUSG00000029328	Hnrnpdl	0.287323	5.56972	6.07691	3.65959e-06	4.31257e-05	3.85114	InfvsNormal_Effect
ENSMUSG00000027357	Crls1	-0.301138	4.62294	-6.05456	3.85786e-06	4.51994e-05	3.84497	InfvsNormal_Effect
ENSMUSG00000083083	Gm15382	-1.01446	0.138509	-5.8041	6.99478e-06	7.39964e-05	3.84493	InfvsNormal_Effect
ENSMUSG00000026202	Tuba4a	-0.465536	6.72655	-6.08516	3.58903e-06	4.23819e-05	3.8448	InfvsNormal_Effect
ENSMUSG00000030022	Adamts9	-0.623891	2.68898	-5.96319	4.78953e-06	5.41131e-05	3.84353	InfvsNormal_Effect
ENSMUSG00000073940	Hbb-bt	-3.78453	-1.36154	-5.77839	7.43802e-06	7.7712e-05	3.83938	InfvsNormal_Effect
ENSMUSG00000097768	2310043M15Rik	1.2905	-1.14918	5.79089	7.21904e-06	7.58149e-05	3.83691	InfvsNormal_Effect
ENSMUSG00000029304	Spp1	-0.693493	8.99445	-6.07137	3.70771e-06	4.35914e-05	3.83042	InfvsNormal_Effect
ENSMUSG00000026229	Psmd1	0.281861	5.45078	6.0657	3.7577e-06	4.41024e-05	3.82851	InfvsNormal_Effect
ENSMUSG00000024402	Lta	1.42774	-1.88482	5.85385	6.21171e-06	6.69709e-05	3.82435	InfvsNormal_Effect
ENSMUSG00000033065	Pfkm	-0.316973	5.48927	-6.06496	3.76429e-06	4.41542e-05	3.822	InfvsNormal_Effect
ENSMUSG00000021091	Serpina3n	1.83492	-2.74937	6.02571	4.13015e-06	4.78366e-05	3.81843	InfvsNormal_Effect
ENSMUSG00000043445	Pgp	0.347174	4.50434	6.03402	4.04981e-06	4.71756e-05	3.81574	InfvsNormal_Effect
ENSMUSG00000110697	Gm31718	-1.0664	2.44857	-5.9405	5.05455e-06	5.66026e-05	3.8129	InfvsNormal_Effect
ENSMUSG00000031328	Flna	-0.480579	4.75014	-6.04484	3.94748e-06	4.61428e-05	3.80595	InfvsNormal_Effect
ENSMUSG00000087365	C430049B03Rik	-0.829305	-0.636699	-5.76649	7.65283e-06	7.93904e-05	3.8052	InfvsNormal_Effect
ENSMUSG00000015846	Rxra	0.583279	7.24567	6.06822	3.7354e-06	4.38756e-05	3.80286	InfvsNormal_Effect
ENSMUSG00000036777	Anln	1.0824	-0.308559	5.76246	7.72702e-06	7.99484e-05	3.8027	InfvsNormal_Effect
ENSMUSG00000027164	Traf6	0.459795	4.82856	6.03927	3.99984e-06	4.6674e-05	3.79915	InfvsNormal_Effect
ENSMUSG00000037408	Cnnm4	-0.508539	3.80902	-6.00185	4.37012e-06	5.02143e-05	3.79606	InfvsNormal_Effect
ENSMUSG00000104669	Gm38411	2.32267	-1.18107	5.79741	7.10746e-06	7.49537e-05	3.79325	InfvsNormal_Effect
ENSMUSG00000043289	Mei4	-1.73086	-3.50306	-5.97828	4.62117e-06	5.25626e-05	3.78971	InfvsNormal_Effect
ENSMUSG00000000056	Narf	-0.4684	5.3309	-6.04853	3.9132e-06	4.57685e-05	3.78531	InfvsNormal_Effect
ENSMUSG00000020491	2810021J22Rik	0.500817	2.74152	5.92121	5.29158e-06	5.88344e-05	3.78413	InfvsNormal_Effect
ENSMUSG00000028885	Smpdl3b	0.791886	0.592122	5.78384	7.34181e-06	7.6905e-05	3.77648	InfvsNormal_Effect
ENSMUSG00000031451	Gas6	-0.667353	6.71014	-6.05132	3.88754e-06	4.54945e-05	3.76476	InfvsNormal_Effect
ENSMUSG00000035704	Alg8	-0.327174	2.35352	-5.90074	5.55545e-06	6.12975e-05	3.76237	InfvsNormal_Effect
ENSMUSG00000050936	Gm42743	-1.37213	-1.7107	-5.75586	7.8501e-06	8.09327e-05	3.76165	InfvsNormal_Effect
ENSMUSG00000040690	Col16a1	-0.704396	0.914526	-5.81521	6.81162e-06	7.23989e-05	3.76096	InfvsNormal_Effect
ENSMUSG00000048636	A730049H05Rik	-0.832513	-0.323459	-5.75199	7.92317e-06	8.15615e-05	3.74986	InfvsNormal_Effect
ENSMUSG00000053819	Camk2d	0.348684	3.91906	5.97917	4.61141e-06	5.2481e-05	3.74713	InfvsNormal_Effect
ENSMUSG00000087129	Gm16316	1.44529	-1.18717	5.75539	7.85894e-06	8.09827e-05	3.74547	InfvsNormal_Effect
ENSMUSG00000024427	Spry4	-0.684044	1.90674	-5.87271	5.93877e-06	6.46401e-05	3.74068	InfvsNormal_Effect
ENSMUSG00000042115	Klhdc8a	0.640208	4.54911	5.99623	4.42865e-06	5.07716e-05	3.7392	InfvsNormal_Effect
ENSMUSG00000014496	Ankrd28	0.351329	5.47097	6.02611	4.12627e-06	4.78189e-05	3.73343	InfvsNormal_Effect
ENSMUSG00000039377	Hlx	-0.755258	0.538651	-5.77699	7.46297e-06	7.79325e-05	3.73215	InfvsNormal_Effect
ENSMUSG00000047867	Gimap6	0.416792	4.65303	6.00657	4.3215e-06	4.97685e-05	3.73104	InfvsNormal_Effect
ENSMUSG00000002455	Prpf6	0.326336	5.03561	6.01442	4.24204e-06	4.89089e-05	3.72745	InfvsNormal_Effect
ENSMUSG00000041372	B4galnt3	-0.758107	3.59873	-5.96957	4.71756e-06	5.33297e-05	3.72266	InfvsNormal_Effect
ENSMUSG00000033159	Cnppd1	0.452038	6.91302	6.03232	4.06614e-06	4.73115e-05	3.71845	InfvsNormal_Effect
ENSMUSG00000022265	Ank	-0.41105	2.59335	-5.89821	5.58895e-06	6.14997e-05	3.71412	InfvsNormal_Effect
ENSMUSG00000071001	Hrct1	1.00324	0.124695	5.73037	8.34417e-06	8.51746e-05	3.71114	InfvsNormal_Effect
ENSMUSG00000000686	Abhd15	1.24661	-0.478791	5.71923	8.57007e-06	8.70275e-05	3.70595	InfvsNormal_Effect
ENSMUSG00000058013	Sept11	-0.453818	4.73798	-6.002	4.3686e-06	5.02143e-05	3.70443	InfvsNormal_Effect
ENSMUSG00000055897	Ppp4r1l-ps	0.451745	4.94596	6.00098	4.37916e-06	5.02896e-05	3.70399	InfvsNormal_Effect
ENSMUSG00000028136	Snx27	-0.22385	5.57618	-6.01481	4.23803e-06	4.88906e-05	3.69962	InfvsNormal_Effect
ENSMUSG00000087616	Gm14257	-1.22164	-1.90023	-5.7303	8.34559e-06	8.51746e-05	3.69908	InfvsNormal_Effect
ENSMUSG00000036123	Slc9a3	-0.596238	7.03729	-6.01981	4.18826e-06	4.84542e-05	3.68793	InfvsNormal_Effect
ENSMUSG00000038080	Kdm1b	-0.317064	4.78628	-5.99228	4.47036e-06	5.12082e-05	3.68295	InfvsNormal_Effect
ENSMUSG00000025815	Dhtkd1	0.52544	7.28712	6.01805	4.20572e-06	4.86285e-05	3.68272	InfvsNormal_Effect
ENSMUSG00000069917	Hba-a2	-3.51659	3.3771	-5.92843	5.20148e-06	5.8018e-05	3.67929	InfvsNormal_Effect
ENSMUSG00000002250	Ppard	-0.381538	4.33502	-5.97685	4.63683e-06	5.25997e-05	3.67775	InfvsNormal_Effect
ENSMUSG00000011306	Sugp1	0.339376	4.57544	5.97711	4.63394e-06	5.25997e-05	3.67198	InfvsNormal_Effect
ENSMUSG00000039231	Suv39h1	0.51618	3.01313	5.88588	5.75541e-06	6.29894e-05	3.65679	InfvsNormal_Effect
ENSMUSG00000042426	Dhx29	-0.367205	3.12451	-5.90954	5.44034e-06	6.0224e-05	3.65666	InfvsNormal_Effect
ENSMUSG00000078606	Gm4070	1.14316	-0.532222	5.69538	9.07458e-06	9.1146e-05	3.64858	InfvsNormal_Effect
ENSMUSG00000039633	Lonrf1	-0.643307	3.5266	-5.93193	5.1584e-06	5.76064e-05	3.64762	InfvsNormal_Effect
ENSMUSG00000024206	Rfx2	0.336564	2.3574	5.8348	6.50044e-06	6.95289e-05	3.64462	InfvsNormal_Effect
ENSMUSG00000023868	Pde10a	1.20754	1.22503	5.76084	7.75705e-06	8.02182e-05	3.63947	InfvsNormal_Effect
ENSMUSG00000001229	Dpp9	-0.309782	4.8519	-5.97397	4.66856e-06	5.28894e-05	3.63211	InfvsNormal_Effect
ENSMUSG00000037622	Wdtc1	0.36386	5.66261	5.98572	4.54032e-06	5.18175e-05	3.63036	InfvsNormal_Effect
ENSMUSG00000046822	Slc39a3	-0.297721	4.50749	-5.96229	4.7997e-06	5.41979e-05	3.62815	InfvsNormal_Effect
ENSMUSG00000040860	Crocc	-0.954989	4.92354	-5.97132	4.69805e-06	5.31684e-05	3.62511	InfvsNormal_Effect
ENSMUSG00000020312	Shc2	-1.71561	-3.53428	-5.9083	5.45641e-06	6.0369e-05	3.62049	InfvsNormal_Effect
ENSMUSG00000079317	Trappc2	-0.466556	2.31503	-5.83181	6.547e-06	6.999e-05	3.61727	InfvsNormal_Effect
ENSMUSG00000032815	Fanca	0.820293	1.00677	5.73479	8.25629e-06	8.44332e-05	3.61707	InfvsNormal_Effect
ENSMUSG00000039886	Tmem120a	-0.361754	5.50608	-5.97997	4.60268e-06	5.24111e-05	3.61668	InfvsNormal_Effect
ENSMUSG00000054702	Ap1s3	-0.398029	2.70098	-5.8632	6.0748e-06	6.57396e-05	3.61442	InfvsNormal_Effect
ENSMUSG00000085334	Gm12940	0.409678	4.14462	5.92824	5.20384e-06	5.8018e-05	3.60988	InfvsNormal_Effect
ENSMUSG00000058690	Ccser2	-0.395183	6.46632	-5.9861	4.53625e-06	5.18175e-05	3.60976	InfvsNormal_Effect
ENSMUSG00000070690	5830473C10Rik	-0.998971	1.44616	-5.77364	7.52306e-06	7.83582e-05	3.60821	InfvsNormal_Effect
ENSMUSG00000090168	D630014O11Rik	0.997806	1.97137	5.77475	7.50307e-06	7.82706e-05	3.60278	InfvsNormal_Effect
ENSMUSG00000021573	Tppp	-0.656676	0.952125	-5.74575	8.0424e-06	8.26211e-05	3.5949	InfvsNormal_Effect
ENSMUSG00000056770	Setd3	0.231367	6.76074	5.97682	4.63717e-06	5.25997e-05	3.58594	InfvsNormal_Effect
ENSMUSG00000039988	Ankrd13c	-0.405553	7.56943	-5.97448	4.66292e-06	5.28595e-05	3.57999	InfvsNormal_Effect
ENSMUSG00000000876	Pxmp4	0.900055	5.29979	5.95364	4.89929e-06	5.52294e-05	3.578	InfvsNormal_Effect
ENSMUSG00000020155	Kcnmb1	-1.37231	-3.31817	-5.79547	7.14045e-06	7.52625e-05	3.57736	InfvsNormal_Effect
ENSMUSG00000005469	Prkaca	-0.340008	5.17507	-5.9567	4.86384e-06	5.48609e-05	3.57622	InfvsNormal_Effect
ENSMUSG00000022724	Riox2	-0.447835	3.03254	-5.87062	5.96843e-06	6.48307e-05	3.57378	InfvsNormal_Effect
ENSMUSG00000021253	Tgfb3	-0.73957	-0.73957	-5.66209	9.82986e-06	9.77769e-05	3.57253	InfvsNormal_Effect
ENSMUSG00000056536	Pign	-0.385231	3.55646	-5.89905	5.57784e-06	6.14108e-05	3.57194	InfvsNormal_Effect
ENSMUSG00000017723	Wfdc2	0.432243	7.65252	5.97061	4.70592e-06	5.32279e-05	3.56916	InfvsNormal_Effect
ENSMUSG00000036446	Lum	-2.1613	-3.7632	-5.99683	4.42241e-06	5.07288e-05	3.56713	InfvsNormal_Effect
ENSMUSG00000072969	Armcx5	0.615688	1.88512	5.77186	7.55527e-06	7.85725e-05	3.56358	InfvsNormal_Effect
ENSMUSG00000081512	Gm15821	1.5778	-3.20911	5.91642	5.3521e-06	5.9377e-05	3.56329	InfvsNormal_Effect
ENSMUSG00000112352	Gm40617	0.946968	-0.00696515	5.66421	9.77985e-06	9.74571e-05	3.56067	InfvsNormal_Effect
ENSMUSG00000038552	Fndc4	-0.596388	1.77945	-5.78109	7.39021e-06	7.72922e-05	3.55541	InfvsNormal_Effect
ENSMUSG00000038172	Ttc39b	0.477428	2.98165	5.84741	6.30781e-06	6.77187e-05	3.55113	InfvsNormal_Effect
ENSMUSG00000002307	Daxx	0.317636	3.83757	5.89358	5.65094e-06	6.20807e-05	3.55045	InfvsNormal_Effect
ENSMUSG00000105135	Gm43667	-0.770183	3.54286	-5.8862	5.75106e-06	6.29894e-05	3.54315	InfvsNormal_Effect
ENSMUSG00000042670	Immp1l	-0.372535	3.70963	-5.88757	5.73226e-06	6.28378e-05	3.54091	InfvsNormal_Effect
ENSMUSG00000022554	Hgh1	0.410312	2.53973	5.80266	7.01891e-06	7.41743e-05	3.53798	InfvsNormal_Effect
ENSMUSG00000021482	Aaed1	0.346629	5.93166	5.94679	4.97959e-06	5.59487e-05	3.53097	InfvsNormal_Effect
ENSMUSG00000039254	Pomt1	-0.408145	3.47571	-5.87566	5.89721e-06	6.42637e-05	3.53087	InfvsNormal_Effect
ENSMUSG00000033022	Cdo1	0.590722	7.57338	5.95341	4.90195e-06	5.52294e-05	3.52785	InfvsNormal_Effect
ENSMUSG00000085412	Halr1	-1.45307	4.89802	-5.9307	5.17353e-06	5.77436e-05	3.52573	InfvsNormal_Effect
ENSMUSG00000098923	Tmem185b	-0.431275	4.2963	-5.90984	5.43645e-06	6.02139e-05	3.52323	InfvsNormal_Effect
ENSMUSG00000039285	Azi2	0.258585	5.78255	5.94146	5.04298e-06	5.65341e-05	3.51977	InfvsNormal_Effect
ENSMUSG00000042709	Atpaf2	-0.277906	4.11848	-5.90022	5.56235e-06	6.13068e-05	3.51501	InfvsNormal_Effect
ENSMUSG00000036840	Siah1a	0.566306	3.55101	5.8556	6.1859e-06	6.67636e-05	3.51383	InfvsNormal_Effect
ENSMUSG00000031349	Nsdhl	-0.536643	6.95958	-5.94506	5.00004e-06	5.61473e-05	3.50864	InfvsNormal_Effect
ENSMUSG00000037336	Mfsd2b	0.571802	1.46164	5.72013	8.55157e-06	8.69267e-05	3.50717	InfvsNormal_Effect
ENSMUSG00000110126	Gm9347	-0.892715	-0.898205	-5.63405	1.05153e-05	0.000103209	3.50604	InfvsNormal_Effect
ENSMUSG00000030301	Ccdc91	-0.286408	4.16493	-5.90029	5.56135e-06	6.13068e-05	3.506	InfvsNormal_Effect
ENSMUSG00000066839	Ecsit	-0.250601	5.67117	-5.93498	5.12123e-06	5.72544e-05	3.5048	InfvsNormal_Effect
ENSMUSG00000028992	Nmnat1	-0.342688	4.00524	-5.88837	5.72146e-06	6.27534e-05	3.50072	InfvsNormal_Effect
ENSMUSG00000074028	Slc22a13	-0.679622	4.50234	-5.91066	5.4259e-06	6.01299e-05	3.49845	InfvsNormal_Effect
ENSMUSG00000030612	Mrpl46	-0.364833	4.33268	-5.90178	5.54176e-06	6.11797e-05	3.49583	InfvsNormal_Effect
ENSMUSG00000022791	Tnk2	0.443046	3.88521	5.86848	5.99891e-06	6.50224e-05	3.49103	InfvsNormal_Effect
ENSMUSG00000045176	Borcs6	0.362045	2.77769	5.79187	7.20219e-06	7.57393e-05	3.47587	InfvsNormal_Effect
ENSMUSG00000020917	Acly	-0.703759	5.72829	-5.92564	5.23609e-06	5.83133e-05	3.47463	InfvsNormal_Effect
ENSMUSG00000078161	Erich3	-1.1879	-2.06111	-5.6466	1.02026e-05	0.000100948	3.47388	InfvsNormal_Effect
ENSMUSG00000023267	Gabrr2	-1.60347	-3.6776	-5.81175	6.86818e-06	7.29101e-05	3.47138	InfvsNormal_Effect
ENSMUSG00000104467	Gm37660	1.54134	0.566364	5.63386	1.052e-05	0.000103209	3.4703	InfvsNormal_Effect
ENSMUSG00000090523	Gypc	-0.859533	-1.3684	-5.61569	1.09903e-05	0.000107046	3.46924	InfvsNormal_Effect
ENSMUSG00000007338	Mrpl49	-0.344953	4.77696	-5.90387	5.51419e-06	6.0975e-05	3.46917	InfvsNormal_Effect
ENSMUSG00000038267	Slc22a23	-0.628628	6.1622	-5.92476	5.247e-06	5.84028e-05	3.46647	InfvsNormal_Effect
ENSMUSG00000006527	Sfmbt1	0.339396	3.53163	5.84338	6.36882e-06	6.83375e-05	3.4649	InfvsNormal_Effect
ENSMUSG00000043323	Fbrsl1	0.343656	5.71116	5.91567	5.36168e-06	5.94507e-05	3.46129	InfvsNormal_Effect
ENSMUSG00000107383	Gm4366	-0.340287	2.92347	-5.81057	6.88759e-06	7.30531e-05	3.458	InfvsNormal_Effect
ENSMUSG00000028763	Hspg2	-0.553432	3.51575	-5.85229	6.23492e-06	6.71216e-05	3.4567	InfvsNormal_Effect
ENSMUSG00000021123	Rdh12	-1.19687	-2.23943	-5.64149	1.03289e-05	0.000101831	3.45458	InfvsNormal_Effect
ENSMUSG00000005779	Psmb4	0.321424	6.51844	5.91988	5.3083e-06	5.89556e-05	3.45264	InfvsNormal_Effect
ENSMUSG00000053536	Cstf2t	-0.267677	4.31065	-5.88056	5.82875e-06	6.36546e-05	3.45032	InfvsNormal_Effect
ENSMUSG00000028251	Tstd3	-0.530633	1.7895	-5.73496	8.25305e-06	8.44332e-05	3.44997	InfvsNormal_Effect
ENSMUSG00000020290	Xpo1	-0.400933	4.59759	-5.88927	5.7092e-06	6.26528e-05	3.44479	InfvsNormal_Effect
ENSMUSG00000029279	Brdt	0.801329	-0.392439	5.60652	1.12355e-05	0.000109015	3.44469	InfvsNormal_Effect
ENSMUSG00000006301	Tmbim1	0.385311	3.01909	5.79944	7.07317e-06	7.46698e-05	3.4442	InfvsNormal_Effect
ENSMUSG00000054181	A930012O16Rik	0.863249	-0.377374	5.60396	1.13052e-05	0.000109639	3.44017	InfvsNormal_Effect
ENSMUSG00000036062	Phf24	0.96069	0.835401	5.64311	1.02888e-05	0.00010158	3.43403	InfvsNormal_Effect
ENSMUSG00000021557	Agtpbp1	-0.278298	4.30559	-5.87578	5.89555e-06	6.42637e-05	3.43397	InfvsNormal_Effect
ENSMUSG00000039092	Sptlc3	0.615037	2.01602	5.7202	8.5501e-06	8.69267e-05	3.42194	InfvsNormal_Effect
ENSMUSG00000001520	Nrip2	-0.646849	0.599765	-5.63926	1.03843e-05	0.000102274	3.41583	InfvsNormal_Effect
ENSMUSG00000030214	Plbd1	-0.594896	3.55108	-5.83557	6.48859e-06	6.94389e-05	3.41351	InfvsNormal_Effect
ENSMUSG00000029405	G3bp2	0.356213	4.12073	5.85224	6.23563e-06	6.71216e-05	3.40928	InfvsNormal_Effect
ENSMUSG00000044441	Olfr1442	1.87597	-2.82935	5.83862	6.44146e-06	6.90073e-05	3.40691	InfvsNormal_Effect
ENSMUSG00000078597	Cyp4a12b	3.21502	-1.20898	5.66355	9.79542e-06	9.75643e-05	3.40376	InfvsNormal_Effect
ENSMUSG00000115545	Gm48908	1.54595	-0.739429	5.58573	1.18128e-05	0.000113661	3.39623	InfvsNormal_Effect
ENSMUSG00000033389	Arhgap44	-0.454758	2.61869	-5.76434	7.6924e-06	7.96716e-05	3.39595	InfvsNormal_Effect
ENSMUSG00000025228	Actr1a	0.210164	6.55604	5.89674	5.60862e-06	6.16826e-05	3.39582	InfvsNormal_Effect
ENSMUSG00000054312	Mrps21	-0.447727	4.93026	-5.8768	5.88124e-06	6.41932e-05	3.39564	InfvsNormal_Effect
ENSMUSG00000024556	Me2	-0.482573	2.05407	-5.72668	8.41835e-06	8.57579e-05	3.39106	InfvsNormal_Effect
ENSMUSG00000027864	Ptgfrn	-0.435688	1.41872	-5.68283	9.35213e-06	9.37944e-05	3.38486	InfvsNormal_Effect
ENSMUSG00000021638	Ocln	0.325994	4.99174	5.86972	5.98128e-06	6.49305e-05	3.38442	InfvsNormal_Effect
ENSMUSG00000020869	Lrrc59	0.256625	5.08601	5.87253	5.94131e-06	6.46401e-05	3.38291	InfvsNormal_Effect
ENSMUSG00000021125	Arg2	0.737104	3.27635	5.78281	7.35997e-06	7.70381e-05	3.37868	InfvsNormal_Effect
ENSMUSG00000025875	Tspan17	-0.390954	1.24018	-5.66702	9.71414e-06	9.68976e-05	3.37797	InfvsNormal_Effect
ENSMUSG00000040957	Cables1	-0.519374	2.31263	-5.73507	8.25072e-06	8.44332e-05	3.37688	InfvsNormal_Effect
ENSMUSG00000032940	Rbm11	0.701341	1.24114	5.64631	1.02099e-05	0.000100948	3.37534	InfvsNormal_Effect
ENSMUSG00000025068	Gsto1	0.36328	6.22408	5.88504	5.76695e-06	6.30817e-05	3.37523	InfvsNormal_Effect
ENSMUSG00000066364	Serpina3b	-0.960319	1.02176	-5.65902	9.90249e-06	9.82021e-05	3.37488	InfvsNormal_Effect
ENSMUSG00000029330	Cds1	0.258634	5.94866	5.88229	5.80477e-06	6.34269e-05	3.37301	InfvsNormal_Effect
ENSMUSG00000104348	Gm37691	1.60591	-1.83196	5.64417	1.02624e-05	0.000101368	3.37261	InfvsNormal_Effect
ENSMUSG00000060038	Dhps	0.344414	3.3163	5.78719	7.28325e-06	7.641e-05	3.37258	InfvsNormal_Effect
ENSMUSG00000020100	Slc29a3	-0.334998	6.36946	-5.88606	5.75292e-06	6.29894e-05	3.3712	InfvsNormal_Effect
ENSMUSG00000071042	Rasgrp3	-0.623462	1.8154	-5.70367	8.89579e-06	8.984e-05	3.36927	InfvsNormal_Effect
ENSMUSG00000066894	Vsig10	0.490677	2.32601	5.71938	8.56688e-06	8.70275e-05	3.36827	InfvsNormal_Effect
ENSMUSG00000004451	Ralb	-0.369669	4.55835	-5.85407	6.20843e-06	6.69709e-05	3.36649	InfvsNormal_Effect
ENSMUSG00000053613	Notumos	0.829814	0.985742	5.63076	1.05988e-05	0.000103882	3.36474	InfvsNormal_Effect
ENSMUSG00000020902	Ntn1	-0.374615	4.6977	-5.85806	6.14969e-06	6.64081e-05	3.36461	InfvsNormal_Effect
ENSMUSG00000031398	Plxna3	-0.68489	-0.392513	-5.58564	1.18153e-05	0.000113661	3.36401	InfvsNormal_Effect
ENSMUSG00000027901	Dennd2d	0.481002	1.87024	5.68558	9.2905e-06	9.32224e-05	3.36156	InfvsNormal_Effect
ENSMUSG00000028683	Eif2b3	0.413668	3.51863	5.79426	7.16113e-06	7.54413e-05	3.35963	InfvsNormal_Effect
ENSMUSG00000002413	Braf	0.322454	4.72216	5.85288	6.2261e-06	6.70903e-05	3.35553	InfvsNormal_Effect
ENSMUSG00000031347	Cetn2	-0.346966	3.71626	-5.8125	6.85586e-06	7.2831e-05	3.35138	InfvsNormal_Effect
ENSMUSG00000028461	Ccdc107	0.290994	6.48341	5.87652	5.88512e-06	6.4201e-05	3.34902	InfvsNormal_Effect
ENSMUSG00000103041	Gm37305	0.620989	1.63722	5.66291	9.81042e-06	9.76658e-05	3.349	InfvsNormal_Effect
ENSMUSG00000069270	Hist1h2ac	-2.70457	-4.54614	-5.98096	4.59182e-06	5.23169e-05	3.34846	InfvsNormal_Effect
ENSMUSG00000037742	Eef1a1	0.505792	11.5509	5.85039	6.26325e-06	6.73474e-05	3.34571	InfvsNormal_Effect
ENSMUSG00000034951	Cog7	0.27832	5.33936	5.86161	6.09786e-06	6.59187e-05	3.34369	InfvsNormal_Effect
ENSMUSG00000059049	Frem1	-0.864705	0.717912	-5.62122	1.0845e-05	0.000105885	3.33895	InfvsNormal_Effect
ENSMUSG00000028252	Ccnc	-0.241594	3.70299	-5.80643	6.95596e-06	7.36242e-05	3.33708	InfvsNormal_Effect
ENSMUSG00000007817	Zmiz1	0.44546	6.9455	5.87365	5.92551e-06	6.45375e-05	3.33671	InfvsNormal_Effect
ENSMUSG00000028793	Rnf19b	0.505762	3.58973	5.7938	7.16902e-06	7.54851e-05	3.3357	InfvsNormal_Effect
ENSMUSG00000015709	Arnt2	0.493322	5.02292	5.85056	6.26066e-06	6.73474e-05	3.33513	InfvsNormal_Effect
ENSMUSG00000053604	Rpia	-0.504256	4.26536	-5.82725	6.61868e-06	7.06818e-05	3.3303	InfvsNormal_Effect
ENSMUSG00000019842	Traf3ip2	0.422265	1.98298	5.68259	9.35758e-06	9.38025e-05	3.3266	InfvsNormal_Effect
ENSMUSG00000041654	Slc39a11	-0.462236	4.13087	-5.82443	6.6633e-06	7.10347e-05	3.32564	InfvsNormal_Effect
ENSMUSG00000019761	Krt10	-0.632006	1.02883	-5.63269	1.05498e-05	0.000103451	3.32022	InfvsNormal_Effect
ENSMUSG00000087622	Gm12290	-2.89789	-4.17914	-5.8718	5.95169e-06	6.46835e-05	3.31684	InfvsNormal_Effect
ENSMUSG00000028756	Pink1	0.287551	8.09535	5.86358	6.06932e-06	6.57153e-05	3.315	InfvsNormal_Effect
ENSMUSG00000026027	Stradb	-0.382178	5.12719	-5.84801	6.29885e-06	6.76943e-05	3.31467	InfvsNormal_Effect
ENSMUSG00000024665	Fads2	-0.727986	7.03994	-5.86363	6.06856e-06	6.57153e-05	3.31312	InfvsNormal_Effect
ENSMUSG00000069516	Lyz2	-1.04151	1.18326	-5.62553	1.07331e-05	0.000104995	3.31276	InfvsNormal_Effect
ENSMUSG00000062526	Mppe1	-0.248831	3.02942	-5.75753	7.81872e-06	8.07324e-05	3.31064	InfvsNormal_Effect
ENSMUSG00000041278	Ttc1	0.278018	5.12832	5.84192	6.39097e-06	6.8539e-05	3.31015	InfvsNormal_Effect
ENSMUSG00000049232	Tigd2	0.304292	3.6651	5.78268	7.36212e-06	7.70381e-05	3.30759	InfvsNormal_Effect
ENSMUSG00000058388	Phtf1	-0.352778	3.30807	-5.77368	7.52237e-06	7.83582e-05	3.30754	InfvsNormal_Effect
ENSMUSG00000032398	Snapc5	-0.409676	3.78529	-5.79827	7.09289e-06	7.48391e-05	3.30465	InfvsNormal_Effect
ENSMUSG00000035513	Ntng2	-0.557758	1.78687	-5.66949	9.65665e-06	9.6419e-05	3.30182	InfvsNormal_Effect
ENSMUSG00000000385	Tmprss2	0.458453	7.05427	5.8592	6.13307e-06	6.6264e-05	3.30167	InfvsNormal_Effect
ENSMUSG00000051817	Sox12	0.577738	3.7629	5.77652	7.47152e-06	7.79816e-05	3.29591	InfvsNormal_Effect
ENSMUSG00000080845	Gm9115	-1.38903	-2.40819	-5.5732	1.21749e-05	0.000116622	3.29482	InfvsNormal_Effect
ENSMUSG00000026047	Kdelc1	-0.458826	2.48671	-5.71515	8.65429e-06	8.78387e-05	3.29418	InfvsNormal_Effect
ENSMUSG00000009681	Bcr	-0.437138	5.10863	-5.83714	6.46431e-06	6.92156e-05	3.29118	InfvsNormal_Effect
ENSMUSG00000060240	Cend1	-0.920891	0.732542	-5.60051	1.13995e-05	0.000110395	3.28912	InfvsNormal_Effect
ENSMUSG00000047361	Gm973	1.20929	-1.20875	5.54222	1.312e-05	0.000124303	3.28769	InfvsNormal_Effect
ENSMUSG00000044792	Isca1	-0.207201	5.99333	-5.84743	6.30757e-06	6.77187e-05	3.28605	InfvsNormal_Effect
ENSMUSG00000058163	Gm5431	2.5502	-1.43326	5.56422	1.24416e-05	0.000118729	3.28263	InfvsNormal_Effect
ENSMUSG00000003948	Mmd	-0.651717	1.44047	-5.63732	1.04329e-05	0.000102553	3.27637	InfvsNormal_Effect
ENSMUSG00000037669	Ldah	-0.330199	3.95997	-5.78926	7.24721e-06	7.60713e-05	3.27314	InfvsNormal_Effect
ENSMUSG00000032306	Mpi	-0.398756	4.68957	-5.82092	6.71936e-06	7.14933e-05	3.2722	InfvsNormal_Effect
ENSMUSG00000038751	Ptk6	1.2739	-2.1134	5.57855	1.20189e-05	0.000115346	3.27077	InfvsNormal_Effect
ENSMUSG00000029108	Pcdh7	-0.556933	2.97298	-5.73651	8.22244e-06	8.42571e-05	3.26615	InfvsNormal_Effect
ENSMUSG00000038302	Afg1l	-0.423325	4.00714	-5.79268	7.18834e-06	7.56493e-05	3.26546	InfvsNormal_Effect
ENSMUSG00000079144	A130010J15Rik	1.04317	1.45371	5.61416	1.1031e-05	0.000107287	3.25891	InfvsNormal_Effect
ENSMUSG00000057236	Rbbp4	-0.25158	5.10558	-5.82428	6.66575e-06	7.10347e-05	3.25864	InfvsNormal_Effect
ENSMUSG00000045257	Morn2	-0.569961	2.95081	-5.72662	8.41967e-06	8.57579e-05	3.25348	InfvsNormal_Effect
ENSMUSG00000058317	Ube2e2	0.486601	3.16901	5.72723	8.40721e-06	8.57172e-05	3.25091	InfvsNormal_Effect
ENSMUSG00000024621	Csf1r	-0.596608	5.04219	-5.81902	6.74989e-06	7.17805e-05	3.24773	InfvsNormal_Effect
ENSMUSG00000020115	Tbk1	0.31681	4.56408	5.80269	7.01841e-06	7.41743e-05	3.24648	InfvsNormal_Effect
ENSMUSG00000110218	Gm20219	0.964254	-0.0708278	5.52496	1.36782e-05	0.00012895	3.24064	InfvsNormal_Effect
ENSMUSG00000117401	AC138768.1	1.36214	-0.274068	5.51596	1.39788e-05	0.000131356	3.23885	InfvsNormal_Effect
ENSMUSG00000074415	3110039I08Rik	0.691304	3.14241	5.71026	8.75645e-06	8.86536e-05	3.23712	InfvsNormal_Effect
ENSMUSG00000042203	Tbc1d22b	-0.264807	4.97895	-5.81161	6.87051e-06	7.29101e-05	3.23603	InfvsNormal_Effect
ENSMUSG00000004455	Ppp1cc	0.249291	5.89054	5.82454	6.66164e-06	7.10347e-05	3.23575	InfvsNormal_Effect
ENSMUSG00000074781	Ube2n	-0.299097	4.80045	-5.8071	6.94488e-06	7.35453e-05	3.23397	InfvsNormal_Effect
ENSMUSG00000039339	Mfsd4b2	-2.24992	-4.6389	-5.939	5.07254e-06	5.67727e-05	3.2326	InfvsNormal_Effect
[truncated: 18,270 more rows]

## Sheet: Kidney_TBvsInf_Effect
gene_id	gene_name	logFC	AveExpr	t	P.Value	adj.P.Val	B	contrast
ENSMUSG00000054072	Iigp1	-1.58588	5.27167	-8.46949	1.85078e-08	0.000203484	9.6065	TBvsInf_Effect
ENSMUSG00000038213	Tapbpl	-0.926118	3.66983	-8.36177	2.3104e-08	0.000203484	9.3714	TBvsInf_Effect
ENSMUSG00000020546	Stxbp4	0.604087	4.39842	8.234	3.01175e-08	0.000203484	9.13018	TBvsInf_Effect
ENSMUSG00000024339	Tap2	-0.713645	3.80941	-7.99158	5.01019e-08	0.000207832	8.63653	TBvsInf_Effect
ENSMUSG00000042726	Trafd1	-0.662095	4.53158	-7.98071	5.12685e-08	0.000207832	8.61613	TBvsInf_Effect
ENSMUSG00000020889	Nr1d1	-1.09162	4.80237	-7.84643	6.82085e-08	0.00023042	8.3378	TBvsInf_Effect
ENSMUSG00000041696	Rasl12	0.883217	3.04197	7.62981	1.08656e-07	0.000255452	7.86545	TBvsInf_Effect
ENSMUSG00000040264	Gbp2b	-1.49818	4.37608	-7.6161	1.1193e-07	0.000255452	7.8545	TBvsInf_Effect
ENSMUSG00000028270	Gbp2	-1.29332	4.31742	-7.60996	1.13428e-07	0.000255452	7.84115	TBvsInf_Effect
ENSMUSG00000037321	Tap1	-1.06866	4.49378	-7.36	1.95765e-07	0.0003861	7.30718	TBvsInf_Effect
ENSMUSG00000049401	Ogfr	-0.381753	4.64757	-7.32913	2.09536e-07	0.0003861	7.24604	TBvsInf_Effect
ENSMUSG00000062202	Btbd9	-0.41753	3.64696	-7.28627	2.30322e-07	0.000389033	7.15975	TBvsInf_Effect
ENSMUSG00000022504	Ciita	-1.37884	1.68496	-7.13164	3.24646e-07	0.000506173	6.75747	TBvsInf_Effect
ENSMUSG00000040675	Mthfd1l	-0.69285	1.41744	-7.09069	3.5573e-07	0.00051502	6.50188	TBvsInf_Effect
ENSMUSG00000063268	Parp10	-0.627403	4.98527	-6.9602	4.76741e-07	0.000644204	6.43385	TBvsInf_Effect
ENSMUSG00000001786	Fbxo7	-0.300089	6.26821	-6.9047	5.40329e-07	0.000664822	6.29874	TBvsInf_Effect
ENSMUSG00000059824	Dbp	-1.18069	5.40922	-6.8663	5.89362e-07	0.000664822	6.23797	TBvsInf_Effect
ENSMUSG00000016496	Cd274	-1.85	2.36035	-6.86553	5.90399e-07	0.000664822	6.21819	TBvsInf_Effect
ENSMUSG00000109311	AI314278	0.502836	6.52829	6.80492	6.77415e-07	0.00072266	6.07321	TBvsInf_Effect
ENSMUSG00000058420	Syt17	0.42086	3.7973	6.77097	7.3179e-07	0.000741633	6.04631	TBvsInf_Effect
ENSMUSG00000030752	Kdm8	-0.620009	1.53887	-6.70353	8.53475e-07	0.000823766	5.70545	TBvsInf_Effect
ENSMUSG00000078922	Tgtp1	-1.1283	4.32681	-6.5829	1.12539e-06	0.00093114	5.58452	TBvsInf_Effect
ENSMUSG00000026946	Nmi	-0.583716	3.61683	-6.5537	1.20364e-06	0.00093114	5.56747	TBvsInf_Effect
ENSMUSG00000074151	Nlrc5	-1.21067	2.04526	-6.56059	1.18468e-06	0.00093114	5.56227	TBvsInf_Effect
ENSMUSG00000104713	Gbp6	-1.18427	1.7129	-6.54881	1.21726e-06	0.00093114	5.55364	TBvsInf_Effect
ENSMUSG00000034867	Ankrd27	0.36946	3.78232	6.5189	1.30419e-06	0.000944092	5.48638	TBvsInf_Effect
ENSMUSG00000046959	Slc26a1	-0.597706	8.30549	-6.45519	1.51116e-06	0.00104415	5.28167	TBvsInf_Effect
ENSMUSG00000078853	Igtp	-1.37922	5.13196	-6.42387	1.62492e-06	0.00106244	5.21814	TBvsInf_Effect
ENSMUSG00000027993	Trim2	0.357124	4.74417	6.39326	1.74459e-06	0.00109261	5.17091	TBvsInf_Effect
ENSMUSG00000050556	Kcnb1	-0.423563	3.30848	-6.35974	1.88602e-06	0.00109543	5.14123	TBvsInf_Effect
ENSMUSG00000040033	Stat2	-0.867461	4.10364	-6.35848	1.89157e-06	0.00109543	5.11403	TBvsInf_Effect
ENSMUSG00000073555	Gm4951	-1.77881	0.173438	-6.56686	1.1677e-06	0.00093114	5.09699	TBvsInf_Effect
ENSMUSG00000028954	Nub1	-0.33751	5.02363	-6.34601	1.94726e-06	0.00109636	5.0563	TBvsInf_Effect
ENSMUSG00000027472	Pdrg1	0.347922	4.70526	6.32872	2.02733e-06	0.0011106	5.02524	TBvsInf_Effect
ENSMUSG00000040253	Gbp7	-1.49651	4.36283	-6.26684	2.34244e-06	0.00124944	4.8925	TBvsInf_Effect
ENSMUSG00000039304	Tnfsf10	-0.817489	3.49469	-6.23799	2.50602e-06	0.00129572	4.85827	TBvsInf_Effect
ENSMUSG00000021775	Nr1d2	-0.637968	6.43955	-6.22938	2.55706e-06	0.00129572	4.76886	TBvsInf_Effect
ENSMUSG00000020553	Pctp	0.46093	2.94005	6.1831	2.85017e-06	0.00135861	4.74989	TBvsInf_Effect
ENSMUSG00000096727	Psmb9	-0.798111	2.85647	-6.18389	2.84494e-06	0.00135861	4.73986	TBvsInf_Effect
ENSMUSG00000002325	Irf9	-0.542772	4.85735	-6.17834	2.88225e-06	0.00135861	4.67265	TBvsInf_Effect
ENSMUSG00000039699	Batf2	-1.08537	-0.170105	-6.38489	1.77888e-06	0.00109261	4.53823	TBvsInf_Effect
ENSMUSG00000031897	Psmb10	-0.643483	4.34429	-6.11626	3.33533e-06	0.00150231	4.53716	TBvsInf_Effect
ENSMUSG00000063146	Clip2	0.431606	4.17555	6.08574	3.58412e-06	0.00154567	4.48766	TBvsInf_Effect
ENSMUSG00000105096	Gbp10	-1.31412	0.454659	-6.09167	3.53432e-06	0.00154567	4.4564	TBvsInf_Effect
ENSMUSG00000068246	Apol9b	-2.21928	0.727364	-6.15363	3.05457e-06	0.00140712	4.4091	TBvsInf_Effect
ENSMUSG00000031826	Usp10	0.385154	5.81004	6.05076	3.89271e-06	0.00163849	4.35884	TBvsInf_Effect
ENSMUSG00000038400	Pmepa1	0.704816	4.45065	6.01494	4.2368e-06	0.00171751	4.30843	TBvsInf_Effect
ENSMUSG00000046879	Irgm1	-1.20619	4.84139	-5.95727	4.8572e-06	0.0019304	4.15421	TBvsInf_Effect
ENSMUSG00000027078	Ube2l6	-0.843094	1.35689	-5.94646	4.98352e-06	0.00194252	4.11668	TBvsInf_Effect
ENSMUSG00000066235	Pomgnt2	0.433216	3.30749	5.90674	5.47669e-06	0.00201831	4.11355	TBvsInf_Effect
ENSMUSG00000027510	Rbm38	0.571228	1.50124	5.91241	5.40338e-06	0.00201831	4.08473	TBvsInf_Effect
ENSMUSG00000069874	Irgm2	-1.14404	5.0718	-5.91135	5.41704e-06	0.00201831	4.03615	TBvsInf_Effect
ENSMUSG00000079363	Gbp4	-1.21795	3.86918	-5.85036	6.26366e-06	0.00226711	3.94615	TBvsInf_Effect
ENSMUSG00000033256	Shf	0.592547	2.76493	5.81593	6.79996e-06	0.00241804	3.92364	TBvsInf_Effect
ENSMUSG00000030966	Trim21	-0.612397	3.00593	-5.80754	6.93754e-06	0.00242443	3.89531	TBvsInf_Effect
ENSMUSG00000097908	4933404O12Rik	0.484736	2.05353	5.7707	7.57614e-06	0.00260272	3.81296	TBvsInf_Effect
ENSMUSG00000040328	Olfr56	-1.93253	-1.88718	-6.54066	1.24036e-06	0.00093114	3.71903	TBvsInf_Effect
ENSMUSG00000022906	Parp9	-0.827799	3.50787	-5.73772	8.19868e-06	0.00263776	3.71107	TBvsInf_Effect
ENSMUSG00000010358	Ifi35	-0.413898	3.36081	-5.72584	8.43534e-06	0.00265493	3.69648	TBvsInf_Effect
ENSMUSG00000046417	Lrrc75a	0.825444	1.20367	5.74632	8.03144e-06	0.00263776	3.68092	TBvsInf_Effect
ENSMUSG00000074896	Ifit3	-1.50635	3.38177	-5.71685	8.619e-06	0.00265493	3.67717	TBvsInf_Effect
ENSMUSG00000032374	Plod2	0.378283	3.47753	5.70596	8.84722e-06	0.00265493	3.648	TBvsInf_Effect
ENSMUSG00000040268	Plekha1	0.510659	5.87441	5.74553	8.04659e-06	0.00263776	3.64262	TBvsInf_Effect
ENSMUSG00000031119	Gpc4	-0.296862	6.59002	-5.74224	8.11023e-06	0.00263776	3.62774	TBvsInf_Effect
ENSMUSG00000027478	Dnmt3b	0.424053	1.6949	5.68216	9.36723e-06	0.00265493	3.60731	TBvsInf_Effect
ENSMUSG00000037816	Fbxw17	-0.760139	2.30066	-5.67084	9.62539e-06	0.00267256	3.59212	TBvsInf_Effect
ENSMUSG00000018899	Irf1	-1.04867	3.77674	-5.69465	9.09054e-06	0.00265493	3.58929	TBvsInf_Effect
ENSMUSG00000027639	Samhd1	-0.752024	4.59091	-5.70423	8.88399e-06	0.00265493	3.58238	TBvsInf_Effect
ENSMUSG00000032261	Sh3bgrl2	0.32737	3.75155	5.67934	9.4309e-06	0.00265493	3.56169	TBvsInf_Effect
ENSMUSG00000021266	Wars	-0.389312	4.68192	-5.66422	9.77958e-06	0.00267868	3.48773	TBvsInf_Effect
ENSMUSG00000024066	Xdh	-0.915879	6.30574	-5.67966	9.42347e-06	0.00265493	3.47942	TBvsInf_Effect
ENSMUSG00000024816	Frmd8	0.284805	4.22983	5.65017	1.01155e-05	0.0027234	3.47481	TBvsInf_Effect
ENSMUSG00000061048	Cdh3	0.502114	0.819522	5.68392	9.32756e-06	0.00265493	3.46899	TBvsInf_Effect
ENSMUSG00000066026	Dhrs3	0.373299	7.57204	5.64624	1.02116e-05	0.0027234	3.39765	TBvsInf_Effect
ENSMUSG00000025316	Banp	0.794813	2.90009	5.58333	1.18811e-05	0.00303079	3.39055	TBvsInf_Effect
ENSMUSG00000047989	Ino80c	-0.432291	3.93459	-5.59524	1.15452e-05	0.00301263	3.37389	TBvsInf_Effect
ENSMUSG00000039364	Sectm1b	-0.809509	4.82954	-5.59351	1.15933e-05	0.00301263	3.31143	TBvsInf_Effect
ENSMUSG00000066877	Nck2	0.287136	3.35649	5.55275	1.27907e-05	0.00312356	3.29827	TBvsInf_Effect
ENSMUSG00000068606	Gm4841	-2.30867	-2.36838	-6.44551	1.54543e-06	0.00104415	3.28133	TBvsInf_Effect
ENSMUSG00000027624	Epb41l1	0.250841	5.15311	5.58051	1.19623e-05	0.00303079	3.2693	TBvsInf_Effect
ENSMUSG00000037570	Mcrs1	-0.299677	5.04469	-5.56537	1.24072e-05	0.0031047	3.24416	TBvsInf_Effect
ENSMUSG00000068876	Cgn	0.504767	2.72754	5.50779	1.42577e-05	0.00329972	3.21678	TBvsInf_Effect
ENSMUSG00000023147	Wrb	0.451975	2.84064	5.50113	1.44889e-05	0.00329972	3.20269	TBvsInf_Effect
ENSMUSG00000032596	Uba7	-0.736897	2.05783	-5.48447	1.50846e-05	0.00332338	3.17147	TBvsInf_Effect
ENSMUSG00000042834	Nrep	1.46121	0.273229	5.55471	1.27301e-05	0.00312356	3.17045	TBvsInf_Effect
ENSMUSG00000051043	Gprc5c	0.332286	7.10738	5.54264	1.31067e-05	0.00316261	3.15135	TBvsInf_Effect
ENSMUSG00000057346	Apol9a	-2.0439	0.751371	-5.52297	1.37442e-05	0.00327743	3.13289	TBvsInf_Effect
ENSMUSG00000020952	Scfd1	-0.310223	4.64281	-5.50539	1.43404e-05	0.00329972	3.11684	TBvsInf_Effect
ENSMUSG00000085772	D630024D03Rik	0.535523	3.99314	5.48447	1.50846e-05	0.00332338	3.09757	TBvsInf_Effect
ENSMUSG00000040189	Ccdc114	0.440762	1.2636	5.46828	1.56875e-05	0.00341904	3.08442	TBvsInf_Effect
ENSMUSG00000022442	Ttll1	0.453038	2.29247	5.43958	1.68167e-05	0.00362614	3.07134	TBvsInf_Effect
ENSMUSG00000038526	Car14	-0.498015	7.12524	-5.50259	1.44378e-05	0.00329972	3.05766	TBvsInf_Effect
ENSMUSG00000040998	Npnt	0.380685	6.02046	5.49053	1.4865e-05	0.00332338	3.03836	TBvsInf_Effect
ENSMUSG00000037251	Pomk	0.400544	2.42488	5.39969	1.85241e-05	0.00387076	2.97927	TBvsInf_Effect
ENSMUSG00000051344	Plekhm3	-0.516879	2.02908	-5.39295	1.88297e-05	0.00389448	2.96042	TBvsInf_Effect
ENSMUSG00000029798	Herc6	-0.812916	2.18092	-5.3795	1.94546e-05	0.00398308	2.93467	TBvsInf_Effect
ENSMUSG00000026675	Hsd17b7	-0.517398	3.99227	-5.40377	1.83419e-05	0.00387076	2.91799	TBvsInf_Effect
ENSMUSG00000092564	BC051226	0.600336	1.64314	5.36925	1.99449e-05	0.00404264	2.89426	TBvsInf_Effect
ENSMUSG00000020744	Slc25a19	0.613562	5.14072	5.40682	1.82063e-05	0.00387076	2.86323	TBvsInf_Effect
ENSMUSG00000034121	Mks1	-0.438718	1.96861	-5.32694	2.21047e-05	0.0042136	2.8102	TBvsInf_Effect
ENSMUSG00000042826	Fgf11	0.545078	1.68669	5.30603	2.32588e-05	0.00432506	2.75357	TBvsInf_Effect
ENSMUSG00000074217	2210011C24Rik	0.781075	4.482	5.33256	2.18047e-05	0.0042136	2.70828	TBvsInf_Effect
ENSMUSG00000029924	Slc37a3	0.233562	4.85487	5.32954	2.19656e-05	0.0042136	2.68595	TBvsInf_Effect
ENSMUSG00000022364	Tbc1d31	0.579965	0.462272	5.35137	2.08301e-05	0.00413927	2.68046	TBvsInf_Effect
ENSMUSG00000002871	Tpra1	0.274578	5.15827	5.32437	2.22436e-05	0.0042136	2.66076	TBvsInf_Effect
ENSMUSG00000050188	Lsm10	0.444147	2.90111	5.26819	2.55036e-05	0.0045345	2.65928	TBvsInf_Effect
ENSMUSG00000021712	Trim23	-0.316438	3.85174	-5.2919	2.40722e-05	0.00439568	2.65827	TBvsInf_Effect
ENSMUSG00000037824	Tspan14	0.409614	5.26639	5.31298	2.28686e-05	0.00429188	2.63124	TBvsInf_Effect
ENSMUSG00000032908	Sgpp2	0.404003	4.02248	5.27957	2.48064e-05	0.00444956	2.61078	TBvsInf_Effect
ENSMUSG00000051910	Sox6	0.356208	4.66078	5.28566	2.44412e-05	0.00442321	2.59015	TBvsInf_Effect
ENSMUSG00000037172	E330009J07Rik	0.383178	3.66324	5.26154	2.59202e-05	0.00456849	2.58843	TBvsInf_Effect
ENSMUSG00000055652	Klhl25	0.383395	1.99056	5.20576	2.96976e-05	0.00489382	2.5393	TBvsInf_Effect
ENSMUSG00000036555	Iqce	0.41021	3.98254	5.22722	2.81828e-05	0.00478309	2.49077	TBvsInf_Effect
ENSMUSG00000030207	Fam234b	0.299233	4.71313	5.2456	2.69473e-05	0.00466834	2.49034	TBvsInf_Effect
ENSMUSG00000039164	Naif1	0.348987	2.17596	5.18367	3.13437e-05	0.00512343	2.48887	TBvsInf_Effect
ENSMUSG00000019856	Fam184a	0.42625	4.34484	5.23445	2.76899e-05	0.00475633	2.48531	TBvsInf_Effect
ENSMUSG00000032312	Csk	0.361472	4.10155	5.22526	2.83176e-05	0.00478309	2.48357	TBvsInf_Effect
ENSMUSG00000020651	Slc26a4	-0.547696	7.66348	-5.25758	2.61716e-05	0.00457304	2.47099	TBvsInf_Effect
ENSMUSG00000057137	Tmem140	-0.832174	2.51103	-5.17299	3.21724e-05	0.00517541	2.45351	TBvsInf_Effect
ENSMUSG00000038507	Parp12	-0.649149	4.02233	-5.21234	2.92244e-05	0.00485532	2.45129	TBvsInf_Effect
ENSMUSG00000027951	Adar	-0.585745	3.58765	-5.1767	3.18819e-05	0.00516971	2.40312	TBvsInf_Effect
ENSMUSG00000031667	Aktip	0.224533	6.19535	5.21491	2.90416e-05	0.00485532	2.37596	TBvsInf_Effect
ENSMUSG00000021366	Hivep1	-0.441455	3.78274	-5.16614	3.27152e-05	0.0051805	2.3691	TBvsInf_Effect
ENSMUSG00000040483	Xaf1	-0.99989	2.1217	-5.12414	3.62542e-05	0.00536718	2.35149	TBvsInf_Effect
ENSMUSG00000028793	Rnf19b	-0.458896	3.58973	-5.14411	3.45255e-05	0.00522237	2.3284	TBvsInf_Effect
ENSMUSG00000026584	Scyl3	-0.345417	4.08713	-5.15707	3.34491e-05	0.00521104	2.32029	TBvsInf_Effect
ENSMUSG00000048410	Zfp407	-0.436717	1.52871	-5.10816	3.76993e-05	0.00541626	2.30156	TBvsInf_Effect
ENSMUSG00000021338	Carmil1	-0.287415	4.47468	-5.15426	3.36793e-05	0.00521104	2.29315	TBvsInf_Effect
ENSMUSG00000082292	Gm12250	-2.06798	-0.960771	-5.35437	2.06791e-05	0.00413927	2.28787	TBvsInf_Effect
ENSMUSG00000021583	Erap1	-0.376764	5.18803	-5.16927	3.2466e-05	0.0051805	2.28501	TBvsInf_Effect
ENSMUSG00000023868	Pde10a	-1.10164	1.22503	-5.11129	3.74119e-05	0.00541626	2.28015	TBvsInf_Effect
ENSMUSG00000004508	Gab2	-0.535728	2.9754	-5.10264	3.82123e-05	0.00541626	2.26885	TBvsInf_Effect
ENSMUSG00000026104	Stat1	-0.697884	3.32957	-5.11453	3.71169e-05	0.00541239	2.25098	TBvsInf_Effect
ENSMUSG00000029561	Oasl2	-1.0757	3.17751	-5.09086	3.9331e-05	0.00544494	2.22587	TBvsInf_Effect
ENSMUSG00000043998	Mgat2	-0.284462	6.37755	-5.14675	3.43036e-05	0.00522237	2.21196	TBvsInf_Effect
ENSMUSG00000085665	Gm12059	0.486525	0.684418	5.09814	3.86356e-05	0.00543822	2.20931	TBvsInf_Effect
ENSMUSG00000068742	Cry2	-0.485924	4.84778	-5.12753	3.59545e-05	0.00536718	2.20569	TBvsInf_Effect
ENSMUSG00000038764	Ptpn3	0.332691	4.79979	5.1209	3.6542e-05	0.00536718	2.18795	TBvsInf_Effect
ENSMUSG00000032735	Ablim3	-0.404033	4.12275	-5.08922	3.94892e-05	0.00544494	2.17257	TBvsInf_Effect
ENSMUSG00000028744	Pqlc2	-0.30798	4.65542	-5.10498	3.79938e-05	0.00541626	2.1681	TBvsInf_Effect
ENSMUSG00000020572	Nampt	-0.357532	8.19897	-5.12333	3.63255e-05	0.00536718	2.15258	TBvsInf_Effect
ENSMUSG00000093356	Gm23289	1.36743	0.165702	5.07906	4.04837e-05	0.00550714	2.09744	TBvsInf_Effect
ENSMUSG00000047037	Nipa1	0.359728	0.757877	5.04332	4.41893e-05	0.00590297	2.09715	TBvsInf_Effect
ENSMUSG00000086765	Gm11827	-1.33998	6.07097	-5.08605	3.97967e-05	0.00545027	2.07896	TBvsInf_Effect
ENSMUSG00000037408	Cnnm4	0.436855	3.80902	5.04741	4.3749e-05	0.00590297	2.07806	TBvsInf_Effect
ENSMUSG00000024308	Tapbp	-0.389381	6.55808	-5.09116	3.93023e-05	0.00544494	2.07229	TBvsInf_Effect
ENSMUSG00000044847	Lsm11	0.395637	1.22955	5.005	4.85448e-05	0.00612334	2.06577	TBvsInf_Effect
ENSMUSG00000031877	Ces2g	-0.711846	1.54652	-5.0136	4.75309e-05	0.00609749	2.06324	TBvsInf_Effect
ENSMUSG00000070436	Serpinh1	0.585821	4.14578	5.0426	4.42672e-05	0.00590297	2.05491	TBvsInf_Effect
ENSMUSG00000079020	Slc45a4	0.276785	4.65961	5.03745	4.483e-05	0.00593895	1.99505	TBvsInf_Effect
ENSMUSG00000051934	Spats2	0.338422	3.12362	4.98812	5.0598e-05	0.00620518	1.9849	TBvsInf_Effect
ENSMUSG00000062110	Scfd2	-0.302233	3.15329	-4.9799	5.16291e-05	0.00626629	1.97513	TBvsInf_Effect
ENSMUSG00000028463	Car9	-0.78938	3.80902	-5.0004	4.90961e-05	0.00612334	1.95928	TBvsInf_Effect
ENSMUSG00000054723	Vmac	0.272199	4.19702	4.99669	4.9545e-05	0.00612334	1.92605	TBvsInf_Effect
ENSMUSG00000020743	Mif4gd	0.247769	5.73606	5.01809	4.70099e-05	0.00609749	1.91052	TBvsInf_Effect
ENSMUSG00000034762	Glis1	-0.416314	3.42201	-4.9595	5.4282e-05	0.00651031	1.90905	TBvsInf_Effect
ENSMUSG00000093606	B130034C11Rik	0.797482	1.54016	4.92939	5.84497e-05	0.00677634	1.90855	TBvsInf_Effect
ENSMUSG00000034438	Gbp8	-1.38105	-2.73418	-6.04339	3.96104e-06	0.00163849	1.90409	TBvsInf_Effect
ENSMUSG00000026932	Nacc2	0.271282	5.30213	5.00899	4.80716e-05	0.00612334	1.90131	TBvsInf_Effect
ENSMUSG00000037656	Slc20a2	-0.266401	4.86514	-4.9974	4.94578e-05	0.00612334	1.89286	TBvsInf_Effect
ENSMUSG00000039936	Pik3cd	-0.54465	0.854054	-4.95014	5.55449e-05	0.00662259	1.8906	TBvsInf_Effect
ENSMUSG00000027433	Xrn2	-0.310596	5.57885	-5.00415	4.86455e-05	0.00612334	1.88176	TBvsInf_Effect
ENSMUSG00000026640	Plxna2	-0.412685	3.08803	-4.93078	5.82502e-05	0.00677634	1.86219	TBvsInf_Effect
ENSMUSG00000053931	Cnn3	-0.223473	7.53495	-4.98634	5.08195e-05	0.00620518	1.81846	TBvsInf_Effect
ENSMUSG00000037847	Nmrk1	0.36575	4.95327	4.96044	5.4157e-05	0.00651031	1.80153	TBvsInf_Effect
ENSMUSG00000050965	Prkca	-0.304427	3.27016	-4.90939	6.13963e-05	0.00699125	1.79851	TBvsInf_Effect
ENSMUSG00000024960	Plcb3	0.3652	4.0299	4.929	5.8506e-05	0.00677634	1.77605	TBvsInf_Effect
ENSMUSG00000020605	Hs1bp3	0.511545	3.61529	4.91375	6.07408e-05	0.00698526	1.77479	TBvsInf_Effect
ENSMUSG00000044165	Bcl2l15	-0.887137	0.0277527	-5.01454	4.74215e-05	0.00609749	1.76943	TBvsInf_Effect
ENSMUSG00000054099	Slc25a40	0.341234	3.28534	4.8861	6.50156e-05	0.00724067	1.73809	TBvsInf_Effect
ENSMUSG00000097194	9330175E14Rik	-1	-0.900696	-5.0152	4.73446e-05	0.00609749	1.73764	TBvsInf_Effect
ENSMUSG00000080268	Brms1	-0.377349	4.28402	-4.91203	6.09991e-05	0.00698526	1.72783	TBvsInf_Effect
ENSMUSG00000029428	Stx2	0.37182	3.35882	4.88183	6.57019e-05	0.00727711	1.71666	TBvsInf_Effect
ENSMUSG00000028268	Gbp3	-1.32631	6.29753	-4.94053	5.68722e-05	0.00674119	1.71595	TBvsInf_Effect
ENSMUSG00000045795	Whamm	-0.380311	3.27312	-4.87591	6.66662e-05	0.00734379	1.71266	TBvsInf_Effect
ENSMUSG00000062488	Ifit3b	-1.04742	3.21793	-4.86522	6.84428e-05	0.00737704	1.69941	TBvsInf_Effect
ENSMUSG00000033355	Rtp4	-0.982402	2.91427	-4.86269	6.88706e-05	0.00737704	1.69694	TBvsInf_Effect
ENSMUSG00000053580	Tanc2	-0.588619	7.7968	-4.93491	5.76622e-05	0.00677634	1.69513	TBvsInf_Effect
ENSMUSG00000049090	Zadh2	0.195204	5.09652	4.90674	6.17978e-05	0.00699765	1.66227	TBvsInf_Effect
ENSMUSG00000039089	L3mbtl3	0.426594	2.62004	4.83542	7.36521e-05	0.00757794	1.66117	TBvsInf_Effect
ENSMUSG00000001774	Chordc1	0.379101	4.66743	4.88629	6.49859e-05	0.00724067	1.64087	TBvsInf_Effect
ENSMUSG00000037669	Ldah	0.283032	3.95997	4.86307	6.88054e-05	0.00737704	1.6307	TBvsInf_Effect
ENSMUSG00000026971	Itgb6	0.999279	3.46552	4.84123	7.26074e-05	0.00756574	1.62637	TBvsInf_Effect
ENSMUSG00000040829	Zmynd15	-0.558186	1.96333	-4.80103	8.01632e-05	0.0080437	1.61798	TBvsInf_Effect
ENSMUSG00000037813	D630003M21Rik	1.0446	-1.24819	5.1546	3.36517e-05	0.00521104	1.61248	TBvsInf_Effect
ENSMUSG00000067212	H2-T23	-0.4276	7.20944	-4.89178	6.41138e-05	0.00721957	1.59157	TBvsInf_Effect
ENSMUSG00000078921	Tgtp2	-1.45295	-2.57472	-5.34285	2.12659e-05	0.00418484	1.58863	TBvsInf_Effect
ENSMUSG00000082286	Pisd-ps1	-0.439638	1.01944	-4.80367	7.96433e-05	0.0080376	1.58619	TBvsInf_Effect
ENSMUSG00000018931	Natd1	0.299755	4.52793	4.86153	6.90677e-05	0.00737704	1.57947	TBvsInf_Effect
ENSMUSG00000024423	Impact	-0.347414	4.76031	-4.8634	6.8751e-05	0.00737704	1.57667	TBvsInf_Effect
ENSMUSG00000090093	Gm14399	0.855972	0.402856	4.81692	7.70867e-05	0.00789126	1.55583	TBvsInf_Effect
ENSMUSG00000047635	2810006K23Rik	0.369524	2.70791	4.78383	8.36342e-05	0.00827333	1.54282	TBvsInf_Effect
ENSMUSG00000008200	Fnbp4	-0.305996	5.46362	-4.86103	6.91518e-05	0.00737704	1.5409	TBvsInf_Effect
ENSMUSG00000049502	Dtx3l	-0.64866	2.53805	-4.78363	8.36761e-05	0.00827333	1.53523	TBvsInf_Effect
ENSMUSG00000038976	Ppp1r9b	0.407917	4.5688	4.83844	7.31077e-05	0.00756574	1.52196	TBvsInf_Effect
ENSMUSG00000017677	Wsb1	0.563012	5.59906	4.85212	7.06863e-05	0.00746219	1.51044	TBvsInf_Effect
ENSMUSG00000028496	Mllt3	0.488028	1.64296	4.74407	9.22468e-05	0.00894617	1.48864	TBvsInf_Effect
ENSMUSG00000085793	Lin52	-0.314368	4.44049	-4.81269	7.78937e-05	0.00793381	1.48574	TBvsInf_Effect
ENSMUSG00000068115	Ninl	0.340413	4.02918	4.80335	7.97058e-05	0.0080376	1.47992	TBvsInf_Effect
ENSMUSG00000060036	Rpl3	0.171305	7.27573	4.83814	7.31603e-05	0.00756574	1.46069	TBvsInf_Effect
ENSMUSG00000079481	Nhsl2	0.379708	2.75137	4.73713	9.38402e-05	0.00901444	1.42369	TBvsInf_Effect
ENSMUSG00000090215	Trim34b	-0.596802	0.280481	-4.75441	8.99245e-05	0.00876289	1.4075	TBvsInf_Effect
ENSMUSG00000025076	Casp7	-0.402261	2.71694	-4.73031	9.54304e-05	0.00908111	1.40628	TBvsInf_Effect
ENSMUSG00000029725	Ppp1r35	0.392081	3.07392	4.73748	9.37594e-05	0.00901444	1.40412	TBvsInf_Effect
ENSMUSG00000070802	Pnmal2	0.35759	2.38479	4.71033	0.000100252	0.00920143	1.38713	TBvsInf_Effect
ENSMUSG00000035314	Gdpd5	0.530893	0.88121	4.71003	0.000100326	0.00920143	1.38459	TBvsInf_Effect
ENSMUSG00000018395	Kif3a	0.269481	3.14285	4.72652	9.63264e-05	0.00908111	1.37674	TBvsInf_Effect
ENSMUSG00000067813	Xkr9	-1.16327	-1.30925	-5.14903	3.41131e-05	0.00522237	1.36903	TBvsInf_Effect
ENSMUSG00000024782	Ak3	0.213623	7.56623	4.79453	8.14568e-05	0.00813324	1.3557	TBvsInf_Effect
ENSMUSG00000050103	Agmo	-0.586998	2.29372	-4.6914	0.000105047	0.00944668	1.34678	TBvsInf_Effect
ENSMUSG00000036339	Tmem260	0.288712	3.22585	4.71326	9.95303e-05	0.00920143	1.33741	TBvsInf_Effect
ENSMUSG00000041506	Rrp9	-0.284493	3.2689	-4.70297	0.000102091	0.00932106	1.32041	TBvsInf_Effect
ENSMUSG00000042087	4933440N22Rik	-0.595453	1.30228	-4.67087	0.000110506	0.00954786	1.3185	TBvsInf_Effect
ENSMUSG00000042082	Arsb	-0.363294	5.73845	-4.76933	8.66764e-05	0.00850537	1.31762	TBvsInf_Effect
ENSMUSG00000064337	mt-Rnr1	0.792503	9.50665	4.76846	8.68623e-05	0.00850537	1.31284	TBvsInf_Effect
ENSMUSG00000006471	Ndor1	-0.455764	2.11593	-4.67016	0.000110698	0.00954786	1.31184	TBvsInf_Effect
ENSMUSG00000022678	Nde1	0.238253	3.7916	4.72675	9.62734e-05	0.00908111	1.31177	TBvsInf_Effect
ENSMUSG00000055555	4930502E18Rik	-0.953107	2.04567	-4.64598	0.000117508	0.00984201	1.26254	TBvsInf_Effect
ENSMUSG00000079003	Samd1	0.347997	4.34944	4.71817	9.83327e-05	0.0091849	1.24759	TBvsInf_Effect
ENSMUSG00000048707	Tprn	0.316539	4.88102	4.73146	9.51601e-05	0.00908111	1.24418	TBvsInf_Effect
ENSMUSG00000034422	Parp14	-0.959281	3.44658	-4.6903	0.000105331	0.00944668	1.23844	TBvsInf_Effect
ENSMUSG00000041530	Ago1	0.285136	4.7777	4.71816	9.83335e-05	0.0091849	1.22316	TBvsInf_Effect
ENSMUSG00000016206	H2-M3	-0.574213	-0.0648663	-4.67828	0.000108503	0.00954786	1.22311	TBvsInf_Effect
ENSMUSG00000005774	Rfx5	-0.413669	1.79011	-4.62621	0.000123388	0.0101253	1.21776	TBvsInf_Effect
ENSMUSG00000015224	Cyp2j9	-0.43233	4.11226	-4.68786	0.000105969	0.00946204	1.19476	TBvsInf_Effect
ENSMUSG00000029298	Gbp9	-0.861574	2.1313	-4.62269	0.000124464	0.0101691	1.19249	TBvsInf_Effect
ENSMUSG00000042115	Klhdc8a	0.479018	4.54911	4.69938	0.000102999	0.00933718	1.17725	TBvsInf_Effect
ENSMUSG00000004665	Cnn2	0.40263	3.76862	4.65077	0.000116129	0.00976687	1.1495	TBvsInf_Effect
ENSMUSG00000028344	Invs	0.265705	2.72895	4.61646	0.000126394	0.0102475	1.14817	TBvsInf_Effect
ENSMUSG00000039308	Ndst2	-0.248777	4.21608	-4.66738	0.000111463	0.00957309	1.14124	TBvsInf_Effect
ENSMUSG00000046442	Ppm1e	0.56819	0.582579	4.60913	0.000128704	0.010352	1.12791	TBvsInf_Effect
ENSMUSG00000034854	Mfsd12	0.618328	2.91863	4.61293	0.000127503	0.0102962	1.10814	TBvsInf_Effect
ENSMUSG00000027001	Dusp19	0.436533	0.754399	4.59074	0.000134686	0.0107057	1.10543	TBvsInf_Effect
ENSMUSG00000002320	Tm9sf1	-0.157566	5.39436	-4.67483	0.000109432	0.00954786	1.09673	TBvsInf_Effect
ENSMUSG00000089682	Bcl2l2	0.231336	5.48475	4.67658	0.000108958	0.00954786	1.09568	TBvsInf_Effect
ENSMUSG00000069892	9930111J21Rik2	-0.959969	-0.387624	-4.68074	0.000107847	0.0095458	1.09007	TBvsInf_Effect
ENSMUSG00000059439	Bcas3	-0.211323	4.87497	-4.66286	0.000112711	0.00963943	1.08941	TBvsInf_Effect
ENSMUSG00000034459	Ifit1	-1.10098	2.05463	-4.57642	0.000139535	0.0107568	1.08929	TBvsInf_Effect
ENSMUSG00000095600	Gm9457	1.30557	-0.900093	4.69863	0.000103189	0.00933718	1.08449	TBvsInf_Effect
ENSMUSG00000090264	Eif4ebp3	-1.11764	4.35337	-4.63465	0.000120843	0.00995674	1.07634	TBvsInf_Effect
ENSMUSG00000085213	Gm13091	-1.11842	-0.226179	-4.67064	0.00011057	0.00954786	1.05532	TBvsInf_Effect
ENSMUSG00000024079	Eif2ak2	-0.404846	3.12892	-4.58113	0.000137922	0.0107523	1.03071	TBvsInf_Effect
ENSMUSG00000025092	Hspa12a	0.309682	3.33298	4.58637	0.000136148	0.0107357	1.0292	TBvsInf_Effect
ENSMUSG00000028180	Zranb2	0.296149	4.99192	4.6423	0.000118582	0.00989114	1.02889	TBvsInf_Effect
ENSMUSG00000030674	Qprt	-0.575566	6.73897	-4.65638	0.000114529	0.00975373	1.02683	TBvsInf_Effect
ENSMUSG00000052656	Rnf103	-0.269856	5.17063	-4.64024	0.000119187	0.00990085	1.02209	TBvsInf_Effect
ENSMUSG00000030994	D7Ertd443e	0.769584	2.11933	4.53851	0.000153239	0.0112778	1.01036	TBvsInf_Effect
ENSMUSG00000047242	Taf9b	-0.256424	3.46191	-4.57904	0.000138634	0.0107568	1.00689	TBvsInf_Effect
ENSMUSG00000002550	Uck1	0.239414	5.39768	4.63827	0.000119769	0.00990854	1.00446	TBvsInf_Effect
ENSMUSG00000040274	Cdk6	0.361411	2.98063	4.56443	0.000143729	0.0109521	0.999957	TBvsInf_Effect
ENSMUSG00000021716	Srek1ip1	0.216374	4.07637	4.59785	0.000132342	0.0106025	0.988237	TBvsInf_Effect
ENSMUSG00000039804	Ncoa5	0.254222	4.06992	4.59341	0.0001338	0.0106771	0.98264	TBvsInf_Effect
ENSMUSG00000075284	Wipf1	0.564792	2.03488	4.53083	0.000156175	0.0113112	0.981465	TBvsInf_Effect
ENSMUSG00000071064	Zfp827	0.345045	3.21302	4.56515	0.000143476	0.0109521	0.973678	TBvsInf_Effect
ENSMUSG00000025154	Arhgap19	0.547593	0.0246167	4.56211	0.000144559	0.010974	0.961947	TBvsInf_Effect
ENSMUSG00000024039	Cbs	-0.314749	8.32673	-4.6212	0.000124925	0.0101691	0.940724	TBvsInf_Effect
ENSMUSG00000097820	E530011L22Rik	0.531332	0.960607	4.50018	0.000168465	0.0116539	0.930786	TBvsInf_Effect
ENSMUSG00000026656	Fcgr2b	-0.301579	4.40047	-4.57348	0.000140551	0.010791	0.923516	TBvsInf_Effect
ENSMUSG00000038181	Chpf2	-0.545536	2.6465	-4.51264	0.000163356	0.0114569	0.909684	TBvsInf_Effect
ENSMUSG00000036957	Lrfn3	0.500667	2.75447	4.51949	0.000160615	0.0113112	0.89906	TBvsInf_Effect
ENSMUSG00000037376	Trmt6	-0.307862	3.2987	-4.52705	0.000157639	0.0113112	0.889608	TBvsInf_Effect
ENSMUSG00000072640	Lyrm9	0.421782	2.79363	4.51072	0.000164134	0.0114718	0.885533	TBvsInf_Effect
ENSMUSG00000105504	Gbp5	-1.2226	0.491933	-4.48536	0.000174753	0.0118575	0.871912	TBvsInf_Effect
ENSMUSG00000068740	Celsr2	0.452012	5.63776	4.58564	0.000136394	0.0107357	0.870867	TBvsInf_Effect
ENSMUSG00000028015	Ctso	-0.209149	5.04551	-4.57631	0.000139575	0.0107568	0.867143	TBvsInf_Effect
ENSMUSG00000039492	Ccdc27	0.573268	0.959862	4.4711	0.000181023	0.0121899	0.859376	TBvsInf_Effect
ENSMUSG00000031785	Adgrg1	0.442401	7.86451	4.58487	0.000136653	0.0107357	0.85167	TBvsInf_Effect
ENSMUSG00000038712	Mindy1	0.209711	6.91158	4.58112	0.000137925	0.0107523	0.839909	TBvsInf_Effect
ENSMUSG00000022865	Cxadr	0.350796	3.71865	4.52087	0.000160065	0.0113112	0.830277	TBvsInf_Effect
ENSMUSG00000048481	Mypop	0.53618	0.860179	4.45637	0.000187734	0.012517	0.826839	TBvsInf_Effect
ENSMUSG00000024381	Bin1	0.322331	3.51004	4.50927	0.000164722	0.0114734	0.822613	TBvsInf_Effect
ENSMUSG00000046223	Plaur	-0.517176	1.30465	-4.44626	0.000192487	0.0126064	0.813684	TBvsInf_Effect
ENSMUSG00000064145	Arih2	-0.246346	5.40357	-4.55502	0.00014711	0.0110847	0.805122	TBvsInf_Effect
ENSMUSG00000045690	Wdr89	0.512347	-0.0561811	4.49669	0.000169927	0.0116787	0.798822	TBvsInf_Effect
ENSMUSG00000018909	Arrb1	0.285138	4.28732	4.52976	0.000156589	0.0113112	0.79871	TBvsInf_Effect
ENSMUSG00000025175	Fn3k	0.354388	4.81163	4.53764	0.000153568	0.0112778	0.792038	TBvsInf_Effect
ENSMUSG00000037447	Arid5a	-0.668852	0.864431	-4.44414	0.000193499	0.012611	0.787807	TBvsInf_Effect
ENSMUSG00000027424	Mgme1	0.418334	2.41601	4.45002	0.000190707	0.0126029	0.785714	TBvsInf_Effect
ENSMUSG00000020100	Slc29a3	0.25987	6.36946	4.55549	0.00014694	0.0110847	0.783727	TBvsInf_Effect
ENSMUSG00000021365	Nedd9	0.339306	5.0049	4.53934	0.000152924	0.0112778	0.778006	TBvsInf_Effect
ENSMUSG00000053483	Usp21	0.296928	4.39151	4.51922	0.00016072	0.0113112	0.774068	TBvsInf_Effect
ENSMUSG00000004356	Utp20	-0.646624	5.44704	-4.53937	0.000152911	0.0112778	0.771203	TBvsInf_Effect
ENSMUSG00000020123	Avpr1a	0.336114	3.65645	4.49202	0.000171899	0.011771	0.76919	TBvsInf_Effect
ENSMUSG00000042178	Armc5	-0.327062	3.7405	-4.48522	0.000174812	0.0118575	0.758654	TBvsInf_Effect
ENSMUSG00000014303	Glis2	0.42741	7.18988	4.54427	0.000151073	0.0112778	0.750684	TBvsInf_Effect
ENSMUSG00000033732	Sf3b3	-0.191892	5.1618	-4.52726	0.000157558	0.0113112	0.748971	TBvsInf_Effect
ENSMUSG00000027360	Hdc	-1.43073	4.19662	-4.48498	0.000174917	0.0118575	0.747324	TBvsInf_Effect
ENSMUSG00000097006	9530082P21Rik	-0.449698	0.815192	-4.4149	0.000208006	0.013182	0.738044	TBvsInf_Effect
ENSMUSG00000008999	Bmp7	0.245197	5.80988	4.52907	0.000156854	0.0113112	0.731452	TBvsInf_Effect
ENSMUSG00000037921	Ddx60	-0.952425	1.14881	-4.40791	0.000211629	0.013182	0.728464	TBvsInf_Effect
ENSMUSG00000028453	Fancg	0.508469	1.99649	4.41316	0.000208904	0.013182	0.721018	TBvsInf_Effect
ENSMUSG00000055676	Gm5069	0.466351	-0.00374736	4.4466	0.000192324	0.0126064	0.707695	TBvsInf_Effect
ENSMUSG00000031563	Wwc2	0.25847	6.43942	4.5225	0.000159423	0.0113112	0.703127	TBvsInf_Effect
ENSMUSG00000032216	Nedd4	0.18025	7.69565	4.52186	0.000159674	0.0113112	0.697361	TBvsInf_Effect
ENSMUSG00000031749	St3gal2	0.4143	3.60521	4.4581	0.000186934	0.0125049	0.684331	TBvsInf_Effect
ENSMUSG00000032436	Cmtm7	0.38917	2.50099	4.41084	0.000210104	0.013182	0.683638	TBvsInf_Effect
ENSMUSG00000030795	Fus	-0.346338	6.31327	-4.50744	0.00016547	0.011486	0.669563	TBvsInf_Effect
ENSMUSG00000024197	Plin3	0.316054	5.73916	4.49657	0.000169974	0.0116787	0.652652	TBvsInf_Effect
ENSMUSG00000005469	Prkaca	0.257704	5.17507	4.47777	0.000178063	0.0120305	0.627939	TBvsInf_Effect
ENSMUSG00000063179	Pstk	0.332686	3.38469	4.41593	0.000207475	0.013182	0.619036	TBvsInf_Effect
ENSMUSG00000057143	Trim12c	-0.385275	3.60314	-4.425	0.000202876	0.0130958	0.600476	TBvsInf_Effect
ENSMUSG00000109225	4930513N20Rik	1.34678	0.303942	4.35592	0.00024066	0.014561	0.594345	TBvsInf_Effect
ENSMUSG00000024498	Tcerg1	-0.240769	3.83572	-4.42221	0.000204279	0.0131194	0.590163	TBvsInf_Effect
ENSMUSG00000043487	Acot6	0.375811	3.24116	4.40035	0.000215622	0.013284	0.57588	TBvsInf_Effect
ENSMUSG00000030834	Abcc6	-0.570592	4.41832	-4.42806	0.000201344	0.0130385	0.572796	TBvsInf_Effect
ENSMUSG00000026220	Slc16a14	-1.38836	7.22684	-4.46718	0.000182784	0.0122677	0.570258	TBvsInf_Effect
ENSMUSG00000027514	Zbp1	-1.01412	-0.876598	-4.43597	0.000197448	0.0128272	0.565258	TBvsInf_Effect
ENSMUSG00000001525	Tubb5	0.364454	5.12702	4.45052	0.000190468	0.0126029	0.561534	TBvsInf_Effect
ENSMUSG00000057497	Fam136a	0.256735	3.75032	4.40674	0.000212245	0.013182	0.559597	TBvsInf_Effect
ENSMUSG00000027540	Ptpn1	-0.706697	6.044	-4.44964	0.000190887	0.0126029	0.537564	TBvsInf_Effect
ENSMUSG00000054893	Zfp667	0.451117	0.881934	4.32008	0.000262958	0.015449	0.528407	TBvsInf_Effect
ENSMUSG00000005566	Trim28	0.189615	6.37693	4.44559	0.000192807	0.0126064	0.518718	TBvsInf_Effect
ENSMUSG00000046806	Cyren	-0.560485	1.47189	-4.31384	0.000267049	0.0154652	0.517724	TBvsInf_Effect
ENSMUSG00000041975	Mettl8	0.27355	2.883	4.35091	0.000243659	0.0146986	0.50974	TBvsInf_Effect
ENSMUSG00000037643	Prkci	0.264189	4.35725	4.41012	0.000210475	0.013182	0.50743	TBvsInf_Effect
ENSMUSG00000097616	1110019D14Rik	0.51506	1.22805	4.30658	0.000271887	0.0155675	0.501755	TBvsInf_Effect
ENSMUSG00000026473	Glul	-0.901303	11.0213	-4.40852	0.000211313	0.013182	0.46066	TBvsInf_Effect
ENSMUSG00000078234	Klhdc7a	0.574751	6.31307	4.4217	0.000204535	0.0131194	0.46029	TBvsInf_Effect
ENSMUSG00000030869	Ndufab1	0.211503	5.44276	4.40952	0.000210793	0.013182	0.455404	TBvsInf_Effect
ENSMUSG00000038102	Trappc11	-0.195438	5.09317	-4.40433	0.000213513	0.0131942	0.455274	TBvsInf_Effect
ENSMUSG00000018583	G3bp1	0.219381	5.67049	4.40733	0.000211936	0.013182	0.442006	TBvsInf_Effect
ENSMUSG00000042363	Lgalsl	0.320413	3.26921	4.34066	0.000249917	0.0149427	0.429615	TBvsInf_Effect
ENSMUSG00000040841	Six5	0.456402	2.79384	4.30859	0.000270537	0.0155472	0.416884	TBvsInf_Effect
ENSMUSG00000030972	Acsm5	-0.330887	7.26196	-4.40594	0.000212665	0.013182	0.416771	TBvsInf_Effect
ENSMUSG00000019814	Ltv1	-0.328644	3.735	-4.34144	0.000249434	0.0149427	0.414077	TBvsInf_Effect
ENSMUSG00000052534	Pbx1	0.28213	4.79786	4.37649	0.000228728	0.0140063	0.400213	TBvsInf_Effect
ENSMUSG00000097515	1700040D17Rik	1.00209	-2.88158	5.01624	4.7224e-05	0.00609749	0.388025	TBvsInf_Effect
ENSMUSG00000031207	Msn	-0.271014	6.57645	-4.3867	0.000223023	0.0136984	0.375505	TBvsInf_Effect
ENSMUSG00000021938	Pspc1	-0.386623	3.01536	-4.29006	0.000283218	0.0159904	0.3636	TBvsInf_Effect
ENSMUSG00000048772	Tmem53	0.400279	3.63505	4.32715	0.000258404	0.01527	0.363169	TBvsInf_Effect
ENSMUSG00000021120	Pigh	0.347625	2.07534	4.25838	0.000306287	0.0167788	0.361154	TBvsInf_Effect
ENSMUSG00000098708	Gm27252	-0.825324	2.95125	-4.28315	0.000288096	0.0161261	0.357231	TBvsInf_Effect
ENSMUSG00000017639	Rab11fip4	0.504522	5.41142	4.36896	0.000233026	0.0141838	0.351622	TBvsInf_Effect
ENSMUSG00000078648	Gm17546	0.642353	-0.190174	4.29493	0.000279826	0.015843	0.343334	TBvsInf_Effect
ENSMUSG00000028197	Col24a1	-0.751913	0.969112	-4.23781	0.000322261	0.0171893	0.331551	TBvsInf_Effect
ENSMUSG00000109093	Gm19950	-0.303822	7.25763	-4.36918	0.000232901	0.0141838	0.327739	TBvsInf_Effect
ENSMUSG00000035769	Xylb	-0.217096	8.39919	-4.3644	0.000235668	0.0143017	0.320532	TBvsInf_Effect
ENSMUSG00000034829	Nxnl1	0.510803	0.829352	4.22697	0.000331006	0.0174264	0.319765	TBvsInf_Effect
ENSMUSG00000038895	Zfp653	-0.272873	3.40016	-4.28104	0.0002896	0.0161261	0.298638	TBvsInf_Effect
ENSMUSG00000028878	Fam76a	-0.225674	4.92931	-4.33365	0.000254286	0.0151147	0.295481	TBvsInf_Effect
ENSMUSG00000004880	Lbr	-0.294845	3.03946	-4.26031	0.000304828	0.016744	0.288784	TBvsInf_Effect
ENSMUSG00000025209	Twnk	0.398604	3.78197	4.2966	0.000278673	0.0158219	0.287227	TBvsInf_Effect
ENSMUSG00000051498	Tlr6	-0.525209	0.0723835	-4.23809	0.000322036	0.0171893	0.285032	TBvsInf_Effect
ENSMUSG00000000869	Il4	0.63006	0.0548299	4.24419	0.000317218	0.0171458	0.279882	TBvsInf_Effect
ENSMUSG00000004451	Ralb	0.276614	4.55835	4.31803	0.000264294	0.0154652	0.27683	TBvsInf_Effect
ENSMUSG00000029913	Prdm5	-0.843875	5.51195	-4.33006	0.000256549	0.0152046	0.273922	TBvsInf_Effect
ENSMUSG00000032680	6820408C15Rik	0.660794	-0.3312	4.2557	0.00030832	0.016818	0.270985	TBvsInf_Effect
ENSMUSG00000038506	Dcun1d2	0.418679	3.9023	4.28865	0.000284204	0.0160015	0.263295	TBvsInf_Effect
ENSMUSG00000036687	Tmem184a	0.269043	4.30391	4.3049	0.000273014	0.0155879	0.259288	TBvsInf_Effect
ENSMUSG00000021203	Otub2	0.491642	0.976261	4.19475	0.000358439	0.0183002	0.25227	TBvsInf_Effect
ENSMUSG00000021177	Tdp1	0.354373	1.91085	4.20227	0.000351836	0.0180541	0.24502	TBvsInf_Effect
ENSMUSG00000029765	Plxna4	-0.665294	0.973682	-4.19234	0.000360582	0.0183174	0.234806	TBvsInf_Effect
ENSMUSG00000057894	Zfp329	0.460248	2.26037	4.21135	0.000344038	0.0178346	0.232623	TBvsInf_Effect
ENSMUSG00000036864	Proser3	0.430389	1.75706	4.18723	0.000365155	0.018465	0.21542	TBvsInf_Effect
ENSMUSG00000026643	Nmt2	0.217982	3.48133	4.2512	0.000311772	0.0168965	0.20951	TBvsInf_Effect
ENSMUSG00000062190	Lancl2	-0.311196	3.16285	-4.22731	0.000330729	0.0174264	0.205443	TBvsInf_Effect
ENSMUSG00000028976	Slc2a5	-0.669597	6.5263	-4.31501	0.000266278	0.0154652	0.203311	TBvsInf_Effect
ENSMUSG00000025558	Dock9	-0.321729	6.20901	-4.31087	0.000269019	0.0155349	0.20237	TBvsInf_Effect
ENSMUSG00000053604	Rpia	0.377222	4.26536	4.27587	0.000293331	0.0162004	0.201021	TBvsInf_Effect
ENSMUSG00000090942	F830016B08Rik	-1.52515	-2.96726	-4.65297	0.000115499	0.00975615	0.198643	TBvsInf_Effect
ENSMUSG00000028152	Tspan5	0.223409	3.25624	4.22572	0.000332032	0.0174351	0.190642	TBvsInf_Effect
ENSMUSG00000023755	Rhebl1	-0.38553	2.75381	-4.20487	0.000349589	0.0179843	0.189741	TBvsInf_Effect
ENSMUSG00000031960	Aars	-0.258485	5.67522	-4.29971	0.00027654	0.0157449	0.183749	TBvsInf_Effect
ENSMUSG00000037003	Tns2	-0.358471	7.06452	-4.30825	0.000270767	0.0155472	0.181411	TBvsInf_Effect
ENSMUSG00000032420	Nt5e	0.397877	4.84154	4.28578	0.000286233	0.0160711	0.179753	TBvsInf_Effect
ENSMUSG00000045464	2810002D19Rik	0.56866	1.22154	4.16138	0.000389233	0.0190564	0.177174	TBvsInf_Effect
ENSMUSG00000087151	Gm14022	0.880498	-1.89336	4.53164	0.000155862	0.0113112	0.175697	TBvsInf_Effect
ENSMUSG00000037594	Clba1	0.426952	3.29051	4.22252	0.000334666	0.017528	0.168721	TBvsInf_Effect
ENSMUSG00000029312	Klhl8	0.350466	1.99667	4.16507	0.000385704	0.0189753	0.149156	TBvsInf_Effect
ENSMUSG00000035958	Tdp2	0.264095	3.87336	4.23986	0.000320629	0.0171893	0.145105	TBvsInf_Effect
ENSMUSG00000010529	Gm266	0.538956	0.836455	4.14631	0.000403988	0.0193673	0.144609	TBvsInf_Effect
ENSMUSG00000039901	Armh3	-0.246188	3.98011	-4.2402	0.000320363	0.0171893	0.142371	TBvsInf_Effect
ENSMUSG00000108452	4930413G21Rik	-0.425868	0.612891	-4.14894	0.000401378	0.0193673	0.137105	TBvsInf_Effect
ENSMUSG00000021565	Slc6a19	-0.507095	10.6359	-4.27684	0.000292629	0.0162004	0.136175	TBvsInf_Effect
ENSMUSG00000028136	Snx27	0.16017	5.57618	4.27843	0.000291475	0.0161861	0.133624	TBvsInf_Effect
ENSMUSG00000026088	Mitd1	-0.349338	2.40246	-4.16676	0.000384098	0.0189423	0.123724	TBvsInf_Effect
ENSMUSG00000036834	Plch1	0.497793	1.45186	4.13864	0.000411711	0.0194976	0.112619	TBvsInf_Effect
ENSMUSG00000005362	Crbn	-0.220776	4.24746	-4.23874	0.000321518	0.0171893	0.110772	TBvsInf_Effect
ENSMUSG00000029328	Hnrnpdl	-0.202518	5.56972	-4.26658	0.000300139	0.0165313	0.106138	TBvsInf_Effect
ENSMUSG00000031864	Ints10	0.229777	4.29212	4.23473	0.000324722	0.017275	0.100954	TBvsInf_Effect
ENSMUSG00000039217	Il18	-0.590051	-0.583013	-4.20895	0.00034608	0.0178946	0.0958546	TBvsInf_Effect
ENSMUSG00000002996	Hbp1	-0.318871	4.16087	-4.22739	0.000330668	0.0174264	0.0947209	TBvsInf_Effect
ENSMUSG00000048497	Mmgt2	0.341671	3.10814	4.18605	0.00036622	0.018465	0.0896248	TBvsInf_Effect
ENSMUSG00000017723	Wfdc2	0.308446	7.65252	4.25525	0.000308663	0.016818	0.054201	TBvsInf_Effect
ENSMUSG00000116274	Gm18724	1.54727	-2.46682	4.65289	0.00011552	0.00975615	0.0493038	TBvsInf_Effect
ENSMUSG00000033987	Dnah17	-0.609516	0.489963	-4.11332	0.000438272	0.0201436	0.0482637	TBvsInf_Effect
ENSMUSG00000015846	Rxra	-0.408775	7.24567	-4.25232	0.000310909	0.016895	0.0461906	TBvsInf_Effect
ENSMUSG00000036845	Lin37	0.246319	2.83728	4.15059	0.000399741	0.0193374	0.037885	TBvsInf_Effect
ENSMUSG00000029254	Stap1	-0.412383	2.82807	-4.13976	0.000410581	0.0194896	0.0371566	TBvsInf_Effect
ENSMUSG00000099681	1700052K11Rik	-0.318107	2.77233	-4.14138	0.00040894	0.0194573	0.0334829	TBvsInf_Effect
ENSMUSG00000045751	Mms22l	-0.676743	0.393404	-4.11531	0.000436125	0.0200905	0.032788	TBvsInf_Effect
ENSMUSG00000004187	Kifc2	0.294652	3.73334	4.18703	0.000365343	0.018465	0.0315154	TBvsInf_Effect
ENSMUSG00000027185	Nat10	-0.343582	3.42777	-4.16698	0.000383888	0.0189423	0.030026	TBvsInf_Effect
ENSMUSG00000027843	Ptpn22	-1.02042	3.89959	-4.16338	0.000387315	0.0190085	0.0186298	TBvsInf_Effect
ENSMUSG00000038685	Rtel1	-0.285599	3.03944	-4.14422	0.00040608	0.0193673	0.0179113	TBvsInf_Effect
ENSMUSG00000104040	Gm37563	-1.8877	-1.1824	-4.68073	0.000107849	0.0095458	0.0178915	TBvsInf_Effect
ENSMUSG00000018076	Med13l	-0.428532	4.31886	-4.19884	0.000354836	0.018162	0.0122686	TBvsInf_Effect
ENSMUSG00000097124	A530020G20Rik	0.640812	-1.21274	4.21794	0.000338482	0.0176299	0.00736721	TBvsInf_Effect
ENSMUSG00000025498	Irf7	-0.77332	5.50228	-4.23074	0.000327938	0.0174005	0.00624502	TBvsInf_Effect
ENSMUSG00000001569	Nom1	-0.245861	4.27812	-4.19348	0.000359565	0.0183116	0.002987	TBvsInf_Effect
ENSMUSG00000066406	Akap13	-0.326144	5.30149	-4.2187	0.00033784	0.0176299	0.00272162	TBvsInf_Effect
ENSMUSG00000041845	Rhod	0.440527	3.42324	4.15927	0.000391271	0.0191101	-0.0111333	TBvsInf_Effect
ENSMUSG00000039982	Dtx4	0.509999	2.99954	4.14507	0.00040523	0.0193673	-0.0122444	TBvsInf_Effect
ENSMUSG00000030030	1700003E16Rik	0.358088	1.46917	4.07891	0.000477112	0.0214902	-0.0159442	TBvsInf_Effect
ENSMUSG00000083708	Gm13123	1.15731	-2.76426	4.84675	7.16265e-05	0.00752227	-0.0163534	TBvsInf_Effect
ENSMUSG00000037905	Bri3bp	0.336663	3.70452	4.15775	0.00039274	0.0191357	-0.0310499	TBvsInf_Effect
ENSMUSG00000070717	Gm10300	-0.745209	-0.649631	-4.17392	0.000377368	0.0188396	-0.0360259	TBvsInf_Effect
ENSMUSG00000020733	Slc9a3r1	-0.231023	7.85897	-4.21705	0.000339221	0.0176299	-0.0377267	TBvsInf_Effect
ENSMUSG00000026303	Mlph	0.465171	2.68706	4.11546	0.000435957	0.0200905	-0.0388533	TBvsInf_Effect
ENSMUSG00000026589	Sec16b	-0.624754	-0.868848	-4.17153	0.000379595	0.0189042	-0.0539678	TBvsInf_Effect
ENSMUSG00000022957	Itsn1	0.328436	4.55927	4.17895	0.000372704	0.0186623	-0.059265	TBvsInf_Effect
ENSMUSG00000017314	Mpp2	0.425224	1.9617	4.07072	0.000486851	0.0218318	-0.0593974	TBvsInf_Effect
ENSMUSG00000038633	Degs1	-0.216525	7.40624	-4.2053	0.000349214	0.0179843	-0.0672689	TBvsInf_Effect
ENSMUSG00000036712	Cyld	-0.324411	4.86109	-4.17874	0.000372897	0.0186623	-0.0706531	TBvsInf_Effect
ENSMUSG00000045314	Sowahb	0.340573	4.21726	4.16773	0.000383179	0.0189423	-0.074644	TBvsInf_Effect
ENSMUSG00000042215	Bag2	0.522811	2.44041	4.08964	0.000464646	0.0211164	-0.0754213	TBvsInf_Effect
ENSMUSG00000038002	Cramp1l	-0.342524	3.89833	-4.13739	0.000412992	0.0195127	-0.0869133	TBvsInf_Effect
ENSMUSG00000005374	Tbl2	0.234794	4.01377	4.15181	0.000398542	0.0193374	-0.0897597	TBvsInf_Effect
ENSMUSG00000041827	Oasl1	-1.15547	-0.0554995	-4.06161	0.000497908	0.0222497	-0.0911646	TBvsInf_Effect
ENSMUSG00000036459	Wtip	0.281804	3.65124	4.12893	0.000421703	0.0197735	-0.102716	TBvsInf_Effect
ENSMUSG00000030428	Ttyh1	0.406516	1.26353	4.03573	0.000530723	0.0228096	-0.105568	TBvsInf_Effect
ENSMUSG00000063388	BC023105	-0.783258	0.205304	-4.03429	0.000532601	0.0228096	-0.10598	TBvsInf_Effect
ENSMUSG00000026535	Ifi202b	-0.808862	-1.67467	-4.34171	0.000249269	0.0149427	-0.107291	TBvsInf_Effect
ENSMUSG00000020873	Slc35b1	-0.21924	5.12919	-4.16895	0.000382025	0.0189423	-0.109145	TBvsInf_Effect
ENSMUSG00000051721	Wdcp	0.38919	2.27521	4.06124	0.000498365	0.0222497	-0.113621	TBvsInf_Effect
ENSMUSG00000026255	Efhd1	0.256346	7.87969	4.18392	0.000368154	0.0185164	-0.116645	TBvsInf_Effect
ENSMUSG00000044156	Hepacam2	-0.284061	4.41962	-4.14421	0.000406092	0.0193673	-0.11682	TBvsInf_Effect
ENSMUSG00000058258	Idi1	-0.407815	2.10353	-4.03575	0.000530688	0.0228096	-0.129051	TBvsInf_Effect
ENSMUSG00000034265	Zdhhc14	-0.400249	1.74764	-4.02679	0.000542548	0.0230543	-0.138461	TBvsInf_Effect
ENSMUSG00000086606	Gm13205	1.09844	-3.28484	4.85565	7.00741e-05	0.00743629	-0.145877	TBvsInf_Effect
ENSMUSG00000112745	Gm48025	1.72498	-0.931342	4.15105	0.000399286	0.0193374	-0.14825	TBvsInf_Effect
ENSMUSG00000050855	Zfp940	0.464872	0.42338	4.01565	0.000557649	0.0234436	-0.149046	TBvsInf_Effect
ENSMUSG00000045932	Ifit2	-0.501471	3.07908	-4.08038	0.00047538	0.0214598	-0.153765	TBvsInf_Effect
ENSMUSG00000020429	Igfbp1	-1.32946	6.00911	-4.14794	0.000402366	0.0193673	-0.170001	TBvsInf_Effect
ENSMUSG00000050002	Idnk	-0.309408	4.13804	-4.11963	0.000431493	0.0200595	-0.17392	TBvsInf_Effect
ENSMUSG00000117546	AC154542.1	0.716395	0.246768	4.01229	0.000562287	0.0234531	-0.174526	TBvsInf_Effect
ENSMUSG00000050064	Zfp697	0.408335	4.45377	4.12724	0.000423471	0.0197773	-0.176735	TBvsInf_Effect
ENSMUSG00000019876	Pkib	-0.549603	-0.127869	-4.04074	0.000524199	0.0228096	-0.183555	TBvsInf_Effect
ENSMUSG00000114859	Gm47735	-1.13081	-1.61014	-4.33472	0.000253609	0.0151147	-0.18774	TBvsInf_Effect
ENSMUSG00000038668	Lpar1	-0.449483	0.898501	-3.99047	0.00059333	0.0241316	-0.201441	TBvsInf_Effect
ENSMUSG00000035105	Egln3	0.491768	1.64435	4.0029	0.000575442	0.0237066	-0.208297	TBvsInf_Effect
ENSMUSG00000020774	Aspa	-0.370037	5.40896	-4.12825	0.000422415	0.0197735	-0.215468	TBvsInf_Effect
ENSMUSG00000064065	Ipcef1	0.30313	3.16729	4.05531	0.000505702	0.0224331	-0.223671	TBvsInf_Effect
ENSMUSG00000022885	St6gal1	0.211018	3.18689	4.05223	0.000509557	0.0225015	-0.227451	TBvsInf_Effect
ENSMUSG00000003458	Ncstn	-0.18253	6.06496	-4.13159	0.000418942	0.0197019	-0.230909	TBvsInf_Effect
ENSMUSG00000038072	Galnt11	-0.288233	8.26698	-4.13476	0.000415681	0.0195941	-0.233792	TBvsInf_Effect
ENSMUSG00000034329	Brip1	-0.587454	0.673585	-3.97527	0.000615972	0.024577	-0.240405	TBvsInf_Effect
ENSMUSG00000048489	Depp1	-1.23247	6.0002	-4.11686	0.000434456	0.0200905	-0.252728	TBvsInf_Effect
ENSMUSG00000113581	Dio3os	0.564885	2.73368	4.03456	0.000532245	0.0228096	-0.257644	TBvsInf_Effect
ENSMUSG00000061039	Olfr920	-0.516938	0.757728	-3.96177	0.000636792	0.0249788	-0.261898	TBvsInf_Effect
ENSMUSG00000026669	Mcm10	-0.923445	-0.336337	-4.03207	0.000535525	0.0228517	-0.262202	TBvsInf_Effect
ENSMUSG00000104606	Gm43409	-0.831058	1.29	-3.96197	0.000636471	0.0249788	-0.264896	TBvsInf_Effect
ENSMUSG00000037458	Azin1	-0.287085	5.07869	-4.09986	0.000453074	0.0206832	-0.267178	TBvsInf_Effect
ENSMUSG00000031134	Rbmx	0.288036	5.9777	4.11579	0.000435604	0.0200905	-0.26939	TBvsInf_Effect
ENSMUSG00000056643	Chst13	0.892507	-2.25728	4.3141	0.000266878	0.0154652	-0.273639	TBvsInf_Effect
ENSMUSG00000030168	Adipor2	0.203364	5.96303	4.11138	0.000440379	0.0201947	-0.278651	TBvsInf_Effect
ENSMUSG00000026896	Ifih1	-0.465575	3.27371	-4.03448	0.000532354	0.0228096	-0.287082	TBvsInf_Effect
ENSMUSG00000003070	Efna2	1.02534	-2.87813	4.53979	0.000152755	0.0112778	-0.291135	TBvsInf_Effect
ENSMUSG00000050931	Sgms2	-0.479361	3.17674	-4.01427	0.000559542	0.0234436	-0.293257	TBvsInf_Effect
ENSMUSG00000111620	Gm31848	1.11937	0.381787	3.94859	0.000657783	0.0249788	-0.295907	TBvsInf_Effect
ENSMUSG00000031520	Vegfc	0.475556	1.32821	3.95265	0.000651244	0.0249788	-0.297195	TBvsInf_Effect
ENSMUSG00000074277	Phldb3	0.319733	1.75612	3.96363	0.000633873	0.0249788	-0.302941	TBvsInf_Effect
ENSMUSG00000061666	Gdpd1	0.465656	0.685442	3.94256	0.000667618	0.0249788	-0.303862	TBvsInf_Effect
ENSMUSG00000060862	Zbtb40	0.55662	3.2215	4.01224	0.000562346	0.0234531	-0.317786	TBvsInf_Effect
ENSMUSG00000047878	A4galt	0.492562	3.0552	4.01705	0.000555721	0.0234177	-0.317906	TBvsInf_Effect
ENSMUSG00000024277	Mapre2	0.193222	6.03328	4.09486	0.000458694	0.0208927	-0.319241	TBvsInf_Effect
ENSMUSG00000116643	AC166995.1	0.660407	3.82452	4.03367	0.000533414	0.0228096	-0.323176	TBvsInf_Effect
ENSMUSG00000041645	Ddx24	-0.239613	5.4201	-4.08493	0.000470072	0.0212676	-0.324075	TBvsInf_Effect
ENSMUSG00000097360	9430065F17Rik	0.869186	-2.51503	4.32525	0.000259619	0.0152971	-0.335268	TBvsInf_Effect
ENSMUSG00000055296	Tmem245	0.304104	5.9247	4.08832	0.000466163	0.021138	-0.335329	TBvsInf_Effect
ENSMUSG00000019718	L3hypdh	0.349825	5.23454	4.07396	0.000482968	0.0217057	-0.345197	TBvsInf_Effect
ENSMUSG00000082100	Glns-ps1	-1.10114	0.0721969	-3.95877	0.000641499	0.0249788	-0.3471	TBvsInf_Effect
ENSMUSG00000012076	Brms1l	0.282249	4.15921	4.04347	0.000520681	0.0227488	-0.348216	TBvsInf_Effect
ENSMUSG00000032380	Dapk2	0.494888	2.31555	3.95552	0.00064665	0.0249788	-0.354515	TBvsInf_Effect
ENSMUSG00000030555	Ttc23	0.291371	2.76788	3.97896	0.000610396	0.024577	-0.3571	TBvsInf_Effect
ENSMUSG00000025574	Tk1	-0.387463	4.46298	-4.04467	0.000519148	0.0227488	-0.360314	TBvsInf_Effect
ENSMUSG00000003644	Rps6ka1	0.345239	4.74399	4.05881	0.000501365	0.0223344	-0.360616	TBvsInf_Effect
ENSMUSG00000039449	Prpf18	-0.236521	4.72806	-4.05435	0.0005069	0.0224331	-0.361529	TBvsInf_Effect
ENSMUSG00000020641	Rsad2	-0.63954	2.62547	-3.95403	0.000649039	0.0249788	-0.391791	TBvsInf_Effect
ENSMUSG00000064341	mt-Nd1	0.379402	13.7236	4.01977	0.000552015	0.0233316	-0.404798	TBvsInf_Effect
ENSMUSG00000030107	Usp18	-0.774395	0.319221	-3.89885	0.000743378	0.0265741	-0.407668	TBvsInf_Effect
ENSMUSG00000035936	Aldh5a1	0.18337	4.54368	4.02837	0.000540438	0.0230129	-0.412407	TBvsInf_Effect
ENSMUSG00000047003	Zfp41	0.438899	1.24654	3.89727	0.000746267	0.0266304	-0.414501	TBvsInf_Effect
ENSMUSG00000005198	Polr2a	-0.282239	6.18692	-4.05447	0.00050675	0.0224331	-0.417511	TBvsInf_Effect
ENSMUSG00000016757	Ttll12	0.30371	2.68156	3.94453	0.000664379	0.0249788	-0.418199	TBvsInf_Effect
ENSMUSG00000020961	Ston2	0.322324	3.40439	3.97571	0.000615295	0.024577	-0.419736	TBvsInf_Effect
ENSMUSG00000046312	AI464131	0.324364	4.81431	4.03459	0.000532214	0.0228096	-0.422553	TBvsInf_Effect
ENSMUSG00000034308	Sdr42e1	-0.343256	0.976015	-3.88711	0.000765145	0.026818	-0.425187	TBvsInf_Effect
ENSMUSG00000021234	Fam161b	0.547589	0.752143	3.88671	0.0007659	0.026818	-0.425356	TBvsInf_Effect
ENSMUSG00000073490	Ifi207	-0.812892	-0.587797	-3.9647	0.000632205	0.0249788	-0.425646	TBvsInf_Effect
ENSMUSG00000050846	Zfp623	0.233873	3.78111	3.99529	0.000586338	0.0239607	-0.432476	TBvsInf_Effect
ENSMUSG00000023030	Slc11a2	0.411425	5.91722	4.04747	0.000515576	0.0226686	-0.434217	TBvsInf_Effect
ENSMUSG00000038365	Fbxo25	0.256835	3.90568	3.99615	0.000585098	0.0239583	-0.435629	TBvsInf_Effect
ENSMUSG00000035929	H2-Q4	-0.434603	4.9753	-4.03845	0.000527168	0.0228096	-0.437081	TBvsInf_Effect
ENSMUSG00000031647	Mfap3l	0.230907	5.76072	4.04341	0.000520767	0.0227488	-0.437455	TBvsInf_Effect
ENSMUSG00000078612	Fyb2	-0.942712	4.74348	-4.01939	0.000552527	0.0233316	-0.439474	TBvsInf_Effect
ENSMUSG00000062328	Rpl17	0.208123	7.59643	4.04797	0.000514935	0.0226686	-0.444393	TBvsInf_Effect
ENSMUSG00000028521	Slc35d1	-0.244881	6.03654	-4.03995	0.000525225	0.0228096	-0.44875	TBvsInf_Effect
ENSMUSG00000040543	Pitpnm3	0.355157	2.59977	3.93667	0.000677364	0.0251456	-0.45048	TBvsInf_Effect
ENSMUSG00000018678	Sp2	-0.45413	3.19765	-3.94821	0.000658393	0.0249788	-0.45586	TBvsInf_Effect
ENSMUSG00000022965	Ifngr2	0.306839	2.97259	3.94147	0.000669403	0.0249788	-0.462062	TBvsInf_Effect
ENSMUSG00000054400	Cklf	0.567479	-0.975296	3.96619	0.000629888	0.0249359	-0.466854	TBvsInf_Effect
ENSMUSG00000002731	Prkra	0.248483	3.7213	3.97138	0.000621895	0.0247646	-0.468664	TBvsInf_Effect
ENSMUSG00000024457	Trim26	-0.20645	4.76958	-4.00738	0.000569128	0.0236387	-0.480946	TBvsInf_Effect
ENSMUSG00000026466	Tor1aip1	-0.281834	6.15089	-4.0253	0.000544541	0.0230906	-0.486925	TBvsInf_Effect
ENSMUSG00000094910	D430019H16Rik	0.472773	1.49283	3.86541	0.000807028	0.0273083	-0.493103	TBvsInf_Effect
ENSMUSG00000097303	3110083C13Rik	0.84604	-0.307058	3.88407	0.000770872	0.026818	-0.493499	TBvsInf_Effect
ENSMUSG00000022089	Bin3	-0.195261	4.08974	-3.97651	0.000614094	0.024577	-0.494266	TBvsInf_Effect
ENSMUSG00000032579	Hemk1	0.277724	4.04956	3.97726	0.000612961	0.024577	-0.495609	TBvsInf_Effect
ENSMUSG00000031762	Mt2	-1.32389	-1.6068	-4.1201	0.000431002	0.0200595	-0.497647	TBvsInf_Effect
ENSMUSG00000002393	Nr2f6	0.290162	4.87041	4.00108	0.000578034	0.023765	-0.501002	TBvsInf_Effect
ENSMUSG00000057069	Ero1lb	0.227421	3.35114	3.94361	0.000665894	0.0249788	-0.50648	TBvsInf_Effect
ENSMUSG00000034159	2310007B03Rik	0.60888	3.4887	3.94706	0.00066026	0.0249788	-0.508226	TBvsInf_Effect
ENSMUSG00000042284	Itga1	0.217543	5.94016	4.01408	0.000559805	0.0234436	-0.508987	TBvsInf_Effect
ENSMUSG00000027933	Ints3	0.244281	4.67231	3.98853	0.000596184	0.0241681	-0.516449	TBvsInf_Effect
ENSMUSG00000110185	Igip	0.462077	4.1498	3.96942	0.000624911	0.0248359	-0.520341	TBvsInf_Effect
ENSMUSG00000050288	Fzd2	0.408701	1.84179	3.86644	0.000804994	0.0273083	-0.522465	TBvsInf_Effect
ENSMUSG00000032401	Lctl	-0.598189	-0.191084	-3.91292	0.000718115	0.0259456	-0.52591	TBvsInf_Effect
ENSMUSG00000028278	Rragd	0.319579	5.93751	4.00633	0.000570605	0.0236515	-0.53013	TBvsInf_Effect
ENSMUSG00000041248	Kcnj1	0.326455	8.08645	4.00901	0.000566846	0.0235922	-0.535026	TBvsInf_Effect
ENSMUSG00000050592	Fam78a	1.17802	-0.269189	3.85469	0.000828572	0.0277134	-0.536751	TBvsInf_Effect
ENSMUSG00000039233	Tbce	-0.223644	3.96163	-3.95233	0.000651746	0.0249788	-0.537712	TBvsInf_Effect
ENSMUSG00000028466	Creb3	-0.180563	4.90101	-3.98594	0.000599996	0.0242741	-0.537996	TBvsInf_Effect
ENSMUSG00000051373	Plpp7	0.640268	-0.283975	3.85664	0.000824602	0.0276262	-0.539504	TBvsInf_Effect
ENSMUSG00000049482	Ctu2	-0.333011	3.29116	-3.91628	0.0007122	0.0258702	-0.541235	TBvsInf_Effect
ENSMUSG00000115750	Gm49282	-1.00909	0.610444	-3.84114	0.000856586	0.0280487	-0.541463	TBvsInf_Effect
ENSMUSG00000029469	Ift81	0.227835	3.18761	3.91679	0.000711313	0.0258702	-0.545411	TBvsInf_Effect
ENSMUSG00000041782	Lad1	0.302061	6.67829	4.00486	0.000572667	0.0236886	-0.545743	TBvsInf_Effect
ENSMUSG00000041375	Ccdc9	-0.300058	3.86978	-3.94566	0.000662542	0.0249788	-0.545855	TBvsInf_Effect
ENSMUSG00000020937	Plcd3	0.360468	2.44623	3.88504	0.000769052	0.026818	-0.54701	TBvsInf_Effect
ENSMUSG00000042514	Klhl14	0.444293	2.00106	3.86102	0.000815792	0.0274852	-0.548256	TBvsInf_Effect
ENSMUSG00000039501	Znfx1	-0.290201	5.40336	-3.99152	0.000591806	0.0241316	-0.548737	TBvsInf_Effect
ENSMUSG00000099655	2310034G01Rik	0.611564	-0.53041	3.87968	0.000779232	0.0269067	-0.548946	TBvsInf_Effect
ENSMUSG00000045287	Rtn4rl1	0.497173	2.64676	3.89094	0.000757971	0.0267744	-0.549177	TBvsInf_Effect
ENSMUSG00000028184	Adgrl2	0.253422	3.78279	3.94244	0.000667819	0.0249788	-0.550375	TBvsInf_Effect
ENSMUSG00000026858	Miga2	0.389025	4.4782	3.96674	0.000629046	0.0249359	-0.555863	TBvsInf_Effect
ENSMUSG00000040875	Osbpl10	-0.353729	2.65677	-3.8842	0.000770641	0.026818	-0.55936	TBvsInf_Effect
ENSMUSG00000032477	Cdc25a	0.255931	3.00282	3.91181	0.000720066	0.0259659	-0.559461	TBvsInf_Effect
ENSMUSG00000023345	Poc1a	-0.43434	2.48712	-3.8678	0.000802309	0.0273083	-0.564107	TBvsInf_Effect
ENSMUSG00000051007	Gatd1	0.262663	3.94547	3.94389	0.000665425	0.0249788	-0.57005	TBvsInf_Effect
ENSMUSG00000058163	Gm5431	-1.61347	-1.43326	-3.97828	0.000611426	0.024577	-0.573553	TBvsInf_Effect
ENSMUSG00000028454	Pigo	-0.214575	4.84439	-3.95808	0.000642588	0.0249788	-0.594713	TBvsInf_Effect
ENSMUSG00000026077	Npas2	1.03696	-1.08984	3.89084	0.000758157	0.0267744	-0.595077	TBvsInf_Effect
ENSMUSG00000015944	Castor2	-0.430091	6.94994	-3.98288	0.000604535	0.024409	-0.597473	TBvsInf_Effect
ENSMUSG00000020564	Atxn7l1	-0.241339	2.76694	-3.86934	0.000799287	0.0273083	-0.600976	TBvsInf_Effect
ENSMUSG00000007950	Abhd8	0.258066	4.00945	3.92903	0.000690205	0.0254823	-0.603803	TBvsInf_Effect
ENSMUSG00000020435	Osbp2	-0.45544	2.72931	-3.8685	0.000800927	0.0273083	-0.604977	TBvsInf_Effect
ENSMUSG00000004043	Stat5a	0.263036	3.11628	3.88381	0.000771371	0.026818	-0.609237	TBvsInf_Effect
ENSMUSG00000061411	Nol4l	0.455838	4.20769	3.94207	0.000668417	0.0249788	-0.609297	TBvsInf_Effect
ENSMUSG00000030268	Bcat1	-0.766785	1.16082	-3.80123	0.000944674	0.0295488	-0.611615	TBvsInf_Effect
ENSMUSG00000048349	Pou4f1	-2.00676	-3.6596	-5.2939	2.39554e-05	0.00439568	-0.612498	TBvsInf_Effect
ENSMUSG00000035459	Stab2	-0.588422	2.85083	-3.84415	0.000850274	0.0279602	-0.615896	TBvsInf_Effect
ENSMUSG00000041528	Rnf123	-0.297332	4.5912	-3.94103	0.000670128	0.0249788	-0.622537	TBvsInf_Effect
ENSMUSG00000024276	Zfp397	0.36196	4.82779	3.94889	0.000657299	0.0249788	-0.624982	TBvsInf_Effect
ENSMUSG00000038080	Kdm1b	0.211484	4.78628	3.94597	0.000662041	0.0249788	-0.625606	TBvsInf_Effect
ENSMUSG00000035139	Secisbp2	-0.21794	4.81855	-3.94134	0.000669626	0.0249788	-0.632785	TBvsInf_Effect
ENSMUSG00000027770	Dhx36	-0.199497	4.41488	-3.92787	0.000692176	0.0255086	-0.636915	TBvsInf_Effect
ENSMUSG00000074826	Gm10767	0.424654	0.152441	3.79758	0.000953163	0.0296314	-0.640004	TBvsInf_Effect
ENSMUSG00000056310	Tyw1	0.157479	4.26802	3.92539	0.000696412	0.0255821	-0.64114	TBvsInf_Effect
ENSMUSG00000025738	Fbxl16	0.540575	1.03509	3.79132	0.000967904	0.0299518	-0.643934	TBvsInf_Effect
ENSMUSG00000042492	Tbc1d10b	0.224913	4.9275	3.94222	0.000668166	0.0249788	-0.644597	TBvsInf_Effect
ENSMUSG00000017299	Dnttip1	-0.215543	2.79952	-3.84828	0.000841699	0.0279033	-0.645466	TBvsInf_Effect
ENSMUSG00000004110	Cacna1e	-0.724707	-0.643263	-3.84748	0.000843364	0.0279033	-0.649	TBvsInf_Effect
ENSMUSG00000049555	Tmie	0.534667	2.25907	3.83114	0.000877868	0.0284696	-0.65773	TBvsInf_Effect
ENSMUSG00000053358	Gm9905	-0.364453	2.20063	-3.81458	0.00091426	0.0290913	-0.660131	TBvsInf_Effect
ENSMUSG00000021303	Gng4	-0.735409	2.07923	-3.79882	0.000950269	0.0296105	-0.660697	TBvsInf_Effect
ENSMUSG00000036913	Trim67	1.2666	-2.41607	3.95336	0.000650108	0.0249788	-0.666695	TBvsInf_Effect
ENSMUSG00000049940	Pgrmc2	0.208069	5.30861	3.94086	0.000670405	0.0249788	-0.666815	TBvsInf_Effect
ENSMUSG00000041747	Utp15	-0.220435	3.56977	-3.88051	0.000777659	0.0269067	-0.66711	TBvsInf_Effect
ENSMUSG00000018500	Adora2b	0.461476	1.50481	3.79391	0.000961784	0.0298301	-0.667879	TBvsInf_Effect
ENSMUSG00000004562	Arhgef40	0.317612	2.83711	3.84928	0.000839635	0.0278993	-0.669038	TBvsInf_Effect
ENSMUSG00000022389	Tef	-0.299603	8.17461	-3.9519	0.000652444	0.0249788	-0.671356	TBvsInf_Effect
ENSMUSG00000033722	BC034090	0.350816	6.45812	3.95034	0.000654947	0.0249788	-0.672134	TBvsInf_Effect
ENSMUSG00000033628	Pik3c3	-0.181375	3.86607	-3.89121	0.000757469	0.0267744	-0.673114	TBvsInf_Effect
ENSMUSG00000032410	Xrn1	-0.256512	4.28962	-3.91099	0.000721518	0.0259659	-0.673603	TBvsInf_Effect
ENSMUSG00000045411	2410002F23Rik	-0.473173	4.04216	-3.89581	0.000748952	0.0266793	-0.675894	TBvsInf_Effect
ENSMUSG00000048307	Ankrd46	0.222645	5.1762	3.93366	0.000682396	0.0252399	-0.679488	TBvsInf_Effect
ENSMUSG00000059901	Adamts14	-0.809304	-0.579803	-3.88253	0.000773793	0.0268562	-0.680928	TBvsInf_Effect
ENSMUSG00000028953	Abcf2	-0.145255	5.66961	-3.93522	0.000679778	0.0251891	-0.690569	TBvsInf_Effect
ENSMUSG00000034403	Pja1	0.194819	4.51318	3.91043	0.000722521	0.0259659	-0.691763	TBvsInf_Effect
ENSMUSG00000071649	B3gat3	0.198842	4.76413	3.9167	0.000711463	0.0258702	-0.695205	TBvsInf_Effect
ENSMUSG00000028001	Fga	-0.708153	4.67741	-3.91805	0.000709107	0.0258702	-0.697599	TBvsInf_Effect
ENSMUSG00000037313	Tacc3	-0.487708	0.393872	-3.76244	0.00103884	0.0313338	-0.700011	TBvsInf_Effect
ENSMUSG00000000078	Klf6	-0.296905	5.17891	-3.92027	0.000705251	0.0258494	-0.705012	TBvsInf_Effect
ENSMUSG00000053470	Kdm3a	-0.33753	4.14806	-3.88968	0.000760325	0.0268018	-0.706401	TBvsInf_Effect
ENSMUSG00000037754	Ppp1r16b	-0.492275	7.07882	-3.93773	0.000675601	0.0251261	-0.706528	TBvsInf_Effect
ENSMUSG00000087138	Gm15545	0.41342	2.35436	3.811	0.000922323	0.0291647	-0.706738	TBvsInf_Effect
ENSMUSG00000020062	Slc5a8	-0.505131	5.16704	-3.91539	0.000713766	0.0258807	-0.71408	TBvsInf_Effect
ENSMUSG00000062169	Cnih4	0.204299	4.61916	3.90365	0.000734664	0.026309	-0.718172	TBvsInf_Effect
ENSMUSG00000081769	Gm12216	-0.432868	0.313474	-3.74847	0.00107498	0.0317468	-0.723669	TBvsInf_Effect
ENSMUSG00000114294	Gm47577	1.02509	-1.16879	3.84389	0.000850819	0.0279602	-0.728442	TBvsInf_Effect
ENSMUSG00000031889	D230025D16Rik	-0.488671	4.59517	-3.89302	0.000754104	0.0267744	-0.733211	TBvsInf_Effect
ENSMUSG00000063015	Ccni	0.152617	8.06159	3.92523	0.000696695	0.0255821	-0.734886	TBvsInf_Effect
ENSMUSG00000028431	Elp1	-0.275067	3.46643	-3.84723	0.000843885	0.0279033	-0.736427	TBvsInf_Effect
ENSMUSG00000025495	Ptdss2	0.169137	5.84294	3.91339	0.000717279	0.0259456	-0.74829	TBvsInf_Effect
ENSMUSG00000028857	Tmem222	-0.205745	4.27106	-3.87627	0.000785804	0.0270415	-0.748661	TBvsInf_Effect
ENSMUSG00000024036	Slc37a1	-0.405997	1.63175	-3.75372	0.00106125	0.0316797	-0.749681	TBvsInf_Effect
ENSMUSG00000018796	Acsl1	0.336933	7.54097	3.91804	0.000709122	0.0258702	-0.753553	TBvsInf_Effect
ENSMUSG00000046805	Mpeg1	-0.540874	1.78521	-3.75862	0.00104861	0.0314412	-0.756361	TBvsInf_Effect
ENSMUSG00000038550	Ciart	-1.39307	2.25353	-3.74046	0.00109627	0.0320382	-0.760078	TBvsInf_Effect
ENSMUSG00000048120	Entpd1	-0.469937	3.62579	-3.85014	0.000837861	0.0278993	-0.761935	TBvsInf_Effect
ENSMUSG00000034871	Fam151a	-0.629629	4.059	-3.83536	0.000868815	0.0282665	-0.774314	TBvsInf_Effect
ENSMUSG00000038037	Socs1	-0.799147	-2.05811	-3.99635	0.000584808	0.0239583	-0.77991	TBvsInf_Effect
ENSMUSG00000096950	Gm9530	1.39537	-3.58102	4.71114	0.000100053	0.00920143	-0.782547	TBvsInf_Effect
ENSMUSG00000050947	Amigo1	0.284432	4.09626	3.85887	0.000820093	0.0275343	-0.784838	TBvsInf_Effect
ENSMUSG00000021179	Nrde2	-0.388861	3.23028	-3.81196	0.000920143	0.0291412	-0.785316	TBvsInf_Effect
ENSMUSG00000070002	Ell	-0.278459	3.81722	-3.84404	0.000850516	0.0279602	-0.786375	TBvsInf_Effect
ENSMUSG00000020115	Tbk1	-0.213167	4.56408	-3.87156	0.000794942	0.0272174	-0.789073	TBvsInf_Effect
ENSMUSG00000057123	Gja5	0.542866	1.28318	3.73086	0.00112231	0.0323585	-0.790922	TBvsInf_Effect
ENSMUSG00000073436	Eme2	-0.33583	2.03284	-3.74845	0.00107505	0.0317468	-0.791728	TBvsInf_Effect
ENSMUSG00000056708	Ier5	0.381836	2.56948	3.7834	0.000986878	0.0301705	-0.793973	TBvsInf_Effect
ENSMUSG00000023249	Parp3	-0.268975	4.23061	-3.85059	0.000836944	0.0278993	-0.803838	TBvsInf_Effect
ENSMUSG00000030970	Ctbp2	0.173851	4.52298	3.86545	0.000806957	0.0273083	-0.804095	TBvsInf_Effect
ENSMUSG00000022332	Khdrbs3	0.298998	3.10732	3.7985	0.00095103	0.0296105	-0.805269	TBvsInf_Effect
ENSMUSG00000050295	Foxc1	0.249425	3.86859	3.83647	0.000866465	0.0282353	-0.811027	TBvsInf_Effect
ENSMUSG00000032939	Nup93	-0.275958	4.09964	-3.84195	0.000854878	0.0280381	-0.812481	TBvsInf_Effect
ENSMUSG00000030852	Tacc2	0.227314	5.61052	3.88416	0.000770707	0.026818	-0.812596	TBvsInf_Effect
ENSMUSG00000006205	Htra1	0.380618	5.06979	3.87241	0.000793277	0.0272063	-0.813163	TBvsInf_Effect
ENSMUSG00000052102	Gnpda1	0.458022	6.80543	3.88526	0.000768624	0.026818	-0.830005	TBvsInf_Effect
ENSMUSG00000073489	Ifi204	-0.673071	-0.538167	-3.74208	0.00109191	0.0320382	-0.832032	TBvsInf_Effect
ENSMUSG00000116506	5730414N17Rik	-0.614181	0.479194	-3.70223	0.00120365	0.0336045	-0.833316	TBvsInf_Effect
ENSMUSG00000025221	Kcnip2	0.391455	3.2789	3.81011	0.000924333	0.0291755	-0.834324	TBvsInf_Effect
ENSMUSG00000108720	Gm44672	-0.886727	-0.0101763	-3.70956	0.00118228	0.0333483	-0.838621	TBvsInf_Effect
ENSMUSG00000024613	Tcof1	0.285067	3.05901	3.78062	0.000993622	0.0302398	-0.840586	TBvsInf_Effect
ENSMUSG00000015451	C4a	-0.587039	-0.2325	-3.69541	0.00122388	0.0340754	-0.843036	TBvsInf_Effect
ENSMUSG00000005142	Man2b1	-0.252592	7.61043	-3.88024	0.000778167	0.0269067	-0.844944	TBvsInf_Effect
ENSMUSG00000027965	Olfm3	-0.280624	3.92888	-3.81261	0.000918683	0.0291405	-0.845304	TBvsInf_Effect
ENSMUSG00000052512	Nav2	0.433786	4.43252	3.84967	0.000838836	0.0278993	-0.847111	TBvsInf_Effect
ENSMUSG00000040945	Rcc2	0.173524	3.91026	3.82287	0.000895852	0.0288336	-0.847148	TBvsInf_Effect
ENSMUSG00000033294	Noc4l	-0.31653	3.49704	-3.80058	0.000946181	0.0295503	-0.847637	TBvsInf_Effect
ENSMUSG00000026368	F13b	-0.434853	7.57384	-3.87821	0.00078206	0.0269585	-0.849878	TBvsInf_Effect
ENSMUSG00000044952	Kctd21	0.830739	1.8811	3.72281	0.00114461	0.0328999	-0.850663	TBvsInf_Effect
ENSMUSG00000073177	Gm773	0.688513	-0.95986	3.7408	0.00109536	0.0320382	-0.854537	TBvsInf_Effect
ENSMUSG00000091931	Gon7	0.425617	1.59625	3.70772	0.00118761	0.0333864	-0.856741	TBvsInf_Effect
ENSMUSG00000055053	Nfic	0.285506	7.35782	3.87503	0.000788184	0.0270774	-0.857558	TBvsInf_Effect
ENSMUSG00000004105	Angptl2	0.353608	4.0339	3.81562	0.000911928	0.0290913	-0.858174	TBvsInf_Effect
ENSMUSG00000038648	Creb3l2	0.287029	5.73987	3.86368	0.000810473	0.0273791	-0.864559	TBvsInf_Effect
ENSMUSG00000027357	Crls1	0.193894	4.62294	3.83886	0.000861399	0.0281608	-0.866417	TBvsInf_Effect
ENSMUSG00000031788	Kifc3	0.498716	5.3543	3.85867	0.0008205	0.0275343	-0.867541	TBvsInf_Effect
ENSMUSG00000004864	Mapk13	0.483081	2.05974	3.73738	0.00110456	0.0320725	-0.86901	TBvsInf_Effect
ENSMUSG00000050052	Tdrp	0.184317	4.72525	3.84375	0.000851126	0.0279602	-0.870797	TBvsInf_Effect
ENSMUSG00000049823	Zbtb12	0.472867	0.96358	3.67988	0.00127117	0.0346105	-0.883225	TBvsInf_Effect
ENSMUSG00000053965	Pde5a	0.431513	0.100142	3.67519	0.00128579	0.0346105	-0.884607	TBvsInf_Effect
ENSMUSG00000045886	Gm9803	0.777994	0.10614	3.67864	0.00127502	0.0346105	-0.888676	TBvsInf_Effect
ENSMUSG00000022768	Ccdc116	-0.597937	-1.12318	-3.78682	0.000978623	0.0301705	-0.889412	TBvsInf_Effect
ENSMUSG00000032012	Nectin1	0.364232	6.64717	3.86075	0.000816326	0.0274852	-0.889996	TBvsInf_Effect
ENSMUSG00000031258	Xkrx	-0.771667	-0.7925	-3.74136	0.00109384	0.0320382	-0.89477	TBvsInf_Effect
ENSMUSG00000024812	Tjp2	0.18936	3.677	3.78975	0.000971642	0.0300217	-0.906522	TBvsInf_Effect
ENSMUSG00000033161	Atp1a1	0.513466	12.5827	3.81708	0.000908667	0.0290913	-0.909844	TBvsInf_Effect
ENSMUSG00000055116	Arntl	0.587467	3.43713	3.78274	0.000988461	0.0301734	-0.918116	TBvsInf_Effect
ENSMUSG00000025474	Tubgcp2	-0.252463	3.47221	-3.7683	0.00102405	0.0309798	-0.918124	TBvsInf_Effect
ENSMUSG00000020638	Cmpk2	-0.587131	1.99246	-3.70463	0.00119661	0.0335002	-0.921634	TBvsInf_Effect
ENSMUSG00000005682	Pan2	-0.303893	4.56062	-3.81357	0.000916518	0.0291174	-0.922979	TBvsInf_Effect
ENSMUSG00000066151	Fkbp15	-0.191829	5.40826	-3.83149	0.000877112	0.0284696	-0.926698	TBvsInf_Effect
ENSMUSG00000034591	Slc41a2	-0.464068	3.85588	-3.77796	0.0010001	0.0303913	-0.927088	TBvsInf_Effect
ENSMUSG00000027309	4930402H24Rik	0.364012	5.26299	3.82976	0.000880843	0.028475	-0.928455	TBvsInf_Effect
ENSMUSG00000079043	Fastkd5	0.374181	1.76561	3.68088	0.00126808	0.0346105	-0.929113	TBvsInf_Effect
ENSMUSG00000014245	Pigl	0.276709	1.55042	3.67665	0.00128124	0.0346105	-0.930941	TBvsInf_Effect
ENSMUSG00000003500	Impdh1	0.384551	2.24334	3.70543	0.00119428	0.033481	-0.932378	TBvsInf_Effect
ENSMUSG00000022428	Cby1	0.261652	3.53431	3.7641	0.00103462	0.0312531	-0.93464	TBvsInf_Effect
ENSMUSG00000044393	Dsg2	0.25829	3.43692	3.76877	0.00102287	0.0309798	-0.936186	TBvsInf_Effect
ENSMUSG00000044309	Apol7c	-1.8489	-1.96229	-3.82983	0.000880689	0.028475	-0.941176	TBvsInf_Effect
ENSMUSG00000086794	Gm11642	0.593417	-0.410043	3.66528	0.00131727	0.0351311	-0.941948	TBvsInf_Effect
ENSMUSG00000023341	Mx2	-0.979139	-0.0973833	-3.65202	0.00136059	0.0358152	-0.944656	TBvsInf_Effect
ENSMUSG00000026784	Pdss1	-0.312243	3.32474	-3.7415	0.00109348	0.0320382	-0.945194	TBvsInf_Effect
ENSMUSG00000060261	Gtf2i	0.198643	7.18835	3.83759	0.000864087	0.0282032	-0.946405	TBvsInf_Effect
ENSMUSG00000034295	Fhod3	-0.263585	5.13886	-3.81461	0.000914196	0.0290913	-0.951386	TBvsInf_Effect
ENSMUSG00000023307	March5	-0.203888	5.43061	-3.82271	0.000896206	0.0288336	-0.95203	TBvsInf_Effect
ENSMUSG00000035900	Gramd4	0.225849	3.93359	3.78189	0.000990536	0.0301912	-0.955341	TBvsInf_Effect
ENSMUSG00000029106	Add1	0.184356	6.19525	3.82761	0.000885511	0.0285803	-0.959616	TBvsInf_Effect
ENSMUSG00000075325	Gm13582	1.20334	-2.41953	3.94744	0.000659651	0.0249788	-0.963518	TBvsInf_Effect
ENSMUSG00000028121	Bcar3	-0.264504	5.06644	-3.80581	0.000934136	0.029355	-0.970665	TBvsInf_Effect
ENSMUSG00000044502	Bod1	0.22023	5.54086	3.81475	0.000913868	0.0290913	-0.972086	TBvsInf_Effect
ENSMUSG00000029238	Clock	0.304048	4.78031	3.80241	0.000941953	0.0295488	-0.973469	TBvsInf_Effect
ENSMUSG00000048852	Gm12185	-1.59432	-3.50947	-4.31431	0.000266736	0.0154652	-0.977982	TBvsInf_Effect
ENSMUSG00000114995	Gm49284	0.369823	1.41198	3.6461	0.00138035	0.0359648	-0.984261	TBvsInf_Effect
ENSMUSG00000035790	Cep19	0.240388	3.70719	3.7526	0.00106416	0.0317199	-0.985197	TBvsInf_Effect
ENSMUSG00000022285	Ywhaz	-0.299632	8.2171	-3.81918	0.000904	0.0290383	-0.986962	TBvsInf_Effect
ENSMUSG00000037979	Ccdc92	0.364091	2.59837	3.6941	0.0012278	0.0340793	-0.987163	TBvsInf_Effect
ENSMUSG00000056952	Tatdn2	-0.227424	5.62857	-3.80958	0.000925545	0.0291755	-0.98849	TBvsInf_Effect
ENSMUSG00000020623	Map2k6	-0.48091	4.90951	-3.78411	0.000985157	0.0301705	-0.993807	TBvsInf_Effect
ENSMUSG00000029605	Oas1b	-0.513731	0.190607	-3.62148	0.00146567	0.0370968	-0.995035	TBvsInf_Effect
ENSMUSG00000005233	Spc25	0.545669	2.86663	3.71197	0.00117533	0.0333483	-0.995577	TBvsInf_Effect
ENSMUSG00000057818	1600029O15Rik	-2.20308	-2.66505	-4.28153	0.000289253	0.0161261	-0.99597	TBvsInf_Effect
ENSMUSG00000031840	Rab3a	0.329214	2.2602	3.67623	0.00128256	0.0346105	-1.00109	TBvsInf_Effect
ENSMUSG00000108068	Gm44075	-0.494458	0.361701	-3.61726	0.00148082	0.0371469	-1.0038	TBvsInf_Effect
ENSMUSG00000041012	Cmtm8	0.297761	3.10812	3.71689	0.00116131	0.033253	-1.00708	TBvsInf_Effect
ENSMUSG00000015488	Cacfd1	0.13846	5.09998	3.79361	0.000962497	0.0298301	-1.00745	TBvsInf_Effect
ENSMUSG00000030016	Zfp638	0.271083	4.69328	3.78367	0.000986213	0.0301705	-1.00909	TBvsInf_Effect
ENSMUSG00000074579	Lekr1	0.482395	1.07757	3.61888	0.00147499	0.0370968	-1.01124	TBvsInf_Effect
ENSMUSG00000038522	Mfsd4b1	0.279029	6.45608	3.80719	0.000930985	0.0293014	-1.01483	TBvsInf_Effect
ENSMUSG00000034674	Tdg	-0.454103	1.73599	-3.63819	0.00140723	0.0362889	-1.01634	TBvsInf_Effect
ENSMUSG00000027936	Crtc2	-0.24193	5.95774	-3.80169	0.000943603	0.0295488	-1.01681	TBvsInf_Effect
ENSMUSG00000029521	Chek2	0.600767	-0.253519	3.6258	0.00145035	0.0369775	-1.02205	TBvsInf_Effect
ENSMUSG00000052331	Ankrd44	-0.372339	3.37727	-3.71504	0.00116657	0.033279	-1.02933	TBvsInf_Effect
ENSMUSG00000041695	Kcnj2	-0.543579	2.63031	-3.6776	0.00127825	0.0346105	-1.03086	TBvsInf_Effect
ENSMUSG00000030814	Bcl7c	0.27888	3.9582	3.74886	0.00107396	0.0317468	-1.03131	TBvsInf_Effect
ENSMUSG00000113019	Gm47467	-0.847615	-0.758323	-3.64738	0.00137604	0.0359418	-1.04042	TBvsInf_Effect
ENSMUSG00000017692	Rhbdl3	0.466776	1.3953	3.61883	0.00147516	0.0370968	-1.0428	TBvsInf_Effect
ENSMUSG00000037148	Arhgap10	0.203757	5.02159	3.77084	0.0010177	0.0308797	-1.05337	TBvsInf_Effect
ENSMUSG00000033454	Zbtb1	0.189025	3.05885	3.69415	0.00122765	0.0340793	-1.05439	TBvsInf_Effect
ENSMUSG00000042185	Nfrkb	-0.258436	4.03642	-3.74	0.00109748	0.0320382	-1.0567	TBvsInf_Effect
ENSMUSG00000039242	B3galnt2	0.493925	3.52463	3.71476	0.00116737	0.033279	-1.05867	TBvsInf_Effect
ENSMUSG00000108659	Gm34121	0.905962	0.15055	3.59248	0.00157286	0.0384099	-1.06008	TBvsInf_Effect
ENSMUSG00000109198	D7Bwg0826e	-1.35359	-0.930573	-3.64971	0.00136827	0.0359242	-1.06052	TBvsInf_Effect
ENSMUSG00000040187	Arntl2	-0.30529	2.05755	-3.62761	0.00144396	0.0369076	-1.0618	TBvsInf_Effect
ENSMUSG00000049091	Sephs2	-0.253389	8.67231	-3.78517	0.000982602	0.0301705	-1.06188	TBvsInf_Effect
ENSMUSG00000028906	Epb41	-0.351358	8.16542	-3.78642	0.000979584	0.0301705	-1.06379	TBvsInf_Effect
ENSMUSG00000108358	Gm44509	0.822481	-1.32233	3.68161	0.00126583	0.0346105	-1.07076	TBvsInf_Effect
ENSMUSG00000086600	C030005K06Rik	-0.581882	1.71995	-3.60094	0.00154081	0.0381327	-1.0725	TBvsInf_Effect
ENSMUSG00000034154	Ino80	-0.293357	3.98438	-3.72233	0.00114595	0.0328999	-1.0805	TBvsInf_Effect
ENSMUSG00000026425	Srgap2	0.263207	3.75814	3.7158	0.0011644	0.033279	-1.08575	TBvsInf_Effect
ENSMUSG00000020818	Mfsd11	0.254869	5.02277	3.75691	0.00105301	0.0315265	-1.08735	TBvsInf_Effect
ENSMUSG00000027671	Actl6a	-0.228603	3.5206	-3.69351	0.00122957	0.0340793	-1.09571	TBvsInf_Effect
ENSMUSG00000043505	Gimap5	-0.317182	1.4927	-3.59535	0.00156191	0.0383905	-1.10047	TBvsInf_Effect
ENSMUSG00000029094	Afap1	0.343935	5.11706	3.75405	0.00106042	0.0316797	-1.10118	TBvsInf_Effect
ENSMUSG00000101301	Gm29214	1.32356	-1.16401	3.65438	0.00135277	0.0357488	-1.10234	TBvsInf_Effect
ENSMUSG00000090113	Nhlrc4	0.676339	-1.03056	3.62036	0.00146967	0.0370968	-1.1075	TBvsInf_Effect
ENSMUSG00000020674	Pxdn	0.391592	1.4258	3.58751	0.00159196	0.0386384	-1.10815	TBvsInf_Effect
ENSMUSG00000029512	Ulk1	-0.304313	5.72495	-3.75928	0.0010469	0.0314366	-1.10835	TBvsInf_Effect
ENSMUSG00000050854	Tmem125	-0.197641	4.71308	-3.73843	0.00110171	0.0320382	-1.11305	TBvsInf_Effect
ENSMUSG00000084830	Gm14539	-0.576821	0.192784	-3.56671	0.0016745	0.039283	-1.1182	TBvsInf_Effect
ENSMUSG00000017670	Elmo2	0.18192	4.8669	3.74041	0.00109638	0.0320382	-1.11964	TBvsInf_Effect
ENSMUSG00000049932	H2afx	0.294871	2.43357	3.6241	0.00145637	0.0370014	-1.12377	TBvsInf_Effect
ENSMUSG00000042549	Map2k3os	0.575574	0.824823	3.5669	0.00167374	0.039283	-1.12396	TBvsInf_Effect
ENSMUSG00000072647	Adam1a	0.481571	2.30146	3.62216	0.00146324	0.0370968	-1.12477	TBvsInf_Effect
ENSMUSG00000043716	Rpl7	0.19356	8.3225	3.7597	0.00104584	0.0314366	-1.12577	TBvsInf_Effect
ENSMUSG00000020817	Rabep1	0.261943	4.79928	3.73459	0.00111211	0.0322021	-1.12898	TBvsInf_Effect
ENSMUSG00000081770	Rbpj-ps1	-1.81682	-0.827869	-3.61903	0.00147443	0.0370968	-1.1332	TBvsInf_Effect
ENSMUSG00000029154	Cwh43	-0.236472	4.87519	-3.73392	0.00111393	0.0322086	-1.13454	TBvsInf_Effect
ENSMUSG00000086353	Gm13481	1.53266	-3.92059	4.51936	0.000160665	0.0113112	-1.13483	TBvsInf_Effect
ENSMUSG00000087132	A930001C03Rik	0.586825	-1.13648	3.61151	0.00150169	0.0374389	-1.14043	TBvsInf_Effect
ENSMUSG00000051726	Kcnf1	0.644461	-1.67625	3.70692	0.00118994	0.0334057	-1.14156	TBvsInf_Effect
ENSMUSG00000070427	Il18bp	-0.511131	3.19896	-3.68694	0.00124946	0.0344562	-1.14287	TBvsInf_Effect
ENSMUSG00000049971	Glt1d1	-0.589294	5.303	-3.73849	0.00110155	0.0320382	-1.14589	TBvsInf_Effect
ENSMUSG00000040506	Ambra1	-0.220516	4.8585	-3.72288	0.00114441	0.0328999	-1.15347	TBvsInf_Effect
ENSMUSG00000027883	Gpsm2	0.333471	1.29687	3.56584	0.00167803	0.0393203	-1.15352	TBvsInf_Effect
ENSMUSG00000064899	Snord118	-1.25314	-2.42612	-3.81848	0.00090556	0.0290424	-1.15726	TBvsInf_Effect
ENSMUSG00000046731	Kctd11	0.464279	1.25754	3.56204	0.00169362	0.039594	-1.15815	TBvsInf_Effect
ENSMUSG00000106617	Gm36266	0.435882	0.817299	3.54835	0.00175082	0.0400112	-1.15942	TBvsInf_Effect
ENSMUSG00000044976	Wdr72	0.211079	5.32683	3.73211	0.00111888	0.0323058	-1.15977	TBvsInf_Effect
ENSMUSG00000002221	Paxip1	-0.216228	4.72791	-3.71681	0.00116153	0.033253	-1.16104	TBvsInf_Effect
ENSMUSG00000032194	Kank2	0.334686	3.95581	3.69056	0.00123846	0.0341993	-1.16297	TBvsInf_Effect
ENSMUSG00000024830	Rps6kb2	-0.213953	3.60708	-3.66335	0.00132349	0.035195	-1.17118	TBvsInf_Effect
ENSMUSG00000030160	Tmem52b	0.172925	8.82541	3.73682	0.00110606	0.0320725	-1.17443	TBvsInf_Effect
ENSMUSG00000004044	Cavin1	0.230354	3.27206	3.64555	0.00138221	0.0359648	-1.17758	TBvsInf_Effect
ENSMUSG00000113036	Gm47021	-0.352529	1.25625	-3.54896	0.00174823	0.0400112	-1.17792	TBvsInf_Effect
ENSMUSG00000026627	Tmem206	0.457645	4.47609	3.70249	0.00120288	0.0336045	-1.1806	TBvsInf_Effect
ENSMUSG00000092625	Gm20404	1.60359	-1.9725	3.74943	0.00107248	0.0317468	-1.18311	TBvsInf_Effect
ENSMUSG00000097141	Gm10524	-0.446768	1.8987	-3.56854	0.00166709	0.039283	-1.19076	TBvsInf_Effect
ENSMUSG00000028899	Taf12	0.205077	3.99928	3.67579	0.00128393	0.0346105	-1.194	TBvsInf_Effect
ENSMUSG00000025280	Polr3a	-0.250336	3.82211	-3.66604	0.00131483	0.0351304	-1.19452	TBvsInf_Effect
ENSMUSG00000071477	Zfp777	-0.302358	4.0488	-3.67778	0.0012777	0.0346105	-1.1962	TBvsInf_Effect
ENSMUSG00000103039	Gm37123	-0.668499	-0.0764483	-3.53012	0.00182998	0.040866	-1.20357	TBvsInf_Effect
ENSMUSG00000019916	P4ha1	0.267101	4.18366	3.67539	0.00128518	0.0346105	-1.20379	TBvsInf_Effect
ENSMUSG00000023051	Tarbp2	-0.247167	4.01099	-3.66583	0.0013155	0.0351304	-1.20537	TBvsInf_Effect
ENSMUSG00000024654	Asrgl1	0.314772	3.34753	3.65048	0.00136568	0.0359027	-1.20578	TBvsInf_Effect
ENSMUSG00000109478	Gm39078	-0.616852	0.692064	-3.52043	0.00187347	0.0412501	-1.2068	TBvsInf_Effect
ENSMUSG00000041859	Mcm3	-0.529098	0.661578	-3.52006	0.00187515	0.0412501	-1.21081	TBvsInf_Effect
ENSMUSG00000000049	Apoh	-0.976169	4.04086	-3.69256	0.00123243	0.0340793	-1.21103	TBvsInf_Effect
ENSMUSG00000040785	Ttc3	0.173702	4.63106	3.69264	0.00123218	0.0340793	-1.21325	TBvsInf_Effect
ENSMUSG00000035829	Ppp1r26	0.292054	1.11159	3.52996	0.00183069	0.040866	-1.2143	TBvsInf_Effect
ENSMUSG00000033538	Casp4	-0.552526	-0.814146	-3.56006	0.00170177	0.0396997	-1.21701	TBvsInf_Effect
ENSMUSG00000020303	Stc2	0.492123	1.10107	3.52583	0.00184912	0.0409383	-1.21955	TBvsInf_Effect
ENSMUSG00000027075	Slc43a1	-0.587245	2.48461	-3.58697	0.00159406	0.0386384	-1.2199	TBvsInf_Effect
ENSMUSG00000104117	Gm20743	0.653706	1.17594	3.53012	0.00183002	0.040866	-1.22182	TBvsInf_Effect
ENSMUSG00000056612	Ppp1r14b	0.364928	3.56497	3.63876	0.00140525	0.0362841	-1.2293	TBvsInf_Effect
ENSMUSG00000032556	Bfsp2	-1.03654	2.03452	-3.54823	0.00175136	0.0400112	-1.22974	TBvsInf_Effect
ENSMUSG00000037902	Sirpa	0.492116	6.19524	3.71159	0.00117643	0.0333483	-1.23261	TBvsInf_Effect
ENSMUSG00000064120	Mocs1	-0.285247	5.91196	-3.70933	0.00118296	0.0333483	-1.233	TBvsInf_Effect
ENSMUSG00000001157	Gmcl1	0.291214	4.06119	3.65989	0.0013347	0.0354098	-1.23391	TBvsInf_Effect
ENSMUSG00000107785	Gm45083	0.549175	-0.141809	3.51065	0.00191842	0.0415432	-1.23418	TBvsInf_Effect
ENSMUSG00000024164	C3	0.55971	5.62917	3.70832	0.00118588	0.0333843	-1.23522	TBvsInf_Effect
ENSMUSG00000019470	Xab2	-0.217738	4.39148	-3.67393	0.00128975	0.0346251	-1.23552	TBvsInf_Effect
ENSMUSG00000085527	Gm15535	1.47127	-4.20474	4.55092	0.00014861	0.0111562	-1.23832	TBvsInf_Effect
ENSMUSG00000014668	Chfr	-0.26256	3.8355	-3.64826	0.00137309	0.0359418	-1.23915	TBvsInf_Effect
ENSMUSG00000110125	Gm33148	-1.65531	-3.2088	-3.98995	0.000594094	0.0241316	-1.24165	TBvsInf_Effect
ENSMUSG00000100775	Gm29107	-0.563694	-0.382035	-3.52807	0.00183914	0.0409383	-1.24212	TBvsInf_Effect
ENSMUSG00000058056	Palld	0.426795	4.53786	3.67461	0.00128763	0.034614	-1.24281	TBvsInf_Effect
ENSMUSG00000034947	Tmem106a	-0.254826	7.83193	-3.71052	0.00117952	0.0333483	-1.24628	TBvsInf_Effect
ENSMUSG00000047675	Rps8	0.212432	7.49813	3.71066	0.00117911	0.0333483	-1.24657	TBvsInf_Effect
ENSMUSG00000046897	Zfp740	-0.207496	5.35613	-3.69569	0.00122304	0.0340754	-1.24752	TBvsInf_Effect
ENSMUSG00000091475	2810468N07Rik	0.67335	-2.14247	3.71268	0.00117331	0.0333483	-1.24828	TBvsInf_Effect
ENSMUSG00000036054	Sugp2	-0.367326	3.32707	-3.61193	0.00150016	0.0374389	-1.25228	TBvsInf_Effect
ENSMUSG00000020231	Dip2a	0.213575	3.86937	3.64495	0.00138422	0.0359702	-1.25306	TBvsInf_Effect
ENSMUSG00000040339	Fam102b	0.321209	3.17782	3.60912	0.00151043	0.0376056	-1.25554	TBvsInf_Effect
ENSMUSG00000037960	Card19	0.214223	4.92642	3.68358	0.00125976	0.0346105	-1.25804	TBvsInf_Effect
ENSMUSG00000044716	Dok7	0.612368	-0.590437	3.51385	0.00190359	0.0414435	-1.25909	TBvsInf_Effect
ENSMUSG00000084769	Gm12061	-1.79456	-2.6918	-4.00322	0.000574985	0.0237066	-1.26011	TBvsInf_Effect
ENSMUSG00000020387	Jade2	-0.263955	4.96005	-3.68355	0.00125985	0.0346105	-1.2608	TBvsInf_Effect
ENSMUSG00000024891	Slc29a2	0.444387	3.60653	3.6315	0.00143034	0.0367386	-1.26193	TBvsInf_Effect
ENSMUSG00000025733	Rhot2	0.213964	4.89313	3.68002	0.00127075	0.0346105	-1.26347	TBvsInf_Effect
ENSMUSG00000033808	Tmem87a	-0.274804	5.03556	-3.68064	0.00126882	0.0346105	-1.26457	TBvsInf_Effect
ENSMUSG00000020454	Eif4enif1	-0.177943	4.4398	-3.65857	0.001339	0.0354773	-1.27562	TBvsInf_Effect
ENSMUSG00000044062	Plekhd1os	0.610324	0.190096	3.48512	0.00204071	0.043188	-1.28072	TBvsInf_Effect
ENSMUSG00000038982	Bloc1s5	0.260256	2.76992	3.57627	0.00163604	0.0391049	-1.28124	TBvsInf_Effect
ENSMUSG00000097762	4732463B04Rik	-0.321786	2.43574	-3.56237	0.00169223	0.039594	-1.28362	TBvsInf_Effect
ENSMUSG00000042626	Shc1	-0.160064	4.40529	-3.65493	0.00135096	0.0357475	-1.2845	TBvsInf_Effect
ENSMUSG00000018143	Mafk	-0.286039	4.24866	-3.64554	0.00138224	0.0359648	-1.2872	TBvsInf_Effect
ENSMUSG00000042041	2010003K11Rik	0.906728	-0.759063	3.48559	0.00203842	0.043188	-1.2894	TBvsInf_Effect
ENSMUSG00000029474	Rnf34	0.141842	5.07133	3.66984	0.00130271	0.0349268	-1.29455	TBvsInf_Effect
ENSMUSG00000025795	Rassf3	-0.313891	5.57764	-3.67858	0.00127522	0.0346105	-1.29911	TBvsInf_Effect
ENSMUSG00000097284	4930480K23Rik	0.324395	0.868095	3.48428	0.00204485	0.043188	-1.30013	TBvsInf_Effect
ENSMUSG00000057322	Rpl38	0.273483	6.45443	3.68334	0.00126049	0.0346105	-1.30544	TBvsInf_Effect
ENSMUSG00000072969	Armcx5	-0.376103	1.88512	-3.51682	0.00188996	0.0413243	-1.30828	TBvsInf_Effect
ENSMUSG00000019975	Ikbip	0.312011	1.93655	3.51889	0.00188048	0.0412952	-1.30925	TBvsInf_Effect
ENSMUSG00000018666	Cbx1	0.170753	4.64921	3.65268	0.00135839	0.0358152	-1.31014	TBvsInf_Effect
ENSMUSG00000026594	Ralgps2	0.261569	2.54218	3.54671	0.00175781	0.0400183	-1.31329	TBvsInf_Effect
ENSMUSG00000006342	Susd2	-0.301136	8.02466	-3.68186	0.00126503	0.0346105	-1.31338	TBvsInf_Effect
ENSMUSG00000022009	Nufip1	-0.323406	3.26753	-3.58609	0.00159746	0.0386384	-1.31498	TBvsInf_Effect
ENSMUSG00000064225	Paqr9	0.387514	4.77117	3.64872	0.00137155	0.0359418	-1.32082	TBvsInf_Effect
ENSMUSG00000000823	Zfp512b	-0.293223	4.21565	-3.62888	0.0014395	0.03684	-1.32191	TBvsInf_Effect
ENSMUSG00000049538	Adamts16	0.525634	-0.351465	3.47289	0.00210197	0.0438322	-1.32426	TBvsInf_Effect
ENSMUSG00000029822	Osbpl3	0.181568	5.46321	3.66292	0.00132487	0.035195	-1.3247	TBvsInf_Effect
ENSMUSG00000015652	Steap1	-0.439863	1.58414	-3.48415	0.00204551	0.043188	-1.3248	TBvsInf_Effect
ENSMUSG00000113772	Gm47448	-1.01248	-1.32319	-3.55568	0.00171996	0.0398298	-1.32521	TBvsInf_Effect
ENSMUSG00000046675	Tmem251	-0.203603	4.04664	-3.61888	0.00147497	0.0370968	-1.32585	TBvsInf_Effect
ENSMUSG00000017264	Exosc10	-0.198404	4.44875	-3.63525	0.00141732	0.0365027	-1.33047	TBvsInf_Effect
ENSMUSG00000025266	Gnl3l	-0.151435	4.61733	-3.63969	0.00140208	0.0362484	-1.33278	TBvsInf_Effect
ENSMUSG00000027580	Helz2	-0.343846	3.33894	-3.58358	0.00160724	0.0388263	-1.33329	TBvsInf_Effect
ENSMUSG00000050144	Slc25a44	-0.155001	6.10799	-3.66792	0.00130883	0.0350445	-1.33407	TBvsInf_Effect
ENSMUSG00000112331	Gm33035	1.2597	-1.37596	3.58974	0.00158336	0.0385734	-1.33624	TBvsInf_Effect
ENSMUSG00000029461	Fam168a	0.20546	4.8447	3.64779	0.00137467	0.0359418	-1.33814	TBvsInf_Effect
ENSMUSG00000047146	Tet1	0.455705	1.65946	3.49295	0.00200241	0.0428584	-1.34155	TBvsInf_Effect
ENSMUSG00000026213	Stk11ip	-0.235581	4.09059	-3.61454	0.00149063	0.0373469	-1.34433	TBvsInf_Effect
ENSMUSG00000049744	Arhgap15	-0.609211	2.77086	-3.54712	0.00175608	0.0400183	-1.34553	TBvsInf_Effect
ENSMUSG00000022536	Glyr1	-0.158434	6.61536	-3.66378	0.00132211	0.035195	-1.35226	TBvsInf_Effect
ENSMUSG00000011114	Tbrg1	-0.207035	4.36527	-3.62398	0.00145676	0.0370014	-1.35463	TBvsInf_Effect
ENSMUSG00000016262	Sertad4	-0.683435	0.0657113	-3.44832	0.0022305	0.0453915	-1.35702	TBvsInf_Effect
ENSMUSG00000078878	Gm14305	0.304211	0.854468	3.45704	0.00218402	0.0449877	-1.35715	TBvsInf_Effect
ENSMUSG00000075010	AW112010	-0.552571	-0.193404	-3.44735	0.00223575	0.0454072	-1.35929	TBvsInf_Effect
ENSMUSG00000108483	Gm45184	-0.64456	1.5504	-3.46711	0.00213153	0.0442211	-1.36196	TBvsInf_Effect
ENSMUSG00000039458	Mtmr12	-0.157822	4.60696	-3.6242	0.00145598	0.0370014	-1.3701	TBvsInf_Effect
ENSMUSG00000042797	Aqp11	-0.246622	6.27609	-3.65237	0.00135942	0.0358152	-1.3744	TBvsInf_Effect
ENSMUSG00000028037	Ifi44	-0.563087	1.67133	-3.47714	0.00208048	0.0435633	-1.37546	TBvsInf_Effect
ENSMUSG00000027680	Fxr1	0.164203	5.41931	3.64317	0.00139022	0.03608	-1.3756	TBvsInf_Effect
ENSMUSG00000109814	Gm45847	0.677206	2.80352	3.53258	0.0018191	0.0408407	-1.37573	TBvsInf_Effect
ENSMUSG00000024493	Lars	-0.177224	4.15134	-3.60505	0.00152548	0.0378456	-1.37997	TBvsInf_Effect
ENSMUSG00000075054	Yae1d1	0.229038	3.58595	3.57645	0.00163533	0.0391049	-1.38422	TBvsInf_Effect
ENSMUSG00000101188	Eif4a-ps4	-0.33513	1.21689	-3.45024	0.00222019	0.0452712	-1.38727	TBvsInf_Effect
ENSMUSG00000044348	Slc25a53	-0.402412	1.25689	-3.4541	0.00219961	0.0451254	-1.38886	TBvsInf_Effect
ENSMUSG00000036934	4921524J17Rik	0.257001	3.00447	3.54017	0.00178595	0.040401	-1.39066	TBvsInf_Effect
ENSMUSG00000031453	Rasa3	-0.314722	2.21953	-3.49379	0.00199835	0.0428167	-1.39132	TBvsInf_Effect
ENSMUSG00000057110	Cntrl	-0.235392	3.55451	-3.56844	0.00166748	0.039283	-1.39295	TBvsInf_Effect
ENSMUSG00000022124	Fbxl3	-0.283245	5.96578	-3.64101	0.00139759	0.0362248	-1.39338	TBvsInf_Effect
ENSMUSG00000020886	Dlg4	0.314248	1.73913	3.4732	0.00210037	0.0438322	-1.39349	TBvsInf_Effect
ENSMUSG00000020258	Glyctk	0.252628	5.69836	3.63355	0.00142323	0.0366085	-1.40015	TBvsInf_Effect
ENSMUSG00000036442	Thap11	0.205455	4.17462	3.59855	0.00154979	0.0383081	-1.4012	TBvsInf_Effect
ENSMUSG00000016495	Plgrkt	-0.273413	4.47695	-3.60867	0.00151209	0.0376056	-1.40226	TBvsInf_Effect
ENSMUSG00000109901	Chmp1b	-0.17956	4.81787	-3.61731	0.00148063	0.0371469	-1.40314	TBvsInf_Effect
ENSMUSG00000022146	Osmr	-0.492925	2.63129	-3.51214	0.00191149	0.0414817	-1.40533	TBvsInf_Effect
ENSMUSG00000020644	Id2	0.48062	8.2095	3.64019	0.00140037	0.0362484	-1.40607	TBvsInf_Effect
ENSMUSG00000116720	AC154546.2	0.454378	2.3496	3.49074	0.00201317	0.0429518	-1.40636	TBvsInf_Effect
ENSMUSG00000038866	Zcchc2	-0.283177	3.63271	-3.56736	0.00167187	0.039283	-1.40656	TBvsInf_Effect
ENSMUSG00000090231	Cfb	-0.397537	1.13963	-3.43486	0.00230418	0.0463047	-1.40693	TBvsInf_Effect
ENSMUSG00000019647	Sema6a	0.430249	2.7255	3.52649	0.00184618	0.0409383	-1.40809	TBvsInf_Effect
ENSMUSG00000031861	Lpar2	0.463302	3.70746	3.56714	0.00167276	0.039283	-1.41036	TBvsInf_Effect
ENSMUSG00000069793	Slfn9	-0.937317	-2.09102	-3.61379	0.00149337	0.0373692	-1.41145	TBvsInf_Effect
ENSMUSG00000063049	Ing2	0.24076	3.60945	3.56876	0.00166618	0.039283	-1.41163	TBvsInf_Effect
ENSMUSG00000025986	Slc39a10	0.241078	3.44135	3.554	0.00172701	0.0398686	-1.41229	TBvsInf_Effect
ENSMUSG00000021277	Traf3	0.200536	2.85807	3.52517	0.00185211	0.0409383	-1.41375	TBvsInf_Effect
ENSMUSG00000002578	Ikzf4	0.333502	3.24026	3.55737	0.00171293	0.0398178	-1.41376	TBvsInf_Effect
ENSMUSG00000024228	Nudt12	0.18057	4.46198	3.60294	0.00153333	0.037994	-1.41615	TBvsInf_Effect
ENSMUSG00000085501	Gm11772	-0.509027	0.353335	-3.41922	0.00239274	0.0473155	-1.42088	TBvsInf_Effect
ENSMUSG00000039765	Cc2d2a	0.215084	3.31632	3.54241	0.00177626	0.0402718	-1.42214	TBvsInf_Effect
ENSMUSG00000112289	1110019B22Rik	0.474573	2.62401	3.5029	0.00195478	0.0421056	-1.42369	TBvsInf_Effect
ENSMUSG00000111186	Gm48135	-0.489625	2.21276	-3.47546	0.00208896	0.0436506	-1.42487	TBvsInf_Effect
ENSMUSG00000054978	Kbtbd13	0.860376	-1.32965	3.45706	0.00218393	0.0449877	-1.42679	TBvsInf_Effect
ENSMUSG00000020132	Rab21	0.182378	5.96056	3.62702	0.00144605	0.0369143	-1.42807	TBvsInf_Effect
ENSMUSG00000021263	Degs2	0.426081	2.98214	3.5293	0.00183363	0.0408866	-1.43398	TBvsInf_Effect
ENSMUSG00000028495	Rps6	0.169184	6.91442	3.62924	0.00143823	0.03684	-1.43724	TBvsInf_Effect
ENSMUSG00000046711	Hmga1	0.313173	0.894102	3.42501	0.00235957	0.0468743	-1.43905	TBvsInf_Effect
ENSMUSG00000035692	Isg15	-0.897337	0.632466	-3.4151	0.00241658	0.047555	-1.44072	TBvsInf_Effect
ENSMUSG00000029401	Rilpl2	0.32879	3.99819	3.57156	0.00165489	0.039283	-1.44367	TBvsInf_Effect
ENSMUSG00000049504	Proser1	-0.238303	4.07687	-3.57138	0.00165561	0.039283	-1.44492	TBvsInf_Effect
ENSMUSG00000055660	Mettl4	0.201382	3.50707	3.54165	0.00177952	0.0403006	-1.44749	TBvsInf_Effect
ENSMUSG00000058709	Egln2	-0.162081	5.55201	-3.61274	0.0014972	0.0374188	-1.44794	TBvsInf_Effect
ENSMUSG00000030452	Nipa2	-0.198569	3.72855	-3.55264	0.00173271	0.0399034	-1.44908	TBvsInf_Effect
ENSMUSG00000039146	Ifi44l	-0.416009	1.06425	-3.41573	0.00241292	0.0475291	-1.4577	TBvsInf_Effect
ENSMUSG00000025290	Rps24	0.209321	7.52776	3.62005	0.0014708	0.0370968	-1.4594	TBvsInf_Effect
ENSMUSG00000027660	Skil	0.300995	3.58462	3.55206	0.00173515	0.0399034	-1.45986	TBvsInf_Effect
ENSMUSG00000022898	Vps26c	0.250724	4.80013	3.59253	0.00157266	0.0384099	-1.46376	TBvsInf_Effect
ENSMUSG00000039826	Trub2	-0.222718	3.13007	-3.5128	0.00190844	0.0414599	-1.46547	TBvsInf_Effect
ENSMUSG00000002688	Prkd1	-0.27676	2.20843	-3.4557	0.0021911	0.045042	-1.46841	TBvsInf_Effect
ENSMUSG00000033961	Zfp446	-0.373542	2.54682	-3.46967	0.00211839	0.0440387	-1.47463	TBvsInf_Effect
ENSMUSG00000046841	Ckap4	0.261577	1.80296	3.43433	0.00230709	0.0463047	-1.47905	TBvsInf_Effect
ENSMUSG00000053914	Kdm4d	1.33816	-1.86449	3.53206	0.00182143	0.0408407	-1.48306	TBvsInf_Effect
ENSMUSG00000020899	Pfas	0.306109	3.9225	3.54984	0.00174451	0.0399995	-1.48353	TBvsInf_Effect
ENSMUSG00000036181	Hist1h1c	-0.6959	3.47662	-3.50809	0.00193033	0.0417121	-1.4862	TBvsInf_Effect
ENSMUSG00000041096	Tspyl2	-0.334659	3.42113	-3.51819	0.00188368	0.0413207	-1.48784	TBvsInf_Effect
ENSMUSG00000087177	E130307A14Rik	-0.309869	1.52958	-3.41798	0.00239985	0.0474	-1.48831	TBvsInf_Effect
ENSMUSG00000021767	Kat6b	-0.332711	4.20364	-3.55512	0.00172231	0.0398298	-1.48947	TBvsInf_Effect
ENSMUSG00000033769	Exoc6b	-0.202684	3.57693	-3.52724	0.00184281	0.0409383	-1.48953	TBvsInf_Effect
ENSMUSG00000001520	Nrip2	0.410989	0.599765	3.38524	0.00259669	0.0500307	-1.49181	TBvsInf_Effect
ENSMUSG00000030423	Pop4	-0.332547	2.2265	-3.45171	0.00221231	0.045203	-1.49212	TBvsInf_Effect
ENSMUSG00000028530	Jak1	-0.161503	5.93016	-3.59776	0.00155276	0.0383348	-1.49363	TBvsInf_Effect
ENSMUSG00000024143	Rhoq	0.224611	5.04067	3.58629	0.00159671	0.0386384	-1.49575	TBvsInf_Effect
ENSMUSG00000001517	Foxm1	-0.434827	0.578704	-3.38113	0.00262252	0.0502418	-1.49596	TBvsInf_Effect
ENSMUSG00000031930	Wwp2	-0.208243	5.7911	-3.59492	0.00156355	0.0383905	-1.49631	TBvsInf_Effect
ENSMUSG00000037752	Xkr8	0.528361	1.0161	3.39919	0.00251096	0.0488432	-1.49656	TBvsInf_Effect
ENSMUSG00000053164	Gpr21	1.22296	-3.22379	3.94981	0.00065581	0.0249788	-1.49934	TBvsInf_Effect
ENSMUSG00000064246	Chil1	-0.94808	-0.985564	-3.45516	0.00219396	0.0450552	-1.49939	TBvsInf_Effect
ENSMUSG00000005370	Msh6	0.220722	2.86929	3.4835	0.00204872	0.0431957	-1.50079	TBvsInf_Effect
ENSMUSG00000037993	Dhx38	-0.258366	3.65958	-3.52368	0.00185879	0.0410413	-1.50171	TBvsInf_Effect
ENSMUSG00000023990	Tfeb	0.225566	4.77778	3.57257	0.00165085	0.039283	-1.50468	TBvsInf_Effect
ENSMUSG00000054263	Lifr	-0.21437	6.09884	-3.59467	0.00156448	0.0383905	-1.50472	TBvsInf_Effect
ENSMUSG00000086061	Gm13075	-0.507767	1.06344	-3.38936	0.00257113	0.0496799	-1.50596	TBvsInf_Effect
ENSMUSG00000029438	Bcl7a	0.207466	5.42545	3.58789	0.00159048	0.0386384	-1.50634	TBvsInf_Effect
ENSMUSG00000016528	Mapkapk2	0.224174	6.21158	3.59621	0.00155862	0.0383905	-1.50739	TBvsInf_Effect
ENSMUSG00000040485	Lrrc52	-0.537052	1.32828	-3.39953	0.00250891	0.0488432	-1.50764	TBvsInf_Effect
ENSMUSG00000020864	Ankrd40	0.132214	6.03365	3.59263	0.00157228	0.0384099	-1.50982	TBvsInf_Effect
ENSMUSG00000041058	Wwp1	0.203461	5.22237	3.58098	0.00161742	0.0388842	-1.51099	TBvsInf_Effect
ENSMUSG00000045827	Serpinb9	-0.195748	6.01687	-3.59293	0.00157111	0.0384099	-1.51187	TBvsInf_Effect
ENSMUSG00000026581	Sell	-0.763996	-1.82035	-3.51555	0.00189576	0.0413618	-1.51225	TBvsInf_Effect
ENSMUSG00000018849	Wwc1	0.235753	7.76664	3.59589	0.00155983	0.0383905	-1.51451	TBvsInf_Effect
ENSMUSG00000003344	Btbd2	0.208502	5.17185	3.57683	0.00163384	0.0391049	-1.51632	TBvsInf_Effect
ENSMUSG00000034855	Cxcl10	-1.07896	-1.6728	-3.48176	0.00205738	0.0431957	-1.51777	TBvsInf_Effect
ENSMUSG00000022419	Deptor	0.144627	6.25035	3.59105	0.00157834	0.0384974	-1.51904	TBvsInf_Effect
ENSMUSG00000027217	Tspan18	0.349641	1.99713	3.42728	0.00234667	0.0467696	-1.51948	TBvsInf_Effect
ENSMUSG00000085584	Rtl9	-1.52824	-2.41056	-3.70975	0.00118174	0.0333483	-1.52144	TBvsInf_Effect
ENSMUSG00000042390	Gatad2b	-0.174302	4.9779	-3.57113	0.00165661	0.039283	-1.52146	TBvsInf_Effect
ENSMUSG00000029675	Eln	-0.479624	2.50355	-3.43563	0.00229988	0.0462923	-1.52147	TBvsInf_Effect
ENSMUSG00000029613	Eif2ak1	-0.126031	5.62807	-3.58055	0.00161914	0.0388842	-1.526	TBvsInf_Effect
ENSMUSG00000046318	Ccbe1	-0.288747	2.73403	-3.47008	0.00211632	0.0440387	-1.52626	TBvsInf_Effect
ENSMUSG00000043439	Epop	-0.403901	3.0624	-3.47652	0.0020836	0.0435835	-1.52683	TBvsInf_Effect
ENSMUSG00000104748	Gm43592	-0.877881	-0.237958	-3.37659	0.00265131	0.05038	-1.52929	TBvsInf_Effect
ENSMUSG00000032606	Nicn1	0.248614	4.53188	3.55736	0.00171298	0.0398178	-1.53019	TBvsInf_Effect
ENSMUSG00000026179	Pnkd	0.391457	5.33008	3.57445	0.00164333	0.0392328	-1.53235	TBvsInf_Effect
ENSMUSG00000007646	Rad51c	0.477095	0.345505	3.3657	0.00272161	0.0512069	-1.53301	TBvsInf_Effect
ENSMUSG00000030051	Aplf	0.323074	1.21565	3.38567	0.00259401	0.0500266	-1.53504	TBvsInf_Effect
ENSMUSG00000025980	Hspd1	0.149803	7.49647	3.58766	0.00159137	0.0386384	-1.53548	TBvsInf_Effect
ENSMUSG00000020918	Kat2a	0.193812	4.54321	3.55061	0.00174128	0.0399705	-1.53664	TBvsInf_Effect
ENSMUSG00000022817	Itgb5	0.195529	5.84132	3.57927	0.00162416	0.0389586	-1.5371	TBvsInf_Effect
ENSMUSG00000044066	Cep68	0.232241	4.55865	3.55286	0.00173176	0.0399034	-1.54105	TBvsInf_Effect
ENSMUSG00000017756	Slc12a7	0.232145	6.57451	3.58214	0.00161289	0.0388263	-1.54462	TBvsInf_Effect
ENSMUSG00000037098	Rab11fip3	0.333962	8.11167	3.58239	0.0016119	0.0388263	-1.54472	TBvsInf_Effect
ENSMUSG00000052572	Dlg2	0.682648	2.4015	3.42306	0.00237064	0.0470034	-1.5463	TBvsInf_Effect
ENSMUSG00000060397	Zfp128	0.292282	1.136	3.37835	0.00264011	0.0503522	-1.5471	TBvsInf_Effect
ENSMUSG00000010095	Slc3a2	-0.232592	7.62131	-3.58234	0.00161208	0.0388263	-1.54782	TBvsInf_Effect
ENSMUSG00000037348	Paqr7	0.602683	3.65806	3.51407	0.00190257	0.0414435	-1.55162	TBvsInf_Effect
ENSMUSG00000060450	Rnf14	-0.186695	6.19307	-3.57373	0.00164617	0.0392545	-1.55619	TBvsInf_Effect
ENSMUSG00000048216	Gpr85	0.570243	0.82391	3.36395	0.00273306	0.0513348	-1.5571	TBvsInf_Effect
ENSMUSG00000046794	Ppp1r3b	0.479485	0.171426	3.35027	0.00282432	0.052344	-1.55894	TBvsInf_Effect
ENSMUSG00000037016	Frem2	0.340372	1.8849	3.40704	0.00246398	0.0483002	-1.55988	TBvsInf_Effect
ENSMUSG00000030963	Umod	0.263354	10.8576	3.55735	0.00171302	0.0398178	-1.56028	TBvsInf_Effect
ENSMUSG00000034659	Tmem109	0.259101	4.91176	3.55521	0.00172192	0.0398298	-1.56034	TBvsInf_Effect
ENSMUSG00000003948	Mmd	0.412467	1.44047	3.38144	0.00262056	0.0502418	-1.56235	TBvsInf_Effect
ENSMUSG00000020235	Fzr1	0.15926	3.87333	3.51126	0.00191558	0.0415262	-1.5633	TBvsInf_Effect
ENSMUSG00000032376	Usp3	0.167993	5.40186	3.55999	0.00170206	0.0396997	-1.56552	TBvsInf_Effect
ENSMUSG00000115220	AC154760.1	0.429229	-0.925295	3.37117	0.00268608	0.0508349	-1.56601	TBvsInf_Effect
ENSMUSG00000028936	Rpl22	0.209894	6.34697	3.56931	0.00166395	0.039283	-1.57102	TBvsInf_Effect
ENSMUSG00000078671	Chd2	-0.308176	4.97758	-3.54786	0.00175292	0.0400112	-1.57238	TBvsInf_Effect
ENSMUSG00000019854	Reps1	-0.247565	4.30718	-3.52562	0.00185009	0.0409383	-1.5726	TBvsInf_Effect
ENSMUSG00000036825	Ssx2ip	0.191908	4.02342	3.51612	0.00189317	0.0413498	-1.57272	TBvsInf_Effect
ENSMUSG00000022353	Mtss1	-0.39063	6.81688	-3.56812	0.00166876	0.039283	-1.57833	TBvsInf_Effect
ENSMUSG00000020541	Tom1l1	0.15166	4.61811	3.53651	0.00180186	0.0406249	-1.57936	TBvsInf_Effect
ENSMUSG00000116141	Gm49495	-0.712789	-0.30278	-3.34736	0.0028441	0.0524064	-1.58033	TBvsInf_Effect
ENSMUSG00000021819	Zswim8	-0.258517	5.5289	-3.55487	0.00172336	0.0398298	-1.58087	TBvsInf_Effect
ENSMUSG00000051278	Zgrf1	-0.566565	0.178603	-3.33762	0.00291133	0.0527343	-1.58374	TBvsInf_Effect
ENSMUSG00000023050	Map3k12	0.336359	1.6774	3.38171	0.00261883	0.0502418	-1.58411	TBvsInf_Effect
ENSMUSG00000025323	Sp4	-0.363174	2.6978	-3.43888	0.00228193	0.0460682	-1.58433	TBvsInf_Effect
ENSMUSG00000040296	Ddx58	-0.297322	4.44595	-3.53103	0.00182596	0.040866	-1.58499	TBvsInf_Effect
ENSMUSG00000037104	Socs5	0.302905	4.37232	3.52605	0.00184814	0.0409383	-1.585	TBvsInf_Effect
ENSMUSG00000056025	Clca3a1	-0.599938	3.58591	-3.48107	0.0020608	0.0431957	-1.5866	TBvsInf_Effect
ENSMUSG00000116946	AC130815.2	-0.720304	0.721623	-3.3454	0.00285755	0.0525111	-1.58767	TBvsInf_Effect
ENSMUSG00000097412	1810014B01Rik	0.370556	2.56925	3.42036	0.00238615	0.0472314	-1.58975	TBvsInf_Effect
ENSMUSG00000031986	Sprtn	-0.192297	3.61286	-3.48441	0.00204421	0.043188	-1.59082	TBvsInf_Effect
ENSMUSG00000025008	Tctn3	-0.212821	3.81494	-3.49177	0.00200813	0.0428901	-1.59376	TBvsInf_Effect
ENSMUSG00000035168	Tanc1	0.17071	5.95088	3.55602	0.00171853	0.0398298	-1.59388	TBvsInf_Effect
ENSMUSG00000031278	Acsl4	0.3289	5.31557	3.55176	0.00173639	0.0399034	-1.59452	TBvsInf_Effect
ENSMUSG00000056870	Gulp1	0.314214	1.26896	3.35452	0.00279565	0.0519065	-1.59801	TBvsInf_Effect
ENSMUSG00000054499	Dedd2	-0.251756	5.08816	-3.53686	0.00180031	0.0406249	-1.60321	TBvsInf_Effect
ENSMUSG00000030629	Zfand6	0.167975	5.54502	3.5464	0.00175915	0.0400183	-1.60484	TBvsInf_Effect
ENSMUSG00000027868	Tbx15	-1.0772	-2.41365	-3.60567	0.00152319	0.0378353	-1.60976	TBvsInf_Effect
ENSMUSG00000107561	Gm44264	1.29312	-3.40231	3.90959	0.000724018	0.0259737	-1.61077	TBvsInf_Effect
ENSMUSG00000003038	Hmgn2	-0.279739	3.24498	-3.45258	0.0022077	0.0452	-1.61165	TBvsInf_Effect
ENSMUSG00000027111	Itga6	0.34609	5.55971	3.54417	0.00176868	0.0401449	-1.61172	TBvsInf_Effect
ENSMUSG00000027611	Procr	0.330323	0.839167	3.34011	0.00289404	0.0527038	-1.61245	TBvsInf_Effect
ENSMUSG00000027412	Lpin3	-0.343258	3.52772	-3.46789	0.00212752	0.044183	-1.61286	TBvsInf_Effect
ENSMUSG00000024797	Vps51	-0.445453	1.01743	-3.3378	0.00291008	0.0527343	-1.61705	TBvsInf_Effect
ENSMUSG00000010025	Aldh3a2	-0.170893	6.32808	-3.54517	0.00176439	0.0400924	-1.62501	TBvsInf_Effect
ENSMUSG00000102059	Gm20257	-0.380731	0.585068	-3.32628	0.00299161	0.0533307	-1.62673	TBvsInf_Effect
ENSMUSG00000029322	Plac8	-0.513735	1.93441	-3.38012	0.00262889	0.0503164	-1.62789	TBvsInf_Effect
ENSMUSG00000093803	Ppp2r3d	-0.289301	2.12432	-3.37825	0.0026407	0.0503522	-1.62863	TBvsInf_Effect
ENSMUSG00000058594	Fbh1	0.188652	5.54881	3.53297	0.0018174	0.0408407	-1.63322	TBvsInf_Effect
ENSMUSG00000084781	D930015M05Rik	-0.969142	-1.83461	-3.51322	0.00190649	0.0414599	-1.63733	TBvsInf_Effect
ENSMUSG00000025041	Nt5c2	-0.246102	5.42715	-3.52782	0.00184022	0.0409383	-1.63977	TBvsInf_Effect
ENSMUSG00000079144	A130010J15Rik	-0.606518	1.45371	-3.34858	0.00283582	0.0524006	-1.64333	TBvsInf_Effect
ENSMUSG00000100594	2810414N06Rik	0.429894	1.17902	3.33415	0.00293566	0.0529836	-1.64482	TBvsInf_Effect
ENSMUSG00000042195	Slc35f2	0.216173	3.85454	3.48249	0.00205374	0.0431957	-1.64485	TBvsInf_Effect
ENSMUSG00000005899	Smpd4	-0.24557	4.45454	-3.49827	0.00197681	0.0424449	-1.64554	TBvsInf_Effect
ENSMUSG00000039231	Suv39h1	-0.302122	3.01313	-3.42472	0.00236118	0.0468743	-1.65066	TBvsInf_Effect
ENSMUSG00000117252	AC154707.2	-1.14889	-1.84305	-3.44984	0.00222235	0.0452712	-1.65241	TBvsInf_Effect
ENSMUSG00000098923	Tmem185b	0.260368	4.2963	3.49031	0.00201525	0.0429518	-1.65397	TBvsInf_Effect
ENSMUSG00000043895	S1pr2	0.489329	0.280216	3.30495	0.00314834	0.0550096	-1.65491	TBvsInf_Effect
ENSMUSG00000031916	Cog8	-0.162332	4.69983	-3.5039	0.00195006	0.0420486	-1.65526	TBvsInf_Effect
ENSMUSG00000085169	Gm10785	-0.584121	-1.35823	-3.36209	0.00274531	0.0513348	-1.6554	TBvsInf_Effect
ENSMUSG00000032387	Rbpms2	0.200331	7.15918	3.53426	0.0018117	0.0408014	-1.66013	TBvsInf_Effect
ENSMUSG00000019846	Lama4	0.494249	-0.929465	3.33832	0.00290645	0.0527343	-1.66057	TBvsInf_Effect
ENSMUSG00000026779	Mastl	-0.506572	0.176902	-3.29854	0.00319704	0.0551779	-1.66298	TBvsInf_Effect
ENSMUSG00000026435	Slc45a3	0.353286	5.23308	3.51736	0.00188747	0.0413243	-1.66382	TBvsInf_Effect
ENSMUSG00000027702	Lrrc34	0.646198	0.0871323	3.29766	0.00320378	0.0551779	-1.6648	TBvsInf_Effect
ENSMUSG00000045975	C2cd2	0.222295	3.55869	3.45199	0.00221082	0.045203	-1.66737	TBvsInf_Effect
ENSMUSG00000029009	Mthfr	0.350796	3.77985	3.46978	0.00211781	0.0440387	-1.66755	TBvsInf_Effect
ENSMUSG00000028889	Yrdc	-0.272513	3.4976	-3.44115	0.00226945	0.0458619	-1.6677	TBvsInf_Effect
ENSMUSG00000029253	Cenpc1	-0.306158	2.15069	-3.36037	0.00275667	0.0514954	-1.67427	TBvsInf_Effect
ENSMUSG00000074232	Gm10647	1.5434	-3.186	3.7503	0.00107019	0.0317468	-1.67458	TBvsInf_Effect
ENSMUSG00000037166	Ppp1r14a	0.365814	1.16124	3.31547	0.00307009	0.0541111	-1.67534	TBvsInf_Effect
ENSMUSG00000024924	Vldlr	0.23561	6.37302	3.52308	0.00186151	0.0410564	-1.67906	TBvsInf_Effect
ENSMUSG00000051515	Fam181b	0.802306	-0.805473	3.31043	0.00310732	0.0544829	-1.68726	TBvsInf_Effect
ENSMUSG00000020182	Ddc	0.272364	7.17624	3.51979	0.00187639	0.0412501	-1.69365	TBvsInf_Effect
ENSMUSG00000061080	Lsamp	-0.722161	2.13063	-3.34195	0.00288125	0.052651	-1.69494	TBvsInf_Effect
ENSMUSG00000029524	Sirt4	0.254221	3.17973	3.41767	0.00240169	0.0474	-1.69549	TBvsInf_Effect
ENSMUSG00000030872	Gga2	0.279489	5.13015	3.50237	0.00195729	0.042115	-1.69704	TBvsInf_Effect
ENSMUSG00000034173	Zbed5	0.698729	-1.66744	3.36335	0.00273698	0.0513348	-1.69784	TBvsInf_Effect
ENSMUSG00000031765	Mt1	-0.461001	7.52799	-3.5172	0.00188822	0.0413243	-1.69926	TBvsInf_Effect
ENSMUSG00000044313	Mab21l3	0.62586	2.71437	3.40538	0.00247382	0.0484462	-1.70003	TBvsInf_Effect
ENSMUSG00000047409	Ctdspl	0.272582	5.06238	3.49221	0.00200602	0.0428901	-1.70588	TBvsInf_Effect
ENSMUSG00000028089	Chd1l	-0.20704	3.13943	-3.40493	0.00247651	0.0484521	-1.70608	TBvsInf_Effect
ENSMUSG00000022673	Mcm4	-0.373313	1.60786	-3.31718	0.0030575	0.0540974	-1.70988	TBvsInf_Effect
ENSMUSG00000024790	Sac3d1	0.332313	3.00558	3.39944	0.00250949	0.0488432	-1.71258	TBvsInf_Effect
ENSMUSG00000075012	Fjx1	0.395885	1.10535	3.30171	0.00317287	0.0550633	-1.71347	TBvsInf_Effect
ENSMUSG00000004843	Chmp2b	0.226115	4.88821	3.48782	0.00202741	0.0431001	-1.71407	TBvsInf_Effect
ENSMUSG00000040147	Maob	0.690253	0.132007	3.27311	0.00339731	0.056997	-1.72032	TBvsInf_Effect
ENSMUSG00000038453	Srcin1	0.384034	4.14535	3.45815	0.00217818	0.0449587	-1.72236	TBvsInf_Effect
ENSMUSG00000028164	Manba	0.193078	5.97169	3.50004	0.00196837	0.0423084	-1.72248	TBvsInf_Effect
ENSMUSG00000020346	Mgat1	0.283474	5.59018	3.49619	0.00198678	0.0426139	-1.72357	TBvsInf_Effect
ENSMUSG00000028820	Sfpq	0.406314	6.78712	3.50512	0.00194429	0.0419688	-1.7257	TBvsInf_Effect
ENSMUSG00000020668	Kif3c	0.256202	1.68279	3.31728	0.0030568	0.0540974	-1.72708	TBvsInf_Effect
ENSMUSG00000102595	Gm30097	0.94565	-1.63047	3.33549	0.00292627	0.0529576	-1.72822	TBvsInf_Effect
ENSMUSG00000034723	Tmx4	0.200089	4.50384	3.46611	0.00213669	0.0442828	-1.73668	TBvsInf_Effect
ENSMUSG00000034487	Kdelc2	0.264424	2.16695	3.3338	0.00293816	0.0529836	-1.73772	TBvsInf_Effect
ENSMUSG00000020755	Sap30bp	-0.167027	4.34095	-3.45624	0.00218825	0.0450291	-1.74013	TBvsInf_Effect
ENSMUSG00000073982	Rhog	0.246731	3.82813	3.42736	0.00234623	0.0467696	-1.75497	TBvsInf_Effect
ENSMUSG00000001053	N4bp3	0.292267	4.20596	3.44458	0.00225077	0.0455752	-1.75545	TBvsInf_Effect
ENSMUSG00000018537	Pcgf2	0.222557	4.26464	3.45038	0.00221943	0.0452712	-1.75764	TBvsInf_Effect
ENSMUSG00000030842	Lamtor1	-0.164727	5.85752	-3.48241	0.00205415	0.0431957	-1.75885	TBvsInf_Effect
ENSMUSG00000009772	Nuak2	0.495103	7.41369	3.48948	0.00201928	0.0429924	-1.76154	TBvsInf_Effect
ENSMUSG00000030199	Etv6	-0.183393	4.92494	-3.46367	0.00214935	0.044409	-1.76706	TBvsInf_Effect
ENSMUSG00000000881	Dlg3	0.199644	4.26801	3.44481	0.00224948	0.0455752	-1.76833	TBvsInf_Effect
ENSMUSG00000019178	Styxl1	0.62856	-1.69801	3.3224	0.00301951	0.0536394	-1.77013	TBvsInf_Effect
ENSMUSG00000013833	Med16	-0.224471	5.19357	-3.46511	0.00214186	0.0442993	-1.77563	TBvsInf_Effect
ENSMUSG00000021751	Acox2	0.195893	6.77617	3.48212	0.00205558	0.0431957	-1.77918	TBvsInf_Effect
ENSMUSG00000048728	Zfp454	0.54356	0.729767	3.25708	0.00352979	0.0582143	-1.7798	TBvsInf_Effect
ENSMUSG00000030583	Sipa1l3	0.217993	4.59907	3.44746	0.00223517	0.0454072	-1.78165	TBvsInf_Effect
ENSMUSG00000038721	Hoxb7	0.242706	3.71454	3.41322	0.00242759	0.0476329	-1.78515	TBvsInf_Effect
ENSMUSG00000033278	Ptprm	-0.229201	2.24966	-3.31648	0.00306263	0.0540974	-1.78817	TBvsInf_Effect
ENSMUSG00000082152	Gm13655	0.598781	0.645345	3.24704	0.00361533	0.0589847	-1.78824	TBvsInf_Effect
ENSMUSG00000108878	Gm49493	-0.609104	-1.14815	-3.28287	0.00331907	0.056501	-1.78848	TBvsInf_Effect
ENSMUSG00000093553	Gm20633	-0.658895	-1.36478	-3.29569	0.00321887	0.0553378	-1.789	TBvsInf_Effect
ENSMUSG00000087178	A230056P14Rik	0.477388	-1.1994	3.27035	0.00341983	0.0571447	-1.79319	TBvsInf_Effect
ENSMUSG00000031538	Plat	-0.445436	4.07441	-3.41726	0.00240404	0.0474002	-1.79692	TBvsInf_Effect
ENSMUSG00000045672	Col27a1	0.656963	4.38852	3.43725	0.00229089	0.0461975	-1.79995	TBvsInf_Effect
ENSMUSG00000024566	Atp9b	-0.181329	4.44632	-3.43242	0.00231774	0.0464213	-1.80057	TBvsInf_Effect
ENSMUSG00000100281	4930422M22Rik	0.800304	-3.51375	3.76122	0.00104196	0.031381	-1.80124	TBvsInf_Effect
ENSMUSG00000034532	Fbxo16	0.435755	-1.04159	3.25757	0.00352567	0.0582115	-1.80441	TBvsInf_Effect
ENSMUSG00000028434	Epb41l4b	0.28651	4.62036	3.44146	0.00226778	0.0458619	-1.80635	TBvsInf_Effect
ENSMUSG00000026843	Fubp3	-0.17277	4.40862	-3.42919	0.00233588	0.0466524	-1.80785	TBvsInf_Effect
ENSMUSG00000058743	Kcnj14	0.874408	-1.17273	3.27103	0.00341425	0.05714	-1.81076	TBvsInf_Effect
ENSMUSG00000074483	Bglap	-1.78213	-4.02395	-4.10588	0.000446393	0.0204242	-1.81252	TBvsInf_Effect
ENSMUSG00000041449	Serpina3h	-0.701478	-0.669162	-3.23031	0.00376234	0.0604271	-1.81317	TBvsInf_Effect
ENSMUSG00000043496	Tril	0.358465	1.69085	3.26073	0.00349926	0.0579244	-1.81899	TBvsInf_Effect
ENSMUSG00000022651	Retnlg	-1.27433	-1.33268	-3.30156	0.00317403	0.0550633	-1.82326	TBvsInf_Effect
ENSMUSG00000045942	BC049762	-0.547465	0.862604	-3.22515	0.00380881	0.0609382	-1.82793	TBvsInf_Effect
ENSMUSG00000033059	Pygb	0.23268	3.35812	3.36998	0.00269372	0.0508845	-1.82856	TBvsInf_Effect
ENSMUSG00000024014	Pim1	-0.471067	2.82675	-3.33831	0.00290651	0.0527343	-1.83029	TBvsInf_Effect
ENSMUSG00000022774	Ncbp2	0.232125	4.04431	3.39974	0.00250765	0.0488432	-1.83031	TBvsInf_Effect
ENSMUSG00000111662	Gm7435	1.37631	-3.98982	3.8908	0.000758228	0.0267744	-1.83135	TBvsInf_Effect
ENSMUSG00000108185	Gm19653	-1.59319	-3.2182	-3.75024	0.00107035	0.0317468	-1.83236	TBvsInf_Effect
ENSMUSG00000007603	Dus3l	-0.197652	4.96242	-3.43388	0.00230964	0.0463047	-1.8338	TBvsInf_Effect
ENSMUSG00000010066	Cacna2d2	-0.462151	2.88438	-3.3163	0.003064	0.0540974	-1.83558	TBvsInf_Effect
ENSMUSG00000032507	Fbxl2	-0.382963	-0.217365	-3.21391	0.00391202	0.0621417	-1.83618	TBvsInf_Effect
ENSMUSG00000009079	Ewsr1	-0.178213	6.20431	-3.45326	0.00220407	0.0451711	-1.83649	TBvsInf_Effect
ENSMUSG00000027167	Elp4	-0.257372	2.24843	-3.29449	0.00322812	0.0554499	-1.83671	TBvsInf_Effect
ENSMUSG00000000439	Mkrn2	-0.132812	3.53357	-3.37479	0.00266277	0.050488	-1.83859	TBvsInf_Effect
ENSMUSG00000052105	Mtcl1	0.240175	2.44734	3.31192	0.00309629	0.0543365	-1.83931	TBvsInf_Effect
ENSMUSG00000086917	Gm11630	1.24517	-2.03809	3.32911	0.00297136	0.0531098	-1.83971	TBvsInf_Effect
ENSMUSG00000035953	Pip4p1	-0.180735	4.80954	-3.42687	0.00234901	0.0467702	-1.84008	TBvsInf_Effect
ENSMUSG00000036916	Zfp280c	-0.279113	3.11859	-3.34779	0.0028412	0.0524006	-1.84018	TBvsInf_Effect
ENSMUSG00000024926	Kat5	-0.21669	4.09067	-3.39691	0.00252481	0.0490508	-1.8425	TBvsInf_Effect
ENSMUSG00000028266	Lmo4	0.231267	5.16143	3.43689	0.00229289	0.0461975	-1.84267	TBvsInf_Effect
ENSMUSG00000043929	Klhl15	-0.303763	2.442	-3.30267	0.00316557	0.0550633	-1.84481	TBvsInf_Effect
ENSMUSG00000087344	Gm15627	1.26799	-2.89537	3.48635	0.00203466	0.0431839	-1.84711	TBvsInf_Effect
ENSMUSG00000053835	H2-T24	-0.590506	1.38333	-3.25052	0.00358544	0.0586816	-1.84743	TBvsInf_Effect
ENSMUSG00000030528	Blm	-0.445957	-0.237692	-3.20784	0.00396887	0.0627987	-1.84745	TBvsInf_Effect
ENSMUSG00000055323	Gm9967	-0.474452	1.56676	-3.2464	0.0036209	0.0589847	-1.84882	TBvsInf_Effect
ENSMUSG00000044021	Muc19	0.954755	-0.15228	3.20506	0.00399521	0.0631168	-1.85086	TBvsInf_Effect
ENSMUSG00000096995	2810029C07Rik	0.319408	2.79978	3.33049	0.00296158	0.0530753	-1.85527	TBvsInf_Effect
ENSMUSG00000022884	Eif4a2	0.16727	7.61281	3.44678	0.00223884	0.0454244	-1.86258	TBvsInf_Effect
ENSMUSG00000025178	Pi4k2a	-0.186775	5.40135	-3.43179	0.0023213	0.0464466	-1.86333	TBvsInf_Effect
ENSMUSG00000000552	Zfp385a	0.43267	1.51462	3.25458	0.00355097	0.0583735	-1.86374	TBvsInf_Effect
ENSMUSG00000040283	Btnl9	0.622231	-1.21476	3.2458	0.00362606	0.0589847	-1.86405	TBvsInf_Effect
ENSMUSG00000057329	Bcl2	0.226613	3.22671	3.34281	0.00287532	0.052651	-1.86687	TBvsInf_Effect
ENSMUSG00000026696	Vamp4	0.203498	3.35807	3.34788	0.0028406	0.0524006	-1.87135	TBvsInf_Effect
ENSMUSG00000020388	Pdlim4	0.509867	-1.31206	3.25488	0.00354841	0.0583735	-1.87328	TBvsInf_Effect
ENSMUSG00000004040	Stat3	-0.385789	5.23368	-3.42569	0.00235571	0.0468575	-1.87572	TBvsInf_Effect
ENSMUSG00000037461	Ints7	-0.250739	3.64356	-3.3563	0.00278373	0.0518121	-1.87633	TBvsInf_Effect
ENSMUSG00000050908	Tvp23a	-1.1617	-3.41135	-3.78473	0.000983654	0.0301705	-1.87645	TBvsInf_Effect
ENSMUSG00000022704	Qtrt2	-0.280209	2.6704	-3.3015	0.00317445	0.0550633	-1.87879	TBvsInf_Effect
ENSMUSG00000039911	Spsb1	-0.839281	2.42154	-3.27443	0.00338666	0.0569191	-1.87937	TBvsInf_Effect
ENSMUSG00000022538	Lsg1	-0.22297	4.04555	-3.37854	0.00263887	0.0503522	-1.88254	TBvsInf_Effect
ENSMUSG00000025531	Chm	-0.240359	4.02759	-3.37752	0.00264537	0.05038	-1.88304	TBvsInf_Effect
ENSMUSG00000039230	Tbcd	-0.152269	4.13812	-3.38208	0.00261654	0.0502418	-1.88342	TBvsInf_Effect
ENSMUSG00000103030	E330011M16Rik	-0.722727	-1.28702	-3.2537	0.00355837	0.0584247	-1.88423	TBvsInf_Effect
ENSMUSG00000022947	Cbr3	0.404063	-0.333002	3.18541	0.00418595	0.0646684	-1.88936	TBvsInf_Effect
ENSMUSG00000056121	Fez2	0.1724	4.06204	3.37878	0.00263736	0.0503522	-1.89126	TBvsInf_Effect
ENSMUSG00000026339	Ccdc93	0.312296	3.98506	3.37512	0.0026607	0.050488	-1.89234	TBvsInf_Effect
ENSMUSG00000028550	Atg4c	0.212701	4.01772	3.37646	0.0026521	0.05038	-1.89332	TBvsInf_Effect
ENSMUSG00000021432	Slc35b3	-0.258507	3.80254	-3.36207	0.00274542	0.0513348	-1.89361	TBvsInf_Effect
ENSMUSG00000026817	Ak1	0.378156	4.81997	3.40302	0.00248792	0.0486283	-1.89402	TBvsInf_Effect
ENSMUSG00000034282	Evpl	0.448746	3.14142	3.33294	0.00294418	0.0529978	-1.89751	TBvsInf_Effect
ENSMUSG00000074136	4930513N10Rik	-0.911784	-2.46337	-3.41326	0.00242732	0.0476329	-1.89842	TBvsInf_Effect
ENSMUSG00000052430	Bmpr1b	-0.353064	2.16076	-3.25745	0.00352675	0.0582115	-1.90486	TBvsInf_Effect
ENSMUSG00000008575	Nfib	0.256484	4.82435	3.40181	0.00249518	0.0487233	-1.90543	TBvsInf_Effect
ENSMUSG00000100596	Gm29502	1.12328	-2.13427	3.30026	0.00318388	0.0550633	-1.90709	TBvsInf_Effect
ENSMUSG00000021794	Glud1	0.342429	9.91883	3.41345	0.00242622	0.0476329	-1.90808	TBvsInf_Effect
ENSMUSG00000003418	St8sia6	0.361178	3.45575	3.33823	0.00290712	0.0527343	-1.91188	TBvsInf_Effect
ENSMUSG00000103953	Gm29718	1.37183	-2.77599	3.42914	0.00233619	0.0466524	-1.91461	TBvsInf_Effect
ENSMUSG00000031292	Cdkl5	0.271068	2.56283	3.28239	0.00332284	0.056501	-1.91504	TBvsInf_Effect
ENSMUSG00000052783	Grk4	0.27091	2.51217	3.28296	0.00331833	0.056501	-1.91669	TBvsInf_Effect
ENSMUSG00000086584	Gm12002	0.677171	-0.642185	3.18473	0.00419269	0.0647233	-1.91725	TBvsInf_Effect
ENSMUSG00000066363	Serpina3f	-1.25118	-3.07504	-3.46517	0.00214157	0.0442993	-1.91729	TBvsInf_Effect
ENSMUSG00000031485	Plpbp	-0.312886	7.81921	-3.42277	0.00237231	0.0470034	-1.9175	TBvsInf_Effect
ENSMUSG00000098492	Gm19353	1.18009	-1.95144	3.30079	0.00317989	0.0550633	-1.92051	TBvsInf_Effect
ENSMUSG00000049184	Purg	0.406773	1.88315	3.23835	0.00369094	0.059706	-1.9228	TBvsInf_Effect
ENSMUSG00000039385	Cdh6	0.30705	3.3424	3.32542	0.00299779	0.0533673	-1.92638	TBvsInf_Effect
ENSMUSG00000005800	Mmp8	-1.39634	-2.58654	-3.43428	0.00230739	0.0463047	-1.92966	TBvsInf_Effect
ENSMUSG00000024535	Snx24	0.262126	2.53507	3.27443	0.00338667	0.0569191	-1.93176	TBvsInf_Effect
ENSMUSG00000025817	Nudt5	0.180028	3.06259	3.30425	0.00315364	0.0550096	-1.93294	TBvsInf_Effect
ENSMUSG00000097749	Gm16938	0.933276	-3.2105	3.48758	0.00202859	0.0431001	-1.93439	TBvsInf_Effect
ENSMUSG00000033323	Ctdp1	-0.238774	3.73985	-3.34172	0.00288289	0.052651	-1.93631	TBvsInf_Effect
ENSMUSG00000038201	Kcna7	0.723748	-2.37468	3.31376	0.00308266	0.0541441	-1.93643	TBvsInf_Effect
ENSMUSG00000031386	Hcfc1	-0.264309	5.08603	-3.39293	0.00254911	0.0493958	-1.93735	TBvsInf_Effect
ENSMUSG00000058173	Smco4	0.243874	2.43109	3.26054	0.00350079	0.0579244	-1.93792	TBvsInf_Effect
ENSMUSG00000060935	Tmem263	0.261956	2.32424	3.26061	0.00350025	0.0579244	-1.93841	TBvsInf_Effect
ENSMUSG00000005677	Nr1i3	1.04909	-3.52855	3.50824	0.00192967	0.0417121	-1.94635	TBvsInf_Effect
ENSMUSG00000066191	Anks6	0.349147	3.30577	3.32253	0.00301857	0.0536394	-1.94848	TBvsInf_Effect
ENSMUSG00000113750	Gm5628	0.727152	-2.19431	3.31594	0.00306665	0.0540974	-1.94925	TBvsInf_Effect
ENSMUSG00000034673	Pbx2	0.205221	4.30572	3.36542	0.00272342	0.0512069	-1.95085	TBvsInf_Effect
ENSMUSG00000033102	Cdc14b	-0.309188	5.06225	-3.38445	0.00260168	0.0500689	-1.95213	TBvsInf_Effect
ENSMUSG00000027303	Ptpra	-0.129204	5.09758	-3.38613	0.00259118	0.0500196	-1.9536	TBvsInf_Effect
ENSMUSG00000038751	Ptk6	-0.716631	-2.1134	-3.27073	0.00341673	0.05714	-1.9542	TBvsInf_Effect
ENSMUSG00000025810	Nrp1	0.492466	2.57661	3.27925	0.00334785	0.056501	-1.95645	TBvsInf_Effect
ENSMUSG00000049532	Sall2	0.331526	3.5546	3.32648	0.00299019	0.0533307	-1.95761	TBvsInf_Effect
ENSMUSG00000025921	Rdh10	0.200197	4.59885	3.36764	0.00270896	0.0510771	-1.95882	TBvsInf_Effect
ENSMUSG00000086859	Snhg20	0.271154	3.81132	3.34165	0.00288335	0.052651	-1.95895	TBvsInf_Effect
ENSMUSG00000028957	Per3	-0.450014	4.74398	-3.36877	0.0027016	0.0509857	-1.96136	TBvsInf_Effect
ENSMUSG00000042097	Zfp239	0.63738	-1.18631	3.18206	0.00421941	0.0650367	-1.96215	TBvsInf_Effect
ENSMUSG00000020781	Tsen54	0.214361	3.95598	3.34295	0.00287437	0.052651	-1.96366	TBvsInf_Effect
ENSMUSG00000042500	Ago4	0.303305	0.746286	3.16541	0.00438924	0.0660962	-1.96373	TBvsInf_Effect
ENSMUSG00000116121	Gm49486	0.759391	-1.47534	3.18019	0.00423815	0.0651768	-1.96454	TBvsInf_Effect
ENSMUSG00000070939	Tgfbrap1	-0.16348	6.19769	-3.39664	0.00252647	0.0490508	-1.96749	TBvsInf_Effect
ENSMUSG00000048478	Spata33	0.291125	1.78912	3.21285	0.00392188	0.0622494	-1.97115	TBvsInf_Effect
ENSMUSG00000027824	Vmn2r1	-1.12811	-2.39127	-3.33125	0.00295618	0.0530256	-1.97205	TBvsInf_Effect
ENSMUSG00000042272	Sestd1	0.166882	6.38965	3.39606	0.00253001	0.0490724	-1.97301	TBvsInf_Effect
ENSMUSG00000026836	Acvr1	0.227336	2.90677	3.27956	0.00334541	0.056501	-1.97725	TBvsInf_Effect
ENSMUSG00000074886	Grk6	-0.174259	4.03977	-3.33508	0.00292915	0.0529626	-1.97897	TBvsInf_Effect
ENSMUSG00000074065	Gm10617	1.25966	-2.48595	3.30828	0.00312338	0.0547172	-1.9851	TBvsInf_Effect
ENSMUSG00000035529	Prdm4	-0.267696	3.66545	-3.31449	0.00307731	0.0541441	-1.98559	TBvsInf_Effect
ENSMUSG00000002957	Ap2a2	0.193478	6.76845	3.39211	0.00255412	0.0494455	-1.98651	TBvsInf_Effect
ENSMUSG00000029538	Srsf9	0.196613	4.11349	3.33828	0.00290678	0.0527343	-1.98678	TBvsInf_Effect
ENSMUSG00000044081	Zfp85os	0.664906	-2.06216	3.27937	0.0033469	0.056501	-1.989	TBvsInf_Effect
ENSMUSG00000109517	Gm44763	0.952765	-3.62591	3.63105	0.00143192	0.0367386	-1.98928	TBvsInf_Effect
ENSMUSG00000083621	Gm14586	0.527558	0.112978	3.13639	0.00470114	0.0686334	-1.98987	TBvsInf_Effect
ENSMUSG00000032352	Lrrc1	0.201879	4.72138	3.3566	0.00278172	0.0518121	-1.99541	TBvsInf_Effect
ENSMUSG00000097134	1110002J07Rik	0.833165	-2.57071	3.28034	0.00333916	0.056501	-1.99839	TBvsInf_Effect
ENSMUSG00000040751	Lat2	-0.632536	-2.44132	-3.32526	0.00299893	0.0533673	-2.00091	TBvsInf_Effect
ENSMUSG00000087543	Gm16576	0.471499	0.0337404	3.12833	0.00479146	0.0693701	-2.00462	TBvsInf_Effect
ENSMUSG00000022099	Dmtn	0.255515	7.81415	3.38414	0.00260361	0.0500689	-2.00637	TBvsInf_Effect
ENSMUSG00000035699	Slc51a	-0.34171	4.8868	-3.34817	0.00283862	0.0524006	-2.00691	TBvsInf_Effect
ENSMUSG00000029326	Enoph1	0.197029	2.63581	3.24415	0.00364032	0.0591232	-2.01426	TBvsInf_Effect
ENSMUSG00000037536	Fbxo34	-0.324999	3.42628	-3.28473	0.00330437	0.0564723	-2.01518	TBvsInf_Effect
ENSMUSG00000042570	Mier2	0.173775	3.45064	3.29351	0.00323569	0.0554857	-2.01694	TBvsInf_Effect
ENSMUSG00000042529	Kcnj12	0.779574	-1.54753	3.18897	0.0041508	0.0644628	-2.01797	TBvsInf_Effect
ENSMUSG00000020834	Dhrs13	0.265547	2.11961	3.2083	0.00396452	0.0627788	-2.01904	TBvsInf_Effect
ENSMUSG00000025277	Abhd6	0.261242	4.4012	3.34187	0.00288183	0.052651	-2.02058	TBvsInf_Effect
ENSMUSG00000110444	Gm10033	0.264911	1.40408	3.17242	0.00431691	0.0654879	-2.02138	TBvsInf_Effect
ENSMUSG00000028885	Smpdl3b	-0.42179	0.592122	-3.13013	0.00477115	0.0692582	-2.0264	TBvsInf_Effect
ENSMUSG00000075903	Gm23941	1.81218	-4.17613	3.74807	0.00107603	0.0317468	-2.02807	TBvsInf_Effect
ENSMUSG00000042389	Tsen2	0.23211	2.06227	3.19947	0.00404856	0.0635142	-2.02867	TBvsInf_Effect
ENSMUSG00000032786	Alas1	-0.625402	8.34587	-3.373	0.00267425	0.0506583	-2.02897	TBvsInf_Effect
ENSMUSG00000037234	Hook3	0.191904	5.63745	3.36316	0.00273827	0.0513348	-2.03172	TBvsInf_Effect
ENSMUSG00000035910	Dcdc2a	0.495498	1.08824	3.14932	0.00455965	0.0676076	-2.03382	TBvsInf_Effect
ENSMUSG00000117315	AC154218.2	0.700071	1.79393	3.17652	0.00427519	0.0653006	-2.03384	TBvsInf_Effect
ENSMUSG00000075706	Gpx4	0.228536	8.27879	3.37018	0.00269244	0.0508845	-2.03424	TBvsInf_Effect
ENSMUSG00000021738	Atxn7	-0.292567	4.97985	-3.34595	0.00285373	0.0525103	-2.03793	TBvsInf_Effect
ENSMUSG00000042148	Cox10	-0.205256	4.65267	-3.33298	0.00294396	0.0529978	-2.03915	TBvsInf_Effect
ENSMUSG00000004748	Mtfp1	0.355381	4.95505	3.34359	0.00287	0.052651	-2.03984	TBvsInf_Effect
ENSMUSG00000042216	Sgsm1	0.204629	2.41455	3.21537	0.00389847	0.0620831	-2.04123	TBvsInf_Effect
ENSMUSG00000117333	AC154486.3	0.736722	-1.53712	3.15408	0.00450858	0.0671847	-2.04126	TBvsInf_Effect
ENSMUSG00000024246	Thumpd2	-0.249585	1.98025	-3.18761	0.00416417	0.0644931	-2.04204	TBvsInf_Effect
ENSMUSG00000028851	Nudc	0.151378	5.49969	3.3557	0.00278775	0.0518393	-2.04388	TBvsInf_Effect
ENSMUSG00000024378	Stard4	0.199959	5.39593	3.34976	0.0028278	0.052344	-2.0465	TBvsInf_Effect
ENSMUSG00000059939	9430015G10Rik	0.305644	2.61175	3.22497	0.00381044	0.0609382	-2.04682	TBvsInf_Effect
ENSMUSG00000014554	Dguok	0.179751	4.01648	3.30709	0.0031323	0.054826	-2.04712	TBvsInf_Effect
ENSMUSG00000028538	St3gal3	0.235085	4.6553	3.33395	0.00293711	0.0529836	-2.04737	TBvsInf_Effect
ENSMUSG00000056116	H2-T22	-0.230076	5.45226	-3.35695	0.0027794	0.0518121	-2.04828	TBvsInf_Effect
ENSMUSG00000041459	Tardbp	0.245707	6.34432	3.36259	0.00274197	0.0513348	-2.04967	TBvsInf_Effect
ENSMUSG00000039578	Ccser1	-0.258711	2.26059	-3.19694	0.00407294	0.0637486	-2.05436	TBvsInf_Effect
ENSMUSG00000073888	Ccl27a	0.599549	0.181046	3.10338	0.00508198	0.0719822	-2.05521	TBvsInf_Effect
ENSMUSG00000037731	Themis2	-0.523369	-1.09276	-3.13036	0.00476856	0.0692582	-2.05582	TBvsInf_Effect
ENSMUSG00000091421	Gm4202	-0.427702	-0.34564	-3.10138	0.00510598	0.0721709	-2.05605	TBvsInf_Effect
ENSMUSG00000049791	Fzd4	0.185656	6.53599	3.36	0.00275909	0.0514954	-2.05864	TBvsInf_Effect
ENSMUSG00000030108	Slc6a13	0.258535	6.03335	3.3544	0.00279648	0.0519065	-2.06307	TBvsInf_Effect
ENSMUSG00000002059	Rab34	0.224908	5.49169	3.34578	0.00285492	0.0525103	-2.06563	TBvsInf_Effect
ENSMUSG00000026239	Pde6d	0.226394	3.6336	3.27536	0.00337914	0.0568869	-2.06572	TBvsInf_Effect
ENSMUSG00000032758	Kap	-2.56687	12.796	-3.32997	0.00296525	0.0530765	-2.06598	TBvsInf_Effect
ENSMUSG00000028229	Rmdn1	0.201106	3.5441	3.27241	0.00340305	0.0570054	-2.06659	TBvsInf_Effect
ENSMUSG00000043008	Klhl6	-0.439255	1.7977	-3.15861	0.00446048	0.0666245	-2.06809	TBvsInf_Effect
ENSMUSG00000059555	Tor4a	0.24336	2.56217	3.21407	0.00391053	0.0621417	-2.07292	TBvsInf_Effect
ENSMUSG00000024785	Rcl1	-0.197832	3.75706	-3.28018	0.00334044	0.056501	-2.07351	TBvsInf_Effect
ENSMUSG00000025386	Pde6g	0.710342	-0.661447	3.09339	0.00520303	0.0730668	-2.07692	TBvsInf_Effect
ENSMUSG00000020137	Thap2	0.507311	4.1112	3.2989	0.00319427	0.0551779	-2.07959	TBvsInf_Effect
ENSMUSG00000078606	Gm4070	-0.593716	-0.532222	-3.08872	0.00526055	0.0735353	-2.07966	TBvsInf_Effect
ENSMUSG00000027274	Mkks	0.458162	4.36491	3.30057	0.00318154	0.0550633	-2.0807	TBvsInf_Effect
ENSMUSG00000031320	Rps4x	0.133792	7.91713	3.34992	0.00282667	0.052344	-2.08362	TBvsInf_Effect
ENSMUSG00000020515	Cnot8	0.154172	4.40778	3.30665	0.00313555	0.0548356	-2.08408	TBvsInf_Effect
ENSMUSG00000026180	Cxcr2	-0.989648	-1.95529	-3.19984	0.00404499	0.0635142	-2.08759	TBvsInf_Effect
ENSMUSG00000007827	Ankrd26	0.32939	2.51501	3.20127	0.00403135	0.0635142	-2.08827	TBvsInf_Effect
ENSMUSG00000097050	Gm9918	1.31859	-3.62549	3.53204	0.0018215	0.0408407	-2.08925	TBvsInf_Effect
ENSMUSG00000084271	Gm14846	1.58119	-3.72919	3.56923	0.00166429	0.039283	-2.09003	TBvsInf_Effect
ENSMUSG00000036975	Tmem177	0.183345	3.13787	3.24031	0.00367376	0.0594987	-2.09223	TBvsInf_Effect
ENSMUSG00000053581	Zfand2a	-0.293798	3.13309	-3.23379	0.00373127	0.0601185	-2.09441	TBvsInf_Effect
ENSMUSG00000074733	Zfp950	0.394015	3.74331	3.2764	0.00337076	0.0568402	-2.09514	TBvsInf_Effect
ENSMUSG00000107884	Gm44144	1.91841	-4.15563	3.86615	0.000805572	0.0273083	-2.09737	TBvsInf_Effect
ENSMUSG00000030337	Vamp1	0.307209	3.87265	3.28166	0.00332867	0.056501	-2.10257	TBvsInf_Effect
ENSMUSG00000053877	Srcap	-0.815043	-1.8533	-3.18588	0.00418132	0.0646684	-2.10281	TBvsInf_Effect
ENSMUSG00000040272	Accs	-0.243764	2.40725	-3.18418	0.00419817	0.0647586	-2.10294	TBvsInf_Effect
ENSMUSG00000071632	2510002D24Rik	0.182292	3.16907	3.2352	0.00371878	0.0600127	-2.10439	TBvsInf_Effect
ENSMUSG00000002769	Gnmt	-0.374726	7.77235	-3.341	0.00288782	0.0526525	-2.10509	TBvsInf_Effect
ENSMUSG00000019578	Ubxn6	-0.211813	3.72052	-3.26464	0.00346674	0.0576794	-2.1084	TBvsInf_Effect
ENSMUSG00000025856	Pdgfa	0.289977	3.69042	3.26796	0.00343938	0.0573767	-2.10961	TBvsInf_Effect
ENSMUSG00000071561	BC100530	-1.52676	-2.81298	-3.34089	0.00288863	0.0526525	-2.11023	TBvsInf_Effect
ENSMUSG00000046480	Scn4b	0.295005	5.70576	3.32974	0.00296688	0.0530765	-2.11239	TBvsInf_Effect
ENSMUSG00000032468	Armc8	-0.141883	4.09251	-3.28006	0.00334143	0.056501	-2.11323	TBvsInf_Effect
ENSMUSG00000112527	Gm35696	-1.36449	-2.33196	-3.25353	0.00355984	0.0584247	-2.11347	TBvsInf_Effect
ENSMUSG00000018199	Trove2	0.187871	4.26453	3.2893	0.00326843	0.0559998	-2.11818	TBvsInf_Effect
ENSMUSG00000107577	Gm44103	-0.334888	1.58862	-3.12088	0.00487652	0.0701587	-2.1203	TBvsInf_Effect
ENSMUSG00000030064	Frmd4b	-0.42826	6.56003	-3.33204	0.00295054	0.0530256	-2.12043	TBvsInf_Effect
ENSMUSG00000028100	Nudt17	0.531858	-1.5936	3.14041	0.00465668	0.0684259	-2.12162	TBvsInf_Effect
ENSMUSG00000032518	Rpsa	0.140476	8.31228	3.33156	0.00295394	0.0530256	-2.12313	TBvsInf_Effect
ENSMUSG00000086513	9130208D14Rik	-0.741585	-1.95346	-3.13883	0.00467416	0.0684568	-2.12403	TBvsInf_Effect
ENSMUSG00000020863	Luc7l3	0.259706	6.10098	3.32799	0.00297936	0.0532059	-2.1246	TBvsInf_Effect
ENSMUSG00000035198	Tubg1	0.195219	4.06987	3.27572	0.00337622	0.0568849	-2.12481	TBvsInf_Effect
ENSMUSG00000026748	Plxdc2	-0.203029	6.94006	-3.33197	0.0029511	0.0530256	-2.1258	TBvsInf_Effect
ENSMUSG00000055447	Cd47	-0.187566	5.79507	-3.31852	0.00304775	0.0540462	-2.13723	TBvsInf_Effect
ENSMUSG00000001158	Snrnp27	0.238248	4.00704	3.26403	0.00347175	0.0576794	-2.13829	TBvsInf_Effect
ENSMUSG00000095930	Nim1k	0.395042	0.564739	3.0745	0.0054394	0.0748989	-2.13864	TBvsInf_Effect
ENSMUSG00000007036	Abhd16a	-0.179091	5.74584	-3.3161	0.00306547	0.0540974	-2.14194	TBvsInf_Effect
ENSMUSG00000047515	BC049715	-0.535063	-1.59963	-3.12178	0.00486615	0.0701508	-2.14256	TBvsInf_Effect
ENSMUSG00000028637	Ccdc30	0.271201	1.10418	3.09544	0.0051779	0.0728879	-2.1427	TBvsInf_Effect
ENSMUSG00000032114	Slc37a4	-0.255705	8.6478	-3.32073	0.00303161	0.0538071	-2.14422	TBvsInf_Effect
ENSMUSG00000078861	Zfp931	0.308746	1.12241	3.08989	0.00524601	0.0734332	-2.14478	TBvsInf_Effect
ENSMUSG00000061118	Dnajc30	-0.202629	4.07805	-3.26415	0.00347083	0.0576794	-2.14569	TBvsInf_Effect
ENSMUSG00000050675	Gp1ba	-0.603196	-1.17422	-3.07204	0.00547094	0.07518	-2.1462	TBvsInf_Effect
ENSMUSG00000065952	C330021F23Rik	0.812158	0.277894	3.0575	0.00566108	0.0760804	-2.14662	TBvsInf_Effect
ENSMUSG00000036009	Mettl25	-0.31999	1.72829	-3.11589	0.0049343	0.0704191	-2.14802	TBvsInf_Effect
ENSMUSG00000030921	Trim30a	-0.366536	1.35542	-3.10383	0.00507662	0.0719566	-2.15095	TBvsInf_Effect
ENSMUSG00000026773	Pfkfb3	-0.280504	2.60033	-3.17183	0.00432299	0.0654879	-2.1529	TBvsInf_Effect
ENSMUSG00000059493	Nhs	0.270983	5.1388	3.3009	0.003179	0.0550633	-2.15382	TBvsInf_Effect
ENSMUSG00000109865	Hspa14	-0.218462	3.46664	-3.22478	0.00381221	0.0609382	-2.15385	TBvsInf_Effect
ENSMUSG00000037885	Stk35	-0.257733	4.44996	-3.27326	0.00339611	0.056997	-2.15434	TBvsInf_Effect
ENSMUSG00000048232	Fbxo10	-0.308875	5.48641	-3.30455	0.00315141	0.0550096	-2.15666	TBvsInf_Effect
ENSMUSG00000001062	Vps9d1	-0.142157	4.66211	-3.28167	0.00332857	0.056501	-2.15712	TBvsInf_Effect
ENSMUSG00000103400	Gm15853	-0.425506	0.031498	-3.04818	0.00578625	0.0772097	-2.15953	TBvsInf_Effect
ENSMUSG00000026348	Acmsd	-0.323806	5.64933	-3.29726	0.00320684	0.0551779	-2.15971	TBvsInf_Effect
ENSMUSG00000018547	Pip4k2b	0.292914	2.8008	3.18836	0.00415673	0.0644628	-2.1605	TBvsInf_Effect
ENSMUSG00000113831	AC163032.1	-0.367526	2.15812	-3.14258	0.0046329	0.0682444	-2.16091	TBvsInf_Effect
ENSMUSG00000032593	Amigo3	-0.506306	-0.226729	-3.04559	0.00582151	0.0775519	-2.16256	TBvsInf_Effect
ENSMUSG00000037295	Ldlrap1	0.185609	4.18938	3.26755	0.00344273	0.0573854	-2.16286	TBvsInf_Effect
ENSMUSG00000097462	9530026P05Rik	-0.30594	1.24197	-3.10141	0.00510567	0.0721709	-2.16339	TBvsInf_Effect
ENSMUSG00000079104	Prps1l3	0.250931	3.30222	3.2177	0.00387691	0.0618262	-2.16363	TBvsInf_Effect
ENSMUSG00000040009	Gnaz	0.32099	1.16007	3.08632	0.00529027	0.073798	-2.16653	TBvsInf_Effect
ENSMUSG00000050530	Fam171a1	0.206185	4.19558	3.26477	0.00346569	0.0576794	-2.16655	TBvsInf_Effect
ENSMUSG00000052698	Tln2	-0.358171	7.65795	-3.31408	0.00308029	0.0541441	-2.16774	TBvsInf_Effect
ENSMUSG00000038034	Igsf8	0.27175	3.54418	3.23285	0.0037396	0.0601732	-2.16781	TBvsInf_Effect
ENSMUSG00000031549	Ido2	0.669163	1.2037	3.0769	0.00540888	0.0747575	-2.1679	TBvsInf_Effect
ENSMUSG00000018068	Ints2	-0.429038	5.87087	-3.30311	0.00316229	0.0550633	-2.16847	TBvsInf_Effect
ENSMUSG00000035392	Dennd1a	-0.200931	5.46483	-3.29752	0.0032048	0.0551779	-2.16955	TBvsInf_Effect
ENSMUSG00000110755	BC049987	-0.721547	2.19358	-3.1375	0.00468885	0.0685702	-2.17037	TBvsInf_Effect
ENSMUSG00000085235	Gm12576	0.38783	2.38778	3.16497	0.0043938	0.0661158	-2.17221	TBvsInf_Effect
ENSMUSG00000026812	Tsc1	-0.386113	5.57032	-3.29775	0.00320309	0.0551779	-2.17396	TBvsInf_Effect
ENSMUSG00000114989	Gm49303	-1.62228	-3.62207	-3.48121	0.0020601	0.0431957	-2.1792	TBvsInf_Effect
ENSMUSG00000027615	Hps3	-0.238735	5.03694	-3.28336	0.00331518	0.056501	-2.18334	TBvsInf_Effect
ENSMUSG00000048483	Zdhhc22	-1.00061	-0.956358	-3.04164	0.00587557	0.0778534	-2.18575	TBvsInf_Effect
ENSMUSG00000028289	Epha7	0.540718	-1.16425	3.05418	0.00570532	0.0765836	-2.18756	TBvsInf_Effect
ENSMUSG00000038299	Wdr36	-0.158787	4.27145	-3.25488	0.00354837	0.0583735	-2.18774	TBvsInf_Effect
ENSMUSG00000000384	Tbrg4	-0.154162	5.46574	-3.28856	0.00327426	0.0560051	-2.19035	TBvsInf_Effect
ENSMUSG00000024338	Psmb8	-0.422821	3.43395	-3.26337	0.00347725	0.0577234	-2.19057	TBvsInf_Effect
ENSMUSG00000042286	Stab1	-0.292265	2.57968	-3.14656	0.00458944	0.0678211	-2.19099	TBvsInf_Effect
ENSMUSG00000051817	Sox12	0.307557	3.7629	3.24282	0.00365189	0.0592636	-2.19194	TBvsInf_Effect
ENSMUSG00000043587	Pxylp1	0.249079	2.23255	3.13653	0.00469959	0.0686334	-2.19209	TBvsInf_Effect
ENSMUSG00000025971	Maip1	-0.238086	3.36456	-3.20109	0.00403307	0.0635142	-2.19265	TBvsInf_Effect
ENSMUSG00000012848	Rps5	0.165356	7.62334	3.30212	0.00316973	0.0550633	-2.19455	TBvsInf_Effect
ENSMUSG00000030084	Plxna1	0.256846	3.53252	3.21428	0.00390855	0.0621417	-2.19867	TBvsInf_Effect
ENSMUSG00000041959	S100a10	0.369646	4.779	3.27281	0.00339974	0.056997	-2.202	TBvsInf_Effect
ENSMUSG00000035151	Elmod2	0.218219	3.02852	3.18122	0.00422775	0.0650663	-2.20409	TBvsInf_Effect
ENSMUSG00000026966	Ssna1	0.158264	3.62804	3.2153	0.00389915	0.0620831	-2.20984	TBvsInf_Effect
ENSMUSG00000044461	Shisa2	0.399406	0.118307	3.02836	0.0060613	0.0791904	-2.21004	TBvsInf_Effect
ENSMUSG00000028894	Inpp5b	-0.295012	6.85016	-3.2941	0.00323115	0.0554549	-2.21196	TBvsInf_Effect
ENSMUSG00000055917	Zfp277	0.175628	3.75605	3.22023	0.0038537	0.0615044	-2.21214	TBvsInf_Effect
ENSMUSG00000053799	Exoc6	-0.17826	5.63106	-3.28119	0.00333241	0.056501	-2.21348	TBvsInf_Effect
ENSMUSG00000001518	Itfg2	-0.233147	4.02106	-3.23274	0.0037406	0.0601732	-2.21614	TBvsInf_Effect
ENSMUSG00000107879	9330102E08Rik	0.647061	-2.35919	3.15672	0.0044805	0.066825	-2.21646	TBvsInf_Effect
ENSMUSG00000038990	Cables2	0.224747	3.29483	3.19077	0.0041331	0.0642844	-2.2239	TBvsInf_Effect
ENSMUSG00000022241	Tars	-0.154375	4.29578	-3.24015	0.00367519	0.0594987	-2.22394	TBvsInf_Effect
ENSMUSG00000056216	Cebpg	0.254606	5.00798	3.26808	0.00343839	0.0573767	-2.22423	TBvsInf_Effect
ENSMUSG00000027667	Zfp639	0.134536	4.41911	3.24614	0.00362309	0.0589847	-2.22917	TBvsInf_Effect
ENSMUSG00000030815	Phkg2	-0.196633	3.69312	-3.2057	0.00398913	0.06307	-2.2294	TBvsInf_Effect
ENSMUSG00000060601	Nr1h2	-0.161267	5.99332	-3.27973	0.00334407	0.056501	-2.23047	TBvsInf_Effect
ENSMUSG00000000325	Arvcf	0.488235	2.96688	3.15189	0.00453194	0.0673444	-2.23423	TBvsInf_Effect
ENSMUSG00000032437	Stt3b	0.124726	6.28738	3.27943	0.00334648	0.056501	-2.23728	TBvsInf_Effect
ENSMUSG00000045954	Cavin2	0.196707	3.60493	3.19898	0.00405333	0.0635398	-2.23869	TBvsInf_Effect
ENSMUSG00000038510	Rpf2	-0.190942	3.27715	-3.17401	0.00430071	0.0654879	-2.23901	TBvsInf_Effect
ENSMUSG00000028427	Aqp7	0.380064	3.48155	3.19314	0.00410987	0.0641923	-2.24018	TBvsInf_Effect
ENSMUSG00000051989	Smim11	0.276763	2.97933	3.16099	0.00443537	0.0664945	-2.24032	TBvsInf_Effect
ENSMUSG00000109718	Trim61	0.72866	-0.222825	3.00531	0.00639686	0.0815972	-2.24064	TBvsInf_Effect
ENSMUSG00000035504	Reep6	0.610423	4.61172	3.2612	0.00349533	0.0579244	-2.24371	TBvsInf_Effect
ENSMUSG00000031604	Msmo1	-0.440355	4.74722	-3.23774	0.00369632	0.0597454	-2.24579	TBvsInf_Effect
ENSMUSG00000056267	Cep70	0.293332	1.2065	3.05204	0.005734	0.0768165	-2.24676	TBvsInf_Effect
ENSMUSG00000093599	Mir5620	-1.03175	-1.02179	-3.02821	0.00606344	0.0791904	-2.25203	TBvsInf_Effect
ENSMUSG00000051675	Trim32	0.26623	3.17544	3.17215	0.00431968	0.0654879	-2.25323	TBvsInf_Effect
ENSMUSG00000028794	A3galt2	-0.853262	-2.14155	-3.1184	0.00490515	0.0702612	-2.25377	TBvsInf_Effect
ENSMUSG00000002345	Borcs8	0.22832	3.60783	3.19305	0.00411079	0.0641923	-2.254	TBvsInf_Effect
ENSMUSG00000040667	Nup88	-0.145191	4.85852	-3.24547	0.00362889	0.0589847	-2.25738	TBvsInf_Effect
ENSMUSG00000066148	Prpf4	-0.188432	4.22312	-3.22093	0.0038472	0.0614491	-2.25874	TBvsInf_Effect
ENSMUSG00000060475	Wtap	-0.168953	5.15594	-3.25319	0.00356276	0.0584253	-2.25915	TBvsInf_Effect
ENSMUSG00000083083	Gm15382	0.565708	0.138509	2.99548	0.00654546	0.0828057	-2.26614	TBvsInf_Effect
ENSMUSG00000056185	Snx32	0.38466	2.80009	3.13589	0.00470672	0.0686334	-2.26869	TBvsInf_Effect
ENSMUSG00000097503	3110045C21Rik	0.332195	1.86048	3.06592	0.00555023	0.075673	-2.27475	TBvsInf_Effect
ENSMUSG00000024242	Map4k3	0.148804	5.30967	3.24819	0.00360548	0.0589351	-2.28172	TBvsInf_Effect
ENSMUSG00000028034	Fubp1	0.288171	5.29062	3.24569	0.00362697	0.0589847	-2.28819	TBvsInf_Effect
ENSMUSG00000024663	Rab3il1	0.416425	4.63001	3.22725	0.00378982	0.0608122	-2.28932	TBvsInf_Effect
ENSMUSG00000045034	Ankrd34b	0.700173	-1.58197	3.00796	0.00635748	0.0814536	-2.29075	TBvsInf_Effect
ENSMUSG00000052397	Ezr	-0.147524	8.5211	-3.25618	0.00353745	0.0582932	-2.2928	TBvsInf_Effect
ENSMUSG00000005204	Senp3	-0.133812	5.00125	-3.23385	0.00373071	0.0601185	-2.29314	TBvsInf_Effect
ENSMUSG00000030772	Dkk3	-0.167546	5.79949	-3.25033	0.00358708	0.0586816	-2.29406	TBvsInf_Effect
ENSMUSG00000097062	Gm17586	-0.403888	3.55262	-3.1666	0.00437689	0.0660574	-2.29652	TBvsInf_Effect
ENSMUSG00000028893	Sesn2	-0.638229	5.19066	-3.23714	0.00370166	0.0597841	-2.29706	TBvsInf_Effect
ENSMUSG00000090168	D630014O11Rik	-0.511688	1.97137	-3.05963	0.00563287	0.0759615	-2.29945	TBvsInf_Effect
ENSMUSG00000056429	Tgoln1	0.235667	6.28199	3.25121	0.00357956	0.0586534	-2.3039	TBvsInf_Effect
ENSMUSG00000006542	Prkag3	-0.799628	4.41931	-3.18567	0.00418341	0.0646684	-2.30665	TBvsInf_Effect
ENSMUSG00000034917	Tjp3	0.282816	2.62796	3.11386	0.00495801	0.0706709	-2.30681	TBvsInf_Effect
ENSMUSG00000056260	Lrif1	-0.24751	3.15646	-3.13906	0.00467157	0.0684568	-2.3136	TBvsInf_Effect
ENSMUSG00000022622	Acr	-1.24626	-2.61782	-3.17823	0.00425785	0.0652292	-2.31498	TBvsInf_Effect
ENSMUSG00000043664	Tmem221	0.409155	1.05016	3.01032	0.00632252	0.0812111	-2.31534	TBvsInf_Effect
ENSMUSG00000096971	4930556M19Rik	0.400762	3.07807	3.14027	0.00465818	0.0684259	-2.31581	TBvsInf_Effect
ENSMUSG00000027848	Olfml3	-0.350497	3.45614	-3.13321	0.00473655	0.0688952	-2.31682	TBvsInf_Effect
ENSMUSG00000044456	Rin3	0.186907	4.20392	3.19553	0.00408662	0.0639133	-2.31731	TBvsInf_Effect
ENSMUSG00000029614	Rpl6	0.129144	7.99025	3.24697	0.00361599	0.0589847	-2.31805	TBvsInf_Effect
ENSMUSG00000110496	Gm45909	-0.964373	-1.89784	-3.1044	0.00506976	0.0719566	-2.31882	TBvsInf_Effect
ENSMUSG00000070583	Fv1	0.49405	1.12829	3.00943	0.00633566	0.0813283	-2.32185	TBvsInf_Effect
ENSMUSG00000013415	Igf2bp1	0.566631	1.21738	3.02317	0.00613531	0.0799207	-2.32414	TBvsInf_Effect
ENSMUSG00000035367	Rmi1	0.213463	2.95032	3.12023	0.004884	0.0701587	-2.32568	TBvsInf_Effect
ENSMUSG00000099354	1700124L16Rik	-1.08873	-3.16243	-3.25805	0.00352169	0.0582115	-2.32667	TBvsInf_Effect
ENSMUSG00000074807	Gm10762	-0.400936	2.72718	-3.09319	0.00520541	0.0730668	-2.33072	TBvsInf_Effect
ENSMUSG00000034312	Iqsec1	0.211075	7.13162	3.24225	0.00365682	0.0592961	-2.33106	TBvsInf_Effect
ENSMUSG00000002763	Pex6	0.222422	5.46633	3.22664	0.00379533	0.0608122	-2.33124	TBvsInf_Effect
ENSMUSG00000090257	Gm4524	0.30302	2.59067	3.08309	0.00533072	0.0741581	-2.33431	TBvsInf_Effect
ENSMUSG00000064023	Klk8	0.449984	-1.30569	2.97364	0.00688737	0.0846061	-2.33443	TBvsInf_Effect
ENSMUSG00000115575	Gm49024	0.801458	-2.9756	3.18752	0.00416505	0.0644931	-2.33619	TBvsInf_Effect
ENSMUSG00000098424	Gm27202	0.306978	2.28466	3.07486	0.00543485	0.0748989	-2.33669	TBvsInf_Effect
ENSMUSG00000085563	2210411M09Rik	1.52165	-3.53265	3.22686	0.00379335	0.0608122	-2.33814	TBvsInf_Effect
ENSMUSG00000066438	Plekhd1	0.244144	3.53155	3.14948	0.0045579	0.0676076	-2.33984	TBvsInf_Effect
ENSMUSG00000041684	Bivm	0.283888	3.54104	3.15077	0.00454397	0.0674738	-2.34015	TBvsInf_Effect
ENSMUSG00000042788	Fam166b	0.651139	-2.33543	3.0761	0.00541897	0.07477	-2.3403	TBvsInf_Effect
ENSMUSG00000028862	Map3k6	-0.829997	3.75203	-3.1626	0.00441848	0.0663394	-2.34067	TBvsInf_Effect
ENSMUSG00000020770	Unk	-0.270939	3.86831	-3.16362	0.00440785	0.0662289	-2.34128	TBvsInf_Effect
ENSMUSG00000052236	Gm9871	-0.769435	-1.80878	-3.01555	0.00624568	0.0808389	-2.34191	TBvsInf_Effect
ENSMUSG00000024773	Atg2a	-0.285995	4.17068	-3.17869	0.00425321	0.0652292	-2.3445	TBvsInf_Effect
ENSMUSG00000040209	Zfp704	0.214787	6.08123	3.23076	0.00375825	0.0604091	-2.34455	TBvsInf_Effect
ENSMUSG00000026567	Adcy10	-0.876887	-1.3914	-3.01311	0.0062814	0.0809492	-2.34456	TBvsInf_Effect
ENSMUSG00000044551	9930012K11Rik	0.379604	-0.458944	2.94917	0.00729074	0.087597	-2.34624	TBvsInf_Effect
ENSMUSG00000083307	AA414768	-0.686299	-1.89294	-3.05068	0.00575236	0.07696	-2.35069	TBvsInf_Effect
ENSMUSG00000114689	Gm9465	-0.800832	-1.4723	-2.97535	0.00686002	0.0845263	-2.35176	TBvsInf_Effect
ENSMUSG00000087384	Gm15558	-1.14403	-3.6328	-3.37688	0.00264947	0.05038	-2.35678	TBvsInf_Effect
ENSMUSG00000037455	Slc18b1	0.22014	3.50565	3.13992	0.0046621	0.0684259	-2.35771	TBvsInf_Effect
ENSMUSG00000017718	Afmid	-0.321962	3.95431	-3.16023	0.00444339	0.0665582	-2.35906	TBvsInf_Effect
ENSMUSG00000035158	Mitf	0.232136	4.1647	3.17763	0.00426394	0.0652292	-2.35957	TBvsInf_Effect
ENSMUSG00000003166	Dgcr2	0.117279	5.25915	3.21082	0.00394088	0.0625022	-2.36005	TBvsInf_Effect
ENSMUSG00000111394	AC160637.1	-0.461206	1.97949	-3.03883	0.00591448	0.0781228	-2.36095	TBvsInf_Effect
ENSMUSG00000042670	Immp1l	0.205616	3.70963	3.14617	0.00459374	0.0678211	-2.36123	TBvsInf_Effect
ENSMUSG00000048537	Phldb1	0.266351	4.56485	3.19206	0.00412045	0.0642442	-2.36158	TBvsInf_Effect
ENSMUSG00000046840	Hnf4aos	0.424883	2.44904	3.0634	0.00558322	0.0757687	-2.36254	TBvsInf_Effect
ENSMUSG00000055003	Lrtm2	0.617421	4.6634	3.19972	0.00404616	0.0635142	-2.36296	TBvsInf_Effect
ENSMUSG00000057580	Gm10012	0.933148	-2.35791	3.06187	0.00560328	0.0758392	-2.36342	TBvsInf_Effect
ENSMUSG00000055401	Fbxo6	-0.182827	4.75994	-3.19843	0.00405854	0.0635723	-2.36597	TBvsInf_Effect
ENSMUSG00000035093	Secisbp2l	-0.219384	5.29822	-3.20974	0.00395097	0.0626131	-2.36608	TBvsInf_Effect
ENSMUSG00000023186	Vwa5a	-0.20974	4.57501	-3.19076	0.00413316	0.0642844	-2.36833	TBvsInf_Effect
ENSMUSG00000026778	Prkcq	0.233719	2.75047	3.09034	0.00524052	0.0734071	-2.37129	TBvsInf_Effect
ENSMUSG00000024420	Zfp521	0.32888	0.0310506	2.9424	0.00740619	0.0882597	-2.37136	TBvsInf_Effect
ENSMUSG00000045667	Smtnl2	0.431552	4.86503	3.19968	0.0040466	0.0635142	-2.37362	TBvsInf_Effect
ENSMUSG00000004609	Cd33	-0.483123	-0.263679	-2.93445	0.00754413	0.0889023	-2.37438	TBvsInf_Effect
ENSMUSG00000062866	Phactr2	0.15912	4.18834	3.17258	0.00431525	0.0654879	-2.37587	TBvsInf_Effect
ENSMUSG00000002228	Ppm1j	0.637671	-1.87586	2.97412	0.00687967	0.0846061	-2.37897	TBvsInf_Effect
ENSMUSG00000001151	Pcnt	-0.228713	4.45683	-3.17534	0.00428711	0.0654333	-2.38192	TBvsInf_Effect
ENSMUSG00000042350	Arel1	-0.222675	3.78435	-3.14226	0.00463642	0.0682467	-2.38878	TBvsInf_Effect
ENSMUSG00000028911	Srsf4	-0.370763	2.40238	-3.05204	0.00573405	0.0768165	-2.38928	TBvsInf_Effect
ENSMUSG00000041712	Ubr7	-0.160526	4.27376	-3.16597	0.00438343	0.0660577	-2.39016	TBvsInf_Effect
ENSMUSG00000024727	Trpm6	-0.380253	4.61074	-3.17819	0.00425831	0.0652292	-2.39313	TBvsInf_Effect
ENSMUSG00000047798	Cd300lf	-0.889607	-2.63955	-3.09944	0.00512935	0.0724507	-2.39492	TBvsInf_Effect
ENSMUSG00000096188	Cmtm4	0.201511	5.66791	3.20267	0.00401794	0.0634265	-2.3997	TBvsInf_Effect
ENSMUSG00000042320	Prox2	0.443102	-1.01003	2.923	0.00774702	0.0899853	-2.40012	TBvsInf_Effect
ENSMUSG00000050334	C130071C03Rik	0.48792	-0.50815	2.92043	0.00779333	0.090469	-2.40019	TBvsInf_Effect
ENSMUSG00000047832	Cdca4	-0.303981	2.48044	-3.05032	0.00575718	0.07696	-2.40054	TBvsInf_Effect
ENSMUSG00000039115	Itga9	-0.294774	2.07886	-3.01294	0.00628396	0.0809492	-2.40342	TBvsInf_Effect
ENSMUSG00000002052	Supt6	-0.206249	5.26557	-3.1905	0.00413572	0.0642844	-2.40543	TBvsInf_Effect
ENSMUSG00000036585	Fgf1	0.241705	5.77988	3.19964	0.0040469	0.0635142	-2.40602	TBvsInf_Effect
ENSMUSG00000086368	Gm13830	0.945189	-2.37843	3.04439	0.0058378	0.0776594	-2.40738	TBvsInf_Effect
ENSMUSG00000031870	Pgr	0.558339	-0.939582	2.91768	0.00784315	0.0908936	-2.40856	TBvsInf_Effect
ENSMUSG00000021532	Fastkd3	-0.195228	3.26726	-3.09828	0.00514348	0.0725997	-2.41167	TBvsInf_Effect
ENSMUSG00000008734	Gprc5b	0.287614	1.88034	3.01206	0.00629687	0.0809492	-2.41236	TBvsInf_Effect
ENSMUSG00000078919	Dpm1	-0.326264	2.24825	-3.02837	0.00606113	0.0791904	-2.4136	TBvsInf_Effect
ENSMUSG00000087336	Gm15860	0.40133	0.365878	2.93655	0.00750757	0.088816	-2.41494	TBvsInf_Effect
ENSMUSG00000034820	Cpsf7	-0.140637	4.96245	-3.17695	0.00427084	0.0652833	-2.42048	TBvsInf_Effect
ENSMUSG00000063457	Rps15	0.161272	7.72002	3.202	0.00402433	0.0634779	-2.42125	TBvsInf_Effect
ENSMUSG00000006457	Actn3	0.628918	-0.923177	2.91176	0.00795134	0.0915714	-2.42165	TBvsInf_Effect
ENSMUSG00000094815	Gm22615	1.3535	-3.63658	3.28878	0.00327253	0.0560051	-2.42191	TBvsInf_Effect
ENSMUSG00000028907	Utp11	0.154686	4.02071	3.13868	0.00467581	0.0684568	-2.42215	TBvsInf_Effect
ENSMUSG00000026924	Sec16a	-0.231106	5.82268	-3.19224	0.00411871	0.0642442	-2.42243	TBvsInf_Effect
ENSMUSG00000031217	Efnb1	0.247406	3.87146	3.1385	0.00467772	0.0684568	-2.42311	TBvsInf_Effect
ENSMUSG00000039220	Ppp1r10	-0.471183	5.01398	-3.17502	0.00429041	0.0654344	-2.42342	TBvsInf_Effect
ENSMUSG00000030598	Fbxo17	0.615838	-1.45127	2.9271	0.00767386	0.0897229	-2.42437	TBvsInf_Effect
ENSMUSG00000063063	Ctnna2	1.10898	-2.57319	3.09412	0.00519406	0.0730087	-2.42468	TBvsInf_Effect
ENSMUSG00000014763	Fam120b	0.171277	4.18121	3.14614	0.004594	0.0678211	-2.42551	TBvsInf_Effect
ENSMUSG00000029463	Fam216a	0.272786	1.74204	2.99226	0.00659477	0.0830761	-2.4278	TBvsInf_Effect
ENSMUSG00000059751	Rps3a3	-0.789552	-2.75777	-3.11072	0.00499477	0.0711448	-2.42802	TBvsInf_Effect
ENSMUSG00000021175	Cdca7l	0.426311	-0.745667	2.90448	0.00808652	0.0926527	-2.43164	TBvsInf_Effect
ENSMUSG00000025962	Fastkd2	-0.191137	4.0379	-3.12758	0.00480002	0.0694444	-2.43197	TBvsInf_Effect
ENSMUSG00000027896	Slc16a4	0.247834	5.44765	3.18171	0.00422288	0.0650406	-2.4334	TBvsInf_Effect
ENSMUSG00000028973	Abcb8	-0.165536	5.34106	-3.17791	0.00426111	0.0652292	-2.43409	TBvsInf_Effect
ENSMUSG00000028809	Srrm1	-0.19637	6.16443	-3.19104	0.00413039	0.0642844	-2.43542	TBvsInf_Effect
ENSMUSG00000097834	Gm26911	-1.64501	-4.27458	-3.73923	0.00109957	0.0320382	-2.43631	TBvsInf_Effect
ENSMUSG00000075254	Heg1	-0.390224	1.14763	-2.95105	0.0072589	0.0873697	-2.43764	TBvsInf_Effect
ENSMUSG00000003868	Ruvbl2	0.17411	3.49562	3.10205	0.00509791	0.0721574	-2.43821	TBvsInf_Effect
ENSMUSG00000032239	Rp9	0.153333	4.58887	3.15794	0.00446752	0.0666805	-2.43904	TBvsInf_Effect
ENSMUSG00000105485	Gm42447	1.40202	-1.66858	2.95201	0.00724272	0.0872787	-2.44092	TBvsInf_Effect
ENSMUSG00000037432	Fer1l5	0.242508	1.51865	2.9653	0.00702233	0.0859515	-2.44135	TBvsInf_Effect
ENSMUSG00000022507	1810013L24Rik	-0.203105	5.04837	-3.16707	0.004372	0.0660328	-2.44203	TBvsInf_Effect
ENSMUSG00000032295	Man2c1	-0.153868	5.52428	-3.17865	0.00425365	0.0652292	-2.44437	TBvsInf_Effect
ENSMUSG00000020773	Trim47	0.291117	3.93946	3.12962	0.0047769	0.0692582	-2.44525	TBvsInf_Effect
ENSMUSG00000062563	Cys1	0.369384	4.7547	3.15934	0.00445275	0.0665582	-2.44749	TBvsInf_Effect
ENSMUSG00000025982	Sf3b1	-0.17032	6.71862	-3.18837	0.00415665	0.0644628	-2.44998	TBvsInf_Effect
ENSMUSG00000002948	Map2k7	-0.192382	4.85455	-3.15935	0.0044527	0.0665582	-2.45036	TBvsInf_Effect
ENSMUSG00000020260	Pofut2	0.132472	4.86574	3.15994	0.00444647	0.0665582	-2.45145	TBvsInf_Effect
ENSMUSG00000114389	Gm47734	1.00696	-3.44541	3.17212	0.00431999	0.0654879	-2.45244	TBvsInf_Effect
ENSMUSG00000100572	2410021H03Rik	-1.35232	-2.19277	-3.02004	0.00618048	0.0802513	-2.45361	TBvsInf_Effect
ENSMUSG00000033713	Foxn3	-0.239086	5.78454	-3.17761	0.00426408	0.0652292	-2.45466	TBvsInf_Effect
ENSMUSG00000029373	Pf4	0.742657	-2.55585	3.05958	0.00563351	0.0759615	-2.4583	TBvsInf_Effect
ENSMUSG00000005936	Kctd20	-0.170658	5.23143	-3.16598	0.00438326	0.0660577	-2.45937	TBvsInf_Effect
ENSMUSG00000036534	Slc38a7	0.245422	4.75297	3.15352	0.00451452	0.0671847	-2.46159	TBvsInf_Effect
ENSMUSG00000015869	Prpsap1	0.131327	5.55109	3.17028	0.00433888	0.0656794	-2.46437	TBvsInf_Effect
ENSMUSG00000022521	Crebbp	-0.263734	5.19353	-3.16184	0.00442652	0.066411	-2.46469	TBvsInf_Effect
ENSMUSG00000028072	Ntrk1	-0.748473	1.88924	-2.96752	0.00698615	0.0855603	-2.46511	TBvsInf_Effect
ENSMUSG00000053846	Lipg	-0.752344	3.46137	-3.03645	0.00594755	0.0783816	-2.46539	TBvsInf_Effect
ENSMUSG00000038010	Ccdc138	0.24946	1.07948	2.93377	0.00755601	0.0889905	-2.46747	TBvsInf_Effect
ENSMUSG00000037519	Ppfia1	-0.183896	6.04531	-3.1739	0.00430178	0.0654879	-2.46872	TBvsInf_Effect
ENSMUSG00000115278	Gm34150	0.755058	-1.05332	2.88729	0.00841418	0.0951143	-2.46944	TBvsInf_Effect
ENSMUSG00000010554	Mettl16	0.199078	3.26209	3.06844	0.00551743	0.0755628	-2.47172	TBvsInf_Effect
ENSMUSG00000024160	Spsb3	-0.336874	1.29318	-2.94615	0.007342	0.0880082	-2.47371	TBvsInf_Effect
ENSMUSG00000106915	Gm42655	-0.991871	-3.0409	-3.06861	0.00551531	0.0755628	-2.47396	TBvsInf_Effect
ENSMUSG00000066364	Serpina3b	0.534174	1.02176	2.93147	0.00759655	0.0892225	-2.47472	TBvsInf_Effect
ENSMUSG00000010914	Pdhx	-0.151569	5.0951	-3.15352	0.00451456	0.0671847	-2.4766	TBvsInf_Effect
ENSMUSG00000044700	Tmem201	0.163228	4.36798	3.12881	0.00478604	0.0693411	-2.47756	TBvsInf_Effect
ENSMUSG00000074519	Zfp971	0.450874	0.230301	2.89757	0.0082166	0.0936156	-2.47917	TBvsInf_Effect
ENSMUSG00000034714	Ttyh2	0.233431	4.49929	3.1351	0.00471554	0.0686633	-2.48003	TBvsInf_Effect
ENSMUSG00000041794	Myrip	-0.5401	1.22166	-2.94225	0.00740885	0.0882597	-2.48006	TBvsInf_Effect
ENSMUSG00000054814	Usp46	0.212362	3.57155	3.09179	0.00522269	0.0732586	-2.48044	TBvsInf_Effect
ENSMUSG00000033653	Vps8	-0.190091	3.08458	-3.05068	0.00575244	0.07696	-2.48089	TBvsInf_Effect
ENSMUSG00000032875	Arhgef17	0.287092	4.89562	3.14892	0.00456393	0.0676215	-2.48216	TBvsInf_Effect
ENSMUSG00000024529	Lox	-0.612748	1.2839	-2.94308	0.00739463	0.0882597	-2.48243	TBvsInf_Effect
ENSMUSG00000057229	Dmac2	-0.167814	6.21672	-3.16845	0.00435769	0.0659149	-2.4837	TBvsInf_Effect
ENSMUSG00000030600	Lrfn1	0.406157	1.24674	2.94549	0.00735336	0.0880362	-2.48626	TBvsInf_Effect
ENSMUSG00000087574	C030037D09Rik	0.448932	2.72381	3.03079	0.00602681	0.0790997	-2.48759	TBvsInf_Effect
ENSMUSG00000026688	Mgst3	0.241131	7.29328	3.17291	0.00431189	0.0654879	-2.4878	TBvsInf_Effect
ENSMUSG00000041477	Dcp1b	-0.229032	3.66513	-3.08718	0.00527966	0.0737515	-2.48968	TBvsInf_Effect
ENSMUSG00000001156	Mxd1	-0.218643	3.6243	-3.07647	0.00541438	0.0747575	-2.49054	TBvsInf_Effect
ENSMUSG00000028836	Slc30a2	-0.255872	5.97373	-3.16442	0.00439951	0.0661526	-2.49074	TBvsInf_Effect
ENSMUSG00000109459	Gm39526	0.946141	-3.28081	3.13527	0.00471364	0.0686633	-2.49143	TBvsInf_Effect
ENSMUSG00000030871	Ears2	-0.234012	2.18119	-2.98366	0.00672834	0.0838907	-2.49206	TBvsInf_Effect
ENSMUSG00000055723	Rras2	0.200162	4.82022	3.14321	0.00462601	0.068242	-2.49398	TBvsInf_Effect
ENSMUSG00000031918	Mtmr2	-0.200549	5.07784	-3.14613	0.00459413	0.0678211	-2.49507	TBvsInf_Effect
ENSMUSG00000022503	Nubp1	-0.276612	2.57183	-3.01254	0.00628984	0.0809492	-2.49735	TBvsInf_Effect
ENSMUSG00000020392	Cdkn2aipnl	0.19506	3.35692	3.06958	0.00550267	0.0754626	-2.49736	TBvsInf_Effect
ENSMUSG00000053414	Hunk	0.565357	-0.589506	2.86817	0.00879327	0.0975004	-2.49773	TBvsInf_Effect
ENSMUSG00000114433	Gm48488	-0.613459	-0.316058	-2.8692	0.00877246	0.0974208	-2.49875	TBvsInf_Effect
ENSMUSG00000022747	St3gal6	0.152154	4.40246	3.12254	0.00485744	0.0700751	-2.5001	TBvsInf_Effect
ENSMUSG00000112366	C730027H18Rik	0.553473	3.27527	3.06692	0.00553719	0.075673	-2.50085	TBvsInf_Effect
ENSMUSG00000017832	Hspb9	-0.533808	-2.1806	-2.94211	0.00741122	0.0882597	-2.50185	TBvsInf_Effect
ENSMUSG00000054951	9130008F23Rik	-0.465615	0.48923	-2.88699	0.00842001	0.0951143	-2.50407	TBvsInf_Effect
ENSMUSG00000023411	Nfatc4	0.334215	0.870936	2.91085	0.00796816	0.0917131	-2.50517	TBvsInf_Effect
ENSMUSG00000048915	Efna5	-0.232276	1.65938	-2.94437	0.00737248	0.088213	-2.50758	TBvsInf_Effect
ENSMUSG00000038168	P3h2	0.186168	5.09982	3.14015	0.0046596	0.0684259	-2.50783	TBvsInf_Effect
ENSMUSG00000050896	Rtn4rl2	-0.578641	-0.848331	-2.86397	0.00887886	0.0979138	-2.50794	TBvsInf_Effect
ENSMUSG00000098259	Gm27616	1.06733	-3.19162	3.1523	0.00452754	0.0673285	-2.51097	TBvsInf_Effect
ENSMUSG00000026565	Pou2f1	-0.230253	2.97557	-3.041	0.00588443	0.0778534	-2.51172	TBvsInf_Effect
ENSMUSG00000040978	Gm11992	0.340488	3.29631	3.06255	0.00559437	0.075797	-2.51273	TBvsInf_Effect
ENSMUSG00000107451	Gm44421	-0.440646	3.84298	-3.08246	0.00533863	0.0742171	-2.51377	TBvsInf_Effect
ENSMUSG00000066735	Vkorc1l1	0.11788	4.39278	3.11774	0.00491282	0.0702612	-2.51407	TBvsInf_Effect
ENSMUSG00000040658	Dnph1	-0.208124	3.68149	-3.07383	0.00544807	0.0749165	-2.51666	TBvsInf_Effect
ENSMUSG00000035413	Tmem98	0.38814	2.10834	2.98347	0.00673135	0.0838907	-2.5168	TBvsInf_Effect
ENSMUSG00000031536	Polb	0.210434	3.39173	3.05727	0.00566409	0.0760804	-2.51712	TBvsInf_Effect
ENSMUSG00000028088	Fmo5	-0.473321	2.73378	-3.00311	0.00642982	0.081805	-2.5175	TBvsInf_Effect
ENSMUSG00000026556	Vangl2	0.304798	0.0316992	2.86969	0.00876271	0.0974208	-2.51783	TBvsInf_Effect
ENSMUSG00000022964	Tmem50b	0.147095	5.34451	3.1428	0.00463044	0.0682444	-2.51884	TBvsInf_Effect
ENSMUSG00000024871	Doc2g	0.49931	0.00138816	2.86642	0.00882888	0.0976167	-2.51947	TBvsInf_Effect
ENSMUSG00000029627	Zkscan14	-0.27196	2.95859	-3.02435	0.00611839	0.0798029	-2.52317	TBvsInf_Effect
ENSMUSG00000083826	Gm13039	1.22841	-3.75492	3.09707	0.00515809	0.0727347	-2.52457	TBvsInf_Effect
ENSMUSG00000024579	Pcyox1l	0.533923	1.40724	2.92615	0.00769078	0.0897434	-2.5263	TBvsInf_Effect
ENSMUSG00000059436	Max	-0.198831	5.94035	-3.14744	0.00457991	0.0678087	-2.52728	TBvsInf_Effect
ENSMUSG00000105449	Gm43379	0.417106	0.331571	2.87421	0.00867175	0.0970948	-2.52729	TBvsInf_Effect
ENSMUSG00000026347	Tmem163	-0.264725	2.33383	-2.98331	0.00673393	0.0838907	-2.52874	TBvsInf_Effect
ENSMUSG00000037353	Letmd1	0.171121	5.25429	3.13613	0.00470405	0.0686334	-2.52905	TBvsInf_Effect
ENSMUSG00000112000	Gm47956	-1.26081	-4.01153	-3.31458	0.00307665	0.0541441	-2.53226	TBvsInf_Effect
ENSMUSG00000049411	Tmem241	0.224087	1.95779	2.9592	0.00712272	0.0863459	-2.5337	TBvsInf_Effect
ENSMUSG00000048439	Nupl2	-0.329915	2.51527	-2.98918	0.00664238	0.0834147	-2.53535	TBvsInf_Effect
ENSMUSG00000053226	Dand5	0.296816	1.99494	2.96241	0.00706968	0.0860773	-2.53657	TBvsInf_Effect
ENSMUSG00000066677	Ifi208	-1.00372	-2.49121	-2.98989	0.00663133	0.0833294	-2.53902	TBvsInf_Effect
ENSMUSG00000033405	Nudt15	-0.524331	0.236692	-2.85544	0.00905483	0.0993141	-2.54239	TBvsInf_Effect
ENSMUSG00000039405	Prss23	0.304531	4.80419	3.11567	0.00493688	0.0704191	-2.54299	TBvsInf_Effect
ENSMUSG00000030403	Vasp	0.190651	4.0875	3.08942	0.00525187	0.0734646	-2.54299	TBvsInf_Effect
ENSMUSG00000055413	H2-Q5	-0.39487	0.99561	-2.92398	0.00772955	0.0898767	-2.5432	TBvsInf_Effect
ENSMUSG00000020374	Rasgef1c	1.15314	-3.40025	3.11707	0.00492062	0.0702861	-2.54465	TBvsInf_Effect
ENSMUSG00000041378	Cldn5	0.292144	2.76682	3.00745	0.006365	0.0814986	-2.5467	TBvsInf_Effect
ENSMUSG00000107877	Gm43951	-1.03705	-3.04387	-3.05751	0.00566098	0.0760804	-2.54721	TBvsInf_Effect
ENSMUSG00000061887	Ssbp3	0.166714	5.6026	3.13306	0.00473827	0.0688952	-2.54824	TBvsInf_Effect
ENSMUSG00000116097	Gm36738	0.577612	-0.529316	2.84048	0.00937157	0.101104	-2.54875	TBvsInf_Effect
ENSMUSG00000019467	Arhgef25	0.260864	1.74673	2.92592	0.00769483	0.0897434	-2.54983	TBvsInf_Effect
ENSMUSG00000035916	Ptprq	0.628834	-1.12455	2.84709	0.00923044	0.100243	-2.55048	TBvsInf_Effect
ENSMUSG00000014980	Tsen15	0.183618	3.17675	3.03061	0.00602936	0.0790997	-2.55377	TBvsInf_Effect
ENSMUSG00000097290	1300002E11Rik	0.280964	2.37754	2.98823	0.00665704	0.0834456	-2.55427	TBvsInf_Effect
ENSMUSG00000029415	Sdad1	-0.270649	3.41911	-3.04313	0.00585518	0.0778221	-2.55767	TBvsInf_Effect
ENSMUSG00000034248	Slc25a37	0.196173	3.91808	3.07398	0.00544614	0.0749165	-2.56235	TBvsInf_Effect
ENSMUSG00000040703	Cyp2s1	0.218737	5.16629	3.11929	0.00489483	0.0702612	-2.56544	TBvsInf_Effect
ENSMUSG00000023913	Pla2g7	0.311998	2.60336	2.9936	0.00657425	0.0829722	-2.56907	TBvsInf_Effect
ENSMUSG00000022498	Txndc11	-0.139885	5.22455	-3.11752	0.00491541	0.0702612	-2.56941	TBvsInf_Effect
ENSMUSG00000038429	Usp5	-0.12094	5.63867	-3.12392	0.00484169	0.0699475	-2.56946	TBvsInf_Effect
ENSMUSG00000024331	Dsc2	0.330669	1.11072	2.88568	0.00844537	0.0952985	-2.57002	TBvsInf_Effect
ENSMUSG00000033909	Usp36	-0.236777	4.20898	-3.07969	0.00537342	0.0745537	-2.57027	TBvsInf_Effect
ENSMUSG00000097566	A930024N18Rik	-0.355461	-0.0563432	-2.83413	0.00950929	0.102089	-2.5707	TBvsInf_Effect
ENSMUSG00000003778	Brd8	-0.146741	4.20356	-3.07951	0.0053758	0.0745537	-2.57201	TBvsInf_Effect
ENSMUSG00000005034	Prkacb	0.104849	5.62212	3.12282	0.00485421	0.0700751	-2.57205	TBvsInf_Effect
ENSMUSG00000030421	Uri1	-0.170602	4.89814	-3.10922	0.00501256	0.0712479	-2.57258	TBvsInf_Effect
ENSMUSG00000040964	Arhgef10l	0.22346	2.96884	3.0146	0.0062596	0.0808512	-2.57288	TBvsInf_Effect
ENSMUSG00000001672	Marveld3	0.22978	3.60509	3.04997	0.00576192	0.07696	-2.57312	TBvsInf_Effect
ENSMUSG00000115867	Gm17753	0.636769	0.502231	2.854	0.00908489	0.0994822	-2.57313	TBvsInf_Effect
ENSMUSG00000080921	Rpl38-ps2	0.463251	-0.205693	2.83092	0.00957954	0.102461	-2.5742	TBvsInf_Effect
ENSMUSG00000059713	Rcan3	0.193032	3.71306	3.0583	0.00565039	0.0760477	-2.57466	TBvsInf_Effect
ENSMUSG00000041763	Tpp2	-0.179567	4.52671	-3.09072	0.00523583	0.0733922	-2.57561	TBvsInf_Effect
ENSMUSG00000025981	Coq10b	-0.381577	4.6339	-3.08366	0.00532354	0.0741091	-2.57654	TBvsInf_Effect
ENSMUSG00000026799	Med27	-0.257913	2.55011	-2.96329	0.00705528	0.0860773	-2.57968	TBvsInf_Effect
ENSMUSG00000024525	Impa2	0.273978	2.91111	3.00535	0.00639633	0.0815972	-2.58032	TBvsInf_Effect
ENSMUSG00000053367	Epp13	1.49981	-2.1896	2.89252	0.00831307	0.0942907	-2.58294	TBvsInf_Effect
ENSMUSG00000024354	Slc23a1	0.218612	7.33045	3.1298	0.00477494	0.0692582	-2.58452	TBvsInf_Effect
ENSMUSG00000023991	Foxp4	0.190987	3.87392	3.06337	0.00558359	0.0757687	-2.58533	TBvsInf_Effect
ENSMUSG00000003526	Prodh	-0.307368	9.60284	-3.11874	0.00490125	0.0702612	-2.58677	TBvsInf_Effect
ENSMUSG00000022415	Syngr1	0.25573	4.21318	3.07936	0.00537762	0.0745537	-2.58734	TBvsInf_Effect
ENSMUSG00000020811	Wscd1	0.400972	2.84454	2.99051	0.0066218	0.0832613	-2.5877	TBvsInf_Effect
ENSMUSG00000101132	Gm8000	-1.07686	-2.17561	-2.93822	0.00747842	0.088605	-2.58845	TBvsInf_Effect
ENSMUSG00000016940	Kctd2	0.17584	4.07442	3.06986	0.00549916	0.0754626	-2.58922	TBvsInf_Effect
ENSMUSG00000091086	Rpl6l	0.5573	-1.77134	2.86273	0.00890431	0.0981411	-2.59026	TBvsInf_Effect
ENSMUSG00000073804	Nps	-1.36683	-2.60381	-2.97947	0.00679449	0.0841794	-2.59112	TBvsInf_Effect
ENSMUSG00000017830	Dhx58	-0.487829	-0.405472	-2.81958	0.009832	0.103848	-2.59192	TBvsInf_Effect
ENSMUSG00000051041	Olfml1	-0.368503	3.51521	-3.02819	0.00606362	0.0791904	-2.5922	TBvsInf_Effect
ENSMUSG00000003382	Etv3	-0.191546	2.9848	-3.0001	0.00647526	0.082132	-2.59315	TBvsInf_Effect
ENSMUSG00000009739	Pou6f1	-0.19205	4.10666	-3.06339	0.00558338	0.0757687	-2.59344	TBvsInf_Effect
ENSMUSG00000031494	Cd209a	1.3398	-4.42655	3.53957	0.00178852	0.0404143	-2.59399	TBvsInf_Effect
ENSMUSG00000011148	Adssl1	0.31094	3.59868	3.04545	0.00582337	0.0775519	-2.59537	TBvsInf_Effect
ENSMUSG00000046111	Cep295	-0.290231	2.77151	-2.97576	0.00685338	0.0845263	-2.59771	TBvsInf_Effect
ENSMUSG00000055835	Zfp1	-0.311374	2.73066	-2.97548	0.00685784	0.0845263	-2.59896	TBvsInf_Effect
ENSMUSG00000034427	Myo15b	-0.230323	6.30264	-3.11757	0.00491477	0.0702612	-2.60029	TBvsInf_Effect
ENSMUSG00000033845	Mrpl15	0.170238	5.60688	3.10977	0.00500608	0.0712282	-2.60091	TBvsInf_Effect
ENSMUSG00000021340	Gpld1	-0.405565	-1.11307	-2.8162	0.00990831	0.104274	-2.6023	TBvsInf_Effect
ENSMUSG00000029599	Ddx54	-0.257351	4.08976	-3.05935	0.0056365	0.0759615	-2.6024	TBvsInf_Effect
ENSMUSG00000051890	Klhdc1	0.24218	1.36121	2.88957	0.00836994	0.0947238	-2.60243	TBvsInf_Effect
ENSMUSG00000053113	Socs3	-0.663242	0.570635	-2.84499	0.00927511	0.100301	-2.6026	TBvsInf_Effect
ENSMUSG00000080962	Gm11453	-0.958067	-2.0426	-2.92797	0.00765839	0.0897183	-2.60313	TBvsInf_Effect
ENSMUSG00000062353	Gm15772	0.195405	6.75399	3.12042	0.00488184	0.0701587	-2.60317	TBvsInf_Effect
ENSMUSG00000027893	Ahcyl1	0.117185	7.08878	3.1211	0.00487398	0.0701587	-2.60378	TBvsInf_Effect
ENSMUSG00000033728	Lrrc14	-0.204178	3.46407	-3.02099	0.00616676	0.0801243	-2.6039	TBvsInf_Effect
ENSMUSG00000071192	Wfikkn1	-0.569314	-0.620087	-2.80999	0.0100502	0.105043	-2.60463	TBvsInf_Effect
ENSMUSG00000030850	Ate1	0.144275	4.14873	3.06635	0.00554462	0.075673	-2.60495	TBvsInf_Effect
ENSMUSG00000050312	Nsun3	-0.175676	3.40323	-3.0186	0.00620133	0.0804189	-2.60567	TBvsInf_Effect
ENSMUSG00000055430	Nap1l5	-0.347774	2.40634	-2.93457	0.00754212	0.0889023	-2.60715	TBvsInf_Effect
ENSMUSG00000045312	Lhfpl2	0.452687	0.584791	2.84555	0.00926317	0.100297	-2.60718	TBvsInf_Effect
ENSMUSG00000096107	Gm16505	0.545974	0.418825	2.83674	0.00945248	0.101748	-2.60841	TBvsInf_Effect
ENSMUSG00000024743	Syt7	-0.312492	2.79894	-2.96185	0.00707902	0.0860773	-2.61137	TBvsInf_Effect
ENSMUSG00000047604	Frat2	-0.584332	-1.69065	-2.85132	0.00914101	0.0996985	-2.61276	TBvsInf_Effect
ENSMUSG00000109846	Gm45627	1.48741	-4.45176	3.38952	0.00257014	0.0496799	-2.61299	TBvsInf_Effect
ENSMUSG00000061353	Cxcl12	0.279201	5.8903	3.10963	0.00500765	0.0712282	-2.61419	TBvsInf_Effect
ENSMUSG00000048988	Elfn1	0.610089	2.45552	2.93994	0.00744865	0.0885264	-2.61532	TBvsInf_Effect
ENSMUSG00000032469	Dbr1	-0.195142	2.8893	-2.98003	0.00678564	0.0841212	-2.61665	TBvsInf_Effect
ENSMUSG00000016327	Atp1b4	1.29303	-3.97838	3.16751	0.00436743	0.066013	-2.61699	TBvsInf_Effect
ENSMUSG00000048368	Omd	-0.655584	3.65536	-3.01568	0.00624378	0.0808389	-2.6184	TBvsInf_Effect
ENSMUSG00000038172	Ttc39b	-0.245279	2.98165	-2.99403	0.00656756	0.0829395	-2.61877	TBvsInf_Effect
ENSMUSG00000032577	Mapkapk3	0.21115	2.58611	2.96057	0.00710008	0.0862779	-2.61885	TBvsInf_Effect
ENSMUSG00000019917	Sept10	0.191723	2.16508	2.92699	0.00767574	0.0897229	-2.62039	TBvsInf_Effect
ENSMUSG00000031985	Gnpat	0.136024	5.38494	3.0969	0.00516022	0.0727347	-2.62126	TBvsInf_Effect
ENSMUSG00000028982	Slc25a33	-0.916968	5.78612	-3.09541	0.00517828	0.0728879	-2.62133	TBvsInf_Effect
ENSMUSG00000001763	Tspan33	0.185706	4.76826	3.085	0.00530675	0.0739261	-2.62153	TBvsInf_Effect
ENSMUSG00000027080	Med19	0.167854	3.27644	3.00674	0.00637554	0.0815667	-2.62169	TBvsInf_Effect
ENSMUSG00000025959	Klf7	-0.297676	1.14296	-2.86606	0.00883614	0.0976167	-2.62217	TBvsInf_Effect
ENSMUSG00000005102	Eif2ak4	-0.227777	3.11072	-2.99071	0.00661866	0.0832613	-2.62266	TBvsInf_Effect
ENSMUSG00000035891	Cerk	0.192328	4.52558	3.07455	0.00543881	0.0748989	-2.62285	TBvsInf_Effect
ENSMUSG00000090659	Zfp493	0.650539	-1.40827	2.81556	0.00992278	0.104318	-2.62325	TBvsInf_Effect
ENSMUSG00000075701	Selenos	-0.207311	5.98311	-3.10395	0.00507512	0.0719566	-2.62388	TBvsInf_Effect
ENSMUSG00000054770	Kctd18	-0.229508	1.97558	-2.91511	0.00789004	0.0910725	-2.62455	TBvsInf_Effect
ENSMUSG00000086877	A230072C01Rik	0.35863	1.16914	2.86186	0.00892202	0.0982433	-2.62634	TBvsInf_Effect
ENSMUSG00000112381	Gm8170	-1.34327	-3.14143	-3.12566	0.00482178	0.0697095	-2.62721	TBvsInf_Effect
ENSMUSG00000026611	Spata17	0.425386	-0.476889	2.79767	0.0103373	0.106894	-2.62727	TBvsInf_Effect
ENSMUSG00000023980	Taf8	-0.185718	4.40437	-3.06325	0.00558509	0.0757687	-2.62732	TBvsInf_Effect
ENSMUSG00000034275	Igsf9b	0.395829	0.156875	2.80629	0.0101356	0.105461	-2.62774	TBvsInf_Effect
ENSMUSG00000027646	Src	0.17128	3.93787	3.04607	0.00581497	0.0775418	-2.63215	TBvsInf_Effect
ENSMUSG00000073102	Drc1	-1.16733	-2.83094	-3.05249	0.00572798	0.0768165	-2.63223	TBvsInf_Effect
ENSMUSG00000038677	Scube3	0.404109	1.74133	2.90582	0.00806134	0.0924181	-2.63257	TBvsInf_Effect
ENSMUSG00000009378	Slc16a12	-0.192311	6.60268	-3.10462	0.00506711	0.0719566	-2.63322	TBvsInf_Effect
ENSMUSG00000079317	Trappc2	0.246439	2.31503	2.92618	0.00769019	0.0897434	-2.63591	TBvsInf_Effect
ENSMUSG00000005656	Snx6	0.187193	4.83982	3.07705	0.00540689	0.0747575	-2.63993	TBvsInf_Effect
ENSMUSG00000089771	Gm16311	1.14923	-1.78687	2.82077	0.00980522	0.103728	-2.64226	TBvsInf_Effect
ENSMUSG00000059456	Ptk2b	0.13002	6.01644	3.09415	0.00519375	0.0730087	-2.64529	TBvsInf_Effect
ENSMUSG00000088408	Gm25881	0.922302	-2.20343	2.8666	0.00882516	0.0976167	-2.64661	TBvsInf_Effect
ENSMUSG00000026790	Odf2	-0.255365	4.65095	-3.06378	0.0055782	0.0757687	-2.64965	TBvsInf_Effect
ENSMUSG00000102752	Gm7694	0.211791	4.182	3.0443	0.00583911	0.0776594	-2.64986	TBvsInf_Effect
ENSMUSG00000083798	Gm14584	-0.280985	1.40139	-2.8606	0.00894797	0.0984083	-2.65159	TBvsInf_Effect
ENSMUSG00000026199	Ankzf1	-0.179201	4.66912	-3.0598	0.00563061	0.0759615	-2.65206	TBvsInf_Effect
ENSMUSG00000107481	4833403J16Rik	-0.529222	-1.37079	-2.79475	0.0104066	0.107344	-2.65243	TBvsInf_Effect
ENSMUSG00000025512	Chid1	0.229317	2.71612	2.94588	0.00734668	0.0880082	-2.65355	TBvsInf_Effect
ENSMUSG00000025958	Creb1	0.239674	4.21536	3.04244	0.00586465	0.0778534	-2.6614	TBvsInf_Effect
ENSMUSG00000008855	Hdac5	0.177797	5.28178	3.07695	0.00540819	0.0747575	-2.66357	TBvsInf_Effect
ENSMUSG00000062007	Hsh2d	-1.00806	-3.52031	-3.0413	0.00588036	0.0778534	-2.66461	TBvsInf_Effect
ENSMUSG00000075703	Selenoi	0.238675	3.29689	2.98774	0.00666476	0.0834862	-2.66585	TBvsInf_Effect
ENSMUSG00000032806	Slc10a3	-0.220847	2.38586	-2.91562	0.00788071	0.0910685	-2.66593	TBvsInf_Effect
ENSMUSG00000028362	Tnfsf8	0.951423	-1.96262	2.81578	0.00991787	0.104318	-2.66757	TBvsInf_Effect
ENSMUSG00000061207	Stk19	-0.187721	3.4813	-2.99499	0.00655288	0.0828057	-2.67129	TBvsInf_Effect
ENSMUSG00000111365	Gm47772	0.873656	-1.58155	2.78854	0.0105553	0.108546	-2.67265	TBvsInf_Effect
ENSMUSG00000027635	Dsn1	-0.311137	1.48702	-2.8515	0.00913719	0.0996985	-2.67417	TBvsInf_Effect
ENSMUSG00000081342	Gm11434	0.702269	-1.35499	2.77816	0.0108083	0.10989	-2.67429	TBvsInf_Effect
ENSMUSG00000059248	Sept9	0.18522	5.00683	3.06581	0.00555162	0.075673	-2.67431	TBvsInf_Effect
ENSMUSG00000053080	2700081O15Rik	0.299106	2.51422	2.92583	0.00769651	0.0897434	-2.67438	TBvsInf_Effect
ENSMUSG00000115856	Gm18095	0.796125	-0.547194	2.77246	0.0109496	0.110362	-2.67459	TBvsInf_Effect
ENSMUSG00000014599	Csf1	-0.333032	2.06286	-2.89917	0.00818633	0.0933758	-2.67465	TBvsInf_Effect
ENSMUSG00000021715	Cwc27	-0.198777	2.67198	-2.93612	0.00751497	0.088816	-2.67616	TBvsInf_Effect
ENSMUSG00000030357	Fkbp4	0.153588	6.73848	3.08686	0.00528356	0.0737551	-2.67621	TBvsInf_Effect
ENSMUSG00000008318	Relt	-0.905707	-3.34815	-3.03843	0.00591998	0.0781228	-2.67638	TBvsInf_Effect
ENSMUSG00000031078	Cttn	0.127502	5.69335	3.07659	0.00541282	0.0747575	-2.67876	TBvsInf_Effect
ENSMUSG00000042249	Grk3	0.252735	2.99268	2.96183	0.00707933	0.0860773	-2.68052	TBvsInf_Effect
ENSMUSG00000035187	Nkx6-1	1.04752	-3.17146	2.97491	0.006867	0.0845608	-2.68277	TBvsInf_Effect
ENSMUSG00000034160	Ogt	0.290596	7.18926	3.08546	0.00530104	0.0738974	-2.68342	TBvsInf_Effect
ENSMUSG00000096957	E230013L22Rik	-0.306348	2.375	-2.90772	0.0080261	0.0921954	-2.68368	TBvsInf_Effect
ENSMUSG00000040883	Tmem205	0.294821	6.22765	3.0818	0.00534694	0.0742818	-2.68411	TBvsInf_Effect
ENSMUSG00000051147	Nat2	-0.565015	4.11883	-3.01439	0.00626259	0.0808512	-2.68572	TBvsInf_Effect
ENSMUSG00000024754	Cemip2	-0.169883	3.62855	-2.99561	0.0065434	0.0828057	-2.68725	TBvsInf_Effect
ENSMUSG00000031770	Herpud1	-0.403579	8.53332	-3.07908	0.00538122	0.0745537	-2.69141	TBvsInf_Effect
ENSMUSG00000022090	Pdlim2	-0.320384	3.30614	-2.97644	0.0068426	0.0845263	-2.69263	TBvsInf_Effect
ENSMUSG00000060429	Sntb1	0.22971	1.11014	2.8262	0.00968394	0.102982	-2.69339	TBvsInf_Effect
ENSMUSG00000053985	Zfp14	0.499124	-1.12149	2.76252	0.0112002	0.111683	-2.69378	TBvsInf_Effect
ENSMUSG00000084252	Gm12036	0.883538	-1.56497	2.7888	0.0105491	0.108538	-2.69554	TBvsInf_Effect
ENSMUSG00000087443	Ppp1r18os	-1.55155	-2.98071	-2.94334	0.0073901	0.0882597	-2.69659	TBvsInf_Effect
ENSMUSG00000042167	Tent2	-0.147382	3.77716	-3.00133	0.00645661	0.0819981	-2.69677	TBvsInf_Effect
ENSMUSG00000064262	Gimap8	0.318211	3.23571	2.97059	0.00693635	0.0850531	-2.70031	TBvsInf_Effect
ENSMUSG00000073599	Ecscr	0.322668	0.477711	2.7872	0.0105876	0.108665	-2.70109	TBvsInf_Effect
ENSMUSG00000113688	A930027P06Rik	0.859743	-2.37223	2.81876	0.00985029	0.103987	-2.70211	TBvsInf_Effect
ENSMUSG00000110316	Gm45311	0.994712	-3.19602	2.91453	0.00790062	0.0911427	-2.7025	TBvsInf_Effect
ENSMUSG00000044442	N6amt1	-0.222536	4.53153	-3.03572	0.0059577	0.0784644	-2.70333	TBvsInf_Effect
ENSMUSG00000083340	Gm13156	1.55861	-4.52132	3.36675	0.00271475	0.0511387	-2.70545	TBvsInf_Effect
ENSMUSG00000028126	Pip5k1a	-0.153589	3.79241	-2.99776	0.00651065	0.0825266	-2.70576	TBvsInf_Effect
ENSMUSG00000020130	Tbc1d15	-0.200891	4.45672	-3.03363	0.00598697	0.0787778	-2.70576	TBvsInf_Effect
ENSMUSG00000102562	Gm37694	0.533568	-1.2176	2.75506	0.0113921	0.112296	-2.70628	TBvsInf_Effect
ENSMUSG00000045410	Akr1e1	0.24173	4.48373	3.02937	0.00604696	0.0791768	-2.70727	TBvsInf_Effect
ENSMUSG00000020135	Apc2	0.566609	-0.266111	2.75787	0.0113195	0.112162	-2.70857	TBvsInf_Effect
ENSMUSG00000026283	Ing5	-0.191436	3.58014	-2.98054	0.00677747	0.0840714	-2.70869	TBvsInf_Effect
ENSMUSG00000037005	Xpnpep2	-0.256301	4.48778	-3.01865	0.00620048	0.0804189	-2.70986	TBvsInf_Effect
ENSMUSG00000066036	Ubr4	-0.307174	6.00498	-3.06615	0.00554726	0.075673	-2.71014	TBvsInf_Effect
ENSMUSG00000078650	G6pc	-0.79481	9.38042	-3.06334	0.00558399	0.0757687	-2.71535	TBvsInf_Effect
ENSMUSG00000117485	AC132455.2	0.593669	0.38514	2.78783	0.0105724	0.108665	-2.71547	TBvsInf_Effect
ENSMUSG00000044694	2010007H06Rik	0.408141	1.13827	2.82255	0.00976514	0.103366	-2.71597	TBvsInf_Effect
ENSMUSG00000021662	Arhgef28	-0.216926	6.48452	-3.06741	0.00553082	0.075673	-2.71602	TBvsInf_Effect
ENSMUSG00000033545	Znrf1	-0.165078	3.51867	-2.97287	0.00689974	0.0847067	-2.71603	TBvsInf_Effect
ENSMUSG00000104453	Gm37829	0.418639	0.178149	2.76749	0.0110743	0.110902	-2.71615	TBvsInf_Effect
ENSMUSG00000014301	Pam16	0.212164	4.12614	3.01293	0.00628399	0.0809492	-2.71662	TBvsInf_Effect
ENSMUSG00000027187	Cat	0.242905	8.57963	3.06658	0.00554169	0.075673	-2.7168	TBvsInf_Effect
ENSMUSG00000022404	Slc25a17	0.159617	6.14368	3.06299	0.00558855	0.0757687	-2.72041	TBvsInf_Effect
ENSMUSG00000096299	Gm21814	1.26864	-3.44154	2.98556	0.00669867	0.0836106	-2.72066	TBvsInf_Effect
ENSMUSG00000024032	Tff1	0.757028	-1.2169	2.74732	0.011594	0.113521	-2.7254	TBvsInf_Effect
ENSMUSG00000019777	Hdac2	0.158465	5.0081	3.04115	0.0058824	0.0778534	-2.72587	TBvsInf_Effect
ENSMUSG00000043773	1700048O20Rik	-0.566578	0.27011	-2.76385	0.0111663	0.111547	-2.72637	TBvsInf_Effect
ENSMUSG00000061718	Ppp1r1b	0.294578	6.2969	3.06155	0.00560752	0.0758392	-2.72826	TBvsInf_Effect
ENSMUSG00000026536	Ifi211	-0.864965	-2.74011	-2.89461	0.00827313	0.094101	-2.7295	TBvsInf_Effect
ENSMUSG00000036966	Spryd3	-0.150026	3.85207	-2.98892	0.00664634	0.0834147	-2.73019	TBvsInf_Effect
ENSMUSG00000034957	Cebpa	0.439405	3.62696	2.98246	0.00674724	0.0840029	-2.73055	TBvsInf_Effect
ENSMUSG00000044296	Zfp879	0.457525	-0.345437	2.74626	0.0116222	0.113583	-2.73078	TBvsInf_Effect
ENSMUSG00000062234	Gak	-0.119971	6.50003	-3.06114	0.00561288	0.075845	-2.73159	TBvsInf_Effect
ENSMUSG00000091764	Zfp964	0.313963	1.74783	2.85118	0.00914399	0.0996985	-2.73266	TBvsInf_Effect
ENSMUSG00000071379	Hpcal1	0.175397	6.16679	3.05852	0.00564749	0.0760477	-2.73307	TBvsInf_Effect
ENSMUSG00000020282	Rhbdf1	0.157081	4.95002	3.03841	0.00592021	0.0781228	-2.73338	TBvsInf_Effect
ENSMUSG00000007207	Stx1a	0.337102	0.0272038	2.75584	0.0113717	0.112162	-2.73416	TBvsInf_Effect
ENSMUSG00000093545	Gm5871	0.87534	-2.93011	2.86974	0.00876168	0.0974208	-2.73585	TBvsInf_Effect
ENSMUSG00000085355	3010003L21Rik	-0.544248	-0.433047	-2.73763	0.011852	0.114669	-2.73619	TBvsInf_Effect
ENSMUSG00000107997	Gm44243	-0.413536	3.86134	-2.97119	0.00692669	0.0849862	-2.74001	TBvsInf_Effect
ENSMUSG00000027378	Nphp1	-0.137364	4.28271	-3.00425	0.00641272	0.0817481	-2.74417	TBvsInf_Effect
ENSMUSG00000027956	Tmem144	-0.214109	3.60973	-2.95621	0.00717249	0.0867417	-2.74439	TBvsInf_Effect
ENSMUSG00000022194	Pabpn1	0.183494	4.86026	3.0297	0.00604227	0.0791666	-2.7459	TBvsInf_Effect
ENSMUSG00000055493	Epm2a	-0.167487	2.76312	-2.90424	0.00809094	0.0926527	-2.74719	TBvsInf_Effect
ENSMUSG00000042066	Tmcc2	-0.281476	1.81838	-2.8459	0.00925577	0.100297	-2.74925	TBvsInf_Effect
ENSMUSG00000049134	Nrap	-0.579547	0.251984	-2.73661	0.0118794	0.114669	-2.74977	TBvsInf_Effect
ENSMUSG00000028617	Lrrc42	0.209499	3.24435	2.94358	0.00738592	0.0882597	-2.75001	TBvsInf_Effect
ENSMUSG00000029673	Auts2	-0.554249	0.821491	-2.77335	0.0109274	0.110318	-2.75053	TBvsInf_Effect
ENSMUSG00000034518	Hmgxb4	0.160594	2.25743	2.87265	0.00870296	0.0972412	-2.75112	TBvsInf_Effect
ENSMUSG00000029452	Tmem116	0.223125	6.32509	3.04984	0.00576374	0.07696	-2.75447	TBvsInf_Effect
ENSMUSG00000052915	Msl1	0.153468	5.34598	3.03697	0.00594021	0.0783358	-2.75452	TBvsInf_Effect
ENSMUSG00000086567	Gm2830	0.377366	0.000150075	2.74305	0.0117072	0.114028	-2.75563	TBvsInf_Effect
ENSMUSG00000022014	Epsti1	-0.354186	0.895719	-2.78729	0.0105853	0.108665	-2.75729	TBvsInf_Effect
ENSMUSG00000091387	Gcnt4	0.48065	0.797195	2.7949	0.0104031	0.107344	-2.75759	TBvsInf_Effect
ENSMUSG00000040297	Suco	-0.265607	4.88651	-3.02223	0.00614883	0.0799939	-2.75795	TBvsInf_Effect
ENSMUSG00000041565	L3mbtl4	-0.832182	-1.44862	-2.76196	0.0112146	0.111683	-2.75814	TBvsInf_Effect
ENSMUSG00000029174	Tbc1d1	-0.158149	5.85541	-3.04106	0.00588362	0.0778534	-2.76017	TBvsInf_Effect
ENSMUSG00000026987	Baz2b	-0.21679	4.60943	-3.01478	0.00625693	0.0808512	-2.76244	TBvsInf_Effect
ENSMUSG00000069495	Epc2	-0.281718	4.71351	-3.01457	0.00625998	0.0808512	-2.76314	TBvsInf_Effect
ENSMUSG00000036961	Wnt8b	-0.755286	-1.88413	-2.74638	0.0116189	0.113583	-2.76467	TBvsInf_Effect
ENSMUSG00000001942	Siae	0.178617	3.95166	2.97845	0.00681062	0.0843277	-2.76619	TBvsInf_Effect
ENSMUSG00000055184	Fam72a	-0.644082	-2.25973	-2.81041	0.0100405	0.105043	-2.76715	TBvsInf_Effect
ENSMUSG00000048003	Catsper4	0.345725	-0.00565684	2.73545	0.0119107	0.114743	-2.77022	TBvsInf_Effect
ENSMUSG00000068749	Psma5	-0.195311	4.77566	-3.01577	0.00624243	0.0808389	-2.77244	TBvsInf_Effect
ENSMUSG00000033712	Ccar2	-0.151045	4.61245	-3.00655	0.00637837	0.0815667	-2.77258	TBvsInf_Effect
ENSMUSG00000025602	Zfp202	0.281739	0.293952	2.75031	0.0115156	0.113035	-2.7731	TBvsInf_Effect
ENSMUSG00000024128	Sbp	-1.36006	-2.83339	-2.88431	0.00847215	0.0954114	-2.77508	TBvsInf_Effect
ENSMUSG00000069833	Ahnak	0.284252	5.16747	3.02574	0.00609859	0.0795959	-2.77627	TBvsInf_Effect
ENSMUSG00000065546	Mir196a-1	0.432084	1.11106	2.79408	0.0104226	0.107454	-2.78035	TBvsInf_Effect
ENSMUSG00000025794	Rpl14	0.147475	7.286	3.04179	0.00587356	0.0778534	-2.7804	TBvsInf_Effect
ENSMUSG00000042210	Abhd14a	-0.313176	4.73826	-2.99266	0.00658862	0.0830761	-2.78085	TBvsInf_Effect
ENSMUSG00000030287	Itpr2	0.185182	6.0743	3.03346	0.00598928	0.0787778	-2.78454	TBvsInf_Effect
ENSMUSG00000032615	Nt5m	0.176232	3.66587	2.95301	0.00722593	0.08718	-2.78499	TBvsInf_Effect
ENSMUSG00000062210	Tnfaip8	-0.254235	6.06955	-3.03079	0.00602686	0.0790997	-2.78597	TBvsInf_Effect
ENSMUSG00000059866	Tnip2	-0.207312	2.16815	-2.85305	0.00910487	0.0995397	-2.78678	TBvsInf_Effect
ENSMUSG00000020614	Fam20a	-0.220946	1.08902	-2.77943	0.010777	0.109768	-2.78734	TBvsInf_Effect
ENSMUSG00000084622	Gm25545	-0.982401	-2.15898	-2.7676	0.0110714	0.110902	-2.78875	TBvsInf_Effect
ENSMUSG00000008604	Ubqln4	0.169934	5.42965	3.02266	0.00614266	0.079965	-2.78883	TBvsInf_Effect
ENSMUSG00000071226	Cecr2	-0.315526	2.2641	-2.84844	0.00920179	0.10006	-2.79187	TBvsInf_Effect
ENSMUSG00000050148	Ubqln2	-0.10477	4.54302	-2.99525	0.00654894	0.0828057	-2.79389	TBvsInf_Effect
ENSMUSG00000022314	Rad21	-0.167818	6.36	-3.03104	0.00602328	0.0790997	-2.79493	TBvsInf_Effect
ENSMUSG00000104417	Gm37068	1.12807	-4.38515	3.06479	0.00556496	0.0757687	-2.79636	TBvsInf_Effect
ENSMUSG00000024240	Epc1	-0.254422	4.42657	-2.98607	0.00669069	0.0836106	-2.79669	TBvsInf_Effect
ENSMUSG00000107336	Gm43461	-0.456233	-1.4262	-2.71165	0.0125704	0.117958	-2.79675	TBvsInf_Effect
ENSMUSG00000018166	Erbb3	-0.407341	6.43466	-3.03002	0.00603775	0.0791585	-2.79841	TBvsInf_Effect
ENSMUSG00000103839	Gm37607	0.580408	0.179484	2.72309	0.0122492	0.116181	-2.80011	TBvsInf_Effect
ENSMUSG00000039037	St6galnac5	-0.601708	-0.666194	-2.69921	0.0129291	0.119998	-2.80217	TBvsInf_Effect
ENSMUSG00000089857	Zfp882	0.4753	0.934733	2.76081	0.011244	0.111726	-2.80431	TBvsInf_Effect
ENSMUSG00000040624	Plekhg1	-0.199034	3.34089	-2.92516	0.0077085	0.0897436	-2.80751	TBvsInf_Effect
ENSMUSG00000022385	Gtse1	-0.622828	-2.26917	-2.77678	0.0108423	0.110046	-2.80786	TBvsInf_Effect
ENSMUSG00000046449	Nexmif	0.399265	-1.18006	2.69481	0.0130582	0.120486	-2.81096	TBvsInf_Effect
ENSMUSG00000058246	Gm10037	0.8872	-0.627992	2.69694	0.0129953	0.120205	-2.81117	TBvsInf_Effect
ENSMUSG00000035713	Usp35	0.391636	0.109599	2.71748	0.0124059	0.116902	-2.81193	TBvsInf_Effect
ENSMUSG00000044447	Dock5	-0.312031	3.85978	-2.95269	0.00723139	0.087194	-2.81248	TBvsInf_Effect
ENSMUSG00000036087	Slain2	-0.283894	6.54191	-3.0239	0.00612489	0.0798362	-2.81266	TBvsInf_Effect
ENSMUSG00000117061	CT030636.2	0.770339	-3.12673	2.85924	0.00897608	0.0986104	-2.81448	TBvsInf_Effect
ENSMUSG00000052406	Rexo4	0.193148	4.10678	2.96866	0.00696765	0.0853853	-2.81632	TBvsInf_Effect
ENSMUSG00000041669	Prima1	-0.301591	0.661954	-2.72956	0.0120708	0.115516	-2.81891	TBvsInf_Effect
ENSMUSG00000092519	Actl9	-0.672528	-1.5451	-2.73381	0.0119551	0.114843	-2.82005	TBvsInf_Effect
ENSMUSG00000026455	Klhl12	-0.192144	3.70711	-2.93772	0.00748709	0.0886424	-2.8243	TBvsInf_Effect
ENSMUSG00000031903	Pla2g15	0.260406	2.14422	2.83571	0.0094749	0.101936	-2.82482	TBvsInf_Effect
ENSMUSG00000030161	Gabarapl1	0.193645	10.115	3.00626	0.00638275	0.0815712	-2.82511	TBvsInf_Effect
ENSMUSG00000039852	Rere	-0.229317	7.16122	-3.02126	0.00616287	0.0801243	-2.82517	TBvsInf_Effect
ENSMUSG00000054321	Taf4b	-0.338209	1.5234	-2.78573	0.0106232	0.108858	-2.82623	TBvsInf_Effect
ENSMUSG00000058927	Gm10053	-0.615874	-1.29335	-2.70248	0.0128339	0.1196	-2.82703	TBvsInf_Effect
ENSMUSG00000089789	Rdh1	0.318443	-0.689942	2.68426	0.0133724	0.122075	-2.8292	TBvsInf_Effect
ENSMUSG00000054277	Arfgap3	0.207914	4.12358	2.96357	0.00705064	0.0860773	-2.8293	TBvsInf_Effect
ENSMUSG00000000253	Gmpr	0.29903	4.64954	2.98194	0.00675538	0.0840029	-2.83054	TBvsInf_Effect
ENSMUSG00000105224	Gm3364	1.15327	-1.85961	2.71349	0.0125183	0.117578	-2.83255	TBvsInf_Effect
ENSMUSG00000082264	Gm12799	1.11915	-3.69111	2.95508	0.00719122	0.0869164	-2.83266	TBvsInf_Effect
ENSMUSG00000044702	Palb2	0.460092	0.66815	2.74096	0.0117629	0.114106	-2.8327	TBvsInf_Effect
ENSMUSG00000029581	Fscn1	0.446662	0.74308	2.72623	0.0121625	0.115967	-2.83292	TBvsInf_Effect
ENSMUSG00000027230	Creb3l1	0.49433	1.47082	2.76806	0.0110598	0.110866	-2.83696	TBvsInf_Effect
ENSMUSG00000034675	Dbn1	0.193746	4.7565	2.98197	0.00675497	0.0840029	-2.83722	TBvsInf_Effect
ENSMUSG00000040842	Szrd1	0.178909	5.38162	3.00035	0.00647151	0.082132	-2.83754	TBvsInf_Effect
ENSMUSG00000024155	Meiob	0.649915	-3.28487	2.86595	0.00883837	0.0976167	-2.83916	TBvsInf_Effect
ENSMUSG00000043991	Pura	0.170749	4.93981	2.9875	0.00666851	0.0834862	-2.83959	TBvsInf_Effect
ENSMUSG00000030096	Slc6a6	-0.251585	9.60612	-3.00346	0.00642467	0.081805	-2.8397	TBvsInf_Effect
ENSMUSG00000073000	Gm10451	0.333723	2.29649	2.83347	0.0095236	0.102188	-2.83975	TBvsInf_Effect
ENSMUSG00000104572	Fbxw23	0.853869	-3.01466	2.82009	0.00982049	0.103781	-2.84201	TBvsInf_Effect
ENSMUSG00000027012	Dync1i2	-0.147706	6.62431	-3.01197	0.00629814	0.0809492	-2.84204	TBvsInf_Effect
ENSMUSG00000063019	Manbal	-0.205997	3.30227	-2.90224	0.00812842	0.0929244	-2.84217	TBvsInf_Effect
ENSMUSG00000017386	Traf4	0.192732	5.75697	3.00297	0.00643193	0.081805	-2.84225	TBvsInf_Effect
ENSMUSG00000040621	Gemin8	0.200122	1.97165	2.8076	0.0101053	0.105379	-2.84516	TBvsInf_Effect
ENSMUSG00000037784	Dzip1l	0.306551	3.99351	2.95155	0.00725059	0.0873216	-2.84543	TBvsInf_Effect
ENSMUSG00000035364	4930524J08Rik	-0.497528	0.713826	-2.71326	0.0125247	0.117584	-2.84575	TBvsInf_Effect
ENSMUSG00000000740	Rpl13	0.136535	7.51035	3.01201	0.00629761	0.0809492	-2.84588	TBvsInf_Effect
ENSMUSG00000050244	Heatr1	-0.258545	3.93995	-2.93978	0.00745145	0.0885264	-2.84657	TBvsInf_Effect
ENSMUSG00000051359	Ncald	0.247184	3.31154	2.90385	0.0080982	0.0926835	-2.84675	TBvsInf_Effect
ENSMUSG00000052763	Zfp212	-0.176076	3.1925	-2.89223	0.00831871	0.094302	-2.84817	TBvsInf_Effect
ENSMUSG00000028093	Acp6	0.15552	6.12614	3.00545	0.00639486	0.0815972	-2.84831	TBvsInf_Effect
ENSMUSG00000095704	Gm8221	-2.95436	2.00262	-2.74533	0.0116466	0.113725	-2.84856	TBvsInf_Effect
ENSMUSG00000045095	Magi1	-0.238333	4.04022	-2.94411	0.00737695	0.0882144	-2.8489	TBvsInf_Effect
ENSMUSG00000115718	Gm49179	0.692532	-2.96065	2.81382	0.00996245	0.104626	-2.84979	TBvsInf_Effect
ENSMUSG00000044991	Shld1	0.242635	2.01824	2.80874	0.010079	0.105211	-2.8503	TBvsInf_Effect
ENSMUSG00000043065	Spice1	0.276331	2.71552	2.85803	0.00900103	0.0987805	-2.8516	TBvsInf_Effect
ENSMUSG00000025724	Sec11a	-0.323067	7.00092	-3.0084	0.00635085	0.0814202	-2.85301	TBvsInf_Effect
ENSMUSG00000061477	Rps7	0.160853	7.15781	3.00875	0.00634567	0.0814052	-2.85314	TBvsInf_Effect
ENSMUSG00000022623	Shank3	-0.267075	3.35492	-2.90177	0.00813722	0.0929726	-2.85363	TBvsInf_Effect
ENSMUSG00000019866	Crybg1	-0.357093	3.69134	-2.93347	0.00756138	0.0890021	-2.8545	TBvsInf_Effect
ENSMUSG00000031939	Taf1d	-0.200376	4.34272	-2.95792	0.00714398	0.0865002	-2.85535	TBvsInf_Effect
ENSMUSG00000031467	Agpat5	-0.146437	3.86862	-2.9303	0.0076171	0.0893984	-2.85611	TBvsInf_Effect
ENSMUSG00000086844	B230206H07Rik	-0.481735	0.674073	-2.71792	0.0123933	0.116902	-2.85625	TBvsInf_Effect
ENSMUSG00000054383	Pnma1	0.623467	-0.173521	2.67981	0.0135073	0.122716	-2.85651	TBvsInf_Effect
ENSMUSG00000115955	9530056E24Rik	0.826586	-3.79683	2.98553	0.00669908	0.0836106	-2.85793	TBvsInf_Effect
ENSMUSG00000050079	Rspry1	0.151182	4.26837	2.95476	0.00719664	0.0869301	-2.85814	TBvsInf_Effect
ENSMUSG00000020230	Prmt2	0.226069	2.04997	2.79884	0.0103098	0.106671	-2.86085	TBvsInf_Effect
ENSMUSG00000042508	Dmtf1	0.133028	3.79549	2.92874	0.00764474	0.089619	-2.86093	TBvsInf_Effect
ENSMUSG00000041552	Ptchd1	0.847295	-1.83007	2.68742	0.0132775	0.12162	-2.86154	TBvsInf_Effect
ENSMUSG00000021643	Serf1	0.347244	-0.383897	2.66992	0.0138112	0.124133	-2.86202	TBvsInf_Effect
ENSMUSG00000106365	Gm43568	-0.400957	0.975702	-2.73187	0.012008	0.115266	-2.86255	TBvsInf_Effect
ENSMUSG00000025492	Ifitm3	-0.360182	4.39579	-2.96246	0.00706887	0.0860773	-2.86297	TBvsInf_Effect
ENSMUSG00000111966	Gm5781	0.855095	-1.84909	2.686	0.01332	0.121889	-2.86441	TBvsInf_Effect
ENSMUSG00000028675	Pnrc2	0.126317	5.57158	2.99156	0.00660557	0.0831604	-2.86538	TBvsInf_Effect
ENSMUSG00000078915	Hsp25-ps1	1.35828	-4.48616	3.12026	0.00488366	0.0701587	-2.86565	TBvsInf_Effect
ENSMUSG00000022814	Umps	0.143098	4.08458	2.93955	0.00745545	0.0885264	-2.8657	TBvsInf_Effect
ENSMUSG00000060143	Gm10076	0.273406	5.0415	2.9781	0.00681613	0.0843444	-2.86582	TBvsInf_Effect
ENSMUSG00000006574	Slc4a1	0.407937	7.19844	3.00278	0.00643491	0.081805	-2.86622	TBvsInf_Effect
ENSMUSG00000056486	Chn1	-0.258378	1.48545	-2.74693	0.0116044	0.113521	-2.86717	TBvsInf_Effect
ENSMUSG00000020122	Egfr	-0.320157	4.96451	-2.97547	0.00685797	0.0845263	-2.86724	TBvsInf_Effect
ENSMUSG00000020875	Hoxb9	0.237567	4.4249	2.96002	0.00710907	0.0863297	-2.86854	TBvsInf_Effect
ENSMUSG00000020268	Lyrm7	0.260748	1.20016	2.73657	0.0118806	0.114669	-2.87065	TBvsInf_Effect
ENSMUSG00000022008	Gpalpp1	-0.197133	4.09585	-2.93899	0.00746516	0.0885379	-2.87136	TBvsInf_Effect
ENSMUSG00000031493	Ggn	0.670662	-2.74703	2.75802	0.0113154	0.112162	-2.87255	TBvsInf_Effect
ENSMUSG00000096967	Gm26621	0.413013	-0.768296	2.65916	0.0141496	0.125457	-2.87392	TBvsInf_Effect
ENSMUSG00000026380	Tfcp2l1	0.280247	7.59416	2.99751	0.00651451	0.0825266	-2.87666	TBvsInf_Effect
ENSMUSG00000097073	9430037G07Rik	0.507522	-1.08325	2.6566	0.0142312	0.125873	-2.87668	TBvsInf_Effect
ENSMUSG00000027722	Spata5	-0.299749	1.81933	-2.77824	0.0108063	0.10989	-2.87702	TBvsInf_Effect
ENSMUSG00000033396	Spg11	-0.238239	3.33389	-2.88526	0.00845363	0.0952985	-2.87754	TBvsInf_Effect
ENSMUSG00000040652	Oaz2	0.216464	5.65814	2.98558	0.00669842	0.0836106	-2.87804	TBvsInf_Effect
ENSMUSG00000032750	Gab3	-0.487127	-2.22577	-2.70601	0.012732	0.118872	-2.87815	TBvsInf_Effect
ENSMUSG00000015957	Wnt11	0.685452	-0.874349	2.65966	0.0141335	0.12537	-2.87846	TBvsInf_Effect
ENSMUSG00000020827	Mink1	0.179123	5.85049	2.98842	0.0066542	0.0834456	-2.87887	TBvsInf_Effect
ENSMUSG00000024235	Map3k8	-0.456386	-0.225802	-2.66488	0.0139686	0.124617	-2.88039	TBvsInf_Effect
ENSMUSG00000025189	Cnnm1	-0.244787	3.98078	-2.9314	0.00759771	0.0892225	-2.88266	TBvsInf_Effect
ENSMUSG00000097706	E030037K01Rik	-0.60401	-1.25389	-2.66081	0.0140973	0.125229	-2.8834	TBvsInf_Effect
ENSMUSG00000040734	Ppp1r13l	0.210109	1.20365	2.74085	0.0117658	0.114106	-2.88419	TBvsInf_Effect
ENSMUSG00000027519	Rab22a	0.151786	5.50662	2.98107	0.00676919	0.0840336	-2.88419	TBvsInf_Effect
ENSMUSG00000026961	Lrrc26	1.369	-4.35768	3.06146	0.00560871	0.0758392	-2.88444	TBvsInf_Effect
ENSMUSG00000063236	1110038F14Rik	-0.191356	3.01562	-2.8612	0.00893571	0.0983267	-2.88475	TBvsInf_Effect
ENSMUSG00000030922	Lyrm1	-0.453859	4.82674	-2.96295	0.00706085	0.0860773	-2.88506	TBvsInf_Effect
ENSMUSG00000082031	Gm8097	-1.08507	-0.0981806	-2.66636	0.0139225	0.124425	-2.88578	TBvsInf_Effect
ENSMUSG00000092268	Gm20540	-0.781179	-0.589913	-2.65147	0.0143961	0.126977	-2.88664	TBvsInf_Effect
ENSMUSG00000102927	Gm37152	1.44324	-4.62148	3.11786	0.00491146	0.0702612	-2.88757	TBvsInf_Effect
ENSMUSG00000092203	1110038B12Rik	0.285645	4.60565	2.96284	0.00706265	0.0860773	-2.88837	TBvsInf_Effect
ENSMUSG00000061536	Sec22c	0.229728	1.96396	2.78209	0.0107118	0.109379	-2.8899	TBvsInf_Effect
ENSMUSG00000071335	Mfsd4b3	0.328955	3.15556	2.88344	0.00848925	0.0955406	-2.89006	TBvsInf_Effect
ENSMUSG00000046351	Zfp322a	0.344802	3.31173	2.88537	0.00845153	0.0952985	-2.89099	TBvsInf_Effect
ENSMUSG00000097296	Gm26532	-0.250455	0.786889	-2.69962	0.012917	0.119989	-2.89128	TBvsInf_Effect
ENSMUSG00000097804	Gm16685	-0.523466	-0.987369	-2.6508	0.0144177	0.127113	-2.89167	TBvsInf_Effect
ENSMUSG00000098209	Gm8245	1.21787	-3.5062	2.8738	0.00868004	0.0970948	-2.89176	TBvsInf_Effect
ENSMUSG00000039137	Whrn	0.238981	3.5049	2.89094	0.00834348	0.0945299	-2.90062	TBvsInf_Effect
ENSMUSG00000116545	AC102745.1	1.1707	-4.49177	3.07082	0.00548675	0.0753462	-2.90079	TBvsInf_Effect
ENSMUSG00000087254	2310005A03Rik	-0.871796	-0.0173627	-2.65202	0.0143782	0.126977	-2.9017	TBvsInf_Effect
ENSMUSG00000061315	Naca	0.169678	7.35796	2.98615	0.00668941	0.0836106	-2.90288	TBvsInf_Effect
ENSMUSG00000048482	Bdnf	0.555112	1.53744	2.74986	0.0115275	0.113093	-2.90523	TBvsInf_Effect
ENSMUSG00000064339	mt-Rnr2	0.496574	11.1954	2.95739	0.00715282	0.0865555	-2.90575	TBvsInf_Effect
ENSMUSG00000028430	Nol6	-0.215194	4.6967	-2.9484	0.00730385	0.0877024	-2.90585	TBvsInf_Effect
ENSMUSG00000114035	Gm31126	-0.99603	-0.364484	-2.63945	0.0147892	0.129208	-2.90652	TBvsInf_Effect
ENSMUSG00000032324	Tspan3	0.253369	6.35904	2.98105	0.00676944	0.0840336	-2.90686	TBvsInf_Effect
ENSMUSG00000005699	Pard6a	0.209644	1.94483	2.7714	0.010976	0.110481	-2.90783	TBvsInf_Effect
ENSMUSG00000019842	Traf3ip2	-0.208037	1.98298	-2.7804	0.010753	0.109579	-2.90951	TBvsInf_Effect
ENSMUSG00000018412	Kansl1	-0.142048	5.13133	-2.9598	0.00711286	0.0863297	-2.91018	TBvsInf_Effect
ENSMUSG00000092384	Gm4189	-0.883784	-3.3341	-2.85343	0.00909679	0.0995397	-2.91034	TBvsInf_Effect
ENSMUSG00000033735	Spr	-0.128499	6.74332	-2.981	0.00677028	0.0840336	-2.91053	TBvsInf_Effect
ENSMUSG00000034063	4930590J08Rik	-0.755613	-2.75046	-2.73766	0.0118512	0.114669	-2.91067	TBvsInf_Effect
ENSMUSG00000039041	Adrm1	-0.134488	6.10818	-2.97649	0.00684176	0.0845263	-2.91128	TBvsInf_Effect
ENSMUSG00000029060	Mib2	0.210404	4.41372	2.93587	0.00751928	0.088816	-2.91186	TBvsInf_Effect
ENSMUSG00000032127	Vps11	-0.136976	5.91447	-2.97392	0.00688292	0.0846061	-2.9119	TBvsInf_Effect
ENSMUSG00000038301	Snx10	-0.439878	2.1082	-2.79978	0.0102877	0.106618	-2.91227	TBvsInf_Effect
ENSMUSG00000022787	Wdr53	-0.204168	2.47288	-2.80868	0.0100804	0.105211	-2.91247	TBvsInf_Effect
ENSMUSG00000030527	Crtc3	-0.180465	3.4766	-2.88135	0.00853029	0.0957367	-2.91264	TBvsInf_Effect
ENSMUSG00000014329	Bicc1	0.186507	6.20989	2.9763	0.00684482	0.0845263	-2.91309	TBvsInf_Effect
ENSMUSG00000018593	Sparc	0.289867	4.99024	2.95048	0.00726851	0.0874172	-2.91323	TBvsInf_Effect
ENSMUSG00000026211	Obsl1	0.381208	-0.706247	2.63497	0.0149384	0.129792	-2.91524	TBvsInf_Effect
ENSMUSG00000034445	Cyb561a3	0.213329	2.62476	2.82285	0.00975847	0.103366	-2.91564	TBvsInf_Effect
ENSMUSG00000064215	Ifi27	-0.305119	5.91155	-2.97381	0.00688469	0.0846061	-2.9177	TBvsInf_Effect
ENSMUSG00000017550	Atad5	-0.329265	0.0834581	-2.65716	0.0142132	0.125802	-2.91934	TBvsInf_Effect
ENSMUSG00000074121	Ntf5	0.559501	-1.15466	2.63123	0.015064	0.130485	-2.92082	TBvsInf_Effect
ENSMUSG00000037375	Hhat	-0.319581	0.57046	-2.67043	0.0137956	0.124073	-2.92709	TBvsInf_Effect
ENSMUSG00000021908	Gm6768	-0.497697	0.582915	-2.67854	0.0135461	0.122848	-2.92791	TBvsInf_Effect
ENSMUSG00000036104	Rab3gap1	-0.208282	5.84792	-2.96437	0.00703749	0.0860773	-2.92825	TBvsInf_Effect
ENSMUSG00000032867	Fbxw8	-0.189483	5.63327	-2.96192	0.00707777	0.0860773	-2.92881	TBvsInf_Effect
ENSMUSG00000023852	Chd1	-0.239723	5.08888	-2.95031	0.00727147	0.0874172	-2.92934	TBvsInf_Effect
ENSMUSG00000041992	Rapgef5	-0.299169	3.27635	-2.86913	0.00877398	0.0974208	-2.93048	TBvsInf_Effect
ENSMUSG00000058897	Col25a1	-0.616309	-1.47188	-2.63854	0.0148194	0.129416	-2.93094	TBvsInf_Effect
ENSMUSG00000083394	Gm11703	-1.13556	-3.0585	-2.80983	0.010054	0.105043	-2.93137	TBvsInf_Effect
ENSMUSG00000041143	Tmco4	-0.15814	4.70797	-2.94116	0.00742756	0.0884023	-2.93147	TBvsInf_Effect
ENSMUSG00000009292	Trpm2	-0.440273	-1.01835	-2.62482	0.0152815	0.131302	-2.93247	TBvsInf_Effect
ENSMUSG00000028988	Ctnnbip1	0.165668	3.7887	2.89637	0.00823946	0.0937707	-2.9329	TBvsInf_Effect
ENSMUSG00000054901	Arhgef33	-0.4693	-1.11633	-2.6242	0.0153029	0.131374	-2.93321	TBvsInf_Effect
ENSMUSG00000103041	Gm37305	-0.298303	1.63722	-2.74138	0.0117517	0.114104	-2.93414	TBvsInf_Effect
ENSMUSG00000097282	5031415H12Rik	-0.541176	-1.32214	-2.62364	0.0153219	0.131482	-2.93625	TBvsInf_Effect
ENSMUSG00000031066	Usp11	-0.238282	1.28418	-2.70364	0.0128002	0.119341	-2.93652	TBvsInf_Effect
ENSMUSG00000049832	Rbx1-ps	-0.682625	-2.00045	-2.67372	0.0136938	0.123524	-2.9393	TBvsInf_Effect
ENSMUSG00000078789	Dph1	-0.193458	2.68781	-2.81621	0.00990818	0.104274	-2.93965	TBvsInf_Effect
ENSMUSG00000021400	Wrnip1	0.136931	4.26236	2.91666	0.00786169	0.0910454	-2.94045	TBvsInf_Effect
ENSMUSG00000027361	Gabpb1	-0.186673	2.56365	-2.79908	0.0103041	0.106667	-2.94111	TBvsInf_Effect
ENSMUSG00000108842	Gm45001	0.550148	-0.404643	2.62807	0.015171	0.131019	-2.9419	TBvsInf_Effect
ENSMUSG00000074461	Gm10699	0.598354	-2.60889	2.70745	0.0126904	0.118699	-2.94205	TBvsInf_Effect
ENSMUSG00000062248	Cks2	0.449287	2.43396	2.79163	0.010481	0.107947	-2.9447	TBvsInf_Effect
ENSMUSG00000102009	4933400F21Rik	0.931595	-3.66606	2.80288	0.0102149	0.106069	-2.94594	TBvsInf_Effect
ENSMUSG00000107942	Gm44411	1.10416	-2.67301	2.73476	0.0119293	0.1148	-2.9462	TBvsInf_Effect
ENSMUSG00000046718	Bst2	-0.309339	5.0487	-2.9543	0.00720439	0.0869719	-2.94668	TBvsInf_Effect
ENSMUSG00000064254	Ethe1	0.260962	6.21929	2.95883	0.00712893	0.0863695	-2.94716	TBvsInf_Effect
ENSMUSG00000008129	4930432K21Rik	0.452098	-0.652404	2.62303	0.0153428	0.13155	-2.94826	TBvsInf_Effect
ENSMUSG00000032661	Oas3	-0.859582	-2.40198	-2.6968	0.0129996	0.120205	-2.94855	TBvsInf_Effect
ENSMUSG00000030208	Emp1	0.210154	4.00765	2.89708	0.00822593	0.0936694	-2.94914	TBvsInf_Effect
ENSMUSG00000053178	Mterf1b	0.456834	-0.0874875	2.63311	0.0150008	0.130159	-2.94932	TBvsInf_Effect
ENSMUSG00000034105	Tldc1	0.186537	2.82941	2.82391	0.00973477	0.103252	-2.95005	TBvsInf_Effect
ENSMUSG00000112605	Gm7476	-1.0876	-3.01175	-2.75698	0.0113423	0.112162	-2.95134	TBvsInf_Effect
ENSMUSG00000097453	Gm26894	0.742579	-2.84413	2.69799	0.0129647	0.120046	-2.95138	TBvsInf_Effect
ENSMUSG00000060985	Tdrd5	0.302888	1.65307	2.72749	0.0121277	0.115897	-2.9521	TBvsInf_Effect
ENSMUSG00000001289	Pfdn5	0.178612	6.3067	2.95921	0.00712252	0.0863459	-2.95311	TBvsInf_Effect
ENSMUSG00000030228	Pik3c2g	-0.359862	2.94324	-2.8163	0.00990602	0.104274	-2.95364	TBvsInf_Effect
ENSMUSG00000093508	Mir5709	1.36645	-4.0391	2.99234	0.00659365	0.0830761	-2.95378	TBvsInf_Effect
ENSMUSG00000059291	Rpl11	0.169754	7.63505	2.96227	0.00707199	0.0860773	-2.95447	TBvsInf_Effect
ENSMUSG00000035620	Ric8b	0.158419	4.33481	2.91223	0.00794269	0.0915544	-2.95625	TBvsInf_Effect
ENSMUSG00000111828	D830035M03Rik	0.414813	0.813541	2.66866	0.0138505	0.124166	-2.95642	TBvsInf_Effect
ENSMUSG00000022512	Cldn1	0.36658	5.11444	2.93816	0.00747956	0.088605	-2.95717	TBvsInf_Effect
ENSMUSG00000038930	Rccd1	-0.278226	1.11006	-2.68413	0.0133765	0.122075	-2.95764	TBvsInf_Effect
ENSMUSG00000032657	Fam189b	0.231911	1.77422	2.73685	0.0118732	0.114669	-2.95914	TBvsInf_Effect
ENSMUSG00000060508	Nlrp9b	1.62704	-4.70086	3.03969	0.00590256	0.0780424	-2.95994	TBvsInf_Effect
ENSMUSG00000059659	Gm10069	0.578386	-1.76911	2.61647	0.0155694	0.132668	-2.96255	TBvsInf_Effect
ENSMUSG00000028978	Nos3	-0.356347	1.60242	-2.72756	0.0121258	0.115897	-2.96369	TBvsInf_Effect
ENSMUSG00000029275	Gfi1	-1.79044	-4.31366	-3.17318	0.00430914	0.0654879	-2.96423	TBvsInf_Effect
ENSMUSG00000025428	Atp5a1	0.119495	10.4966	2.93922	0.00746118	0.0885379	-2.96563	TBvsInf_Effect
ENSMUSG00000008373	Prpf31	-0.185895	3.48502	-2.85802	0.00900132	0.0987805	-2.966	TBvsInf_Effect
ENSMUSG00000028635	Edn2	1.40029	-4.03663	2.92466	0.0077173	0.0897945	-2.96605	TBvsInf_Effect
ENSMUSG00000028582	Cc2d1b	-0.181663	4.29478	-2.90347	0.00810536	0.092713	-2.96617	TBvsInf_Effect
ENSMUSG00000020547	Bzw2	0.141868	4.50562	2.91566	0.00787999	0.0910685	-2.96664	TBvsInf_Effect
ENSMUSG00000101517	4732465J04Rik	0.431321	0.731997	2.65644	0.0142363	0.125873	-2.96685	TBvsInf_Effect
ENSMUSG00000104862	Gm6520	-1.35625	-2.46225	-2.73749	0.0118558	0.114669	-2.96784	TBvsInf_Effect
ENSMUSG00000028347	Tmeff1	0.583728	-2.94722	2.71762	0.012402	0.116902	-2.96822	TBvsInf_Effect
ENSMUSG00000097715	Gpr137b-ps	0.168597	5.10207	2.93217	0.00758423	0.0891675	-2.96853	TBvsInf_Effect
ENSMUSG00000055733	Nap1l3	0.258541	0.407828	2.64403	0.0146381	0.128393	-2.96907	TBvsInf_Effect
ENSMUSG00000039470	Zdhhc2	0.307678	0.593871	2.66183	0.0140649	0.125102	-2.96918	TBvsInf_Effect
ENSMUSG00000074738	Fndc10	0.298169	1.84244	2.74154	0.0117473	0.114104	-2.96928	TBvsInf_Effect
ENSMUSG00000024006	Stk38	0.161441	5.59796	2.94247	0.00740504	0.0882597	-2.97027	TBvsInf_Effect
ENSMUSG00000037349	Nudt22	0.23569	4.50768	2.91569	0.00787931	0.0910685	-2.97154	TBvsInf_Effect
ENSMUSG00000028557	Rnf11	0.126872	6.02998	2.94759	0.00731759	0.0878155	-2.9724	TBvsInf_Effect
ENSMUSG00000023963	Cyp39a1	0.223539	2.27219	2.77103	0.0109853	0.110481	-2.97266	TBvsInf_Effect
ENSMUSG00000025352	Gdf11	0.37791	2.87397	2.8307	0.00958444	0.102461	-2.97423	TBvsInf_Effect
ENSMUSG00000042121	Ssh1	0.217594	3.63982	2.87171	0.00872195	0.0972412	-2.97487	TBvsInf_Effect
ENSMUSG00000025272	Tro	0.524201	-1.25888	2.60303	0.0160434	0.13538	-2.97516	TBvsInf_Effect
ENSMUSG00000097254	C430042M11Rik	0.479892	-0.817399	2.60119	0.0161093	0.135485	-2.9753	TBvsInf_Effect
ENSMUSG00000048485	Zbtb8b	0.443978	-0.362495	2.60903	0.0158302	0.134308	-2.97534	TBvsInf_Effect
ENSMUSG00000007080	Pole	-0.406893	-0.667176	-2.60172	0.0160904	0.135477	-2.97548	TBvsInf_Effect
ENSMUSG00000079197	Psme2	-0.229455	5.16504	-2.93632	0.00751143	0.088816	-2.9764	TBvsInf_Effect
ENSMUSG00000024542	Cep192	0.253885	2.24939	2.76078	0.0112448	0.111726	-2.97792	TBvsInf_Effect
ENSMUSG00000032121	Tmem218	0.226967	3.10176	2.825	0.00971052	0.103211	-2.97869	TBvsInf_Effect
ENSMUSG00000061104	Sap18b	-0.463368	-1.34577	-2.60447	0.015992	0.135253	-2.97942	TBvsInf_Effect
ENSMUSG00000028940	Hes2	0.895558	-2.82794	2.68186	0.0134449	0.122614	-2.97973	TBvsInf_Effect
ENSMUSG00000104348	Gm37691	0.558079	-1.83196	2.59681	0.0162673	0.136474	-2.98127	TBvsInf_Effect
ENSMUSG00000020364	Zfp354a	0.262413	3.14196	2.83123	0.00957266	0.102444	-2.9841	TBvsInf_Effect
ENSMUSG00000005262	Ufd1	-0.15845	5.39545	-2.93272	0.00757453	0.0891051	-2.98489	TBvsInf_Effect
ENSMUSG00000022103	Gfra2	0.630571	-1.66275	2.6186	0.0154954	0.13241	-2.98525	TBvsInf_Effect
ENSMUSG00000109536	9330162G02Rik	-0.437222	-0.725131	-2.59432	0.0163578	0.137063	-2.98565	TBvsInf_Effect
ENSMUSG00000020536	Llgl1	0.200236	3.77632	2.87173	0.00872163	0.0972412	-2.98574	TBvsInf_Effect
ENSMUSG00000085689	Gm16838	-1.83834	4.35861	-2.84812	0.00920852	0.100079	-2.98674	TBvsInf_Effect
ENSMUSG00000109836	Gm45884	0.831222	1.23945	2.70556	0.0127448	0.118933	-2.98738	TBvsInf_Effect
ENSMUSG00000089365	Gm23823	-0.374495	0.196669	-2.63018	0.0150993	0.130622	-2.98749	TBvsInf_Effect
ENSMUSG00000099775	Gm5960	-0.742314	-1.41665	-2.59238	0.0164287	0.137544	-2.98797	TBvsInf_Effect
ENSMUSG00000074213	Gm10642	-0.754879	-1.85906	-2.61163	0.0157387	0.133741	-2.98824	TBvsInf_Effect
ENSMUSG00000085069	Gm13111	0.231683	4.18626	2.89316	0.00830081	0.0942044	-2.98834	TBvsInf_Effect
ENSMUSG00000085498	Gm14023	0.562412	-2.8337	2.69881	0.0129406	0.119998	-2.98872	TBvsInf_Effect
ENSMUSG00000045193	Cirbp	-0.358513	5.2718	-2.92984	0.00762524	0.0894422	-2.98944	TBvsInf_Effect
ENSMUSG00000026170	Cyp27a1	-0.189618	6.96685	-2.94598	0.00734496	0.0880082	-2.9901	TBvsInf_Effect
ENSMUSG00000070880	Gad1	0.523672	-1.31792	2.59158	0.016458	0.137675	-2.99156	TBvsInf_Effect
ENSMUSG00000001661	Hoxc6	0.436166	3.98479	2.8738	0.00868003	0.0970948	-2.99277	TBvsInf_Effect
ENSMUSG00000055805	Fmnl1	-0.279338	5.91135	-2.93514	0.00753214	0.0889023	-2.99385	TBvsInf_Effect
ENSMUSG00000029617	Ccz1	-0.146727	4.83868	-2.91209	0.00794534	0.0915544	-2.99439	TBvsInf_Effect
ENSMUSG00000019861	Gopc	0.163573	4.73695	2.91044	0.00797568	0.0917474	-2.99464	TBvsInf_Effect
ENSMUSG00000058620	Adra2b	0.398968	5.25556	2.92751	0.00766649	0.0897183	-2.99492	TBvsInf_Effect
ENSMUSG00000027977	Ndst3	0.585001	0.184207	2.61893	0.0154841	0.13241	-2.99516	TBvsInf_Effect
ENSMUSG00000042662	Dusp15	0.399426	4.98447	2.91519	0.00788851	0.0910725	-2.99568	TBvsInf_Effect
ENSMUSG00000006333	Rps9	0.142487	7.84795	2.94081	0.00743356	0.0884219	-3.00003	TBvsInf_Effect
ENSMUSG00000039546	Ajap1	1.0467	-3.74329	2.83295	0.00953496	0.102202	-3.00126	TBvsInf_Effect
ENSMUSG00000029851	Tcaf2	-0.297748	0.249189	-2.61222	0.0157178	0.133741	-3.00407	TBvsInf_Effect
ENSMUSG00000116551	AC140300.1	0.578383	-1.36175	2.58475	0.0167101	0.138355	-3.00518	TBvsInf_Effect
ENSMUSG00000048550	Thnsl1	0.161786	1.76931	2.71668	0.0124283	0.117004	-3.0075	TBvsInf_Effect
[truncated: 18,289 more rows]

## Sheet: Kidney_DOXvsInf_Effect
gene_id	gene_name	logFC	AveExpr	t	P.Value	adj.P.Val	B	contrast
[truncated: 20,269 more rows]

## Sheet: Kidney_TBvsDOX_Effect
gene_id	gene_name	logFC	AveExpr	t	P.Value	adj.P.Val	B	contrast
[truncated: 20,269 more rows]

[truncated: 4 more sheets: Liver_InfvsNormal_Effect, Liver_TBvsInf_Effect, Liver_DOXvsInf_Effect, Liver_TBvsDOX_Effect]
